# Supplementary material for: Ultrathin 2 nm gold as impedance-matched absorber for infrared light
Source: Nat Commun. 2020 May 1;11:2161. doi: 10.1038/s41467-020-15762-3 (PMC7195431; doi:10.1038/s41467-020-15762-3)
Supplement: Supplementary file 3 — Source Data [file 41467_2020_15762_MOESM3_ESM.zip]

Archive with 183 entries (174 files):
- SOURCE DATA/Fig.2 - Resistivity data and dataprocessing/
- SOURCE DATA/Fig.2 - Resistivity data and dataprocessing/No Seed layer/
- SOURCE DATA/Fig.2 - Resistivity data and dataprocessing/No Seed layer/Au-10.csv
- SOURCE DATA/Fig.2 - Resistivity data and dataprocessing/No Seed layer/Au-13.csv
- SOURCE DATA/Fig.2 - Resistivity data and dataprocessing/No Seed layer/Au-3-unvalid.csv
- SOURCE DATA/Fig.2 - Resistivity data and dataprocessing/No Seed layer/Au-4-unvalid.csv
- SOURCE DATA/Fig.2 - Resistivity data and dataprocessing/No Seed layer/Au-6.csv
- SOURCE DATA/Fig.2 - Resistivity data and dataprocessing/No Seed layer/Au-6-unvalid.csv
- SOURCE DATA/Fig.2 - Resistivity data and dataprocessing/No Seed layer/Au-8,1.csv
- SOURCE DATA/Fig.2 - Resistivity data and dataprocessing/No Seed layer/Au-8,1-large-mem.csv
- SOURCE DATA/Fig.2 - Resistivity data and dataprocessing/No Seed layer/Au-8,1-small-mem.csv
- SOURCE DATA/Fig.2 - Resistivity data and dataprocessing/No Seed layer/Au-8-large-summary.xlsx
- SOURCE DATA/Fig.2 - Resistivity data and dataprocessing/R_vs_h_1.eps
- SOURCE DATA/Fig.2 - Resistivity data and dataprocessing/R_vs_h_1.png
- SOURCE DATA/Fig.2 - Resistivity data and dataprocessing/R_vs_h_2.eps
- SOURCE DATA/Fig.2 - Resistivity data and dataprocessing/R_vs_h_2.png
- SOURCE DATA/Fig.2 - Resistivity data and dataprocessing/Resistivity-data-and-processing.txt
- SOURCE DATA/Fig.2 - Resistivity data and dataprocessing/With Seed layer/
- SOURCE DATA/Fig.2 - Resistivity data and dataprocessing/With Seed layer/Au-0,35-Cu.csv
- SOURCE DATA/Fig.2 - Resistivity data and dataprocessing/With Seed layer/Au-0,7-Cu.csv
- SOURCE DATA/Fig.2 - Resistivity data and dataprocessing/With Seed layer/Au-1,5-Cu.csv
- SOURCE DATA/Fig.2 - Resistivity data and dataprocessing/With Seed layer/Au-10-Cu (2).csv
- SOURCE DATA/Fig.2 - Resistivity data and dataprocessing/With Seed layer/Au-10-Cu.csv
- SOURCE DATA/Fig.2 - Resistivity data and dataprocessing/With Seed layer/Au-13-Cu.csv
- SOURCE DATA/Fig.2 - Resistivity data and dataprocessing/With Seed layer/Au-1-Cu.csv
- SOURCE DATA/Fig.2 - Resistivity data and dataprocessing/With Seed layer/Au-2-Cu-#1.csv
- SOURCE DATA/Fig.2 - Resistivity data and dataprocessing/With Seed layer/Au-2-Cu-#2.csv
- SOURCE DATA/Fig.2 - Resistivity data and dataprocessing/With Seed layer/Au-2-Cu-#3.csv
- SOURCE DATA/Fig.2 - Resistivity data and dataprocessing/With Seed layer/Au-2-Cu-Largescan.csv
- SOURCE DATA/Fig.2 - Resistivity data and dataprocessing/With Seed layer/Au-2-Cu-Thkchange.csv
- SOURCE DATA/Fig.2 - Resistivity data and dataprocessing/With Seed layer/Au-3-Cu.csv
- SOURCE DATA/Fig.2 - Resistivity data and dataprocessing/With Seed layer/Au-4-Cu.csv
- SOURCE DATA/Fig.2 - Resistivity data and dataprocessing/With Seed layer/Au-6-Cu.csv
- SOURCE DATA/Fig.2 - Resistivity data and dataprocessing/With Seed layer/Au-8-Cu.csv
- SOURCE DATA/Fig.2 - Resistivity data and dataprocessing/With Seed layer/Cu-Seedlayer-large-Ref#2.csv
- SOURCE DATA/Fig.2 - Resistivity data and dataprocessing/With Seed layer/Cu-Seedlayer-large-Ref#3.csv
- SOURCE DATA/Fig.2 - Resistivity data and dataprocessing/With Seed layer/Cu-Seedlayer-large-Reference.csv
- SOURCE DATA/Fig.2 - Resistivity data and dataprocessing/With Seed layer/Cu-Seedlayer-small#2.csv
- SOURCE DATA/Fig.2 - Resistivity data and dataprocessing/With Seed layer/Cu-Seedlayer-small.csv
- SOURCE DATA/Fig.2 - Resistivity data and dataprocessing/With Seed layer/resistivity.csv
- SOURCE DATA/Fig.3 - SiN optical measurements and dataprocessing/
- SOURCE DATA/Fig.3 - SiN optical measurements and dataprocessing/Readme.txt
- SOURCE DATA/Fig.3 - SiN optical measurements and dataprocessing/SiN_fit.eps
- SOURCE DATA/Fig.3 - SiN optical measurements and dataprocessing/SiN_fit.png
- SOURCE DATA/Fig.3 - SiN optical measurements and dataprocessing/SiN_fit_Cov.eps
- SOURCE DATA/Fig.3 - SiN optical measurements and dataprocessing/SiN_fit_Cov.png
- SOURCE DATA/Fig.3 - SiN optical measurements and dataprocessing/SiN_fit_MSE.eps
- SOURCE DATA/Fig.3 - SiN optical measurements and dataprocessing/SiN_fit_MSE.png
- SOURCE DATA/Fig.3 - SiN optical measurements and dataprocessing/SiN-50nm-REFL.dpt
- SOURCE DATA/Fig.3 - SiN optical measurements and dataprocessing/SiN-50nm-REFL00.dpt
- SOURCE DATA/Fig.3 - SiN optical measurements and dataprocessing/SiN-50nm-REFL01.dpt
- SOURCE DATA/Fig.3 - SiN optical measurements and dataprocessing/SiN-50nm-REFL02.dpt
- SOURCE DATA/Fig.3 - SiN optical measurements and dataprocessing/SiN-50nm-REFL03.dpt
- SOURCE DATA/Fig.3 - SiN optical measurements and dataprocessing/SiN-50nm-REFL04.dpt
- SOURCE DATA/Fig.3 - SiN optical measurements and dataprocessing/SiN-50nm-REFL05.dpt
- SOURCE DATA/Fig.3 - SiN optical measurements and dataprocessing/SiN-50nm-REFL06.dpt
- SOURCE DATA/Fig.3 - SiN optical measurements and dataprocessing/SiN-50nm-REFL07.dpt
- SOURCE DATA/Fig.3 - SiN optical measurements and dataprocessing/SiN-50nm-REFL08.dpt
- SOURCE DATA/Fig.3 - SiN optical measurements and dataprocessing/SiN-50nm-TRA.dpt
- SOURCE DATA/Fig.3 - SiN optical measurements and dataprocessing/SiN-50nm-TRA00.dpt
- SOURCE DATA/Fig.3 - SiN optical measurements and dataprocessing/SiN-50nm-TRA01.dpt
- SOURCE DATA/Fig.3 - SiN optical measurements and dataprocessing/SiN-50nm-TRA02.dpt
- SOURCE DATA/Fig.3 - SiN optical measurements and dataprocessing/SiN-50nm-TRA03.dpt
- SOURCE DATA/Fig.3 - SiN optical measurements and dataprocessing/SiN-50nm-TRA04.dpt
- SOURCE DATA/Fig.3 - SiN optical measurements and dataprocessing/SiN-50nm-TRA05.dpt
- SOURCE DATA/Fig.3 - SiN optical measurements and dataprocessing/SiN-50nm-TRA06.dpt
- SOURCE DATA/Fig.3 - SiN optical measurements and dataprocessing/SiN-50nm-TRA07.dpt
- SOURCE DATA/Fig.3 - SiN optical measurements and dataprocessing/SiN-50nm-TRA08.dpt
- SOURCE DATA/Fig.4 -Thinfilm optical measurements and dataprocessing/
- SOURCE DATA/Fig.4 -Thinfilm optical measurements and dataprocessing/0,35-Au-Cu-REF.dpt
- SOURCE DATA/Fig.4 -Thinfilm optical measurements and dataprocessing/0,35-Au-Cu-TRA.dpt
- SOURCE DATA/Fig.4 -Thinfilm optical measurements and dataprocessing/0,7-Au-Cu-#2-REF.dpt
- SOURCE DATA/Fig.4 -Thinfilm optical measurements and dataprocessing/0,7-Au-Cu-#2-TRA.dpt
- SOURCE DATA/Fig.4 -Thinfilm optical measurements and dataprocessing/0,7-Au-Cu-REF.dpt
- SOURCE DATA/Fig.4 -Thinfilm optical measurements and dataprocessing/0,7-Au-Cu-TRA.dpt
- SOURCE DATA/Fig.4 -Thinfilm optical measurements and dataprocessing/1,0-Au-Cu-#1-REF.dpt
- SOURCE DATA/Fig.4 -Thinfilm optical measurements and dataprocessing/1,0-Au-Cu-#1-TRA.dpt
- SOURCE DATA/Fig.4 -Thinfilm optical measurements and dataprocessing/1,0-Au-Cu-#2-REF.dpt
- SOURCE DATA/Fig.4 -Thinfilm optical measurements and dataprocessing/1,0-Au-Cu-#2-TRA.dpt
- SOURCE DATA/Fig.4 -Thinfilm optical measurements and dataprocessing/1,5-Au-Cu-#1.-TRA.dpt
- SOURCE DATA/Fig.4 -Thinfilm optical measurements and dataprocessing/1,5-Au-Cu-#2-REF.dpt
- SOURCE DATA/Fig.4 -Thinfilm optical measurements and dataprocessing/1,5-Au-Cu-#2-TRA.dpt
- SOURCE DATA/Fig.4 -Thinfilm optical measurements and dataprocessing/10-Au-Cu-#2-REF.dpt
- SOURCE DATA/Fig.4 -Thinfilm optical measurements and dataprocessing/10-Au-Cu-#2-TRA.dpt
- SOURCE DATA/Fig.4 -Thinfilm optical measurements and dataprocessing/10-Au-Cu-REF.dpt
- SOURCE DATA/Fig.4 -Thinfilm optical measurements and dataprocessing/10-Au-Cu-REF00.dpt
- SOURCE DATA/Fig.4 -Thinfilm optical measurements and dataprocessing/10-Au-Cu-TRA.dpt
- SOURCE DATA/Fig.4 -Thinfilm optical measurements and dataprocessing/13-Au-Cu-#1-REF.dpt
- SOURCE DATA/Fig.4 -Thinfilm optical measurements and dataprocessing/13-Au-Cu-#1-TRA.dpt
- SOURCE DATA/Fig.4 -Thinfilm optical measurements and dataprocessing/2,0-Au-Cu-#1-REF.dpt
- SOURCE DATA/Fig.4 -Thinfilm optical measurements and dataprocessing/2,0-Au-Cu-#1-TRA.dpt
- SOURCE DATA/Fig.4 -Thinfilm optical measurements and dataprocessing/2,0-Au-Cu-#2-REF.dpt
- SOURCE DATA/Fig.4 -Thinfilm optical measurements and dataprocessing/2,0-Au-Cu-#2-TRA.dpt
- SOURCE DATA/Fig.4 -Thinfilm optical measurements and dataprocessing/2,0-Au-Cu-#3-REF.dpt
- SOURCE DATA/Fig.4 -Thinfilm optical measurements and dataprocessing/2,0-Au-Cu-#3-TRA.dpt
- SOURCE DATA/Fig.4 -Thinfilm optical measurements and dataprocessing/2,0-Au-Cu-#4-REF.dpt
- SOURCE DATA/Fig.4 -Thinfilm optical measurements and dataprocessing/2,0-Au-Cu-#4-TRA.dpt
- SOURCE DATA/Fig.4 -Thinfilm optical measurements and dataprocessing/3,0-Au-Cu-#1-REF.dpt
- SOURCE DATA/Fig.4 -Thinfilm optical measurements and dataprocessing/3,0-Au-Cu-#1-TRA.dpt
- SOURCE DATA/Fig.4 -Thinfilm optical measurements and dataprocessing/3,0-Au-Cu-#2-REF.dpt
- SOURCE DATA/Fig.4 -Thinfilm optical measurements and dataprocessing/4,0-Au-Cu-#1-REF.dpt
- SOURCE DATA/Fig.4 -Thinfilm optical measurements and dataprocessing/4,0-Au-Cu-#1-TRA.dpt
- SOURCE DATA/Fig.4 -Thinfilm optical measurements and dataprocessing/6,0-Au-Cu-#1-REF.dpt
- SOURCE DATA/Fig.4 -Thinfilm optical measurements and dataprocessing/6,0-Au-Cu-#1-TRA.dpt
- SOURCE DATA/Fig.4 -Thinfilm optical measurements and dataprocessing/8,0-Au-Cu-#1-REF.dpt
- SOURCE DATA/Fig.4 -Thinfilm optical measurements and dataprocessing/8,0-Au-Cu-#1-TRA.dpt
- SOURCE DATA/Fig.4 -Thinfilm optical measurements and dataprocessing/Readme.txt
- SOURCE DATA/README.txt
- SOURCE DATA/Supplement Fig.1 - AFM Analysis/
- SOURCE DATA/Supplement Fig.1 - AFM Analysis/Readme.txt
- SOURCE DATA/Supplement Fig.1 - AFM Analysis/Roughness-Evaluation-bare-SiN.PNG
- SOURCE DATA/Supplement Fig.1 - AFM Analysis/Roughness-Evaluation-UTMF.PNG
- SOURCE DATA/Supplement Fig.1 - AFM Analysis/SiN_2.SIG_HEIGHT_SENSOR_BKW.flt
- SOURCE DATA/Supplement Fig.1 - AFM Analysis/SiN_2.SIG_HEIGHT_SENSOR_FRW.flt
- SOURCE DATA/Supplement Fig.1 - AFM Analysis/SiN_2.SIG_TM_AMPLITUDE_BKW.flt
- SOURCE DATA/Supplement Fig.1 - AFM Analysis/SiN_2.SIG_TM_AMPLITUDE_FRW.flt
- SOURCE DATA/Supplement Fig.1 - AFM Analysis/SiN_2.SIG_TM_PHASE_BKW.flt
- SOURCE DATA/Supplement Fig.1 - AFM Analysis/SiN_2.SIG_TM_PHASE_FRW.flt
- SOURCE DATA/Supplement Fig.1 - AFM Analysis/SiN_Au.SIG_HEIGHT_SENSOR_BKW.flt
- SOURCE DATA/Supplement Fig.1 - AFM Analysis/SiN_Au.SIG_HEIGHT_SENSOR_FRW.flt
- SOURCE DATA/Supplement Fig.1 - AFM Analysis/SiN_UTMF.SIG_TM_AMPLITUDE_BKW.flt
- SOURCE DATA/Supplement Fig.1 - AFM Analysis/SiN_UTMF.SIG_TM_AMPLITUDE_FRW.flt
- SOURCE DATA/Supplement Fig.1 - AFM Analysis/SiN_UTMF.SIG_TM_PHASE_BKW.flt
- SOURCE DATA/Supplement Fig.1 - AFM Analysis/SiN_UTMF.SIG_TM_PHASE_FRW.flt
- SOURCE DATA/Supplement Fig.1 - AFM Analysis/SiN-Ref-AFM.jpg
- SOURCE DATA/Supplement Fig.1 - AFM Analysis/UTMF-2nm-AFM.jpg
- SOURCE DATA/Supplement Fig.2 - RTA vs Rs/
- SOURCE DATA/Supplement Fig.2 - RTA vs Rs/Readme.txt
- SOURCE DATA/Supplement Fig.2 - RTA vs Rs/RTA_vs_Rs.eps
- SOURCE DATA/Supplement Fig.2 - RTA vs Rs/RTA_vs_Rs.pdf
- SOURCE DATA/Supplement Fig.2 - RTA vs Rs/RTA_vs_Rs.png
- SOURCE DATA/Supplement Fig.2 - RTA vs Rs/With Seed layer/
- SOURCE DATA/Supplement Fig.2 - RTA vs Rs/With Seed layer/Au-0,35-Cu.csv
- SOURCE DATA/Supplement Fig.2 - RTA vs Rs/With Seed layer/Au-0,7-Cu.csv
- SOURCE DATA/Supplement Fig.2 - RTA vs Rs/With Seed layer/Au-1,5-Cu.csv
- SOURCE DATA/Supplement Fig.2 - RTA vs Rs/With Seed layer/Au-10-Cu (2).csv
- SOURCE DATA/Supplement Fig.2 - RTA vs Rs/With Seed layer/Au-10-Cu.csv
- SOURCE DATA/Supplement Fig.2 - RTA vs Rs/With Seed layer/Au-13-Cu.csv
- SOURCE DATA/Supplement Fig.2 - RTA vs Rs/With Seed layer/Au-1-Cu.csv
- SOURCE DATA/Supplement Fig.2 - RTA vs Rs/With Seed layer/Au-2-Cu-#1.csv
- SOURCE DATA/Supplement Fig.2 - RTA vs Rs/With Seed layer/Au-2-Cu-#2.csv
- SOURCE DATA/Supplement Fig.2 - RTA vs Rs/With Seed layer/Au-2-Cu-#3.csv
- SOURCE DATA/Supplement Fig.2 - RTA vs Rs/With Seed layer/Au-2-Cu-Largescan.csv
- SOURCE DATA/Supplement Fig.2 - RTA vs Rs/With Seed layer/Au-2-Cu-Thkchange.csv
- SOURCE DATA/Supplement Fig.2 - RTA vs Rs/With Seed layer/Au-3-Cu.csv
- SOURCE DATA/Supplement Fig.2 - RTA vs Rs/With Seed layer/Au-4-Cu.csv
- SOURCE DATA/Supplement Fig.2 - RTA vs Rs/With Seed layer/Au-6-Cu.csv
- SOURCE DATA/Supplement Fig.2 - RTA vs Rs/With Seed layer/Au-8-Cu.csv
- SOURCE DATA/Supplement Fig.2 - RTA vs Rs/With Seed layer/Cu-Seedlayer-large-Ref#2.csv
- SOURCE DATA/Supplement Fig.2 - RTA vs Rs/With Seed layer/Cu-Seedlayer-large-Ref#3.csv
- SOURCE DATA/Supplement Fig.2 - RTA vs Rs/With Seed layer/Cu-Seedlayer-large-Reference.csv
- SOURCE DATA/Supplement Fig.2 - RTA vs Rs/With Seed layer/Cu-Seedlayer-small#2.csv
- SOURCE DATA/Supplement Fig.2 - RTA vs Rs/With Seed layer/Cu-Seedlayer-small.csv
- SOURCE DATA/Supplement Fig.2 - RTA vs Rs/With Seed layer/resistivity.csv
- SOURCE DATA/Supplement Fig.3 - Resistivity below percolation/
- SOURCE DATA/Supplement Fig.3 - Resistivity below percolation/Au-0,35nm-Cu-rem1.csv
- SOURCE DATA/Supplement Fig.3 - Resistivity below percolation/Au-0,35nm-Cu-rem10.csv
- SOURCE DATA/Supplement Fig.3 - Resistivity below percolation/Au-0,35nm-Cu-rem11.csv
- SOURCE DATA/Supplement Fig.3 - Resistivity below percolation/Au-0,35nm-Cu-rem2.csv
- SOURCE DATA/Supplement Fig.3 - Resistivity below percolation/Au-0,35nm-Cu-rem3.csv
- SOURCE DATA/Supplement Fig.3 - Resistivity below percolation/Au-0,35nm-Cu-rem4.csv
- SOURCE DATA/Supplement Fig.3 - Resistivity below percolation/Au-0,35nm-Cu-rem5.csv
- SOURCE DATA/Supplement Fig.3 - Resistivity below percolation/Au-0,35nm-Cu-rem6.csv
- SOURCE DATA/Supplement Fig.3 - Resistivity below percolation/Au-0,35nm-Cu-rem7.csv
- SOURCE DATA/Supplement Fig.3 - Resistivity below percolation/Au-0,35nm-Cu-rem8.csv
- SOURCE DATA/Supplement Fig.3 - Resistivity below percolation/Au-0,35nm-Cu-rem9.csv
- SOURCE DATA/Supplement Fig.3 - Resistivity below percolation/Au-0,7-Cu-rem2.csv
- SOURCE DATA/Supplement Fig.3 - Resistivity below percolation/Au-0,7-Cu-rem3.csv
- SOURCE DATA/Supplement Fig.3 - Resistivity below percolation/Au-0,7-Cu-rem4.csv
- SOURCE DATA/Supplement Fig.3 - Resistivity below percolation/Au-0,7-Cu-rem5.csv
- SOURCE DATA/Supplement Fig.3 - Resistivity below percolation/Au-0,7-Cu-rem6.csv
- SOURCE DATA/Supplement Fig.3 - Resistivity below percolation/Au-0.7-Cu-rem.csv
- SOURCE DATA/Supplement Fig.3 - Resistivity below percolation/Au-1,0-Cu-rem1.csv
- SOURCE DATA/Supplement Fig.3 - Resistivity below percolation/Au-1,0-Cu-rem2-overshot.csv
- SOURCE DATA/Supplement Fig.3 - Resistivity below percolation/Au-1,0-Cu-rem3.csv
- SOURCE DATA/Supplement Fig.3 - Resistivity below percolation/Au-1,0-Cu-rem4.csv
- SOURCE DATA/Supplement Fig.3 - Resistivity below percolation/Au-1,0-Cu-rem5.csv
- SOURCE DATA/Supplement Fig.3 - Resistivity below percolation/Au-1,5-Cu-rem1.csv
- SOURCE DATA/Supplement Fig.3 - Resistivity below percolation/Au-1,5-Cu-rem2.csv
- SOURCE DATA/Supplement Fig.3 - Resistivity below percolation/Au-13-Cu-rem.csv
- SOURCE DATA/Supplement Fig.3 - Resistivity below percolation/Evaluation.xlsx
- SOURCE DATA/Supplement Fig.3 - Resistivity below percolation/Readme.txt
- SOURCE DATA/Supplement Fig.3 - Resistivity below percolation/Resistivity-Comparison.pdf
