# Supplementary material for: Ultrathin 2 nm gold as impedance-matched absorber for infrared light
Source: Nat Commun. 2020 May 1;11:2161. doi: 10.1038/s41467-020-15762-3 (PMC7195431; doi:10.1038/s41467-020-15762-3)
Supplement: Supplementary file 3 — Source Data [file 41467_2020_15762_MOESM3_ESM.zip › SOURCE DATA/Fig.2 - Resistivity data and dataprocessing/No Seed layer/Au-10.csv]

Messung am 22.08.2019 um 11:31
Measurement Nr.;Temperature [�C];Contact Force [N];Current [A];Voltage [V]; Sheet Resistance [Ohms/Square];Resistivity [Ohm m];Standard Deviation [Ohm m]
0;22.0;0.53;1.000000E-8;-5.803908E-8;2.458361E+1;2.458361E-7;1.119380E-7
1;22.0;0.54;4.216965E-8;-2.847461E-7;2.860112E+1;2.860112E-7;1.407191E-8
2;22.0;0.53;1.778279E-7;-1.221988E-6;2.910664E+1;2.910664E-7;4.924942E-9
3;22.0;0.53;7.498942E-7;-5.158377E-6;2.913656E+1;2.913656E-7;1.317056E-9
4;22.0;0.53;3.162278E-6;-2.171446E-5;2.908534E+1;2.908534E-7;2.885010E-10
5;22.0;0.53;1.333521E-5;-9.160949E-5;2.909817E+1;2.909817E-7;4.810937E-11
6;22.0;0.53;5.623413E-5;-3.863104E-4;2.909790E+1;2.909790E-7;1.234224E-11
7;22.0;0.53;2.371374E-4;-1.629134E-3;2.909926E+1;2.909926E-7;2.485305E-12
8;22.0;0.53;1.000000E-3;-6.871422E-3;2.910528E+1;2.910528E-7;8.043778E-13
