# Supplementary material for: Ultrathin 2 nm gold as impedance-matched absorber for infrared light
Source: Nat Commun. 2020 May 1;11:2161. doi: 10.1038/s41467-020-15762-3 (PMC7195431; doi:10.1038/s41467-020-15762-3)
Supplement: Supplementary file 3 — Source Data [file 41467_2020_15762_MOESM3_ESM.zip › SOURCE DATA/Fig.2 - Resistivity data and dataprocessing/No Seed layer/Au-13.csv]

Messung am 22.08.2019 um 12:24
Measurement Nr.;Temperature [�C];Contact Force [N];Current [A];Voltage [V]; Sheet Resistance [Ohms/Square];Resistivity [Ohm m];Standard Deviation [Ohm m]
0;22.0;2.19;1.000000E-9;3.674907E-9;1.556580E+1;2.023555E-7;1.286618E-6
1;22.0;2.18;3.162278E-9;-1.634701E-8;2.189593E+1;2.846472E-7;4.977419E-7
2;22.0;2.18;1.000000E-8;-1.660045E-8;7.031453E+0;9.140889E-8;1.496549E-7
3;22.0;2.16;3.162278E-8;-5.284266E-8;7.077989E+0;9.201385E-8;3.392136E-8
4;22.0;2.17;1.000000E-7;-1.657510E-7;7.020716E+0;9.126931E-8;1.028912E-8
5;22.0;2.16;3.162278E-7;-5.512358E-7;7.383506E+0;9.598558E-8;4.743371E-9
6;22.0;2.16;1.000000E-6;-1.716309E-6;7.269769E+0;9.450699E-8;8.132379E-10
7;22.0;2.16;3.162278E-6;-5.398690E-6;7.231254E+0;9.400630E-8;3.583167E-10
8;22.0;2.12;1.000000E-7;-1.757621E-7;7.444753E+0;9.678179E-8;1.333410E-8
9;22.0;2.12;1.000000E-6;-1.739879E-6;7.369605E+0;9.580486E-8;1.492449E-9
10;22.0;2.11;1.000000E-5;-1.738982E-5;7.365806E+0;9.575548E-8;1.218712E-10
11;22.0;2.11;1.000000E-4;-1.739920E-4;7.369779E+0;9.580712E-8;1.266639E-11
12;22.0;2.11;1.000000E-3;-1.740021E-3;7.370205E+0;9.581266E-8;1.355805E-12
