# Supplementary material for: Ultrathin 2 nm gold as impedance-matched absorber for infrared light
Source: Nat Commun. 2020 May 1;11:2161. doi: 10.1038/s41467-020-15762-3 (PMC7195431; doi:10.1038/s41467-020-15762-3)
Supplement: Supplementary file 3 — Source Data [file 41467_2020_15762_MOESM3_ESM.zip › SOURCE DATA/Fig.2 - Resistivity data and dataprocessing/No Seed layer/Au-3-unvalid.csv]

Messung am 22.08.2019 um 12:17
Measurement Nr.;Temperature [�C];Contact Force [N];Current [A];Voltage [V]; Sheet Resistance [Ohms/Square];Resistivity [Ohm m];Standard Deviation [Ohm m]
0;22.0;1.90;1.000000E-9;2.797925E-5;1.227785E+5;3.683356E-4;1.660987E-4
1;22.0;1.90;2.154435E-9;6.073786E-5;1.237122E+5;3.711366E-4;8.082396E-5
2;22.0;1.90;4.641589E-9;1.394097E-4;1.317992E+5;3.953975E-4;6.603963E-5
3;22.0;1.90;1.000000E-8;3.186765E-4;1.398416E+5;4.195249E-4;1.123586E-4
4;22.0;1.90;2.154435E-8;7.058406E-4;1.437672E+5;4.313015E-4;6.189559E-5
5;22.0;2.20;4.641589E-8;9.678537E-3;9.150177E+5;2.745053E-3;4.370242E-4
6;22.0;2.19;1.000000E-7;1.514945E-4;6.647883E+3;1.994365E-5;2.489658E-4
7;22.0;0.00;1.000000E-9;2.674313E-6;1.173542E+4;3.520625E-5;5.985732E-5
8;22.0;0.00;2.154435E-9;9.900000E+37;2.016454E+47;6.049361E+38;0.000000E+0
9;22.0;-0.00;4.641589E-9;9.900000E+37;9.359549E+46;2.807865E+38;0.000000E+0
10;22.0;2.24;1.000000E-8;5.829197E-9;2.557968E+0;7.673905E-9;2.208135E-8
11;22.0;0.00;2.154435E-8;1.426586E-4;2.905702E+4;8.717107E-5;2.514499E-4
12;22.0;1.65;4.641589E-8;7.242681E-4;6.847296E+4;2.054189E-4;6.952134E-5
13;22.0;1.65;1.000000E-7;7.944409E-4;3.486165E+4;1.045850E-4;3.376040E-5
