# Supplementary material for: Ultrathin 2 nm gold as impedance-matched absorber for infrared light
Source: Nat Commun. 2020 May 1;11:2161. doi: 10.1038/s41467-020-15762-3 (PMC7195431; doi:10.1038/s41467-020-15762-3)
Supplement: Supplementary file 3 — Source Data [file 41467_2020_15762_MOESM3_ESM.zip › SOURCE DATA/Fig.2 - Resistivity data and dataprocessing/No Seed layer/Au-4-unvalid.csv]

Messung am 22.08.2019 um 12:02
Measurement Nr.;Temperature [�C];Contact Force [N];Current [A];Voltage [V]; Sheet Resistance [Ohms/Square];Resistivity [Ohm m];Standard Deviation [Ohm m]
0;22.0;1.59;1.000000E-9;-8.089038E-5;3.549632E+5;1.419853E-3;8.251010E-3
1;22.0;1.58;2.154435E-9;2.118182E-5;4.314361E+4;1.725744E-4;3.515155E-4
2;22.0;1.58;4.641589E-9;5.089069E-5;4.811252E+4;1.924501E-4;1.815904E-4
3;22.0;2.21;1.000000E-8;1.188676E-4;5.216146E+4;2.086458E-4;8.981470E-5
4;22.0;2.20;2.154435E-8;3.123983E-4;6.362998E+4;2.545199E-4;6.529279E-5
5;22.0;2.20;4.641589E-8;9.746684E-4;9.214603E+4;3.685841E-4;1.458756E-4
6;22.0;2.20;1.000000E-7;1.792510E-3;7.865894E+4;3.146357E-4;7.465473E-5
7;22.0;1.91;1.000000E-9;9.900000E+37;4.344318E+47;1.737727E+39;0.000000E+0
8;22.0;1.92;2.154435E-9;2.724475E-5;5.549271E+4;2.219708E-4;4.364898E-4
9;22.0;1.92;4.641589E-9;6.069475E-5;5.738137E+4;2.295255E-4;2.025660E-4
