# Supplementary material for: Ultrathin 2 nm gold as impedance-matched absorber for infrared light
Source: Nat Commun. 2020 May 1;11:2161. doi: 10.1038/s41467-020-15762-3 (PMC7195431; doi:10.1038/s41467-020-15762-3)
Supplement: Supplementary file 3 — Source Data [file 41467_2020_15762_MOESM3_ESM.zip › SOURCE DATA/Fig.2 - Resistivity data and dataprocessing/No Seed layer/Au-6.csv]

Messung am 22.08.2019 um 11:50
Measurement Nr.;Temperature [�C];Contact Force [N];Current [A];Voltage [V]; Sheet Resistance [Ohms/Square];Resistivity [Ohm m];Standard Deviation [Ohm m]
0;22.0;1.19;1.000000E-9;3.028310E-5;1.222256E+5;7.333537E-4;5.672589E-4
1;22.0;1.19;5.623413E-9;1.722025E-4;1.235952E+5;7.415710E-4;1.696565E-4
2;22.0;1.19;3.162278E-8;1.392936E-3;1.777842E+5;1.066705E-3;1.230980E-4
3;22.0;1.19;1.778279E-7;3.860859E-3;8.762859E+4;5.257716E-4;4.509890E-5
4;22.0;1.19;1.000000E-6;-6.078404E-5;2.453305E+2;1.471983E-6;1.859146E-5
5;22.0;1.07;1.000000E-10;9.900000E+37;3.995739E+48;2.397443E+40;0.000000E+0
6;22.0;1.07;5.623413E-10;9.900000E+37;7.105540E+47;4.263324E+39;0.000000E+0
7;22.0;1.07;3.162278E-9;9.900000E+37;1.263564E+47;7.581382E+38;0.000000E+0
8;22.0;1.06;1.778279E-8;9.900000E+37;2.246969E+46;1.348181E+38;0.000000E+0
9;22.0;1.06;1.000000E-7;6.930000E+37;2.797017E+45;1.678210E+37;1.127188E+37
10;22.0;1.03;1.000000E-10;3.564250E-6;1.438567E+5;8.631402E-4;3.770534E-3
11;22.0;1.03;5.623413E-10;2.475112E-5;1.776466E+5;1.065880E-3;9.193607E-4
12;22.0;1.03;3.162278E-9;9.900000E+37;1.263564E+47;7.581382E+38;0.000000E+0
13;22.0;1.03;1.778279E-8;9.900000E+37;2.246969E+46;1.348181E+38;0.000000E+0
14;22.0;1.02;1.000000E-7;9.900000E+37;3.995739E+45;2.397443E+37;0.000000E+0
15;22.0;2.26;1.000000E-10;9.900000E+37;3.995739E+48;2.397443E+40;0.000000E+0
