# Supplementary material for: Ultrathin 2 nm gold as impedance-matched absorber for infrared light
Source: Nat Commun. 2020 May 1;11:2161. doi: 10.1038/s41467-020-15762-3 (PMC7195431; doi:10.1038/s41467-020-15762-3)
Supplement: Supplementary file 3 — Source Data [file 41467_2020_15762_MOESM3_ESM.zip › SOURCE DATA/Fig.2 - Resistivity data and dataprocessing/No Seed layer/Au-6-unvalid.csv]

Messung am 22.08.2019 um 13:21
Measurement Nr.;Temperature [�C];Contact Force [N];Current [A];Voltage [V]; Sheet Resistance [Ohms/Square];Resistivity [Ohm m];Standard Deviation [Ohm m]
0;22.0;0.67;1.000000E-9;2.189154E-5;8.835645E+4;5.301387E-4;1.104586E-3
1;22.0;0.67;3.162278E-9;6.238344E-5;7.962166E+4;4.777300E-4;3.225931E-4
2;22.0;0.67;1.000000E-8;2.336640E-4;9.430914E+4;5.658549E-4;1.671014E-4
3;22.0;0.66;3.162278E-8;7.673698E-4;9.794148E+4;5.876489E-4;6.470091E-5
4;22.0;0.66;1.000000E-7;2.043323E-3;8.247057E+4;4.948234E-4;9.311104E-5
5;22.0;0.66;1.000000E-9;-2.400218E-5;9.687520E+4;5.812512E-4;1.328999E-2
6;22.0;0.65;2.114743E-9;6.065194E-5;1.157575E+5;6.945450E-4;2.129999E-3
7;22.0;0.65;4.472136E-9;1.419644E-4;1.281228E+5;7.687368E-4;1.405725E-3
8;22.0;0.65;9.457416E-9;3.574946E-4;1.525664E+5;9.153983E-4;1.146835E-3
9;22.0;0.65;2.000000E-8;5.985025E-4;1.207808E+5;7.246848E-4;2.710101E-4
10;22.0;0.65;4.229485E-8;1.643555E-3;1.568407E+5;9.410441E-4;2.066132E-4
11;22.0;0.64;8.944272E-8;3.123571E-3;1.409510E+5;8.457062E-4;1.559896E-4
