# Supplementary material for: Ultrathin 2 nm gold as impedance-matched absorber for infrared light
Source: Nat Commun. 2020 May 1;11:2161. doi: 10.1038/s41467-020-15762-3 (PMC7195431; doi:10.1038/s41467-020-15762-3)
Supplement: Supplementary file 3 — Source Data [file 41467_2020_15762_MOESM3_ESM.zip › SOURCE DATA/Fig.2 - Resistivity data and dataprocessing/No Seed layer/Au-8,1.csv]

Messung am 22.08.2019 um 11:37
Measurement Nr.;Temperature [�C];Contact Force [N];Current [A];Voltage [V]; Sheet Resistance [Ohms/Square];Resistivity [Ohm m];Standard Deviation [Ohm m]
0;22.0;2.08;1.000000E-9;-4.447966E-8;1.783412E+2;1.444564E-6;7.682025E-7
1;22.0;2.08;1.000000E-4;-4.286427E-3;1.718643E+2;1.392101E-6;7.066488E-12
2;22.0;2.09;1.000000E-9;-5.144952E-8;2.062869E+2;1.670924E-6;5.665709E-7
3;22.0;2.08;6.812921E-9;-2.801833E-7;1.648918E+2;1.335624E-6;8.959755E-8
4;22.0;2.08;4.641589E-8;-1.991193E-6;1.720033E+2;1.393227E-6;1.693396E-8
5;22.0;2.09;3.162278E-7;-1.354879E-5;1.717872E+2;1.391476E-6;2.062150E-9
6;22.0;2.09;2.154435E-6;-9.236483E-5;1.718951E+2;1.392350E-6;2.946200E-10
7;22.0;2.08;1.467799E-5;-6.294133E-4;1.719331E+2;1.392658E-6;4.832346E-11
8;22.0;2.09;1.000000E-4;-4.288538E-3;1.719489E+2;1.392786E-6;9.822226E-12
9;22.0;2.12;1.000000E-9;-3.497544E-8;1.402340E+2;1.135896E-6;9.470408E-7
10;22.0;2.12;4.641589E-8;-1.930489E-6;1.667596E+2;1.350753E-6;1.053215E-8
11;22.0;2.12;2.154435E-6;-8.933328E-5;1.662533E+2;1.346651E-6;3.077140E-10
12;22.0;2.12;1.000000E-4;-4.147247E-3;1.662839E+2;1.346899E-6;5.629901E-12
