# Supplementary material for: Ultrathin 2 nm gold as impedance-matched absorber for infrared light
Source: Nat Commun. 2020 May 1;11:2161. doi: 10.1038/s41467-020-15762-3 (PMC7195431; doi:10.1038/s41467-020-15762-3)
Supplement: Supplementary file 3 — Source Data [file 41467_2020_15762_MOESM3_ESM.zip › SOURCE DATA/Fig.2 - Resistivity data and dataprocessing/No Seed layer/Au-8,1-large-mem.csv]

Messung am 22.08.2019 um 12:57
Measurement Nr.;Temperature [�C];Contact Force [N];Current [A];Voltage [V]; Sheet Resistance [Ohms/Square];Resistivity [Ohm m];Standard Deviation [Ohm m]
0;22.0;2.06;1.000000E-9;-5.360305E-8;2.149214E+2;1.740863E-6;4.897111E-7
1;22.0;2.06;4.216965E-9;-2.639601E-7;2.509739E+2;2.032888E-6;1.399344E-7
2;22.0;2.06;1.778279E-8;-1.135168E-6;2.559471E+2;2.073171E-6;4.542333E-8
3;22.0;2.06;7.498942E-8;-4.780173E-6;2.555841E+2;2.070231E-6;1.206022E-8
4;22.0;2.06;3.162278E-7;-2.013924E-5;2.553485E+2;2.068323E-6;1.971640E-9
5;22.0;2.06;1.333521E-6;-8.484665E-5;2.551085E+2;2.066379E-6;4.879320E-10
6;22.0;2.06;5.623413E-6;-3.578363E-4;2.551377E+2;2.066615E-6;9.516456E-11
7;22.0;2.05;2.371374E-5;-1.508919E-3;2.551269E+2;2.066528E-6;2.876114E-11
8;22.0;2.05;1.000000E-4;-6.364538E-3;2.551861E+2;2.067008E-6;5.879390E-12
9;22.0;1.92;1.000000E-9;-5.930523E-8;2.377843E+2;1.926053E-6;8.284540E-7
10;22.0;1.92;1.778279E-8;-1.286087E-6;2.899750E+2;2.348798E-6;4.566023E-8
11;22.0;1.92;3.162278E-7;-2.272850E-5;2.881781E+2;2.334243E-6;1.904274E-9
12;22.0;1.92;5.623413E-6;-4.042850E-4;2.882557E+2;2.334871E-6;1.478456E-10
13;22.0;1.92;1.000000E-4;-7.190203E-3;2.882912E+2;2.335158E-6;4.968206E-12
14;22.0;2.10;1.000000E-9;-7.565217E-8;3.033274E+2;2.456952E-6;7.667020E-7
15;22.0;2.09;1.778279E-8;-1.331961E-6;3.003183E+2;2.432578E-6;3.564745E-8
16;22.0;2.10;3.162278E-7;-2.391659E-5;3.032421E+2;2.456261E-6;2.413615E-9
17;22.0;1.92;5.623413E-6;-4.261089E-4;3.038161E+2;2.460910E-6;1.668186E-10
18;22.0;1.91;1.000000E-4;-7.578171E-3;3.038468E+2;2.461159E-6;8.166475E-12
