# Supplementary material for: Ultrathin 2 nm gold as impedance-matched absorber for infrared light
Source: Nat Commun. 2020 May 1;11:2161. doi: 10.1038/s41467-020-15762-3 (PMC7195431; doi:10.1038/s41467-020-15762-3)
Supplement: Supplementary file 3 — Source Data [file 41467_2020_15762_MOESM3_ESM.zip › SOURCE DATA/Fig.2 - Resistivity data and dataprocessing/No Seed layer/Au-8,1-small-mem.csv]

Messung am 22.08.2019 um 13:07
Measurement Nr.;Temperature [�C];Contact Force [N];Current [A];Voltage [V]; Sheet Resistance [Ohms/Square];Resistivity [Ohm m];Standard Deviation [Ohm m]
0;22.0;2.12;1.000000E-9;-5.372949E-8;2.154284E+2;1.744970E-6;9.500326E-7
1;22.0;2.14;6.812921E-9;-3.401181E-7;2.001643E+2;1.621331E-6;9.811882E-8
2;22.0;2.14;4.641589E-8;-2.356875E-6;2.035917E+2;1.649093E-6;1.029963E-8
3;22.0;2.14;3.162278E-7;-1.607386E-5;2.038029E+2;1.650803E-6;2.634025E-9
4;22.0;2.14;2.154435E-6;-1.095353E-4;2.038501E+2;1.651185E-6;2.410723E-10
5;22.0;2.14;1.467799E-5;-7.463365E-4;2.038723E+2;1.651366E-6;4.404695E-11
6;22.0;2.14;1.000000E-4;-5.085481E-3;2.039023E+2;1.651609E-6;5.149656E-12
7;22.0;2.09;1.000000E-9;-4.397200E-8;1.763057E+2;1.428076E-6;5.428874E-7
8;22.0;2.09;4.641589E-8;-2.109005E-6;1.821802E+2;1.475660E-6;1.552639E-8
9;22.0;2.09;2.154435E-6;-9.788932E-5;1.821764E+2;1.475629E-6;3.087706E-10
10;22.0;2.09;1.000000E-4;-4.545234E-3;1.822411E+2;1.476153E-6;8.207445E-12
