# Supplementary material for: Ultrathin 2 nm gold as impedance-matched absorber for infrared light
Source: Nat Commun. 2020 May 1;11:2161. doi: 10.1038/s41467-020-15762-3 (PMC7195431; doi:10.1038/s41467-020-15762-3)
Supplement: Supplementary file 3 — Source Data [file 41467_2020_15762_MOESM3_ESM.zip › SOURCE DATA/Fig.2 - Resistivity data and dataprocessing/No Seed layer/Au-8-large-summary.xlsx]

## Sheet: Tabelle1
178.341	1.44456e-06	7.68202e-07	1e-09	214.921	1.74086e-06	4.89711e-07		215.428	1.74497e-06	9.50033e-07
171.864	1.3921e-06	7.06649e-12	4.21697e-09	250.974	2.03289e-06	1.39934e-07		200.164	1.62133e-06	9.81188e-08
206.287	1.67092e-06	5.66571e-07	1.77828e-08	255.947	2.07317e-06	4.54233e-08		203.592	1.64909e-06	1.02996e-08
164.892	1.33562e-06	8.95976e-08	7.49894e-08	255.584	2.07023e-06	1.20602e-08		203.803	1.6508e-06	2.63402e-09
172.003	1.39323e-06	1.6934e-08	3.16228e-07	255.349	2.06832e-06	1.97164e-09		203.85	1.65118e-06	2.41072e-10
171.787	1.39148e-06	2.06215e-09	1.33352e-06	255.108	2.06638e-06	4.87932e-10		203.872	1.65137e-06	4.4047e-11
171.895	1.39235e-06	2.9462e-10	5.62341e-06	255.138	2.06662e-06	9.51646e-11		203.902	1.65161e-06	5.14966e-12
171.933	1.39266e-06	4.83235e-11						176.306	1.42808e-06	5.42887e-07
171.949	1.39279e-06	9.82223e-12						182.18	1.47566e-06	1.55264e-08
140.234	1.1359e-06	9.47041e-07	1e-09	237.784	1.92605e-06	8.28454e-07		182.176	1.47563e-06	3.08771e-10
166.76	1.35075e-06	1.05321e-08	1.77828e-08	289.975	2.3488e-06	4.56602e-08		182.241	1.47615e-06	8.20745e-12
166.253	1.34665e-06	3.07714e-10	3.16228e-07	288.178	2.33424e-06	1.90427e-09
166.284	1.3469e-06	5.6299e-12
170.806	1.38353e-06		1e-09	303.327	2.45695e-06	7.66702e-07		196.138
13.4454	1.08908e-07		1.77828e-08	300.318	2.43258e-06	3.56474e-08		12.2786
			3.16228e-07	303.242	2.45626e-06	2.41361e-09
				266.604	2.15949e-06
				26.6177	2.15604e-07
All together
178.341	1.44456e-06
171.864	1.3921e-06
206.287	1.67092e-06
164.892	1.33562e-06
172.003	1.39323e-06
171.787	1.39148e-06
171.895	1.39235e-06
171.933	1.39266e-06
171.949	1.39279e-06
140.234	1.1359e-06
166.76	1.35075e-06
166.253	1.34665e-06
166.284	1.3469e-06
214.921	1.74086e-06
250.974	2.03289e-06
255.947	2.07317e-06
255.584	2.07023e-06
255.349	2.06832e-06
255.108	2.06638e-06
255.138	2.06662e-06
237.784	1.92605e-06
289.975	2.3488e-06
288.178	2.33424e-06
303.327	2.45695e-06
300.318	2.43258e-06
303.242	2.45626e-06
215.428	1.74497e-06
200.164	1.62133e-06
203.592	1.64909e-06
203.803	1.6508e-06
203.85	1.65118e-06
203.872	1.65137e-06
203.902	1.65161e-06
176.306	1.42808e-06
182.18	1.47566e-06
182.176	1.47563e-06
182.241	1.47615e-06
211.996	1.71717e-06
38.5586	3.12324e-07
45.5616	3.69049e-07
