# Supplementary material for: Ultrathin 2 nm gold as impedance-matched absorber for infrared light
Source: Nat Commun. 2020 May 1;11:2161. doi: 10.1038/s41467-020-15762-3 (PMC7195431; doi:10.1038/s41467-020-15762-3)
Supplement: Supplementary file 3 — Source Data [file 41467_2020_15762_MOESM3_ESM.zip › SOURCE DATA/Fig.2 - Resistivity data and dataprocessing/Resistivity-data-and-processing.txt]

--- *Fig.2* - Resistivity data and dataprocessing ---

This folder contains raw data for 4-point-probe measurements of the metal films. 
The data is placed in the two subfolders for a seeded and unseeded deposition.

*Code on request* 
The script 'Plotter.m' fits the scattering hypothesis model and generate the plots 
used in the manuscript.

In the subfolders contains the script 'SigmaVsThickness.m' which processes the 
data and outputs the results in the 'resistivity.csv' file for use in the other 
scripts. The file contains the contains the estimated resistivities for each 
deposited layer thickness.
