# Supplementary material for: Ultrathin 2 nm gold as impedance-matched absorber for infrared light
Source: Nat Commun. 2020 May 1;11:2161. doi: 10.1038/s41467-020-15762-3 (PMC7195431; doi:10.1038/s41467-020-15762-3)
Supplement: Supplementary file 3 — Source Data [file 41467_2020_15762_MOESM3_ESM.zip › SOURCE DATA/Fig.2 - Resistivity data and dataprocessing/With Seed layer/Au-0,35-Cu.csv]

Messung am 21.08.2019 um 16:35
Measurement Nr.;Temperature [�C];Contact Force [N];Current [A];Voltage [V]; Sheet Resistance [Ohms/Square];Resistivity [Ohm m];Standard Deviation [Ohm m]
0;22.0;2.18;1.000000E-9;9.732964E-5;4.367960E+5;5.896746E-4;2.747863E-3
1;22.0;2.18;2.371374E-9;1.076582E-4;2.037421E+5;2.750518E-4;1.305232E-3
2;22.0;2.18;5.623413E-9;1.755623E-4;1.401086E+5;1.891466E-4;5.758463E-4
3;22.0;2.18;1.333521E-8;2.780413E-4;9.357133E+4;1.263213E-4;2.935272E-4
4;22.0;2.17;3.162278E-8;6.458015E-4;9.165002E+4;1.237275E-4;1.974576E-4
5;22.0;2.16;7.498942E-8;2.139329E-3;1.280298E+5;1.728402E-4;1.562656E-4
6;22.0;2.16;1.778279E-7;6.390680E-3;1.612800E+5;2.177280E-4;6.812930E-5
7;22.0;2.17;4.216965E-7;6.956904E-3;7.403712E+4;9.995011E-5;2.620029E-5
8;22.0;2.16;1.000000E-6;6.658300E-3;2.988112E+4;4.033951E-5;1.106943E-5
9;22.0;2.18;1.000000E-9;8.052913E-5;3.613986E+5;4.878881E-4;2.158195E-3
10;22.0;2.17;2.371374E-9;9.520821E-5;1.801805E+5;2.432437E-4;9.530236E-4
11;22.0;2.16;5.623413E-9;1.408585E-4;1.124130E+5;1.517575E-4;4.239692E-4
12;22.0;2.16;1.333521E-8;2.898764E-4;9.755429E+4;1.316983E-4;2.310291E-4
13;22.0;2.16;3.162278E-8;7.093900E-4;1.006743E+5;1.359103E-4;1.575975E-4
14;22.0;2.15;7.498942E-8;2.266336E-3;1.356306E+5;1.831014E-4;1.471961E-4
15;22.0;2.16;1.778279E-7;6.529251E-3;1.647771E+5;2.224491E-4;5.896969E-5
16;22.0;2.16;4.216965E-7;7.118375E-3;7.575553E+4;1.022700E-4;2.282183E-5
17;22.0;2.15;1.000000E-6;6.772086E-3;3.039177E+4;4.102889E-5;7.958312E-6
