# Supplementary material for: Ultrathin 2 nm gold as impedance-matched absorber for infrared light
Source: Nat Commun. 2020 May 1;11:2161. doi: 10.1038/s41467-020-15762-3 (PMC7195431; doi:10.1038/s41467-020-15762-3)
Supplement: Supplementary file 3 — Source Data [file 41467_2020_15762_MOESM3_ESM.zip › SOURCE DATA/Fig.2 - Resistivity data and dataprocessing/With Seed layer/Au-0,7-Cu.csv]

Messung am 21.08.2019 um 16:26
Measurement Nr.;Temperature [�C];Contact Force [N];Current [A];Voltage [V]; Sheet Resistance [Ohms/Square];Resistivity [Ohm m];Standard Deviation [Ohm m]
0;22.0;1.95;1.000000E-7;7.154997E-2;3.211019E+6;5.458733E-3;3.264326E-4
1;22.0;1.95;1.778279E-7;9.156782E-2;2.310874E+6;3.928487E-3;2.325188E-4
2;22.0;2.25;3.162278E-7;8.206171E-2;1.164593E+6;1.979807E-3;1.449286E-4
3;22.0;2.24;5.623413E-7;6.541951E-2;5.220845E+5;8.875436E-4;8.509401E-5
4;22.0;2.24;1.000000E-6;5.414805E-2;2.430056E+5;4.131095E-4;4.872058E-5
5;22.0;2.24;1.778279E-6;4.843925E-2;1.222450E+5;2.078164E-4;2.818546E-5
6;22.0;2.24;3.162278E-6;4.156763E-2;5.899141E+4;1.002854E-4;1.365378E-5
7;22.0;2.23;5.623413E-6;3.902560E-2;3.114462E+4;5.294585E-5;8.076604E-6
8;22.0;2.24;1.000000E-5;3.768524E-2;1.691238E+4;2.875105E-5;4.611856E-6
9;22.0;2.15;1.000000E-9;1.514046E-4;6.794735E+5;1.155105E-3;3.718279E-2
10;22.0;2.10;3.981072E-9;2.399213E-3;2.704595E+6;4.597812E-3;9.137747E-3
11;22.0;2.07;1.584893E-8;1.141264E-2;3.231615E+6;5.493745E-3;2.296718E-3
12;22.0;2.06;6.309573E-8;4.745353E-2;3.375219E+6;5.737873E-3;4.940899E-4
13;22.0;2.05;2.511886E-7;9.508005E-2;1.698724E+6;2.887831E-3;2.246022E-4
