# Supplementary material for: Ultrathin 2 nm gold as impedance-matched absorber for infrared light
Source: Nat Commun. 2020 May 1;11:2161. doi: 10.1038/s41467-020-15762-3 (PMC7195431; doi:10.1038/s41467-020-15762-3)
Supplement: Supplementary file 3 — Source Data [file 41467_2020_15762_MOESM3_ESM.zip › SOURCE DATA/Fig.2 - Resistivity data and dataprocessing/With Seed layer/Au-1,5-Cu.csv]

Messung am 21.08.2019 um 15:25
Measurement Nr.	Temperature [�C]	Contact Force [N]	Current [A]	Voltage [V]	Sheet Resistance [Ohms/Square]	Resistivity [Ohm m]	Standard Deviation [Ohm m]
0	22	2.07	1.00E-07	-2.59E-04	1.16E+04	2.90E-05	1.19E-08
1	22	2.07	3.16E-07	-8.18E-04	1.16E+04	2.90E-05	3.88E-09
2	22	2.07	1.00E-06	-2.59E-03	1.16E+04	2.90E-05	9.58E-10
3	22	2.07	3.16E-06	-8.18E-03	1.16E+04	2.90E-05	5.04E-10
4	22	2.07	1.00E-05	-2.59E-02	1.16E+04	2.90E-05	2.85E-10
5	22	2.07	3.16E-05	-8.18E-02	1.16E+04	2.90E-05	4.67E-10
6	22	2.07	1.00E-04	-2.59E-01	1.16E+04	2.90E-05	5.35E-09
7	22	2.07	3.16E-04	-6.13E-01	8.71E+03	2.18E-05	3.46E-07
8	22	2.19	1.00E-07	-3.79E-04	1.70E+04	4.25E-05	8.88E-09
9	22	2.18	3.16E-07	-1.20E-03	1.70E+04	4.25E-05	5.55E-09
10	22	2.18	1.00E-06	-3.79E-03	1.70E+04	4.25E-05	2.07E-09
11	22	2.18	3.16E-06	-1.20E-02	1.70E+04	4.25E-05	9.10E-10		Different Position
12	22	2.17	1.00E-05	-3.79E-02	1.70E+04	4.25E-05	2.05E-09
13	22	2.18	3.16E-05	-1.20E-01	1.70E+04	4.25E-05	6.19E-10
14	22	2.17	1.00E-04	-3.79E-01	1.70E+04	4.25E-05	1.34E-09
15	22	2.17	3.16E-04	-7.75E-01	1.10E+04	2.75E-05	3.69E-07
