# Supplementary material for: Ultrathin 2 nm gold as impedance-matched absorber for infrared light
Source: Nat Commun. 2020 May 1;11:2161. doi: 10.1038/s41467-020-15762-3 (PMC7195431; doi:10.1038/s41467-020-15762-3)
Supplement: Supplementary file 3 — Source Data [file 41467_2020_15762_MOESM3_ESM.zip › SOURCE DATA/Fig.2 - Resistivity data and dataprocessing/With Seed layer/Au-10-Cu (2).csv]

Messung am 21.08.2019 um 14:24
Measurement Nr.;Temperature [�C];Contact Force [N];Current [A];Voltage [V]; Sheet Resistance [Ohms/Square];Resistivity [Ohm m];Standard Deviation [Ohm m]
0;22.0;2.17;1.000000E-6;-2.761266E-6;1.114475E+1;1.225922E-7;1.414138E-9
1;22.0;2.17;3.162278E-6;-8.734039E-6;1.114749E+1;1.226224E-7;2.605250E-10
2;22.0;2.17;1.000000E-5;-2.764192E-5;1.115655E+1;1.227221E-7;9.641315E-11
3;22.0;2.17;3.162278E-5;-8.736508E-5;1.115064E+1;1.226570E-7;2.023151E-11
4;22.0;2.17;1.000000E-4;-2.763158E-4;1.115238E+1;1.226762E-7;9.852908E-12
5;22.0;2.17;3.162278E-4;-8.734960E-4;1.114866E+1;1.226353E-7;2.221468E-12
6;22.0;2.17;1.000000E-3;-2.762371E-3;1.114921E+1;1.226413E-7;1.031869E-12
7;22.0;2.17;3.162278E-3;-8.734471E-3;1.114804E+1;1.226284E-7;5.561651E-13
