# Supplementary material for: Ultrathin 2 nm gold as impedance-matched absorber for infrared light
Source: Nat Commun. 2020 May 1;11:2161. doi: 10.1038/s41467-020-15762-3 (PMC7195431; doi:10.1038/s41467-020-15762-3)
Supplement: Supplementary file 3 — Source Data [file 41467_2020_15762_MOESM3_ESM.zip › SOURCE DATA/Fig.2 - Resistivity data and dataprocessing/With Seed layer/Au-10-Cu.csv]

Messung am 21.08.2019 um 13:48
Measurement Nr.;Temperature [�C];Contact Force [N];Current [A];Voltage [V]; Sheet Resistance [Ohms/Square];Resistivity [Ohm m];Standard Deviation [Ohm m]
0;22.0;2.15;1.000000E-4;-2.581681E-4;1.132893E+1;1.246183E-7;1.063353E-11
1;22.0;2.15;2.371374E-4;-6.120939E-4;1.132673E+1;1.245940E-7;4.685606E-12
2;22.0;2.15;5.623413E-4;-1.451562E-3;1.132719E+1;1.245991E-7;2.626258E-12
3;22.0;2.15;1.333521E-3;-3.442470E-3;1.132809E+1;1.246090E-7;1.654777E-12
4;22.0;2.14;3.162278E-3;-8.163014E-3;1.132758E+1;1.246033E-7;6.785098E-13
5;22.0;2.14;7.498942E-3;-1.935818E-2;1.132794E+1;1.246074E-7;9.372988E-13
6;22.0;2.14;1.778279E-2;-4.590670E-2;1.132824E+1;1.246106E-7;8.494478E-13
7;22.0;2.15;4.216965E-2;-1.088975E-1;1.133194E+1;1.246514E-7;5.162275E-12
8;22.0;2.15;1.000000E-1;-5.617522E-2;2.465081E+0;2.711589E-8;4.669580E-8
9;22.0;2.24;1.000000E-6;-2.593251E-6;1.137970E+1;1.251767E-7;8.255534E-10
10;22.0;2.24;3.981072E-6;-1.033447E-5;1.139133E+1;1.253047E-7;2.787015E-10
11;22.0;2.24;1.584893E-5;-4.111972E-5;1.138509E+1;1.252360E-7;7.044597E-11
12;22.0;2.25;6.309573E-5;-1.636968E-4;1.138483E+1;1.252332E-7;1.199535E-11
13;22.0;2.24;2.511886E-4;-6.516749E-4;1.138459E+1;1.252305E-7;4.351515E-12
14;22.0;2.24;1.000000E-3;-2.594425E-3;1.138486E+1;1.252334E-7;7.756689E-13
