# Supplementary material for: Ultrathin 2 nm gold as impedance-matched absorber for infrared light
Source: Nat Commun. 2020 May 1;11:2161. doi: 10.1038/s41467-020-15762-3 (PMC7195431; doi:10.1038/s41467-020-15762-3)
Supplement: Supplementary file 3 — Source Data [file 41467_2020_15762_MOESM3_ESM.zip › SOURCE DATA/Fig.2 - Resistivity data and dataprocessing/With Seed layer/Au-13-Cu.csv]

Messung am 21.08.2019 um 14:07
Measurement Nr.;Temperature [�C];Contact Force [N];Current [A];Voltage [V]; Sheet Resistance [Ohms/Square];Resistivity [Ohm m];Standard Deviation [Ohm m]
0;22.0;2.18;1.000000E-6;-1.742808E-6;7.647791E+0;1.070691E-7;1.492829E-9
1;22.0;2.18;3.162278E-6;-5.504805E-6;7.638856E+0;1.069440E-7;4.097763E-10
2;22.0;2.17;1.000000E-5;-1.744594E-5;7.655629E+0;1.071788E-7;1.323560E-10
3;22.0;2.17;3.162278E-5;-5.514258E-5;7.651974E+0;1.071276E-7;2.526283E-11
4;22.0;2.17;1.000000E-4;-1.743103E-4;7.649083E+0;1.070872E-7;9.635971E-12
5;22.0;2.17;3.162278E-4;-5.512388E-4;7.649380E+0;1.070913E-7;4.760386E-12
6;22.0;2.17;1.000000E-3;-1.743407E-3;7.650419E+0;1.071059E-7;3.094213E-12
7;22.0;2.17;3.162278E-3;-5.511484E-3;7.648125E+0;1.070737E-7;4.800298E-12
