# Supplementary material for: Ultrathin 2 nm gold as impedance-matched absorber for infrared light
Source: Nat Commun. 2020 May 1;11:2161. doi: 10.1038/s41467-020-15762-3 (PMC7195431; doi:10.1038/s41467-020-15762-3)
Supplement: Supplementary file 3 — Source Data [file 41467_2020_15762_MOESM3_ESM.zip › SOURCE DATA/Fig.2 - Resistivity data and dataprocessing/With Seed layer/Au-1-Cu.csv]

Messung am 21.08.2019 um 16:17
Measurement Nr.;Temperature [�C];Contact Force [N];Current [A];Voltage [V]; Sheet Resistance [Ohms/Square];Resistivity [Ohm m];Standard Deviation [Ohm m]
0;22.0;2.18;1.000000E-7;-7.114066E-2;3.192651E+6;6.385302E-3;2.407853E-4
1;22.0;2.18;1.778279E-7;-1.262727E-1;3.186712E+6;6.373424E-3;1.924090E-4
2;22.0;2.18;3.162278E-7;-2.237184E-1;3.174938E+6;6.349876E-3;1.572087E-4
3;22.0;2.18;5.623413E-7;-3.960087E-1;3.160372E+6;6.320744E-3;1.400038E-4
4;22.0;2.17;1.000000E-6;-6.996761E-1;3.140007E+6;6.280013E-3;1.308603E-4
5;22.0;2.16;1.778279E-6;-8.604711E-1;2.171550E+6;4.343100E-3;6.894939E-5
6;22.0;2.16;3.162278E-6;-8.891170E-1;1.261805E+6;2.523611E-3;3.548439E-5
7;22.0;2.15;5.623413E-6;-9.072982E-1;7.240750E+5;1.448150E-3;1.870053E-5
8;22.0;2.15;1.000000E-5;-9.160796E-1;4.111182E+5;8.222364E-4;1.014533E-5
9;22.0;2.03;1.000000E-7;-6.405237E-2;2.874542E+6;5.749084E-3;1.295923E-4
10;22.0;2.03;1.778279E-7;-1.137172E-1;2.869852E+6;5.739704E-3;1.044713E-4
11;22.0;2.03;3.162278E-7;-2.018558E-1;2.864671E+6;5.729342E-3;9.011445E-5
12;22.0;2.03;5.623413E-7;-3.579013E-1;2.856254E+6;5.712508E-3;8.299106E-5
13;22.0;2.03;1.000000E-6;-6.319277E-1;2.835965E+6;5.671931E-3;7.926519E-5
14;22.0;2.02;1.778279E-6;-7.080370E-1;1.786856E+6;3.573711E-3;4.203764E-5
15;22.0;2.02;3.162278E-6;-7.269245E-1;1.031627E+6;2.063255E-3;2.156070E-5
16;22.0;2.02;5.623413E-6;-7.461259E-1;5.954504E+5;1.190901E-3;1.093559E-5
17;22.0;2.02;1.000000E-5;-7.560354E-1;3.392936E+5;6.785871E-4;5.819348E-6
