# Supplementary material for: Ultrathin 2 nm gold as impedance-matched absorber for infrared light
Source: Nat Commun. 2020 May 1;11:2161. doi: 10.1038/s41467-020-15762-3 (PMC7195431; doi:10.1038/s41467-020-15762-3)
Supplement: Supplementary file 3 — Source Data [file 41467_2020_15762_MOESM3_ESM.zip › SOURCE DATA/Fig.2 - Resistivity data and dataprocessing/With Seed layer/Au-2-Cu-#1.csv]

Messung am 21.08.2019 um 14:49
Measurement Nr.;Temperature [�C];Contact Force [N];Current [A];Voltage [V]; Sheet Resistance [Ohms/Square];Resistivity [Ohm m];Standard Deviation [Ohm m]
0;22.0;1.83;1.000000E-6;-1.670287E-4;7.329553E+2;2.198866E-6;7.232340E-10
1;22.0;1.83;3.593814E-6;-6.005829E-4;7.333374E+2;2.200012E-6;8.375151E-10
2;22.0;1.83;1.291550E-5;-2.156081E-3;7.325552E+2;2.197666E-6;3.952385E-10
3;22.0;2.18;4.641589E-5;-7.722749E-3;7.301156E+2;2.190347E-6;8.209885E-11
4;22.0;2.18;1.668101E-4;-2.774994E-2;7.300056E+2;2.190017E-6;5.488202E-11
5;22.0;2.18;5.994843E-4;-9.972434E-2;7.299781E+2;2.189934E-6;5.529019E-11
6;22.0;2.18;2.154435E-3;-3.578405E-1;7.288575E+2;2.186572E-6;7.410121E-11
