# Supplementary material for: Ultrathin 2 nm gold as impedance-matched absorber for infrared light
Source: Nat Commun. 2020 May 1;11:2161. doi: 10.1038/s41467-020-15762-3 (PMC7195431; doi:10.1038/s41467-020-15762-3)
Supplement: Supplementary file 3 — Source Data [file 41467_2020_15762_MOESM3_ESM.zip › SOURCE DATA/Fig.2 - Resistivity data and dataprocessing/With Seed layer/Au-2-Cu-#2.csv]

Messung am 21.08.2019 um 14:53
Measurement Nr.;Temperature [�C];Contact Force [N];Current [A];Voltage [V]; Sheet Resistance [Ohms/Square];Resistivity [Ohm m];Standard Deviation [Ohm m]
0;22.0;0.64;7.742637E-3;-8.986183E-1;5.092989E+2;1.527897E-6;3.926671E-10
1;22.0;2.16;1.000000E-6;-1.674499E-4;7.514816E+2;2.254445E-6;3.187893E-10
2;22.0;2.17;3.593814E-6;-6.016497E-4;7.513143E+2;2.253943E-6;1.498605E-10
3;22.0;1.65;1.291550E-5;-2.170235E-3;7.541002E+2;2.262301E-6;1.963808E-10
4;22.0;1.62;4.641589E-5;-7.805918E-3;7.547286E+2;2.264186E-6;5.569126E-10
5;22.0;2.18;1.668101E-4;-2.802290E-2;7.539184E+2;2.261755E-6;1.190760E-10
6;22.0;2.27;5.994843E-4;-1.007181E-1;7.539859E+2;2.261958E-6;8.022844E-12
7;22.0;2.27;2.154435E-3;-3.616861E-1;7.534111E+2;2.260233E-6;1.229833E-11
8;22.0;2.27;7.742637E-3;-9.440078E-1;5.471674E+2;1.641502E-6;5.049497E-10
9;22.0;2.27;2.782559E-2;-9.445522E-1;1.523404E+2;4.570211E-7;7.406099E-11
10;22.0;2.27;1.000000E-1;-9.446680E-1;4.239481E+1;1.271844E-7;6.320940E-11
11;22.0;2.16;1.000000E-4;-1.944891E-2;8.728281E+2;2.618484E-6;1.066416E-11
12;22.0;2.16;2.434147E-4;-4.733309E-2;8.726730E+2;2.618019E-6;7.842322E-12
13;22.0;2.16;5.925072E-4;-1.152288E-1;8.727720E+2;2.618316E-6;2.127520E-11
14;22.0;2.16;1.442250E-3;-2.802582E-1;8.720700E+2;2.616210E-6;4.299313E-10
15;22.0;2.16;3.510647E-3;-6.812371E-1;8.708524E+2;2.612557E-6;1.036578E-10
16;22.0;2.16;8.545432E-3;-9.554993E-1;5.017991E+2;1.505397E-6;3.558135E-9
17;22.0;2.15;2.080084E-2;-9.619847E-1;2.075491E+2;6.226472E-7;2.300374E-9
18;22.0;2.16;5.063230E-2;-9.674772E-1;8.575246E+1;2.572574E-7;2.947322E-10
19;22.0;2.16;1.232465E-1;-1.940778E-1;7.066997E+0;2.120099E-8;1.201898E-13
20;22.0;2.16;3.000000E-1;-1.940401E-1;2.902711E+0;8.708134E-9;2.984354E-14
