# Supplementary material for: Ultrathin 2 nm gold as impedance-matched absorber for infrared light
Source: Nat Commun. 2020 May 1;11:2161. doi: 10.1038/s41467-020-15762-3 (PMC7195431; doi:10.1038/s41467-020-15762-3)
Supplement: Supplementary file 3 — Source Data [file 41467_2020_15762_MOESM3_ESM.zip › SOURCE DATA/Fig.2 - Resistivity data and dataprocessing/With Seed layer/Au-2-Cu-#3.csv]

Messung am 21.08.2019 um 15:20
Measurement Nr.;Temperature [�C];Contact Force [N];Current [A];Voltage [V]; Sheet Resistance [Ohms/Square];Resistivity [Ohm m];Standard Deviation [Ohm m]
0;22.0;2.12;1.000000E-7;-2.105949E-5;9.451079E+2;2.835324E-6;3.389493E-9
1;22.0;2.13;4.641589E-7;-9.775301E-5;9.451418E+2;2.835425E-6;4.023782E-10
2;22.0;2.13;2.154435E-6;-4.536670E-4;9.450121E+2;2.835036E-6;1.937189E-10
3;22.0;2.13;1.000000E-5;-2.104708E-3;9.445510E+2;2.833653E-6;1.086905E-10
4;22.0;2.13;4.641589E-5;-9.770692E-3;9.446962E+2;2.834089E-6;9.923123E-11
5;22.0;2.12;2.154435E-4;-4.532855E-2;9.442173E+2;2.832652E-6;2.542111E-10
6;22.0;2.13;1.000000E-3;-2.104920E-1;9.446458E+2;2.833937E-6;1.163851E-10
