# Supplementary material for: Ultrathin 2 nm gold as impedance-matched absorber for infrared light
Source: Nat Commun. 2020 May 1;11:2161. doi: 10.1038/s41467-020-15762-3 (PMC7195431; doi:10.1038/s41467-020-15762-3)
Supplement: Supplementary file 3 — Source Data [file 41467_2020_15762_MOESM3_ESM.zip › SOURCE DATA/Fig.2 - Resistivity data and dataprocessing/With Seed layer/Au-2-Cu-Largescan.csv]

Messung am 21.08.2019 um 15:07
Measurement Nr.;Temperature [�C];Contact Force [N];Current [A];Voltage [V]; Sheet Resistance [Ohms/Square];Resistivity [Ohm m];Standard Deviation [Ohm m]
0;22.0;0.60;1.000000E-7;-2.000249E-5;8.976718E+2;2.693015E-6;3.137650E-9
1;22.0;0.60;2.782559E-7;-5.562810E-5;8.971877E+2;2.691563E-6;1.086298E-9
2;22.0;0.60;7.742637E-7;-1.548159E-4;8.973463E+2;2.692039E-6;4.511031E-10
3;22.0;0.60;2.154435E-6;-4.307634E-4;8.973026E+2;2.691908E-6;1.273880E-10
4;22.0;0.60;5.994843E-6;-1.198841E-3;8.974644E+2;2.692393E-6;6.764560E-11
5;22.0;0.60;1.668101E-5;-3.335430E-3;8.973526E+2;2.692058E-6;2.614091E-11
6;22.0;0.60;4.641589E-5;-9.282503E-3;8.974947E+2;2.692484E-6;3.355044E-11
7;22.0;0.60;1.291550E-4;-2.582483E-2;8.973458E+2;2.692037E-6;1.196728E-11
8;22.0;0.60;3.593814E-4;-7.186491E-2;8.974181E+2;2.692254E-6;2.326870E-11
9;22.0;0.60;1.000000E-3;-1.999259E-1;8.972274E+2;2.691682E-6;4.004163E-11
