# Supplementary material for: Ultrathin 2 nm gold as impedance-matched absorber for infrared light
Source: Nat Commun. 2020 May 1;11:2161. doi: 10.1038/s41467-020-15762-3 (PMC7195431; doi:10.1038/s41467-020-15762-3)
Supplement: Supplementary file 3 — Source Data [file 41467_2020_15762_MOESM3_ESM.zip › SOURCE DATA/Fig.2 - Resistivity data and dataprocessing/With Seed layer/Au-2-Cu-Thkchange.csv]

Messung am 21.08.2019 um 15:11
Measurement Nr.;Temperature [�C];Contact Force [N];Current [A];Voltage [V]; Sheet Resistance [Ohms/Square];Resistivity [Ohm m];Standard Deviation [Ohm m]
0;22.0;0.58;1.000000E-7;-1.994609E-5;8.951408E+2;3.580563E-6;4.028673E-9
1;22.0;0.58;1.000000E-6;-1.996653E-4;8.960579E+2;3.584232E-6;3.215414E-10
2;22.0;0.58;1.000000E-5;-1.996560E-3;8.960161E+2;3.584064E-6;5.075011E-11
3;22.0;0.58;1.000000E-4;-1.996620E-2;8.960433E+2;3.584173E-6;3.554334E-11
4;22.0;0.58;1.000000E-3;-1.996426E-1;8.959559E+2;3.583824E-6;5.030315E-11
5;22.0;0.58;1.000000E-7;-1.994534E-5;8.951068E+2;1.790214E-6;2.217308E-9
6;22.0;0.58;1.000000E-6;-1.995511E-4;8.955454E+2;1.791091E-6;1.609392E-10
7;22.0;0.58;1.000000E-5;-1.995279E-3;8.954413E+2;1.790883E-6;2.234141E-11
8;22.0;0.58;1.000000E-4;-1.995355E-2;8.954752E+2;1.790950E-6;1.783149E-11
9;22.0;0.58;1.000000E-3;-1.995343E-1;8.954700E+2;1.790940E-6;8.184122E-12
