# Supplementary material for: Ultrathin 2 nm gold as impedance-matched absorber for infrared light
Source: Nat Commun. 2020 May 1;11:2161. doi: 10.1038/s41467-020-15762-3 (PMC7195431; doi:10.1038/s41467-020-15762-3)
Supplement: Supplementary file 3 — Source Data [file 41467_2020_15762_MOESM3_ESM.zip › SOURCE DATA/Fig.2 - Resistivity data and dataprocessing/With Seed layer/Au-3-Cu.csv]

Messung am 21.08.2019 um 14:43
Measurement Nr.;Temperature [�C];Contact Force [N];Current [A];Voltage [V]; Sheet Resistance [Ohms/Square];Resistivity [Ohm m];Standard Deviation [Ohm m]
0;22.0;2.18;1.000000E-6;-2.333359E-5;1.023924E+2;4.095698E-7;3.266730E-10
1;22.0;2.18;3.593814E-6;-8.388433E-5;1.024264E+2;4.097054E-7;8.519918E-11
2;22.0;2.17;1.291550E-5;-3.014470E-4;1.024203E+2;4.096814E-7;2.631381E-11
3;22.0;2.17;4.641589E-5;-1.083547E-3;1.024395E+2;4.097580E-7;1.709413E-11
4;22.0;2.16;1.668101E-4;-3.894011E-3;1.024381E+2;4.097523E-7;4.945209E-12
5;22.0;2.16;5.994843E-4;-1.399505E-2;1.024432E+2;4.097727E-7;1.207160E-11
6;22.0;2.16;2.154435E-3;-5.029256E-2;1.024370E+2;4.097480E-7;4.723423E-12
7;22.0;2.16;7.742637E-3;-1.807917E-1;1.024651E+2;4.098606E-7;3.441329E-12
8;22.0;2.16;2.782559E-2;-6.494425E-1;1.024195E+2;4.096780E-7;7.116220E-11
9;22.0;2.16;1.000000E-1;-1.105473E+0;4.851035E+1;1.940414E-7;3.906326E-10
