# Supplementary material for: Ultrathin 2 nm gold as impedance-matched absorber for infrared light
Source: Nat Commun. 2020 May 1;11:2161. doi: 10.1038/s41467-020-15762-3 (PMC7195431; doi:10.1038/s41467-020-15762-3)
Supplement: Supplementary file 3 — Source Data [file 41467_2020_15762_MOESM3_ESM.zip › SOURCE DATA/Fig.2 - Resistivity data and dataprocessing/With Seed layer/Au-4-Cu.csv]

Messung am 21.08.2019 um 14:36
Measurement Nr.;Temperature [�C];Contact Force [N];Current [A];Voltage [V]; Sheet Resistance [Ohms/Square];Resistivity [Ohm m];Standard Deviation [Ohm m]
0;22.0;2.15;1.000000E-6;-1.072305E-5;4.705490E+1;2.352745E-7;4.115996E-10
1;22.0;2.16;3.593814E-6;-3.856575E-5;4.709043E+1;2.354522E-7;1.458341E-10
2;22.0;2.15;1.291550E-5;-1.386055E-4;4.709294E+1;2.354647E-7;3.888836E-11
3;22.0;2.15;4.641589E-5;-4.981850E-4;4.709886E+1;2.354943E-7;6.692099E-12
4;22.0;2.15;1.668101E-4;-1.790252E-3;4.709538E+1;2.354769E-7;3.427273E-12
5;22.0;2.15;5.994843E-4;-6.434430E-3;4.709976E+1;2.354988E-7;8.453271E-13
6;22.0;2.15;2.154435E-3;-2.311929E-2;4.708988E+1;2.354494E-7;3.180796E-13
7;22.0;2.14;7.742637E-3;-8.310289E-2;4.709922E+1;2.354961E-7;3.966983E-13
8;22.0;2.15;2.782559E-2;-2.986421E-1;4.709697E+1;2.354848E-7;2.539306E-12
9;22.0;2.14;1.000000E-1;-1.075183E+0;4.718118E+1;2.359059E-7;7.313063E-11
