# Supplementary material for: Ultrathin 2 nm gold as impedance-matched absorber for infrared light
Source: Nat Commun. 2020 May 1;11:2161. doi: 10.1038/s41467-020-15762-3 (PMC7195431; doi:10.1038/s41467-020-15762-3)
Supplement: Supplementary file 3 — Source Data [file 41467_2020_15762_MOESM3_ESM.zip › SOURCE DATA/Fig.2 - Resistivity data and dataprocessing/With Seed layer/Au-6-Cu.csv]

Messung am 21.08.2019 um 14:28
Measurement Nr.;Temperature [�C];Contact Force [N];Current [A];Voltage [V]; Sheet Resistance [Ohms/Square];Resistivity [Ohm m];Standard Deviation [Ohm m]
0;22.0;2.09;1.000000E-6;-5.633662E-6;2.472164E+1;1.730515E-7;3.757249E-10
1;22.0;2.09;3.593814E-6;-2.017903E-5;2.463946E+1;1.724762E-7;1.446304E-10
2;22.0;2.08;1.291550E-5;-7.255348E-5;2.465094E+1;1.725566E-7;5.152946E-11
3;22.0;2.08;4.641589E-5;-2.607793E-4;2.465431E+1;1.725802E-7;1.934297E-11
4;22.0;2.08;1.668101E-4;-9.371026E-4;2.465195E+1;1.725637E-7;2.430492E-12
5;22.0;2.08;5.994843E-4;-3.368027E-3;2.465382E+1;1.725767E-7;1.075680E-12
6;22.0;2.08;2.154435E-3;-1.210180E-2;2.464922E+1;1.725445E-7;6.748216E-13
7;22.0;2.08;7.742637E-3;-4.350013E-2;2.465404E+1;1.725783E-7;3.550342E-13
8;22.0;2.08;2.782559E-2;-1.563693E-1;2.466002E+1;1.726202E-7;2.111922E-12
9;22.0;2.08;1.000000E-1;-5.624153E-1;2.467991E+1;1.727594E-7;5.887130E-11
