# Supplementary material for: Ultrathin 2 nm gold as impedance-matched absorber for infrared light
Source: Nat Commun. 2020 May 1;11:2161. doi: 10.1038/s41467-020-15762-3 (PMC7195431; doi:10.1038/s41467-020-15762-3)
Supplement: Supplementary file 3 — Source Data [file 41467_2020_15762_MOESM3_ESM.zip › SOURCE DATA/Fig.2 - Resistivity data and dataprocessing/With Seed layer/Au-8-Cu.csv]

Messung am 21.08.2019 um 14:13
Measurement Nr.;Temperature [�C];Contact Force [N];Current [A];Voltage [V]; Sheet Resistance [Ohms/Square];Resistivity [Ohm m];Standard Deviation [Ohm m]
0;22.0;2.17;1.000000E-6;-3.761106E-6;1.518020E+1;1.366218E-7;1.015994E-9
1;22.0;2.16;3.162278E-6;-1.187777E-5;1.515991E+1;1.364392E-7;2.265888E-10
2;22.0;2.17;1.000000E-5;-3.759179E-5;1.517242E+1;1.365518E-7;7.541215E-11
3;22.0;2.16;3.162278E-5;-1.188686E-4;1.517152E+1;1.365437E-7;3.097668E-11
4;22.0;2.16;1.000000E-4;-3.758693E-4;1.517046E+1;1.365342E-7;6.436830E-12
5;22.0;2.16;3.162278E-4;-1.188435E-3;1.516831E+1;1.365148E-7;2.025301E-12
6;22.0;2.16;1.000000E-3;-3.758679E-3;1.517040E+1;1.365336E-7;1.338060E-12
7;22.0;2.16;3.162278E-3;-1.188241E-2;1.516583E+1;1.364925E-7;7.589337E-12
8;22.0;2.25;1.000000E-6;-3.915828E-6;1.580467E+1;1.422421E-7;1.232071E-9
9;22.0;2.25;3.162278E-6;-1.240011E-5;1.582660E+1;1.424394E-7;2.436266E-10
10;22.0;2.25;1.000000E-5;-3.921274E-5;1.582665E+1;1.424399E-7;7.573943E-11
11;22.0;2.25;3.162278E-5;-1.239935E-4;1.582563E+1;1.424306E-7;3.506436E-11
12;22.0;2.25;1.000000E-4;-3.921153E-4;1.582616E+1;1.424355E-7;9.209313E-12
13;22.0;2.24;3.162278E-4;-1.239798E-3;1.582387E+1;1.424149E-7;3.004685E-12
14;22.0;2.24;1.000000E-3;-3.921357E-3;1.582699E+1;1.424429E-7;1.438780E-12
15;22.0;2.24;3.162278E-3;-1.239938E-2;1.582566E+1;1.424309E-7;5.451915E-13
