# Supplementary material for: Ultrathin 2 nm gold as impedance-matched absorber for infrared light
Source: Nat Commun. 2020 May 1;11:2161. doi: 10.1038/s41467-020-15762-3 (PMC7195431; doi:10.1038/s41467-020-15762-3)
Supplement: Supplementary file 3 — Source Data [file 41467_2020_15762_MOESM3_ESM.zip › SOURCE DATA/Fig.2 - Resistivity data and dataprocessing/With Seed layer/Cu-Seedlayer-large-Ref#2.csv]

Messung am 21.08.2019 um 16:07
Measurement Nr.;Temperature [�C];Contact Force [N];Current [A];Voltage [V]; Sheet Resistance [Ohms/Square];Resistivity [Ohm m];Standard Deviation [Ohm m]
0;22	0;2	14;1	000000E-7;-7	686864E-6;3	449711E+2;3	449711E-7;8	210151E-10
1;22	0;2	12;1	778279E-7;-1	367276E-5;3	450561E+2;3	450561E-7;5	580851E-10
2;22	0;2	13;3	162278E-7;-2	431010E-5;3	450009E+2;3	450009E-7;3	813612E-10
3;22	0;2	12;5	623413E-7;-4	325870E-5;3	452288E+2;3	452288E-7;1	587847E-10
4;22	0;2	12;1	000000E-6;-7	693737E-5;3	452795E+2;3	452795E-7;1	082689E-10
5;22	0;2	12;1	778279E-6;-1	368474E-4;3	453584E+2;3	453584E-7;6	110682E-11
6;22	0;2	12;3	162278E-6;-2	433617E-4;3	453708E+2;3	453708E-7;2	184606E-11
7;22	0;2	10;5	623413E-6;-4	327511E-4;3	453597E+2;3	453597E-7;1	076122E-11
8;22	0;2	11;1	000000E-5;-7	695072E-4;3	453394E+2;3	453394E-7;1	366023E-11
9;22	0;2	17;1	000000E-7;-8	900082E-6;3	994179E+2;3	994179E-7;1	235030E-9
10;22	0;2	13;1	778279E-7;-1	579227E-5;3	985455E+2;3	985455E-7;5	463915E-10
11;22	0;2	12;3	162278E-7;-2	810102E-5;3	988005E+2;3	988005E-7;2	558245E-10
12;22	0;2	13;5	623413E-7;-4	995766E-5;3	986902E+2;3	986902E-7;1	874374E-10
13;22	0;2	13;1	000000E-6;-8	883572E-5;3	986769E+2;3	986769E-7;7	523015E-11
14;22	0;2	12;1	778279E-6;-1	579952E-4;3	987287E+2;3	987287E-7;5	171213E-11
15;22	0;2	12;3	162278E-6;-2	809224E-4;3	986758E+2;3	986758E-7;2	325505E-11
16;22	0;2	12;5	623413E-6;-4	995702E-4;3	986851E+2;3	986851E-7;1	683200E-11
17;22	0;2	12;1	000000E-5;-8	884655E-4;3	987256E+2;3	987256E-7;5	060809E-12
