# Supplementary material for: Ultrathin 2 nm gold as impedance-matched absorber for infrared light
Source: Nat Commun. 2020 May 1;11:2161. doi: 10.1038/s41467-020-15762-3 (PMC7195431; doi:10.1038/s41467-020-15762-3)
Supplement: Supplementary file 3 — Source Data [file 41467_2020_15762_MOESM3_ESM.zip › SOURCE DATA/Fig.2 - Resistivity data and dataprocessing/With Seed layer/Cu-Seedlayer-large-Ref#3.csv]

Messung am 21.08.2019 um 16:44
Measurement Nr.;Temperature [�C];Contact Force [N];Current [A];Voltage [V]; Sheet Resistance [Ohms/Square];Resistivity [Ohm m];Standard Deviation [Ohm m]
0;22	0;2	11;1	000000E-9;-5	841789E-8;2	621678E+2;2	621678E-7;1	312724E-7
1;22	0;2	10;2	371374E-9;-1	615682E-7;3	057661E+2;3	057661E-7;4	387295E-8
2;22	0;2	09;5	623413E-9;-3	823143E-7;3	051083E+2;3	051083E-7;2	358981E-8
3;22	0;2	07;1	333521E-8;-8	871669E-7;2	985650E+2;2	985650E-7;6	649876E-9
4;22	0;2	07;3	162278E-8;-2	115087E-6;3	001662E+2;3	001662E-7;5	951928E-9
5;22	0;2	06;7	498942E-8;-5	006205E-6;2	996002E+2;2	996002E-7;1	651334E-9
6;22	0;2	08;1	778279E-7;-1	186150E-5;2	993458E+2;2	993458E-7;4	311093E-10
7;22	0;2	09;4	216965E-7;-2	810510E-5;2	991015E+2;2	991015E-7;3	037014E-10
8;22	0;2	09;1	000000E-6;-6	666259E-5;2	991684E+2;2	991684E-7;1	006899E-10
