# Supplementary material for: Ultrathin 2 nm gold as impedance-matched absorber for infrared light
Source: Nat Commun. 2020 May 1;11:2161. doi: 10.1038/s41467-020-15762-3 (PMC7195431; doi:10.1038/s41467-020-15762-3)
Supplement: Supplementary file 3 — Source Data [file 41467_2020_15762_MOESM3_ESM.zip › SOURCE DATA/Fig.2 - Resistivity data and dataprocessing/With Seed layer/Cu-Seedlayer-large-Reference.csv]

Messung am 21.08.2019 um 15:49
Referenz optical measured sample
Measurement Nr.	Temperature [�C]	Contact Force [N]	Current [A]	Voltage [V]	Sheet Resistance [Ohms/Square]	Resistivity [Ohm m]	Standard Deviation [Ohm m]
0	22	2,32	1,00E-07	-1,03E-05	4,63E+02	4,63E-07	1,16E-09
1	22	2,32	1,78E-07	-1,83E-05	4,62E+02	4,62E-07	5,93E-10
2	22	2,33	3,16E-07	-3,26E-05	4,62E+02	4,62E-07	2,06E-10
3	22	2,32	5,62E-07	-5,79E-05	4,62E+02	4,62E-07	1,77E-10
4	22	2,32	1,00E-06	-1,03E-04	4,62E+02	4,62E-07	7,61E-11
5	22	2,32	1,78E-06	-1,83E-04	4,62E+02	4,62E-07	7,51E-11
6	22	2,32	3,16E-06	-3,26E-04	4,62E+02	4,62E-07	4,00E-11
7	22	2,32	5,62E-06	-5,79E-04	4,62E+02	4,62E-07	1,79E-11
8	22	2,32	1,00E-05	-1,03E-03	4,62E+02	4,62E-07	1,01E-11
