# Supplementary material for: Ultrathin 2 nm gold as impedance-matched absorber for infrared light
Source: Nat Commun. 2020 May 1;11:2161. doi: 10.1038/s41467-020-15762-3 (PMC7195431; doi:10.1038/s41467-020-15762-3)
Supplement: Supplementary file 3 — Source Data [file 41467_2020_15762_MOESM3_ESM.zip › SOURCE DATA/Fig.2 - Resistivity data and dataprocessing/With Seed layer/Cu-Seedlayer-small#2.csv]

Messung am 21.08.2019 um 16:02
Measurement Nr.;Temperature [�C];Contact Force [N];Current [A];Voltage [V]; Sheet Resistance [Ohms/Square];Resistivity [Ohm m];Standard Deviation [Ohm m]
0;22	0;2	17;1	000000E-7;-1	394093E-4;6	117558E+3;6	117558E-6;1	137900E-9
1;22	0;2	16;1	778279E-7;-2	479305E-4;6	118097E+3;6	118097E-6;5	857765E-10
2;22	0;2	16;3	162278E-7;-4	409060E-4;6	118323E+3;6	118323E-6;3	119317E-10
3;22	0;2	17;5	623413E-7;-7	840654E-4;6	118412E+3;6	118412E-6;2	532719E-10
4;22	0;2	14;1	000000E-6;-1	394459E-3;6	119166E+3;6	119166E-6;1	139535E-10
5;22	0;2	14;1	778279E-6;-2	479672E-3;6	119003E+3;6	119003E-6;5	539198E-11
6;22	0;2	14;3	162278E-6;-4	409366E-3;6	118747E+3;6	118747E-6;3	889122E-11
7;22	0;2	14;5	623413E-6;-7	841273E-3;6	118895E+3;6	118895E-6;2	562669E-11
8;22	0;2	14;1	000000E-5;-1	394551E-2;6	119569E+3;6	119569E-6;2	062677E-11
