# Supplementary material for: Ultrathin 2 nm gold as impedance-matched absorber for infrared light
Source: Nat Commun. 2020 May 1;11:2161. doi: 10.1038/s41467-020-15762-3 (PMC7195431; doi:10.1038/s41467-020-15762-3)
Supplement: Supplementary file 3 — Source Data [file 41467_2020_15762_MOESM3_ESM.zip › SOURCE DATA/Fig.2 - Resistivity data and dataprocessing/With Seed layer/Cu-Seedlayer-small.csv]

Messung am 21.08.2019 um 15:57
Measurement Nr.;Temperature [�C];Contact Force [N];Current [A];Voltage [V]; Sheet Resistance [Ohms/Square];Resistivity [Ohm m];Standard Deviation [Ohm m]
0;22	0;0	61;1	000000E-7;-5	355676E-5;2	350178E+3;2	350178E-6;1	179551E-9
1;22	0;0	60;1	778279E-7;-9	526643E-5;2	350857E+3;2	350857E-6;5	459513E-10
2;22	0;0	60;3	162278E-7;-1	694314E-4;2	351150E+3;2	351150E-6;1	914740E-10
3;22	0;0	60;5	623413E-7;-3	012354E-4;2	350674E+3;2	350674E-6;1	774567E-10
4;22	0;0	60;1	000000E-6;-5	357578E-4;2	351012E+3;2	351012E-6;7	123764E-11
5;22	0;0	60;1	778279E-6;-9	527309E-4;2	351022E+3;2	351022E-6;6	620643E-11
6;22	0;0	60;3	162278E-6;-1	694145E-3;2	350915E+3;2	350915E-6;3	432029E-11
7;22	0;0	60;5	623413E-6;-3	012776E-3;2	351004E+3;2	351004E-6;1	612481E-11
8;22	0;0	60;1	000000E-5;-5	358087E-3;2	351236E+3;2	351236E-6;1	018320E-11
