# Supplementary material for: Ultrathin 2 nm gold as impedance-matched absorber for infrared light
Source: Nat Commun. 2020 May 1;11:2161. doi: 10.1038/s41467-020-15762-3 (PMC7195431; doi:10.1038/s41467-020-15762-3)
Supplement: Supplementary file 3 — Source Data [file 41467_2020_15762_MOESM3_ESM.zip › SOURCE DATA/Fig.2 - Resistivity data and dataprocessing/With Seed layer/resistivity.csv]

0.35	0.00019634
0.7	0.0023521
1	0.0042753
1.5	3.4363e-05
2	2.2556e-06
3	3.8816e-07
4	2.355e-07
6	1.7263e-07
8	1.3947e-07
10	1.1985e-07
13	1.0708e-07
