# Supplementary material for: Ultrathin 2 nm gold as impedance-matched absorber for infrared light
Source: Nat Commun. 2020 May 1;11:2161. doi: 10.1038/s41467-020-15762-3 (PMC7195431; doi:10.1038/s41467-020-15762-3)
Supplement: Supplementary file 3 — Source Data [file 41467_2020_15762_MOESM3_ESM.zip › SOURCE DATA/Fig.3 - SiN optical measurements and dataprocessing/Readme.txt]

--- *Fig.3* SiN optical measurements and dataprocessing ---

This folder contains raw reflectivity and transmittance data from FTIR 
spectroscopy measurements. The data is stored in the *.dpt files, where 
the first column represents the wavenumber, second column the measured reflectivity 
or transmittance respectively.

*Code on request*
The script 'Plotter.m' loads the data and estimates the optical constants at each 
wavelength independently using the matrix formulation for optical layers, as 
described in the manuscript. The fitting is performed using builtin nonlinear solvers.
The script creates the figures used in the manuscript and outputs the 'SiN_data.mat'
data file for use in other scripts containing the estimated optical data of 
the silicon nitride membrane.
