# Supplementary material for: Ultrathin 2 nm gold as impedance-matched absorber for infrared light
Source: Nat Commun. 2020 May 1;11:2161. doi: 10.1038/s41467-020-15762-3 (PMC7195431; doi:10.1038/s41467-020-15762-3)
Supplement: Supplementary file 3 — Source Data [file 41467_2020_15762_MOESM3_ESM.zip › SOURCE DATA/Fig.3 - SiN optical measurements and dataprocessing/SiN-50nm-REFL.dpt]

6997.48496	0.09766
6995.55621	0.09851
6993.62747	0.09911
6991.69872	0.09836
6989.76998	0.09834
6987.84123	0.10012
6985.91249	0.10246
6983.98374	0.10419
6982.05500	0.10411
6980.12626	0.10129
6978.19751	0.09741
6976.26877	0.09525
6974.34002	0.09541
6972.41128	0.09593
6970.48253	0.09634
6968.55379	0.09753
6966.62504	0.09861
6964.69630	0.09830
6962.76756	0.09645
6960.83881	0.09489
6958.91007	0.09646
6956.98132	0.09954
6955.05258	0.10074
6953.12383	0.10062
6951.19509	0.10043
6949.26634	0.10018
6947.33760	0.10031
6945.40886	0.10143
6943.48011	0.10153
6941.55137	0.09894
6939.62262	0.09615
6937.69388	0.09541
6935.76513	0.09692
6933.83639	0.09946
6931.90764	0.09997
6929.97890	0.09819
6928.05015	0.09725
6926.12141	0.09734
6924.19267	0.09704
6922.26392	0.09713
6920.33518	0.09878
6918.40643	0.10160
6916.47769	0.10321
6914.54894	0.10254
6912.62020	0.10208
6910.69145	0.10220
6908.76271	0.10071
6906.83397	0.09952
6904.90522	0.10059
6902.97648	0.10036
6901.04773	0.09716
6899.11899	0.09499
6897.19024	0.09576
6895.26150	0.09615
6893.33275	0.09462
6891.40401	0.09450
6889.47527	0.09663
6887.54652	0.09763
6885.61778	0.09659
6883.68903	0.09527
6881.76029	0.09528
6879.83154	0.09631
6877.90280	0.09663
6875.97405	0.09627
6874.04531	0.09733
6872.11657	0.09964
6870.18782	0.10034
6868.25908	0.10000
6866.33033	0.10096
6864.40159	0.10132
6862.47284	0.09971
6860.54410	0.09827
6858.61535	0.09695
6856.68661	0.09559
6854.75786	0.09631
6852.82912	0.09712
6850.90038	0.09507
6848.97163	0.09350
6847.04289	0.09549
6845.11414	0.09740
6843.18540	0.09626
6841.25665	0.09497
6839.32791	0.09603
6837.39916	0.09726
6835.47042	0.09708
6833.54168	0.09731
6831.61293	0.09792
6829.68419	0.09750
6827.75544	0.09657
6825.82670	0.09535
6823.89795	0.09444
6821.96921	0.09495
6820.04046	0.09643
6818.11172	0.09711
6816.18298	0.09609
6814.25423	0.09475
6812.32549	0.09442
6810.39674	0.09519
6808.46800	0.09649
6806.53925	0.09697
6804.61051	0.09624
6802.68176	0.09581
6800.75302	0.09630
6798.82428	0.09616
6796.89553	0.09508
6794.96679	0.09412
6793.03804	0.09257
6791.10930	0.09136
6789.18055	0.09304
6787.25181	0.09580
6785.32306	0.09616
6783.39432	0.09512
6781.46557	0.09527
6779.53683	0.09609
6777.60809	0.09671
6775.67934	0.09702
6773.75060	0.09626
6771.82185	0.09481
6769.89311	0.09436
6767.96436	0.09548
6766.03562	0.09617
6764.10687	0.09503
6762.17813	0.09353
6760.24939	0.09241
6758.32064	0.09155
6756.39190	0.09240
6754.46315	0.09474
6752.53441	0.09568
6750.60566	0.09520
6748.67692	0.09490
6746.74817	0.09460
6744.81943	0.09495
6742.89069	0.09619
6740.96194	0.09625
6739.03320	0.09427
6737.10445	0.09221
6735.17571	0.09166
6733.24696	0.09208
6731.31822	0.09265
6729.38947	0.09305
6727.46073	0.09315
6725.53199	0.09308
6723.60324	0.09340
6721.67450	0.09442
6719.74575	0.09502
6717.81701	0.09425
6715.88826	0.09353
6713.95952	0.09370
6712.03077	0.09379
6710.10203	0.09383
6708.17328	0.09391
6706.24454	0.09390
6704.31580	0.09390
6702.38705	0.09302
6700.45831	0.09243
6698.52956	0.09406
6696.60082	0.09599
6694.67207	0.09625
6692.74333	0.09537
6690.81458	0.09384
6688.88584	0.09282
6686.95710	0.09310
6685.02835	0.09290
6683.09961	0.09186
6681.17086	0.09204
6679.24212	0.09304
6677.31337	0.09303
6675.38463	0.09212
6673.45588	0.09079
6671.52714	0.09003
6669.59840	0.09103
6667.66965	0.09308
6665.74091	0.09399
6663.81216	0.09335
6661.88342	0.09329
6659.95467	0.09363
6658.02593	0.09203
6656.09718	0.09004
6654.16844	0.09030
6652.23970	0.09175
6650.31095	0.09241
6648.38221	0.09222
6646.45346	0.09201
6644.52472	0.09162
6642.59597	0.09072
6640.66723	0.09077
6638.73848	0.09198
6636.80974	0.09187
6634.88099	0.09026
6632.95225	0.08965
6631.02351	0.08997
6629.09476	0.08890
6627.16602	0.08644
6625.23727	0.08550
6623.30853	0.08756
6621.37978	0.09028
6619.45104	0.09158
6617.52229	0.09181
6615.59355	0.09158
6613.66481	0.09104
6611.73606	0.09005
6609.80732	0.08910
6607.87857	0.08949
6605.94983	0.09062
6604.02108	0.09138
6602.09234	0.09223
6600.16359	0.09245
6598.23485	0.09113
6596.30611	0.08944
6594.37736	0.08878
6592.44862	0.08925
6590.51987	0.09038
6588.59113	0.09068
6586.66238	0.08928
6584.73364	0.08842
6582.80489	0.08969
6580.87615	0.09068
6578.94740	0.08969
6577.01866	0.08850
6575.08992	0.08858
6573.16117	0.08920
6571.23243	0.08954
6569.30368	0.08931
6567.37494	0.08913
6565.44619	0.09014
6563.51745	0.09165
6561.58870	0.09196
6559.65996	0.09065
6557.73122	0.08908
6555.80247	0.08917
6553.87373	0.09019
6551.94498	0.09019
6550.01624	0.08986
6548.08749	0.08989
6546.15875	0.08962
6544.23000	0.08940
6542.30126	0.08928
6540.37252	0.08860
6538.44377	0.08794
6536.51503	0.08818
6534.58628	0.08928
6532.65754	0.09009
6530.72879	0.08933
6528.80005	0.08795
6526.87130	0.08756
6524.94256	0.08748
6523.01382	0.08670
6521.08507	0.08667
6519.15633	0.08833
6517.22758	0.08920
6515.29884	0.08824
6513.37009	0.08796
6511.44135	0.08889
6509.51260	0.08933
6507.58386	0.08881
6505.65511	0.08795
6503.72637	0.08770
6501.79763	0.08806
6499.86888	0.08748
6497.94014	0.08582
6496.01139	0.08464
6494.08265	0.08533
6492.15390	0.08817
6490.22516	0.09075
6488.29641	0.09088
6486.36767	0.08977
6484.43893	0.08881
6482.51018	0.08783
6480.58144	0.08705
6478.65269	0.08699
6476.72395	0.08734
6474.79520	0.08813
6472.86646	0.08872
6470.93771	0.08745
6469.00897	0.08552
6467.08023	0.08561
6465.15148	0.08759
6463.22274	0.08959
6461.29399	0.09065
6459.36525	0.09085
6457.43650	0.08972
6455.50776	0.08756
6453.57901	0.08657
6451.65027	0.08696
6449.72153	0.08671
6447.79278	0.08568
6445.86404	0.08467
6443.93529	0.08343
6442.00655	0.08278
6440.07780	0.08411
6438.14906	0.08637
6436.22031	0.08765
6434.29157	0.08781
6432.36282	0.08794
6430.43408	0.08888
6428.50534	0.08932
6426.57659	0.08761
6424.64785	0.08547
6422.71910	0.08506
6420.79036	0.08501
6418.86161	0.08399
6416.93287	0.08415
6415.00412	0.08614
6413.07538	0.08719
6411.14664	0.08694
6409.21789	0.08698
6407.28915	0.08653
6405.36040	0.08554
6403.43166	0.08530
6401.50291	0.08529
6399.57417	0.08499
6397.64542	0.08529
6395.71668	0.08653
6393.78794	0.08737
6391.85919	0.08695
6389.93045	0.08659
6388.00170	0.08677
6386.07296	0.08640
6384.14421	0.08516
6382.21547	0.08395
6380.28672	0.08321
6378.35798	0.08291
6376.42924	0.08340
6374.50049	0.08460
6372.57175	0.08504
6370.64300	0.08421
6368.71426	0.08349
6366.78551	0.08358
6364.85677	0.08362
6362.92802	0.08287
6360.99928	0.08204
6359.07053	0.08223
6357.14179	0.08315
6355.21305	0.08358
6353.28430	0.08354
6351.35556	0.08380
6349.42681	0.08419
6347.49807	0.08409
6345.56932	0.08349
6343.64058	0.08304
6341.71183	0.08340
6339.78309	0.08473
6337.85435	0.08604
6335.92560	0.08630
6333.99686	0.08614
6332.06811	0.08592
6330.13937	0.08493
6328.21062	0.08326
6326.28188	0.08197
6324.35313	0.08193
6322.42439	0.08287
6320.49565	0.08371
6318.56690	0.08379
6316.63816	0.08374
6314.70941	0.08508
6312.78067	0.08771
6310.85192	0.08889
6308.92318	0.08720
6306.99443	0.08453
6305.06569	0.08273
6303.13695	0.08221
6301.20820	0.08289
6299.27946	0.08343
6297.35071	0.08330
6295.42197	0.08353
6293.49322	0.08350
6291.56448	0.08291
6289.63573	0.08269
6287.70699	0.08310
6285.77824	0.08415
6283.84950	0.08480
6281.92076	0.08440
6279.99201	0.08429
6278.06327	0.08503
6276.13452	0.08592
6274.20578	0.08624
6272.27703	0.08561
6270.34829	0.08504
6268.41954	0.08512
6266.49080	0.08452
6264.56206	0.08307
6262.63331	0.08214
6260.70457	0.08190
6258.77582	0.08190
6256.84708	0.08186
6254.91833	0.08150
6252.98959	0.08143
6251.06084	0.08243
6249.13210	0.08331
6247.20336	0.08238
6245.27461	0.08071
6243.34587	0.08027
6241.41712	0.08060
6239.48838	0.08067
6237.55963	0.08098
6235.63089	0.08157
6233.70214	0.08163
6231.77340	0.08176
6229.84465	0.08267
6227.91591	0.08368
6225.98717	0.08404
6224.05842	0.08317
6222.12968	0.08200
6220.20093	0.08264
6218.27219	0.08451
6216.34344	0.08507
6214.41470	0.08401
6212.48595	0.08317
6210.55721	0.08270
6208.62847	0.08114
6206.69972	0.07968
6204.77098	0.08008
6202.84223	0.08104
6200.91349	0.08112
6198.98474	0.08086
6197.05600	0.08123
6195.12725	0.08206
6193.19851	0.08240
6191.26977	0.08174
6189.34102	0.08033
6187.41228	0.07926
6185.48353	0.07930
6183.55479	0.07992
6181.62604	0.08071
6179.69730	0.08150
6177.76855	0.08168
6175.83981	0.08098
6173.91107	0.08002
6171.98232	0.08006
6170.05358	0.08095
6168.12483	0.08125
6166.19609	0.08054
6164.26734	0.07963
6162.33860	0.07962
6160.40985	0.08075
6158.48111	0.08195
6156.55236	0.08259
6154.62362	0.08292
6152.69488	0.08293
6150.76613	0.08218
6148.83739	0.08079
6146.90864	0.07980
6144.97990	0.07985
6143.05115	0.08013
6141.12241	0.07970
6139.19366	0.07889
6137.26492	0.07797
6135.33618	0.07738
6133.40743	0.07792
6131.47869	0.07868
6129.54994	0.07879
6127.62120	0.07860
6125.69245	0.07846
6123.76371	0.07891
6121.83496	0.07987
6119.90622	0.08010
6117.97748	0.07943
6116.04873	0.07904
6114.11999	0.07907
6112.19124	0.07839
6110.26250	0.07727
6108.33375	0.07722
6106.40501	0.07811
6104.47626	0.07866
6102.54752	0.07894
6100.61878	0.07892
6098.69003	0.07821
6096.76129	0.07802
6094.83254	0.07908
6092.90380	0.08005
6090.97505	0.07973
6089.04631	0.07871
6087.11756	0.07820
6085.18882	0.07831
6083.26007	0.07874
6081.33133	0.07945
6079.40259	0.07962
6077.47384	0.07908
6075.54510	0.07923
6073.61635	0.08024
6071.68761	0.08098
6069.75886	0.08117
6067.83012	0.08074
6065.90137	0.07979
6063.97263	0.07907
6062.04389	0.07853
6060.11514	0.07826
6058.18640	0.07865
6056.25765	0.07879
6054.32891	0.07832
6052.40016	0.07783
6050.47142	0.07732
6048.54267	0.07702
6046.61393	0.07714
6044.68519	0.07721
6042.75644	0.07687
6040.82770	0.07651
6038.89895	0.07659
6036.97021	0.07692
6035.04146	0.07685
6033.11272	0.07633
6031.18397	0.07647
6029.25523	0.07758
6027.32649	0.07854
6025.39774	0.07885
6023.46900	0.07862
6021.54025	0.07781
6019.61151	0.07715
6017.68276	0.07720
6015.75402	0.07719
6013.82527	0.07665
6011.89653	0.07644
6009.96778	0.07694
6008.03904	0.07741
6006.11030	0.07756
6004.18155	0.07783
6002.25281	0.07804
6000.32406	0.07784
5998.39532	0.07730
5996.46657	0.07633
5994.53783	0.07579
5992.60908	0.07677
5990.68034	0.07798
5988.75160	0.07783
5986.82285	0.07701
5984.89411	0.07684
5982.96536	0.07741
5981.03662	0.07786
5979.10787	0.07746
5977.17913	0.07654
5975.25038	0.07587
5973.32164	0.07569
5971.39290	0.07591
5969.46415	0.07643
5967.53541	0.07674
5965.60666	0.07653
5963.67792	0.07631
5961.74917	0.07651
5959.82043	0.07691
5957.89168	0.07700
5955.96294	0.07627
5954.03420	0.07530
5952.10545	0.07479
5950.17671	0.07465
5948.24796	0.07479
5946.31922	0.07487
5944.39047	0.07480
5942.46173	0.07492
5940.53298	0.07501
5938.60424	0.07473
5936.67549	0.07426
5934.74675	0.07378
5932.81801	0.07362
5930.88926	0.07447
5928.96052	0.07595
5927.03177	0.07681
5925.10303	0.07683
5923.17428	0.07651
5921.24554	0.07613
5919.31679	0.07533
5917.38805	0.07412
5915.45931	0.07355
5913.53056	0.07411
5911.60182	0.07484
5909.67307	0.07480
5907.74433	0.07432
5905.81558	0.07435
5903.88684	0.07500
5901.95809	0.07516
5900.02935	0.07448
5898.10061	0.07412
5896.17186	0.07419
5894.24312	0.07406
5892.31437	0.07407
5890.38563	0.07422
5888.45688	0.07385
5886.52814	0.07332
5884.59939	0.07351
5882.67065	0.07401
5880.74190	0.07374
5878.81316	0.07287
5876.88442	0.07242
5874.95567	0.07281
5873.02693	0.07364
5871.09818	0.07423
5869.16944	0.07442
5867.24069	0.07455
5865.31195	0.07453
5863.38320	0.07434
5861.45446	0.07419
5859.52572	0.07392
5857.59697	0.07364
5855.66823	0.07365
5853.73948	0.07377
5851.81074	0.07379
5849.88199	0.07376
5847.95325	0.07366
5846.02450	0.07313
5844.09576	0.07233
5842.16702	0.07225
5840.23827	0.07295
5838.30953	0.07363
5836.38078	0.07394
5834.45204	0.07370
5832.52329	0.07337
5830.59455	0.07357
5828.66580	0.07381
5826.73706	0.07409
5824.80832	0.07463
5822.87957	0.07481
5820.95083	0.07453
5819.02208	0.07450
5817.09334	0.07482
5815.16459	0.07460
5813.23585	0.07370
5811.30710	0.07299
5809.37836	0.07285
5807.44961	0.07325
5805.52087	0.07356
5803.59213	0.07335
5801.66338	0.07301
5799.73464	0.07270
5797.80589	0.07228
5795.87715	0.07210
5793.94840	0.07247
5792.01966	0.07292
5790.09091	0.07302
5788.16217	0.07268
5786.23343	0.07187
5784.30468	0.07099
5782.37594	0.07060
5780.44719	0.07087
5778.51845	0.07170
5776.58970	0.07251
5774.66096	0.07232
5772.73221	0.07141
5770.80347	0.07087
5768.87473	0.07096
5766.94598	0.07123
5765.01724	0.07159
5763.08849	0.07230
5761.15975	0.07277
5759.23100	0.07235
5757.30226	0.07153
5755.37351	0.07120
5753.44477	0.07155
5751.51603	0.07183
5749.58728	0.07172
5747.65854	0.07169
5745.72979	0.07189
5743.80105	0.07209
5741.87230	0.07209
5739.94356	0.07204
5738.01481	0.07226
5736.08607	0.07235
5734.15732	0.07152
5732.22858	0.07034
5730.29984	0.06988
5728.37109	0.06975
5726.44235	0.06956
5724.51360	0.07004
5722.58486	0.07091
5720.65611	0.07093
5718.72737	0.07019
5716.79862	0.06979
5714.86988	0.06980
5712.94114	0.06964
5711.01239	0.06917
5709.08365	0.06941
5707.15490	0.07087
5705.22616	0.07226
5703.29741	0.07272
5701.36867	0.07232
5699.43992	0.07100
5697.51118	0.06970
5695.58244	0.06938
5693.65369	0.06951
5691.72495	0.06993
5689.79620	0.07084
5687.86746	0.07122
5685.93871	0.07064
5684.00997	0.07006
5682.08122	0.06996
5680.15248	0.06985
5678.22374	0.06948
5676.29499	0.06938
5674.36625	0.06952
5672.43750	0.06929
5670.50876	0.06903
5668.58001	0.06941
5666.65127	0.07013
5664.72252	0.07045
5662.79378	0.06993
5660.86503	0.06899
5658.93629	0.06871
5657.00755	0.06951
5655.07880	0.07070
5653.15006	0.07106
5651.22131	0.07014
5649.29257	0.06900
5647.36382	0.06837
5645.43508	0.06803
5643.50633	0.06794
5641.57759	0.06814
5639.64885	0.06841
5637.72010	0.06850
5635.79136	0.06861
5633.86261	0.06897
5631.93387	0.06890
5630.00512	0.06812
5628.07638	0.06760
5626.14763	0.06797
5624.21889	0.06857
5622.29015	0.06863
5620.36140	0.06835
5618.43266	0.06842
5616.50391	0.06898
5614.57517	0.06933
5612.64642	0.06893
5610.71768	0.06811
5608.78893	0.06780
5606.86019	0.06818
5604.93144	0.06851
5603.00270	0.06863
5601.07396	0.06873
5599.14521	0.06883
5597.21647	0.06876
5595.28772	0.06837
5593.35898	0.06807
5591.43023	0.06805
5589.50149	0.06785
5587.57274	0.06757
5585.64400	0.06759
5583.71526	0.06780
5581.78651	0.06791
5579.85777	0.06797
5577.92902	0.06801
5576.00028	0.06786
5574.07153	0.06764
5572.14279	0.06779
5570.21404	0.06779
5568.28530	0.06728
5566.35656	0.06701
5564.42781	0.06712
5562.49907	0.06716
5560.57032	0.06725
5558.64158	0.06754
5556.71283	0.06783
5554.78409	0.06787
5552.85534	0.06762
5550.92660	0.06732
5548.99786	0.06734
5547.06911	0.06746
5545.14037	0.06728
5543.21162	0.06689
5541.28288	0.06644
5539.35413	0.06628
5537.42539	0.06668
5535.49664	0.06704
5533.56790	0.06679
5531.63915	0.06620
5529.71041	0.06585
5527.78167	0.06613
5525.85292	0.06688
5523.92418	0.06741
5521.99543	0.06762
5520.06669	0.06799
5518.13794	0.06838
5516.20920	0.06800
5514.28045	0.06671
5512.35171	0.06582
5510.42297	0.06636
5508.49422	0.06739
5506.56548	0.06745
5504.63673	0.06698
5502.70799	0.06661
5500.77924	0.06605
5498.85050	0.06555
5496.92175	0.06556
5494.99301	0.06577
5493.06427	0.06596
5491.13552	0.06628
5489.20678	0.06672
5487.27803	0.06679
5485.34929	0.06617
5483.42054	0.06553
5481.49180	0.06529
5479.56305	0.06489
5477.63431	0.06432
5475.70557	0.06453
5473.77682	0.06528
5471.84808	0.06554
5469.91933	0.06543
5467.99059	0.06518
5466.06184	0.06502
5464.13310	0.06517
5462.20435	0.06525
5460.27561	0.06511
5458.34686	0.06520
5456.41812	0.06532
5454.48938	0.06514
5452.56063	0.06490
5450.63189	0.06448
5448.70314	0.06384
5446.77440	0.06367
5444.84565	0.06400
5442.91691	0.06449
5440.98816	0.06515
5439.05942	0.06517
5437.13068	0.06457
5435.20193	0.06439
5433.27319	0.06469
5431.34444	0.06478
5429.41570	0.06471
5427.48695	0.06467
5425.55821	0.06467
5423.62946	0.06473
5421.70072	0.06474
5419.77198	0.06454
5417.84323	0.06427
5415.91449	0.06417
5413.98574	0.06405
5412.05700	0.06365
5410.12825	0.06341
5408.19951	0.06393
5406.27076	0.06459
5404.34202	0.06432
5402.41328	0.06347
5400.48453	0.06328
5398.55579	0.06375
5396.62704	0.06394
5394.69830	0.06371
5392.76955	0.06381
5390.84081	0.06432
5388.91206	0.06462
5386.98332	0.06440
5385.05457	0.06404
5383.12583	0.06378
5381.19709	0.06347
5379.26834	0.06316
5377.33960	0.06294
5375.41085	0.06304
5373.48211	0.06325
5371.55336	0.06323
5369.62462	0.06323
5367.69587	0.06323
5365.76713	0.06320
5363.83839	0.06344
5361.90964	0.06370
5359.98090	0.06353
5358.05215	0.06321
5356.12341	0.06348
5354.19466	0.06418
5352.26592	0.06445
5350.33717	0.06458
5348.40843	0.06442
5346.47969	0.06339
5344.55094	0.06246
5342.62220	0.06245
5340.69345	0.06275
5338.76471	0.06339
5336.83596	0.06384
5334.90722	0.06342
5332.97847	0.06272
5331.04973	0.06214
5329.12099	0.06184
5327.19224	0.06260
5325.26350	0.06385
5323.33475	0.06416
5321.40601	0.06375
5319.47726	0.06325
5317.54852	0.06267
5315.61977	0.06215
5313.69103	0.06214
5311.76228	0.06249
5309.83354	0.06266
5307.90480	0.06242
5305.97605	0.06220
5304.04731	0.06248
5302.11856	0.06288
5300.18982	0.06293
5298.26107	0.06257
5296.33233	0.06195
5294.40358	0.06135
5292.47484	0.06113
5290.54610	0.06153
5288.61735	0.06206
5286.68861	0.06226
5284.75986	0.06227
5282.83112	0.06216
5280.90237	0.06176
5278.97363	0.06115
5277.04488	0.06109
5275.11614	0.06158
5273.18740	0.06174
5271.25865	0.06148
5269.32991	0.06116
5267.40116	0.06074
5265.47242	0.06042
5263.54367	0.06061
5261.61493	0.06094
5259.68618	0.06089
5257.75744	0.06069
5255.82869	0.06081
5253.89995	0.06106
5251.97121	0.06074
5250.04246	0.06033
5248.11372	0.06062
5246.18497	0.06114
5244.25623	0.06121
5242.32748	0.06081
5240.39874	0.06014
5238.46999	0.05959
5236.54125	0.05966
5234.61251	0.06007
5232.68376	0.06012
5230.75502	0.06009
5228.82627	0.06063
5226.89753	0.06121
5224.96878	0.06107
5223.04004	0.06052
5221.11129	0.05996
5219.18255	0.05949
5217.25381	0.05941
5215.32506	0.05956
5213.39632	0.05979
5211.46757	0.06020
5209.53883	0.06040
5207.61008	0.06005
5205.68134	0.05987
5203.75259	0.05998
5201.82385	0.05975
5199.89511	0.05956
5197.96636	0.06001
5196.03762	0.06055
5194.10887	0.06043
5192.18013	0.05992
5190.25138	0.05960
5188.32264	0.05971
5186.39389	0.05998
5184.46515	0.06001
5182.53640	0.05991
5180.60766	0.06004
5178.67892	0.06032
5176.75017	0.06035
5174.82143	0.06004
5172.89268	0.05971
5170.96394	0.05947
5169.03519	0.05921
5167.10645	0.05907
5165.17770	0.05917
5163.24896	0.05928
5161.32022	0.05912
5159.39147	0.05899
5157.46273	0.05934
5155.53398	0.05978
5153.60524	0.05974
5151.67649	0.05964
5149.74775	0.05984
5147.81900	0.05993
5145.89026	0.05960
5143.96152	0.05909
5142.03277	0.05870
5140.10403	0.05838
5138.17528	0.05823
5136.24654	0.05843
5134.31779	0.05878
5132.38905	0.05895
5130.46030	0.05889
5128.53156	0.05884
5126.60282	0.05899
5124.67407	0.05905
5122.74533	0.05879
5120.81658	0.05841
5118.88784	0.05844
5116.95909	0.05886
5115.03035	0.05896
5113.10160	0.05864
5111.17286	0.05827
5109.24411	0.05795
5107.31537	0.05784
5105.38663	0.05814
5103.45788	0.05850
5101.52914	0.05842
5099.60039	0.05810
5097.67165	0.05792
5095.74290	0.05787
5093.81416	0.05782
5091.88541	0.05768
5089.95667	0.05734
5088.02793	0.05696
5086.09918	0.05702
5084.17044	0.05752
5082.24169	0.05796
5080.31295	0.05801
5078.38420	0.05761
5076.45546	0.05713
5074.52671	0.05701
5072.59797	0.05731
5070.66923	0.05764
5068.74048	0.05751
5066.81174	0.05710
5064.88299	0.05694
5062.95425	0.05698
5061.02550	0.05698
5059.09676	0.05708
5057.16801	0.05737
5055.23927	0.05747
5053.31053	0.05718
5051.38178	0.05693
5049.45304	0.05699
5047.52429	0.05718
5045.59555	0.05728
5043.66680	0.05708
5041.73806	0.05662
5039.80931	0.05638
5037.88057	0.05645
5035.95182	0.05653
5034.02308	0.05648
5032.09434	0.05636
5030.16559	0.05631
5028.23685	0.05663
5026.30810	0.05708
5024.37936	0.05687
5022.45061	0.05601
5020.52187	0.05542
5018.59312	0.05538
5016.66438	0.05538
5014.73564	0.05535
5012.80689	0.05544
5010.87815	0.05554
5008.94940	0.05558
5007.02066	0.05558
5005.09191	0.05542
5003.16317	0.05513
5001.23442	0.05483
4999.30568	0.05467
4997.37694	0.05477
4995.44819	0.05507
4993.51945	0.05526
4991.59070	0.05538
4989.66196	0.05561
4987.73321	0.05570
4985.80447	0.05565
4983.87572	0.05573
4981.94698	0.05588
4980.01824	0.05589
4978.08949	0.05555
4976.16075	0.05508
4974.23200	0.05496
4972.30326	0.05507
4970.37451	0.05524
4968.44577	0.05573
4966.51702	0.05608
4964.58828	0.05596
4962.65953	0.05571
4960.73079	0.05542
4958.80205	0.05533
4956.87330	0.05560
4954.94456	0.05569
4953.01581	0.05549
4951.08707	0.05524
4949.15832	0.05481
4947.22958	0.05451
4945.30083	0.05488
4943.37209	0.05529
4941.44335	0.05502
4939.51460	0.05455
4937.58586	0.05436
4935.65711	0.05426
4933.72837	0.05415
4931.79962	0.05434
4929.87088	0.05472
4927.94213	0.05478
4926.01339	0.05444
4924.08465	0.05405
4922.15590	0.05396
4920.22716	0.05442
4918.29841	0.05506
4916.36967	0.05511
4914.44092	0.05473
4912.51218	0.05456
4910.58343	0.05445
4908.65469	0.05418
4906.72594	0.05402
4904.79720	0.05415
4902.86846	0.05446
4900.93971	0.05471
4899.01097	0.05465
4897.08222	0.05426
4895.15348	0.05386
4893.22473	0.05383
4891.29599	0.05405
4889.36724	0.05416
4887.43850	0.05417
4885.50976	0.05436
4883.58101	0.05443
4881.65227	0.05407
4879.72352	0.05384
4877.79478	0.05406
4875.86603	0.05428
4873.93729	0.05423
4872.00854	0.05402
4870.07980	0.05382
4868.15106	0.05362
4866.22231	0.05344
4864.29357	0.05350
4862.36482	0.05370
4860.43608	0.05368
4858.50733	0.05345
4856.57859	0.05332
4854.64984	0.05356
4852.72110	0.05385
4850.79236	0.05379
4848.86361	0.05349
4846.93487	0.05309
4845.00612	0.05277
4843.07738	0.05280
4841.14863	0.05292
4839.21989	0.05293
4837.29114	0.05290
4835.36240	0.05260
4833.43365	0.05226
4831.50491	0.05218
4829.57617	0.05220
4827.64742	0.05230
4825.71868	0.05235
4823.78993	0.05215
4821.86119	0.05199
4819.93244	0.05197
4818.00370	0.05197
4816.07495	0.05221
4814.14621	0.05248
4812.21747	0.05236
4810.28872	0.05216
4808.35998	0.05243
4806.43123	0.05294
4804.50249	0.05301
4802.57374	0.05269
4800.64500	0.05236
4798.71625	0.05214
4796.78751	0.05212
4794.85877	0.05230
4792.93002	0.05242
4791.00128	0.05234
4789.07253	0.05223
4787.14379	0.05218
4785.21504	0.05203
4783.28630	0.05176
4781.35755	0.05170
4779.42881	0.05177
4777.50007	0.05165
4775.57132	0.05150
4773.64258	0.05156
4771.71383	0.05170
4769.78509	0.05189
4767.85634	0.05205
4765.92760	0.05178
4763.99885	0.05121
4762.07011	0.05110
4760.14136	0.05149
4758.21262	0.05162
4756.28388	0.05126
4754.35513	0.05091
4752.42639	0.05106
4750.49764	0.05143
4748.56890	0.05156
4746.64015	0.05142
4744.71141	0.05113
4742.78266	0.05101
4740.85392	0.05103
4738.92518	0.05101
4736.99643	0.05123
4735.06769	0.05153
4733.13894	0.05138
4731.21020	0.05091
4729.28145	0.05061
4727.35271	0.05053
4725.42396	0.05052
4723.49522	0.05045
4721.56648	0.05029
4719.63773	0.05019
4717.70899	0.05049
4715.78024	0.05098
4713.85150	0.05103
4711.92275	0.05072
4709.99401	0.05054
4708.06526	0.05050
4706.13652	0.05063
4704.20778	0.05078
4702.27903	0.05062
4700.35029	0.05023
4698.42154	0.04982
4696.49280	0.04945
4694.56405	0.04921
4692.63531	0.04907
4690.70656	0.04906
4688.77782	0.04933
4686.84907	0.04972
4684.92033	0.04992
4682.99159	0.04991
4681.06284	0.04996
4679.13410	0.05019
4677.20535	0.05024
4675.27661	0.04997
4673.34786	0.04963
4671.41912	0.04942
4669.49037	0.04949
4667.56163	0.04959
4665.63289	0.04933
4663.70414	0.04908
4661.77540	0.04927
4659.84665	0.04951
4657.91791	0.04944
4655.98916	0.04934
4654.06042	0.04927
4652.13167	0.04913
4650.20293	0.04896
4648.27419	0.04873
4646.34544	0.04864
4644.41670	0.04884
4642.48795	0.04901
4640.55921	0.04903
4638.63046	0.04913
4636.70172	0.04928
4634.77297	0.04947
4632.84423	0.04959
4630.91549	0.04925
4628.98674	0.04864
4627.05800	0.04856
4625.12925	0.04894
4623.20051	0.04911
4621.27176	0.04896
4619.34302	0.04886
4617.41427	0.04892
4615.48553	0.04890
4613.55678	0.04870
4611.62804	0.04844
4609.69930	0.04832
4607.77055	0.04837
4605.84181	0.04837
4603.91306	0.04827
4601.98432	0.04818
4600.05557	0.04803
4598.12683	0.04794
4596.19808	0.04811
4594.26934	0.04827
4592.34060	0.04809
4590.41185	0.04782
4588.48311	0.04779
4586.55436	0.04772
4584.62562	0.04761
4582.69687	0.04775
4580.76813	0.04782
4578.83938	0.04770
4576.91064	0.04763
4574.98190	0.04764
4573.05315	0.04782
4571.12441	0.04819
4569.19566	0.04833
4567.26692	0.04804
4565.33817	0.04773
4563.40943	0.04760
4561.48068	0.04748
4559.55194	0.04726
4557.62319	0.04716
4555.69445	0.04733
4553.76571	0.04747
4551.83696	0.04737
4549.90822	0.04711
4547.97947	0.04681
4546.05073	0.04687
4544.12198	0.04735
4542.19324	0.04772
4540.26449	0.04765
4538.33575	0.04737
4536.40701	0.04722
4534.47826	0.04729
4532.54952	0.04721
4530.62077	0.04693
4528.69203	0.04683
4526.76328	0.04679
4524.83454	0.04670
4522.90579	0.04690
4520.97705	0.04728
4519.04831	0.04733
4517.11956	0.04712
4515.19082	0.04691
4513.26207	0.04674
4511.33333	0.04659
4509.40458	0.04639
4507.47584	0.04623
4505.54709	0.04621
4503.61835	0.04627
4501.68961	0.04642
4499.76086	0.04648
4497.83212	0.04640
4495.90337	0.04648
4493.97463	0.04665
4492.04588	0.04655
4490.11714	0.04625
4488.18839	0.04607
4486.25965	0.04621
4484.33090	0.04646
4482.40216	0.04641
4480.47342	0.04621
4478.54467	0.04642
4476.61593	0.04666
4474.68718	0.04644
4472.75844	0.04599
4470.82969	0.04556
4468.90095	0.04533
4466.97220	0.04560
4465.04346	0.04607
4463.11472	0.04621
4461.18597	0.04609
4459.25723	0.04609
4457.32848	0.04610
4455.39974	0.04581
4453.47099	0.04540
4451.54225	0.04521
4449.61350	0.04522
4447.68476	0.04533
4445.75602	0.04548
4443.82727	0.04554
4441.89853	0.04550
4439.96978	0.04556
4438.04104	0.04587
4436.11229	0.04610
4434.18355	0.04587
4432.25480	0.04562
4430.32606	0.04561
4428.39732	0.04537
4426.46857	0.04491
4424.53983	0.04468
4422.61108	0.04471
4420.68234	0.04490
4418.75359	0.04533
4416.82485	0.04566
4414.89610	0.04545
4412.96736	0.04496
4411.03861	0.04476
4409.10987	0.04487
4407.18113	0.04497
4405.25238	0.04496
4403.32364	0.04486
4401.39489	0.04457
4399.46615	0.04423
4397.53740	0.04415
4395.60866	0.04433
4393.67991	0.04453
4391.75117	0.04457
4389.82243	0.04449
4387.89368	0.04446
4385.96494	0.04469
4384.03619	0.04510
4382.10745	0.04523
4380.17870	0.04497
4378.24996	0.04463
4376.32121	0.04422
4374.39247	0.04383
4372.46373	0.04374
4370.53498	0.04367
4368.60624	0.04347
4366.67749	0.04349
4364.74875	0.04368
4362.82000	0.04385
4360.89126	0.04408
4358.96251	0.04429
4357.03377	0.04414
4355.10503	0.04371
4353.17628	0.04347
4351.24754	0.04353
4349.31879	0.04365
4347.39005	0.04374
4345.46130	0.04373
4343.53256	0.04363
4341.60381	0.04349
4339.67507	0.04333
4337.74632	0.04330
4335.81758	0.04351
4333.88884	0.04367
4331.96009	0.04345
4330.03135	0.04319
4328.10260	0.04319
4326.17386	0.04307
4324.24511	0.04283
4322.31637	0.04299
4320.38762	0.04347
4318.45888	0.04367
4316.53014	0.04344
4314.60139	0.04318
4312.67265	0.04313
4310.74390	0.04320
4308.81516	0.04331
4306.88641	0.04339
4304.95767	0.04331
4303.02892	0.04297
4301.10018	0.04254
4299.17144	0.04239
4297.24269	0.04252
4295.31395	0.04258
4293.38520	0.04257
4291.45646	0.04274
4289.52771	0.04299
4287.59897	0.04300
4285.67022	0.04270
4283.74148	0.04240
4281.81273	0.04225
4279.88399	0.04223
4277.95525	0.04229
4276.02650	0.04230
4274.09776	0.04222
4272.16901	0.04216
4270.24027	0.04225
4268.31152	0.04244
4266.38278	0.04252
4264.45403	0.04242
4262.52529	0.04231
4260.59655	0.04236
4258.66780	0.04261
4256.73906	0.04280
4254.81031	0.04275
4252.88157	0.04265
4250.95282	0.04252
4249.02408	0.04237
4247.09533	0.04229
4245.16659	0.04219
4243.23785	0.04199
4241.30910	0.04186
4239.38036	0.04188
4237.45161	0.04200
4235.52287	0.04215
4233.59412	0.04224
4231.66538	0.04216
4229.73663	0.04200
4227.80789	0.04186
4225.87915	0.04175
4223.95040	0.04162
4222.02166	0.04141
4220.09291	0.04125
4218.16417	0.04123
4216.23542	0.04120
4214.30668	0.04118
4212.37793	0.04121
4210.44919	0.04114
4208.52044	0.04111
4206.59170	0.04121
4204.66296	0.04116
4202.73421	0.04098
4200.80547	0.04092
4198.87672	0.04101
4196.94798	0.04119
4195.01923	0.04138
4193.09049	0.04154
4191.16174	0.04157
4189.23300	0.04142
4187.30426	0.04114
4185.37551	0.04090
4183.44677	0.04086
4181.51802	0.04093
4179.58928	0.04088
4177.66053	0.04067
4175.73179	0.04059
4173.80304	0.04078
4171.87430	0.04092
4169.94556	0.04068
4168.01681	0.04040
4166.08807	0.04045
4164.15932	0.04060
4162.23058	0.04052
4160.30183	0.04035
4158.37309	0.04027
4156.44434	0.04014
4154.51560	0.03998
4152.58686	0.04009
4150.65811	0.04030
4148.72937	0.04026
4146.80062	0.04012
4144.87188	0.04008
4142.94313	0.04009
4141.01439	0.04019
4139.08564	0.04029
4137.15690	0.04025
4135.22815	0.04028
4133.29941	0.04041
4131.37067	0.04016
4129.44192	0.03960
4127.51318	0.03936
4125.58443	0.03958
4123.65569	0.03982
4121.72694	0.03976
4119.79820	0.03952
4117.86945	0.03950
4115.94071	0.03973
4114.01197	0.03981
4112.08322	0.03966
4110.15448	0.03949
4108.22573	0.03941
4106.29699	0.03954
4104.36824	0.03982
4102.43950	0.03982
4100.51075	0.03943
4098.58201	0.03918
4096.65327	0.03929
4094.72452	0.03941
4092.79578	0.03928
4090.86703	0.03912
4088.93829	0.03916
4087.00954	0.03931
4085.08080	0.03937
4083.15205	0.03927
4081.22331	0.03908
4079.29457	0.03886
4077.36582	0.03873
4075.43708	0.03883
4073.50833	0.03897
4071.57959	0.03901
4069.65084	0.03895
4067.72210	0.03889
4065.79335	0.03891
4063.86461	0.03889
4061.93586	0.03876
4060.00712	0.03866
4058.07838	0.03865
4056.14963	0.03872
4054.22089	0.03891
4052.29214	0.03902
4050.36340	0.03888
4048.43465	0.03876
4046.50591	0.03885
4044.57716	0.03884
4042.64842	0.03859
4040.71968	0.03840
4038.79093	0.03836
4036.86219	0.03847
4034.93344	0.03858
4033.00470	0.03852
4031.07595	0.03847
4029.14721	0.03856
4027.21846	0.03850
4025.28972	0.03825
4023.36098	0.03819
4021.43223	0.03835
4019.50349	0.03848
4017.57474	0.03853
4015.64600	0.03845
4013.71725	0.03826
4011.78851	0.03808
4009.85976	0.03801
4007.93102	0.03797
4006.00228	0.03790
4004.07353	0.03782
4002.14479	0.03774
4000.21604	0.03769
3998.28730	0.03767
3996.35855	0.03760
3994.42981	0.03754
3992.50106	0.03763
3990.57232	0.03771
3988.64357	0.03771
3986.71483	0.03765
3984.78609	0.03749
3982.85734	0.03732
3980.92860	0.03726
3978.99985	0.03722
3977.07111	0.03717
3975.14236	0.03717
3973.21362	0.03723
3971.28487	0.03730
3969.35613	0.03727
3967.42739	0.03707
3965.49864	0.03697
3963.56990	0.03720
3961.64115	0.03736
3959.71241	0.03726
3957.78366	0.03720
3955.85492	0.03726
3953.92617	0.03723
3951.99743	0.03704
3950.06869	0.03661
3948.13994	0.03622
3946.21120	0.03621
3944.28245	0.03645
3942.35371	0.03676
3940.42496	0.03690
3938.49622	0.03679
3936.56747	0.03675
3934.63873	0.03693
3932.70998	0.03696
3930.78124	0.03682
3928.85250	0.03668
3926.92375	0.03640
3924.99501	0.03616
3923.06626	0.03632
3921.13752	0.03660
3919.20877	0.03680
3917.28003	0.03675
3915.35128	0.03650
3913.42254	0.03626
3911.49380	0.03611
3909.56505	0.03599
3907.63631	0.03578
3905.70756	0.03577
3903.77882	0.03625
3901.85007	0.03665
3899.92133	0.03658
3897.99258	0.03623
3896.06384	0.03585
3894.13510	0.03561
3892.20635	0.03573
3890.27761	0.03604
3888.34886	0.03609
3886.42012	0.03583
3884.49137	0.03532
3882.56263	0.03496
3880.63388	0.03505
3878.70514	0.03539
3876.77640	0.03564
3874.84765	0.03560
3872.91891	0.03505
3870.99016	0.03457
3869.06142	0.03507
3867.13267	0.03577
3865.20393	0.03589
3863.27518	0.03553
3861.34644	0.03538
3859.41769	0.03550
3857.48895	0.03563
3855.56021	0.03547
3853.63146	0.03480
3851.70272	0.03474
3849.77397	0.03497
3847.84523	0.03501
3845.91648	0.03492
3843.98774	0.03479
3842.05899	0.03470
3840.13025	0.03470
3838.20151	0.03481
3836.27276	0.03486
3834.34402	0.03515
3832.41527	0.03569
3830.48653	0.03581
3828.55778	0.03536
3826.62904	0.03488
3824.70029	0.03458
3822.77155	0.03417
3820.84281	0.03412
3818.91406	0.03494
3816.98532	0.03551
3815.05657	0.03547
3813.12783	0.03524
3811.19908	0.03488
3809.27034	0.03435
3807.34159	0.03411
3805.41285	0.03440
3803.48411	0.03462
3801.55536	0.03468
3799.62662	0.03473
3797.69787	0.03471
3795.76913	0.03467
3793.84038	0.03451
3791.91164	0.03432
3789.98289	0.03432
3788.05415	0.03444
3786.12540	0.03449
3784.19666	0.03450
3782.26792	0.03442
3780.33917	0.03428
3778.41043	0.03428
3776.48168	0.03445
3774.55294	0.03459
3772.62419	0.03467
3770.69545	0.03467
3768.76670	0.03444
3766.83796	0.03424
3764.90922	0.03428
3762.98047	0.03418
3761.05173	0.03383
3759.12298	0.03349
3757.19424	0.03331
3755.26549	0.03320
3753.33675	0.03313
3751.40800	0.03295
3749.47926	0.03286
3747.55052	0.03304
3745.62177	0.03337
3743.69303	0.03374
3741.76428	0.03381
3739.83554	0.03367
3737.90679	0.03335
3735.97805	0.03271
3734.04930	0.03273
3732.12056	0.03328
3730.19182	0.03352
3728.26307	0.03356
3726.33433	0.03340
3724.40558	0.03308
3722.47684	0.03309
3720.54809	0.03325
3718.61935	0.03317
3716.69060	0.03296
3714.76186	0.03277
3712.83311	0.03257
3710.90437	0.03259
3708.97563	0.03288
3707.04688	0.03314
3705.11814	0.03320
3703.18939	0.03298
3701.26065	0.03290
3699.33190	0.03312
3697.40316	0.03320
3695.47441	0.03304
3693.54567	0.03292
3691.61693	0.03302
3689.68818	0.03333
3687.75944	0.03348
3685.83069	0.03334
3683.90195	0.03307
3681.97320	0.03292
3680.04446	0.03292
3678.11571	0.03256
3676.18697	0.03164
3674.25823	0.03154
3672.32948	0.03210
3670.40074	0.03253
3668.47199	0.03247
3666.54325	0.03234
3664.61450	0.03239
3662.68576	0.03251
3660.75701	0.03252
3658.82827	0.03248
3656.89953	0.03241
3654.97078	0.03216
3653.04204	0.03184
3651.11329	0.03147
3649.18455	0.03121
3647.25580	0.03144
3645.32706	0.03153
3643.39831	0.03151
3641.46957	0.03150
3639.54082	0.03146
3637.61208	0.03143
3635.68334	0.03144
3633.75459	0.03144
3631.82585	0.03141
3629.89710	0.03153
3627.96836	0.03171
3626.03961	0.03170
3624.11087	0.03159
3622.18212	0.03132
3620.25338	0.03093
3618.32464	0.03071
3616.39589	0.03076
3614.46715	0.03119
3612.53840	0.03163
3610.60966	0.03167
3608.68091	0.03166
3606.75217	0.03146
3604.82342	0.03104
3602.89468	0.03080
3600.96594	0.03085
3599.03719	0.03093
3597.10845	0.03082
3595.17970	0.03070
3593.25096	0.03064
3591.32221	0.03045
3589.39347	0.03022
3587.46472	0.03025
3585.53598	0.03040
3583.60723	0.03048
3581.67849	0.03060
3579.74975	0.03072
3577.82100	0.03077
3575.89226	0.03073
3573.96351	0.03064
3572.03477	0.03050
3570.10602	0.03027
3568.17728	0.02993
3566.24853	0.02988
3564.31979	0.03014
3562.39105	0.03038
3560.46230	0.03052
3558.53356	0.03043
3556.60481	0.03030
3554.67607	0.03032
3552.74732	0.03032
3550.81858	0.03019
3548.88983	0.03006
3546.96109	0.03006
3545.03235	0.03006
3543.10360	0.02993
3541.17486	0.02987
3539.24611	0.02991
3537.31737	0.02989
3535.38862	0.02996
3533.45988	0.03019
3531.53113	0.03027
3529.60239	0.03011
3527.67365	0.02993
3525.74490	0.02983
3523.81616	0.02968
3521.88741	0.02947
3519.95867	0.02942
3518.02992	0.02954
3516.10118	0.02959
3514.17243	0.02948
3512.24369	0.02939
3510.31494	0.02941
3508.38620	0.02947
3506.45746	0.02948
3504.52871	0.02933
3502.59997	0.02903
3500.67122	0.02892
3498.74248	0.02909
3496.81373	0.02934
3494.88499	0.02950
3492.95624	0.02941
3491.02750	0.02911
3489.09876	0.02887
3487.17001	0.02881
3485.24127	0.02883
3483.31252	0.02895
3481.38378	0.02913
3479.45503	0.02921
3477.52629	0.02916
3475.59754	0.02894
3473.66880	0.02864
3471.74006	0.02852
3469.81131	0.02858
3467.88257	0.02862
3465.95382	0.02853
3464.02508	0.02843
3462.09633	0.02854
3460.16759	0.02873
3458.23884	0.02877
3456.31010	0.02887
3454.38136	0.02911
3452.45261	0.02919
3450.52387	0.02902
3448.59512	0.02887
3446.66638	0.02881
3444.73763	0.02861
3442.80889	0.02826
3440.88014	0.02804
3438.95140	0.02806
3437.02265	0.02809
3435.09391	0.02798
3433.16517	0.02791
3431.23642	0.02801
3429.30768	0.02812
3427.37893	0.02807
3425.45019	0.02795
3423.52144	0.02795
3421.59270	0.02803
3419.66395	0.02802
3417.73521	0.02800
3415.80647	0.02795
3413.87772	0.02774
3411.94898	0.02751
3410.02023	0.02742
3408.09149	0.02743
3406.16274	0.02759
3404.23400	0.02791
3402.30525	0.02812
3400.37651	0.02809
3398.44777	0.02801
3396.51902	0.02803
3394.59028	0.02814
3392.66153	0.02803
3390.73279	0.02765
3388.80404	0.02731
3386.87530	0.02723
3384.94655	0.02745
3383.01781	0.02775
3381.08907	0.02794
3379.16032	0.02799
3377.23158	0.02789
3375.30283	0.02769
3373.37409	0.02749
3371.44534	0.02738
3369.51660	0.02739
3367.58785	0.02739
3365.65911	0.02733
3363.73036	0.02731
3361.80162	0.02731
3359.87288	0.02732
3357.94413	0.02732
3356.01539	0.02735
3354.08664	0.02744
3352.15790	0.02750
3350.22915	0.02751
3348.30041	0.02746
3346.37166	0.02727
3344.44292	0.02702
3342.51418	0.02689
3340.58543	0.02683
3338.65669	0.02673
3336.72794	0.02670
3334.79920	0.02678
3332.87045	0.02690
3330.94171	0.02693
3329.01296	0.02685
3327.08422	0.02683
3325.15548	0.02694
3323.22673	0.02701
3321.29799	0.02702
3319.36924	0.02705
3317.44050	0.02702
3315.51175	0.02683
3313.58301	0.02666
3311.65426	0.02673
3309.72552	0.02694
3307.79678	0.02701
3305.86803	0.02701
3303.93929	0.02696
3302.01054	0.02683
3300.08180	0.02669
3298.15305	0.02651
3296.22431	0.02630
3294.29556	0.02617
3292.36682	0.02621
3290.43807	0.02628
3288.50933	0.02623
3286.58059	0.02616
3284.65184	0.02629
3282.72310	0.02646
3280.79435	0.02638
3278.86561	0.02620
3276.93686	0.02624
3275.00812	0.02639
3273.07937	0.02642
3271.15063	0.02628
3269.22189	0.02607
3267.29314	0.02592
3265.36440	0.02590
3263.43565	0.02593
3261.50691	0.02606
3259.57816	0.02626
3257.64942	0.02640
3255.72067	0.02647
3253.79193	0.02641
3251.86319	0.02616
3249.93444	0.02593
3248.00570	0.02587
3246.07695	0.02584
3244.14821	0.02584
3242.21946	0.02590
3240.29072	0.02590
3238.36197	0.02594
3236.43323	0.02602
3234.50448	0.02594
3232.57574	0.02579
3230.64700	0.02573
3228.71825	0.02564
3226.78951	0.02559
3224.86076	0.02569
3222.93202	0.02580
3221.00327	0.02586
3219.07453	0.02587
3217.14578	0.02573
3215.21704	0.02550
3213.28830	0.02539
3211.35955	0.02542
3209.43081	0.02544
3207.50206	0.02539
3205.57332	0.02528
3203.64457	0.02517
3201.71583	0.02515
3199.78708	0.02518
3197.85834	0.02527
3195.92960	0.02541
3194.00085	0.02551
3192.07211	0.02555
3190.14336	0.02551
3188.21462	0.02543
3186.28587	0.02534
3184.35713	0.02526
3182.42838	0.02523
3180.49964	0.02522
3178.57090	0.02513
3176.64215	0.02503
3174.71341	0.02509
3172.78466	0.02526
3170.85592	0.02534
3168.92717	0.02530
3166.99843	0.02519
3165.06968	0.02502
3163.14094	0.02484
3161.21219	0.02476
3159.28345	0.02481
3157.35471	0.02489
3155.42596	0.02497
3153.49722	0.02502
3151.56847	0.02500
3149.63973	0.02497
3147.71098	0.02496
3145.78224	0.02488
3143.85349	0.02478
3141.92475	0.02471
[truncated: 1,370 more rows]
