# Supplementary material for: Ultrathin 2 nm gold as impedance-matched absorber for infrared light
Source: Nat Commun. 2020 May 1;11:2161. doi: 10.1038/s41467-020-15762-3 (PMC7195431; doi:10.1038/s41467-020-15762-3)
Supplement: Supplementary file 3 — Source Data [file 41467_2020_15762_MOESM3_ESM.zip › SOURCE DATA/Fig.3 - SiN optical measurements and dataprocessing/SiN-50nm-REFL00.dpt]

6997.48496	0.11095
6995.55621	0.11092
6993.62747	0.11072
6991.69872	0.10958
6989.76998	0.10716
6987.84123	0.10592
6985.91249	0.10875
6983.98374	0.11179
6982.05500	0.11083
6980.12626	0.10881
6978.19751	0.10856
6976.26877	0.10925
6974.34002	0.10916
6972.41128	0.10830
6970.48253	0.10914
6968.55379	0.11080
6966.62504	0.11066
6964.69630	0.10979
6962.76756	0.10952
6960.83881	0.10952
6958.91007	0.11023
6956.98132	0.11113
6955.05258	0.11075
6953.12383	0.10949
6951.19509	0.10793
6949.26634	0.10647
6947.33760	0.10586
6945.40886	0.10576
6943.48011	0.10575
6941.55137	0.10575
6939.62262	0.10520
6937.69388	0.10511
6935.76513	0.10681
6933.83639	0.10803
6931.90764	0.10791
6929.97890	0.10909
6928.05015	0.11187
6926.12141	0.11367
6924.19267	0.11250
6922.26392	0.10979
6920.33518	0.10881
6918.40643	0.11014
6916.47769	0.11117
6914.54894	0.10915
6912.62020	0.10641
6910.69145	0.10645
6908.76271	0.10808
6906.83397	0.11010
6904.90522	0.11211
6902.97648	0.11220
6901.04773	0.11107
6899.11899	0.11073
6897.19024	0.11026
6895.26150	0.10883
6893.33275	0.10741
6891.40401	0.10669
6889.47527	0.10745
6887.54652	0.10935
6885.61778	0.10993
6883.68903	0.10795
6881.76029	0.10459
6879.83154	0.10262
6877.90280	0.10387
6875.97405	0.10632
6874.04531	0.10755
6872.11657	0.10778
6870.18782	0.10726
6868.25908	0.10626
6866.33033	0.10582
6864.40159	0.10629
6862.47284	0.10766
6860.54410	0.10946
6858.61535	0.10970
6856.68661	0.10707
6854.75786	0.10351
6852.82912	0.10127
6850.90038	0.10154
6848.97163	0.10462
6847.04289	0.10765
6845.11414	0.10793
6843.18540	0.10651
6841.25665	0.10582
6839.32791	0.10655
6837.39916	0.10684
6835.47042	0.10572
6833.54168	0.10496
6831.61293	0.10572
6829.68419	0.10743
6827.75544	0.10857
6825.82670	0.10780
6823.89795	0.10594
6821.96921	0.10534
6820.04046	0.10641
6818.11172	0.10699
6816.18298	0.10580
6814.25423	0.10499
6812.32549	0.10603
6810.39674	0.10673
6808.46800	0.10612
6806.53925	0.10559
6804.61051	0.10502
6802.68176	0.10426
6800.75302	0.10408
6798.82428	0.10427
6796.89553	0.10418
6794.96679	0.10417
6793.03804	0.10460
6791.10930	0.10512
6789.18055	0.10526
6787.25181	0.10489
6785.32306	0.10453
6783.39432	0.10432
6781.46557	0.10408
6779.53683	0.10394
6777.60809	0.10359
6775.67934	0.10338
6773.75060	0.10386
6771.82185	0.10412
6769.89311	0.10387
6767.96436	0.10448
6766.03562	0.10556
6764.10687	0.10483
6762.17813	0.10309
6760.24939	0.10256
6758.32064	0.10255
6756.39190	0.10273
6754.46315	0.10430
6752.53441	0.10574
6750.60566	0.10438
6748.67692	0.10131
6746.74817	0.09951
6744.81943	0.09961
6742.89069	0.10104
6740.96194	0.10336
6739.03320	0.10540
6737.10445	0.10653
6735.17571	0.10706
6733.24696	0.10700
6731.31822	0.10659
6729.38947	0.10663
6727.46073	0.10644
6725.53199	0.10495
6723.60324	0.10342
6721.67450	0.10258
6719.74575	0.10101
6717.81701	0.09876
6715.88826	0.09804
6713.95952	0.09968
6712.03077	0.10187
6710.10203	0.10280
6708.17328	0.10219
6706.24454	0.10127
6704.31580	0.10130
6702.38705	0.10177
6700.45831	0.10113
6698.52956	0.09941
6696.60082	0.09895
6694.67207	0.10049
6692.74333	0.10185
6690.81458	0.10206
6688.88584	0.10189
6686.95710	0.10192
6685.02835	0.10229
6683.09961	0.10315
6681.17086	0.10410
6679.24212	0.10429
6677.31337	0.10405
6675.38463	0.10364
6673.45588	0.10309
6671.52714	0.10284
6669.59840	0.10213
6667.66965	0.10073
6665.74091	0.10050
6663.81216	0.10181
6661.88342	0.10219
6659.95467	0.10070
6658.02593	0.10009
6656.09718	0.10164
6654.16844	0.10293
6652.23970	0.10264
6650.31095	0.10165
6648.38221	0.10132
6646.45346	0.10185
6644.52472	0.10218
6642.59597	0.10153
6640.66723	0.09998
6638.73848	0.09855
6636.80974	0.09839
6634.88099	0.10003
6632.95225	0.10198
6631.02351	0.10167
6629.09476	0.10039
6627.16602	0.10050
6625.23727	0.10085
6623.30853	0.10078
6621.37978	0.10118
6619.45104	0.10154
6617.52229	0.10104
6615.59355	0.10030
6613.66481	0.10036
6611.73606	0.10094
6609.80732	0.10098
6607.87857	0.10066
6605.94983	0.10101
6604.02108	0.10157
6602.09234	0.10196
6600.16359	0.10215
6598.23485	0.10141
6596.30611	0.10039
6594.37736	0.10028
6592.44862	0.10069
6590.51987	0.10093
6588.59113	0.10094
6586.66238	0.10063
6584.73364	0.09931
6582.80489	0.09755
6580.87615	0.09747
6578.94740	0.09890
6577.01866	0.09963
6575.08992	0.09937
6573.16117	0.09918
6571.23243	0.09909
6569.30368	0.09874
6567.37494	0.09831
6565.44619	0.09809
6563.51745	0.09773
6561.58870	0.09777
6559.65996	0.09869
6557.73122	0.09934
6555.80247	0.09873
6553.87373	0.09656
6551.94498	0.09505
6550.01624	0.09640
6548.08749	0.09830
6546.15875	0.09905
6544.23000	0.09971
6542.30126	0.10009
6540.37252	0.10004
6538.44377	0.10026
6536.51503	0.10055
6534.58628	0.10022
6532.65754	0.09881
6530.72879	0.09706
6528.80005	0.09717
6526.87130	0.09961
6524.94256	0.10147
6523.01382	0.10073
6521.08507	0.09898
6519.15633	0.09850
6517.22758	0.09887
6515.29884	0.09899
6513.37009	0.09946
6511.44135	0.09998
6509.51260	0.09937
6507.58386	0.09786
6505.65511	0.09703
6503.72637	0.09758
6501.79763	0.09822
6499.86888	0.09784
6497.94014	0.09711
6496.01139	0.09671
6494.08265	0.09728
6492.15390	0.09918
6490.22516	0.10149
6488.29641	0.10262
6486.36767	0.10191
6484.43893	0.10043
6482.51018	0.09937
6480.58144	0.09893
6478.65269	0.09880
6476.72395	0.09801
6474.79520	0.09634
6472.86646	0.09515
6470.93771	0.09516
6469.00897	0.09547
6467.08023	0.09551
6465.15148	0.09599
6463.22274	0.09644
6461.29399	0.09568
6459.36525	0.09474
6457.43650	0.09489
6455.50776	0.09583
6453.57901	0.09658
6451.65027	0.09596
6449.72153	0.09428
6447.79278	0.09335
6445.86404	0.09350
6443.93529	0.09402
6442.00655	0.09463
6440.07780	0.09490
6438.14906	0.09523
6436.22031	0.09553
6434.29157	0.09440
6432.36282	0.09292
6430.43408	0.09325
6428.50534	0.09445
6426.57659	0.09475
6424.64785	0.09475
6422.71910	0.09538
6420.79036	0.09536
6418.86161	0.09379
6416.93287	0.09243
6415.00412	0.09275
6413.07538	0.09363
6411.14664	0.09411
6409.21789	0.09503
6407.28915	0.09617
6405.36040	0.09590
6403.43166	0.09495
6401.50291	0.09519
6399.57417	0.09595
6397.64542	0.09603
6395.71668	0.09542
6393.78794	0.09467
6391.85919	0.09401
6389.93045	0.09303
6388.00170	0.09250
6386.07296	0.09287
6384.14421	0.09293
6382.21547	0.09313
6380.28672	0.09370
6378.35798	0.09275
6376.42924	0.09112
6374.50049	0.09130
6372.57175	0.09249
6370.64300	0.09342
6368.71426	0.09458
6366.78551	0.09510
6364.85677	0.09425
6362.92802	0.09400
6360.99928	0.09466
6359.07053	0.09472
6357.14179	0.09449
6355.21305	0.09491
6353.28430	0.09553
6351.35556	0.09530
6349.42681	0.09450
6347.49807	0.09388
6345.56932	0.09293
6343.64058	0.09187
6341.71183	0.09177
6339.78309	0.09261
6337.85435	0.09341
6335.92560	0.09330
6333.99686	0.09297
6332.06811	0.09398
6330.13937	0.09558
6328.21062	0.09560
6326.28188	0.09335
6324.35313	0.09105
6322.42439	0.09126
6320.49565	0.09259
6318.56690	0.09291
6316.63816	0.09248
6314.70941	0.09194
6312.78067	0.09165
6310.85192	0.09203
6308.92318	0.09260
6306.99443	0.09274
6305.06569	0.09292
6303.13695	0.09319
6301.20820	0.09296
6299.27946	0.09277
6297.35071	0.09244
6295.42197	0.09110
6293.49322	0.08992
6291.56448	0.08982
6289.63573	0.09005
6287.70699	0.09115
6285.77824	0.09333
6283.84950	0.09415
6281.92076	0.09296
6279.99201	0.09164
6278.06327	0.09076
6276.13452	0.09022
6274.20578	0.09087
6272.27703	0.09219
6270.34829	0.09240
6268.41954	0.09193
6266.49080	0.09152
6264.56206	0.09097
6262.63331	0.09130
6260.70457	0.09260
6258.77582	0.09326
6256.84708	0.09315
6254.91833	0.09329
6252.98959	0.09291
6251.06084	0.09131
6249.13210	0.08995
6247.20336	0.08966
6245.27461	0.09043
6243.34587	0.09163
6241.41712	0.09165
6239.48838	0.09055
6237.55963	0.09009
6235.63089	0.09043
6233.70214	0.09082
6231.77340	0.09118
6229.84465	0.09119
6227.91591	0.09096
6225.98717	0.09137
6224.05842	0.09224
6222.12968	0.09226
6220.20093	0.09094
6218.27219	0.08978
6216.34344	0.09008
6214.41470	0.09068
6212.48595	0.09040
6210.55721	0.08997
6208.62847	0.08974
6206.69972	0.08901
6204.77098	0.08781
6202.84223	0.08668
6200.91349	0.08613
6198.98474	0.08703
6197.05600	0.08883
6195.12725	0.08928
6193.19851	0.08822
6191.26977	0.08762
6189.34102	0.08823
6187.41228	0.08905
6185.48353	0.08903
6183.55479	0.08847
6181.62604	0.08854
6179.69730	0.08916
6177.76855	0.08945
6175.83981	0.08975
6173.91107	0.09028
6171.98232	0.09053
6170.05358	0.09038
6168.12483	0.08990
6166.19609	0.08961
6164.26734	0.08967
6162.33860	0.08981
6160.40985	0.09005
6158.48111	0.08997
6156.55236	0.08981
6154.62362	0.08992
6152.69488	0.08960
6150.76613	0.08902
6148.83739	0.08897
6146.90864	0.08893
6144.97990	0.08858
6143.05115	0.08836
6141.12241	0.08830
6139.19366	0.08834
6137.26492	0.08870
6135.33618	0.08913
6133.40743	0.08920
6131.47869	0.08882
6129.54994	0.08794
6127.62120	0.08711
6125.69245	0.08683
6123.76371	0.08661
6121.83496	0.08613
6119.90622	0.08604
6117.97748	0.08686
6116.04873	0.08804
6114.11999	0.08879
6112.19124	0.08876
6110.26250	0.08828
6108.33375	0.08825
6106.40501	0.08884
6104.47626	0.08944
6102.54752	0.08965
6100.61878	0.08949
6098.69003	0.08895
6096.76129	0.08816
6094.83254	0.08745
6092.90380	0.08726
6090.97505	0.08750
6089.04631	0.08738
6087.11756	0.08689
6085.18882	0.08680
6083.26007	0.08672
6081.33133	0.08605
6079.40259	0.08560
6077.47384	0.08579
6075.54510	0.08569
6073.61635	0.08514
6071.68761	0.08518
6069.75886	0.08602
6067.83012	0.08709
6065.90137	0.08773
6063.97263	0.08711
6062.04389	0.08568
6060.11514	0.08509
6058.18640	0.08573
6056.25765	0.08625
6054.32891	0.08579
6052.40016	0.08529
6050.47142	0.08545
6048.54267	0.08597
6046.61393	0.08668
6044.68519	0.08748
6042.75644	0.08788
6040.82770	0.08729
6038.89895	0.08612
6036.97021	0.08577
6035.04146	0.08628
6033.11272	0.08630
6031.18397	0.08564
6029.25523	0.08508
6027.32649	0.08500
6025.39774	0.08564
6023.46900	0.08626
6021.54025	0.08603
6019.61151	0.08561
6017.68276	0.08549
6015.75402	0.08513
6013.82527	0.08437
6011.89653	0.08407
6009.96778	0.08440
6008.03904	0.08466
6006.11030	0.08520
6004.18155	0.08630
6002.25281	0.08679
6000.32406	0.08571
5998.39532	0.08393
5996.46657	0.08311
5994.53783	0.08348
5992.60908	0.08417
5990.68034	0.08438
5988.75160	0.08410
5986.82285	0.08445
5984.89411	0.08571
5982.96536	0.08641
5981.03662	0.08621
5979.10787	0.08610
5977.17913	0.08589
5975.25038	0.08532
5973.32164	0.08505
5971.39290	0.08495
5969.46415	0.08403
5967.53541	0.08277
5965.60666	0.08278
5963.67792	0.08367
5961.74917	0.08415
5959.82043	0.08410
5957.89168	0.08386
5955.96294	0.08411
5954.03420	0.08508
5952.10545	0.08604
5950.17671	0.08587
5948.24796	0.08473
5946.31922	0.08418
5944.39047	0.08397
5942.46173	0.08294
5940.53298	0.08170
5938.60424	0.08117
5936.67549	0.08204
5934.74675	0.08408
5932.81801	0.08540
5930.88926	0.08549
5928.96052	0.08567
5927.03177	0.08595
5925.10303	0.08551
5923.17428	0.08437
5921.24554	0.08313
5919.31679	0.08245
5917.38805	0.08221
5915.45931	0.08184
5913.53056	0.08149
5911.60182	0.08169
5909.67307	0.08209
5907.74433	0.08192
5905.81558	0.08163
5903.88684	0.08221
5901.95809	0.08313
5900.02935	0.08329
5898.10061	0.08301
5896.17186	0.08294
5894.24312	0.08303
5892.31437	0.08317
5890.38563	0.08343
5888.45688	0.08359
5886.52814	0.08343
5884.59939	0.08295
5882.67065	0.08201
5880.74190	0.08072
5878.81316	0.08005
5876.88442	0.08088
5874.95567	0.08229
5873.02693	0.08299
5871.09818	0.08319
5869.16944	0.08302
5867.24069	0.08231
5865.31195	0.08174
5863.38320	0.08183
5861.45446	0.08199
5859.52572	0.08145
5857.59697	0.08057
5855.66823	0.08004
5853.73948	0.07983
5851.81074	0.07949
5849.88199	0.07920
5847.95325	0.07976
5846.02450	0.08117
5844.09576	0.08221
5842.16702	0.08212
5840.23827	0.08176
5838.30953	0.08176
5836.38078	0.08164
5834.45204	0.08139
5832.52329	0.08148
5830.59455	0.08198
5828.66580	0.08215
5826.73706	0.08157
5824.80832	0.08087
5822.87957	0.08051
5820.95083	0.08027
5819.02208	0.07961
5817.09334	0.07895
5815.16459	0.07905
5813.23585	0.07930
5811.30710	0.07942
5809.37836	0.08007
5807.44961	0.08057
5805.52087	0.08023
5803.59213	0.07990
5801.66338	0.07999
5799.73464	0.07987
5797.80589	0.07962
5795.87715	0.07960
5793.94840	0.07950
5792.01966	0.07976
5790.09091	0.08072
5788.16217	0.08108
5786.23343	0.08023
5784.30468	0.07945
5782.37594	0.07937
5780.44719	0.07934
5778.51845	0.07919
5776.58970	0.07952
5774.66096	0.08029
5772.73221	0.08080
5770.80347	0.08060
5768.87473	0.08003
5766.94598	0.07962
5765.01724	0.07928
5763.08849	0.07902
5761.15975	0.07888
5759.23100	0.07859
5757.30226	0.07803
5755.37351	0.07764
5753.44477	0.07798
5751.51603	0.07859
5749.58728	0.07843
5747.65854	0.07773
5745.72979	0.07748
5743.80105	0.07787
5741.87230	0.07825
5739.94356	0.07817
5738.01481	0.07780
5736.08607	0.07766
5734.15732	0.07801
5732.22858	0.07850
5730.29984	0.07892
5728.37109	0.07929
5726.44235	0.07915
5724.51360	0.07837
5722.58486	0.07755
5720.65611	0.07718
5718.72737	0.07752
5716.79862	0.07843
5714.86988	0.07892
5712.94114	0.07867
5711.01239	0.07839
5709.08365	0.07814
5707.15490	0.07744
5705.22616	0.07674
5703.29741	0.07666
5701.36867	0.07671
5699.43992	0.07661
5697.51118	0.07664
5695.58244	0.07635
5693.65369	0.07571
5691.72495	0.07597
5689.79620	0.07723
5687.86746	0.07815
5685.93871	0.07837
5684.00997	0.07852
5682.08122	0.07869
5680.15248	0.07824
5678.22374	0.07734
5676.29499	0.07725
5674.36625	0.07808
5672.43750	0.07856
5670.50876	0.07789
5668.58001	0.07670
5666.65127	0.07614
5664.72252	0.07618
5662.79378	0.07618
5660.86503	0.07627
5658.93629	0.07668
5657.00755	0.07709
5655.07880	0.07708
5653.15006	0.07649
5651.22131	0.07555
5649.29257	0.07481
5647.36382	0.07437
5645.43508	0.07432
5643.50633	0.07499
5641.57759	0.07593
5639.64885	0.07655
5637.72010	0.07678
5635.79136	0.07652
5633.86261	0.07609
5631.93387	0.07626
5630.00512	0.07704
5628.07638	0.07725
5626.14763	0.07650
5624.21889	0.07590
5622.29015	0.07577
5620.36140	0.07553
5618.43266	0.07535
5616.50391	0.07546
5614.57517	0.07557
5612.64642	0.07584
5610.71768	0.07634
5608.78893	0.07625
5606.86019	0.07548
5604.93144	0.07515
5603.00270	0.07508
5601.07396	0.07469
5599.14521	0.07443
5597.21647	0.07437
5595.28772	0.07454
5593.35898	0.07472
5591.43023	0.07433
5589.50149	0.07391
5587.57274	0.07407
5585.64400	0.07455
5583.71526	0.07494
5581.78651	0.07490
5579.85777	0.07452
5577.92902	0.07435
5576.00028	0.07436
5574.07153	0.07426
5572.14279	0.07423
5570.21404	0.07426
5568.28530	0.07427
5566.35656	0.07420
5564.42781	0.07378
5562.49907	0.07328
5560.57032	0.07328
5558.64158	0.07365
5556.71283	0.07398
5554.78409	0.07403
5552.85534	0.07388
5550.92660	0.07376
5548.99786	0.07370
5547.06911	0.07364
5545.14037	0.07357
5543.21162	0.07358
5541.28288	0.07361
5539.35413	0.07353
5537.42539	0.07345
5535.49664	0.07378
5533.56790	0.07440
5531.63915	0.07444
5529.71041	0.07388
5527.78167	0.07338
5525.85292	0.07297
5523.92418	0.07266
5521.99543	0.07276
5520.06669	0.07297
5518.13794	0.07290
5516.20920	0.07271
5514.28045	0.07261
5512.35171	0.07264
5510.42297	0.07270
5508.49422	0.07261
5506.56548	0.07237
5504.63673	0.07195
5502.70799	0.07152
5500.77924	0.07173
5498.85050	0.07267
5496.92175	0.07351
5494.99301	0.07381
5493.06427	0.07369
5491.13552	0.07313
5489.20678	0.07266
5487.27803	0.07286
5485.34929	0.07311
5483.42054	0.07292
5481.49180	0.07264
5479.56305	0.07245
5477.63431	0.07270
5475.70557	0.07352
5473.77682	0.07365
5471.84808	0.07265
5469.91933	0.07163
5467.99059	0.07143
5466.06184	0.07175
5464.13310	0.07193
5462.20435	0.07189
5460.27561	0.07170
5458.34686	0.07153
5456.41812	0.07171
5454.48938	0.07208
5452.56063	0.07217
5450.63189	0.07185
5448.70314	0.07186
5446.77440	0.07285
5444.84565	0.07372
5442.91691	0.07351
5440.98816	0.07270
5439.05942	0.07176
5437.13068	0.07110
5435.20193	0.07090
5433.27319	0.07074
5431.34444	0.07049
5429.41570	0.07096
5427.48695	0.07184
5425.55821	0.07177
5423.62946	0.07090
5421.70072	0.07030
5419.77198	0.07034
5417.84323	0.07053
5415.91449	0.07065
5413.98574	0.07068
5412.05700	0.07036
5410.12825	0.07003
5408.19951	0.07016
5406.27076	0.07067
5404.34202	0.07124
5402.41328	0.07130
5400.48453	0.07070
5398.55579	0.07015
5396.62704	0.07018
5394.69830	0.07072
5392.76955	0.07111
5390.84081	0.07088
5388.91206	0.07049
5386.98332	0.07066
5385.05457	0.07103
5383.12583	0.07090
5381.19709	0.07086
5379.26834	0.07126
5377.33960	0.07131
5375.41085	0.07059
5373.48211	0.06982
5371.55336	0.06922
5369.62462	0.06908
5367.69587	0.06955
5365.76713	0.07002
5363.83839	0.07050
5361.90964	0.07124
5359.98090	0.07152
5358.05215	0.07078
5356.12341	0.06940
5354.19466	0.06872
5352.26592	0.06935
5350.33717	0.06959
5348.40843	0.06876
5346.47969	0.06806
5344.55094	0.06836
5342.62220	0.06886
5340.69345	0.06905
5338.76471	0.06897
5336.83596	0.06880
5334.90722	0.06876
5332.97847	0.06884
5331.04973	0.06928
5329.12099	0.06999
5327.19224	0.07019
5325.26350	0.06934
5323.33475	0.06803
5321.40601	0.06739
5319.47726	0.06789
5317.54852	0.06869
5315.61977	0.06940
5313.69103	0.06992
5311.76228	0.06966
5309.83354	0.06885
5307.90480	0.06847
5305.97605	0.06861
5304.04731	0.06895
5302.11856	0.06961
5300.18982	0.06983
5298.26107	0.06924
5296.33233	0.06884
5294.40358	0.06889
5292.47484	0.06890
5290.54610	0.06880
5288.61735	0.06875
5286.68861	0.06874
5284.75986	0.06856
5282.83112	0.06828
5280.90237	0.06813
5278.97363	0.06793
5277.04488	0.06741
5275.11614	0.06668
5273.18740	0.06651
5271.25865	0.06721
5269.32991	0.06779
5267.40116	0.06755
5265.47242	0.06711
5263.54367	0.06705
5261.61493	0.06703
5259.68618	0.06702
5257.75744	0.06744
5255.82869	0.06799
5253.89995	0.06786
5251.97121	0.06737
5250.04246	0.06711
5248.11372	0.06700
5246.18497	0.06698
5244.25623	0.06700
5242.32748	0.06681
5240.39874	0.06646
5238.46999	0.06624
5236.54125	0.06616
5234.61251	0.06600
5232.68376	0.06597
5230.75502	0.06617
5228.82627	0.06624
5226.89753	0.06643
5224.96878	0.06676
5223.04004	0.06660
5221.11129	0.06621
5219.18255	0.06620
5217.25381	0.06657
5215.32506	0.06682
5213.39632	0.06681
5211.46757	0.06663
5209.53883	0.06617
5207.61008	0.06558
5205.68134	0.06559
5203.75259	0.06607
5201.82385	0.06621
5199.89511	0.06596
5197.96636	0.06609
5196.03762	0.06655
5194.10887	0.06682
5192.18013	0.06710
5190.25138	0.06711
5188.32264	0.06644
5186.39389	0.06574
5184.46515	0.06568
5182.53640	0.06587
5180.60766	0.06571
5178.67892	0.06524
5176.75017	0.06478
5174.82143	0.06451
5172.89268	0.06467
5170.96394	0.06506
5169.03519	0.06516
5167.10645	0.06498
5165.17770	0.06483
5163.24896	0.06486
5161.32022	0.06504
5159.39147	0.06507
5157.46273	0.06491
5155.53398	0.06508
5153.60524	0.06569
5151.67649	0.06616
5149.74775	0.06599
5147.81900	0.06536
5145.89026	0.06504
5143.96152	0.06521
5142.03277	0.06520
5140.10403	0.06484
5138.17528	0.06452
5136.24654	0.06431
5134.31779	0.06427
5132.38905	0.06460
5130.46030	0.06510
5128.53156	0.06520
5126.60282	0.06492
5124.67407	0.06461
5122.74533	0.06433
5120.81658	0.06434
5118.88784	0.06462
5116.95909	0.06464
5115.03035	0.06427
5113.10160	0.06399
5111.17286	0.06411
5109.24411	0.06430
5107.31537	0.06437
5105.38663	0.06452
5103.45788	0.06446
5101.52914	0.06395
5099.60039	0.06360
5097.67165	0.06373
5095.74290	0.06386
5093.81416	0.06354
5091.88541	0.06328
5089.95667	0.06381
5088.02793	0.06442
5086.09918	0.06430
5084.17044	0.06368
5082.24169	0.06309
5080.31295	0.06302
5078.38420	0.06336
5076.45546	0.06361
5074.52671	0.06392
5072.59797	0.06428
5070.66923	0.06434
5068.74048	0.06425
5066.81174	0.06421
5064.88299	0.06407
5062.95425	0.06374
5061.02550	0.06325
5059.09676	0.06290
5057.16801	0.06283
5055.23927	0.06282
5053.31053	0.06280
5051.38178	0.06289
5049.45304	0.06299
5047.52429	0.06300
5045.59555	0.06294
5043.66680	0.06283
5041.73806	0.06257
5039.80931	0.06228
5037.88057	0.06230
5035.95182	0.06248
5034.02308	0.06245
5032.09434	0.06215
5030.16559	0.06184
5028.23685	0.06174
5026.30810	0.06174
5024.37936	0.06162
5022.45061	0.06140
5020.52187	0.06125
5018.59312	0.06132
5016.66438	0.06153
5014.73564	0.06170
5012.80689	0.06186
5010.87815	0.06204
5008.94940	0.06229
5007.02066	0.06251
5005.09191	0.06226
5003.16317	0.06169
5001.23442	0.06165
4999.30568	0.06196
4997.37694	0.06188
4995.44819	0.06170
4993.51945	0.06180
4991.59070	0.06189
4989.66196	0.06191
4987.73321	0.06203
4985.80447	0.06219
4983.87572	0.06223
4981.94698	0.06197
4980.01824	0.06161
4978.08949	0.06158
4976.16075	0.06152
4974.23200	0.06098
4972.30326	0.06049
4970.37451	0.06055
4968.44577	0.06094
4966.51702	0.06110
4964.58828	0.06095
4962.65953	0.06072
4960.73079	0.06064
4958.80205	0.06100
4956.87330	0.06143
4954.94456	0.06130
4953.01581	0.06095
4951.08707	0.06075
4949.15832	0.06079
4947.22958	0.06109
4945.30083	0.06102
4943.37209	0.06055
4941.44335	0.06033
4939.51460	0.06033
4937.58586	0.06023
4935.65711	0.06007
4933.72837	0.05994
4931.79962	0.06004
4929.87088	0.06031
4927.94213	0.06056
4926.01339	0.06101
4924.08465	0.06138
4922.15590	0.06118
4920.22716	0.06081
4918.29841	0.06050
4916.36967	0.06000
4914.44092	0.05965
4912.51218	0.05984
4910.58343	0.06022
4908.65469	0.06057
4906.72594	0.06086
4904.79720	0.06081
4902.86846	0.06039
4900.93971	0.06004
4899.01097	0.05995
4897.08222	0.05989
4895.15348	0.05973
4893.22473	0.05971
4891.29599	0.05974
4889.36724	0.05967
4887.43850	0.05972
4885.50976	0.05987
4883.58101	0.05967
4881.65227	0.05909
4879.72352	0.05873
4877.79478	0.05896
4875.86603	0.05948
4873.93729	0.05989
4872.00854	0.05998
4870.07980	0.05981
4868.15106	0.05974
4866.22231	0.05961
4864.29357	0.05897
4862.36482	0.05824
4860.43608	0.05814
4858.50733	0.05849
4856.57859	0.05859
4854.64984	0.05839
4852.72110	0.05833
4850.79236	0.05855
4848.86361	0.05876
4846.93487	0.05877
4845.00612	0.05853
4843.07738	0.05810
4841.14863	0.05787
4839.21989	0.05824
4837.29114	0.05878
4835.36240	0.05870
4833.43365	0.05813
4831.50491	0.05780
4829.57617	0.05791
4827.64742	0.05810
4825.71868	0.05815
4823.78993	0.05822
4821.86119	0.05835
4819.93244	0.05838
4818.00370	0.05826
4816.07495	0.05797
4814.14621	0.05772
4812.21747	0.05779
4810.28872	0.05793
4808.35998	0.05786
4806.43123	0.05766
4804.50249	0.05749
4802.57374	0.05736
4800.64500	0.05719
4798.71625	0.05712
4796.78751	0.05735
4794.85877	0.05775
4792.93002	0.05802
4791.00128	0.05803
4789.07253	0.05778
4787.14379	0.05743
4785.21504	0.05721
4783.28630	0.05717
4781.35755	0.05725
4779.42881	0.05727
4777.50007	0.05712
4775.57132	0.05704
4773.64258	0.05710
4771.71383	0.05702
4769.78509	0.05678
4767.85634	0.05676
4765.92760	0.05690
4763.99885	0.05687
4762.07011	0.05679
4760.14136	0.05686
4758.21262	0.05701
4756.28388	0.05697
4754.35513	0.05668
4752.42639	0.05630
4750.49764	0.05601
4748.56890	0.05604
4746.64015	0.05637
4744.71141	0.05658
4742.78266	0.05642
4740.85392	0.05615
4738.92518	0.05609
4736.99643	0.05600
4735.06769	0.05562
4733.13894	0.05544
4731.21020	0.05575
4729.28145	0.05615
4727.35271	0.05630
4725.42396	0.05606
4723.49522	0.05561
4721.56648	0.05535
4719.63773	0.05539
4717.70899	0.05543
4715.78024	0.05532
4713.85150	0.05530
4711.92275	0.05543
4709.99401	0.05536
4708.06526	0.05514
4706.13652	0.05511
4704.20778	0.05533
4702.27903	0.05570
4700.35029	0.05601
4698.42154	0.05594
4696.49280	0.05557
4694.56405	0.05530
4692.63531	0.05534
4690.70656	0.05545
4688.77782	0.05542
4686.84907	0.05531
4684.92033	0.05506
4682.99159	0.05456
4681.06284	0.05419
4679.13410	0.05434
4677.20535	0.05466
4675.27661	0.05486
4673.34786	0.05509
4671.41912	0.05529
4669.49037	0.05513
4667.56163	0.05460
4665.63289	0.05427
4663.70414	0.05444
4661.77540	0.05467
4659.84665	0.05464
4657.91791	0.05442
4655.98916	0.05412
4654.06042	0.05396
4652.13167	0.05409
4650.20293	0.05434
4648.27419	0.05456
4646.34544	0.05480
4644.41670	0.05495
4642.48795	0.05483
4640.55921	0.05433
4638.63046	0.05370
4636.70172	0.05341
4634.77297	0.05367
4632.84423	0.05418
4630.91549	0.05451
4628.98674	0.05450
4627.05800	0.05437
4625.12925	0.05441
4623.20051	0.05456
4621.27176	0.05446
4619.34302	0.05417
4617.41427	0.05405
4615.48553	0.05399
4613.55678	0.05382
4611.62804	0.05381
4609.69930	0.05392
4607.77055	0.05384
4605.84181	0.05344
4603.91306	0.05296
4601.98432	0.05276
4600.05557	0.05287
4598.12683	0.05311
4596.19808	0.05336
4594.26934	0.05352
4592.34060	0.05368
4590.41185	0.05385
4588.48311	0.05380
4586.55436	0.05350
4584.62562	0.05313
4582.69687	0.05290
4580.76813	0.05290
4578.83938	0.05286
4576.91064	0.05268
4574.98190	0.05252
4573.05315	0.05251
4571.12441	0.05267
4569.19566	0.05287
4567.26692	0.05286
4565.33817	0.05254
4563.40943	0.05213
4561.48068	0.05199
4559.55194	0.05213
4557.62319	0.05218
4555.69445	0.05218
4553.76571	0.05245
4551.83696	0.05282
4549.90822	0.05282
4547.97947	0.05245
4546.05073	0.05224
4544.12198	0.05230
4542.19324	0.05228
4540.26449	0.05222
4538.33575	0.05216
4536.40701	0.05194
4534.47826	0.05179
4532.54952	0.05182
4530.62077	0.05188
4528.69203	0.05203
4526.76328	0.05217
4524.83454	0.05194
4522.90579	0.05149
4520.97705	0.05151
4519.04831	0.05194
4517.11956	0.05217
4515.19082	0.05197
4513.26207	0.05161
4511.33333	0.05138
4509.40458	0.05132
4507.47584	0.05132
4505.54709	0.05135
4503.61835	0.05153
4501.68961	0.05161
4499.76086	0.05135
4497.83212	0.05100
4495.90337	0.05088
4493.97463	0.05107
4492.04588	0.05133
4490.11714	0.05133
4488.18839	0.05122
4486.25965	0.05138
4484.33090	0.05164
4482.40216	0.05160
4480.47342	0.05127
4478.54467	0.05098
4476.61593	0.05104
4474.68718	0.05133
4472.75844	0.05142
4470.82969	0.05120
4468.90095	0.05086
4466.97220	0.05057
4465.04346	0.05036
4463.11472	0.05025
4461.18597	0.05034
4459.25723	0.05057
4457.32848	0.05066
4455.39974	0.05047
4453.47099	0.05031
4451.54225	0.05040
4449.61350	0.05062
4447.68476	0.05067
4445.75602	0.05055
4443.82727	0.05042
4441.89853	0.05027
4439.96978	0.05006
4438.04104	0.04987
4436.11229	0.04975
4434.18355	0.04967
4432.25480	0.04963
4430.32606	0.04960
4428.39732	0.04956
4426.46857	0.04948
4424.53983	0.04944
4422.61108	0.04953
4420.68234	0.04967
4418.75359	0.04974
4416.82485	0.04972
4414.89610	0.04957
4412.96736	0.04931
4411.03861	0.04916
4409.10987	0.04923
4407.18113	0.04923
4405.25238	0.04900
4403.32364	0.04882
4401.39489	0.04886
4399.46615	0.04898
4397.53740	0.04897
4395.60866	0.04883
4393.67991	0.04877
4391.75117	0.04875
4389.82243	0.04872
4387.89368	0.04882
4385.96494	0.04879
4384.03619	0.04839
4382.10745	0.04808
4380.17870	0.04817
4378.24996	0.04833
4376.32121	0.04844
4374.39247	0.04864
4372.46373	0.04872
4370.53498	0.04859
4368.60624	0.04849
4366.67749	0.04844
4364.74875	0.04835
4362.82000	0.04833
4360.89126	0.04839
4358.96251	0.04828
4357.03377	0.04801
4355.10503	0.04781
4353.17628	0.04775
4351.24754	0.04779
4349.31879	0.04799
4347.39005	0.04833
4345.46130	0.04856
4343.53256	0.04850
4341.60381	0.04827
4339.67507	0.04809
4337.74632	0.04806
4335.81758	0.04796
4333.88884	0.04774
4331.96009	0.04763
4330.03135	0.04769
4328.10260	0.04771
4326.17386	0.04756
4324.24511	0.04733
4322.31637	0.04722
4320.38762	0.04737
4318.45888	0.04765
4316.53014	0.04787
4314.60139	0.04795
4312.67265	0.04785
4310.74390	0.04766
4308.81516	0.04756
4306.88641	0.04760
4304.95767	0.04757
4303.02892	0.04747
4301.10018	0.04741
4299.17144	0.04734
4297.24269	0.04720
4295.31395	0.04708
4293.38520	0.04707
4291.45646	0.04719
4289.52771	0.04742
4287.59897	0.04760
4285.67022	0.04763
4283.74148	0.04746
4281.81273	0.04714
4279.88399	0.04678
4277.95525	0.04657
4276.02650	0.04647
4274.09776	0.04652
4272.16901	0.04678
4270.24027	0.04714
4268.31152	0.04725
4266.38278	0.04705
4264.45403	0.04682
4262.52529	0.04671
4260.59655	0.04663
4258.66780	0.04657
4256.73906	0.04645
4254.81031	0.04638
4252.88157	0.04651
4250.95282	0.04654
4249.02408	0.04635
4247.09533	0.04628
4245.16659	0.04637
4243.23785	0.04638
4241.30910	0.04628
4239.38036	0.04628
4237.45161	0.04634
4235.52287	0.04638
4233.59412	0.04642
4231.66538	0.04630
4229.73663	0.04618
4227.80789	0.04624
4225.87915	0.04616
4223.95040	0.04611
4222.02166	0.04633
4220.09291	0.04637
4218.16417	0.04608
4216.23542	0.04591
4214.30668	0.04601
4212.37793	0.04610
4210.44919	0.04609
4208.52044	0.04597
4206.59170	0.04578
4204.66296	0.04571
4202.73421	0.04575
4200.80547	0.04570
4198.87672	0.04555
4196.94798	0.04545
4195.01923	0.04540
4193.09049	0.04540
4191.16174	0.04536
4189.23300	0.04509
4187.30426	0.04481
4185.37551	0.04482
4183.44677	0.04488
4181.51802	0.04473
4179.58928	0.04464
4177.66053	0.04480
4175.73179	0.04498
4173.80304	0.04492
4171.87430	0.04476
4169.94556	0.04478
4168.01681	0.04493
4166.08807	0.04507
4164.15932	0.04515
4162.23058	0.04509
4160.30183	0.04481
4158.37309	0.04456
4156.44434	0.04458
4154.51560	0.04463
4152.58686	0.04448
4150.65811	0.04432
4148.72937	0.04430
4146.80062	0.04431
4144.87188	0.04430
4142.94313	0.04429
4141.01439	0.04430
4139.08564	0.04426
4137.15690	0.04406
4135.22815	0.04377
4133.29941	0.04367
4131.37067	0.04371
4129.44192	0.04369
4127.51318	0.04364
4125.58443	0.04367
4123.65569	0.04369
4121.72694	0.04357
4119.79820	0.04342
4117.86945	0.04345
4115.94071	0.04362
4114.01197	0.04377
4112.08322	0.04375
4110.15448	0.04357
4108.22573	0.04342
4106.29699	0.04343
4104.36824	0.04350
4102.43950	0.04351
4100.51075	0.04354
4098.58201	0.04366
4096.65327	0.04386
4094.72452	0.04385
4092.79578	0.04363
4090.86703	0.04357
4088.93829	0.04355
4087.00954	0.04337
4085.08080	0.04325
4083.15205	0.04328
4081.22331	0.04323
4079.29457	0.04298
4077.36582	0.04281
4075.43708	0.04291
4073.50833	0.04309
4071.57959	0.04311
4069.65084	0.04296
4067.72210	0.04277
4065.79335	0.04260
4063.86461	0.04239
4061.93586	0.04226
4060.00712	0.04242
4058.07838	0.04266
4056.14963	0.04276
4054.22089	0.04284
4052.29214	0.04284
4050.36340	0.04268
4048.43465	0.04252
4046.50591	0.04234
4044.57716	0.04215
4042.64842	0.04218
4040.71968	0.04225
4038.79093	0.04217
4036.86219	0.04209
4034.93344	0.04213
4033.00470	0.04205
4031.07595	0.04187
4029.14721	0.04190
4027.21846	0.04210
4025.28972	0.04221
4023.36098	0.04225
4021.43223	0.04223
4019.50349	0.04198
4017.57474	0.04171
4015.64600	0.04180
4013.71725	0.04200
4011.78851	0.04199
4009.85976	0.04192
4007.93102	0.04190
4006.00228	0.04200
4004.07353	0.04213
4002.14479	0.04202
4000.21604	0.04165
3998.28730	0.04142
3996.35855	0.04152
3994.42981	0.04170
3992.50106	0.04177
3990.57232	0.04173
3988.64357	0.04172
3986.71483	0.04169
3984.78609	0.04147
3982.85734	0.04122
3980.92860	0.04121
3978.99985	0.04125
3977.07111	0.04115
3975.14236	0.04105
3973.21362	0.04097
3971.28487	0.04090
3969.35613	0.04087
3967.42739	0.04083
3965.49864	0.04084
3963.56990	0.04090
3961.64115	0.04085
3959.71241	0.04071
3957.78366	0.04064
3955.85492	0.04074
3953.92617	0.04092
3951.99743	0.04088
3950.06869	0.04061
3948.13994	0.04058
3946.21120	0.04080
3944.28245	0.04093
3942.35371	0.04084
3940.42496	0.04058
3938.49622	0.04039
3936.56747	0.04029
3934.63873	0.04022
3932.70998	0.04026
3930.78124	0.04037
3928.85250	0.04043
3926.92375	0.04048
3924.99501	0.04048
3923.06626	0.04043
3921.13752	0.04046
3919.20877	0.04053
3917.28003	0.04047
3915.35128	0.04028
3913.42254	0.04002
3911.49380	0.03979
3909.56505	0.03959
3907.63631	0.03925
3905.70756	0.03878
3903.77882	0.03867
3901.85007	0.03905
3899.92133	0.03944
3897.99258	0.03967
3896.06384	0.03975
3894.13510	0.03978
3892.20635	0.03981
3890.27761	0.03973
3888.34886	0.03964
3886.42012	0.03954
3884.49137	0.03928
3882.56263	0.03902
3880.63388	0.03911
3878.70514	0.03939
3876.77640	0.03954
3874.84765	0.03957
3872.91891	0.03945
3870.99016	0.03916
3869.06142	0.03916
3867.13267	0.03930
3865.20393	0.03914
3863.27518	0.03899
3861.34644	0.03902
3859.41769	0.03892
3857.48895	0.03864
3855.56021	0.03822
3853.63146	0.03800
3851.70272	0.03833
3849.77397	0.03850
3847.84523	0.03845
3845.91648	0.03838
3843.98774	0.03830
3842.05899	0.03802
3840.13025	0.03786
3838.20151	0.03842
3836.27276	0.03903
3834.34402	0.03921
3832.41527	0.03911
3830.48653	0.03875
3828.55778	0.03842
3826.62904	0.03838
3824.70029	0.03842
3822.77155	0.03823
3820.84281	0.03812
3818.91406	0.03843
3816.98532	0.03872
3815.05657	0.03870
3813.12783	0.03848
3811.19908	0.03823
3809.27034	0.03813
3807.34159	0.03833
3805.41285	0.03852
3803.48411	0.03865
3801.55536	0.03884
3799.62662	0.03883
3797.69787	0.03866
3795.76913	0.03830
3793.84038	0.03790
3791.91164	0.03765
3789.98289	0.03750
3788.05415	0.03744
3786.12540	0.03743
3784.19666	0.03737
3782.26792	0.03739
3780.33917	0.03766
3778.41043	0.03786
3776.48168	0.03773
3774.55294	0.03763
3772.62419	0.03767
3770.69545	0.03765
3768.76670	0.03751
3766.83796	0.03755
3764.90922	0.03779
3762.98047	0.03790
3761.05173	0.03770
3759.12298	0.03723
3757.19424	0.03685
3755.26549	0.03678
3753.33675	0.03704
3751.40800	0.03760
3749.47926	0.03758
3747.55052	0.03711
3745.62177	0.03687
3743.69303	0.03696
3741.76428	0.03696
3739.83554	0.03669
3737.90679	0.03636
3735.97805	0.03657
3734.04930	0.03715
3732.12056	0.03718
3730.19182	0.03699
3728.26307	0.03680
3726.33433	0.03679
3724.40558	0.03713
3722.47684	0.03730
3720.54809	0.03705
3718.61935	0.03672
3716.69060	0.03653
3714.76186	0.03645
3712.83311	0.03666
3710.90437	0.03698
3708.97563	0.03661
3707.04688	0.03616
3705.11814	0.03598
3703.18939	0.03612
3701.26065	0.03656
3699.33190	0.03676
3697.40316	0.03658
3695.47441	0.03628
3693.54567	0.03603
3691.61693	0.03590
3689.68818	0.03593
3687.75944	0.03599
3685.83069	0.03607
3683.90195	0.03617
3681.97320	0.03618
3680.04446	0.03593
3678.11571	0.03528
3676.18697	0.03496
3674.25823	0.03560
3672.32948	0.03583
3670.40074	0.03549
3668.47199	0.03531
3666.54325	0.03538
3664.61450	0.03540
3662.68576	0.03538
3660.75701	0.03549
3658.82827	0.03566
3656.89953	0.03574
3654.97078	0.03553
3653.04204	0.03509
3651.11329	0.03467
3649.18455	0.03476
3647.25580	0.03507
3645.32706	0.03516
3643.39831	0.03514
3641.46957	0.03513
3639.54082	0.03521
3637.61208	0.03524
3635.68334	0.03519
3633.75459	0.03515
3631.82585	0.03505
3629.89710	0.03475
3627.96836	0.03442
3626.03961	0.03437
3624.11087	0.03442
3622.18212	0.03428
3620.25338	0.03379
3618.32464	0.03369
3616.39589	0.03425
3614.46715	0.03459
3612.53840	0.03449
3610.60966	0.03428
3608.68091	0.03417
3606.75217	0.03424
3604.82342	0.03436
3602.89468	0.03447
3600.96594	0.03470
3599.03719	0.03485
3597.10845	0.03470
3595.17970	0.03448
3593.25096	0.03431
3591.32221	0.03416
3589.39347	0.03405
3587.46472	0.03400
3585.53598	0.03394
3583.60723	0.03380
3581.67849	0.03363
3579.74975	0.03358
3577.82100	0.03371
3575.89226	0.03395
3573.96351	0.03407
3572.03477	0.03392
3570.10602	0.03359
3568.17728	0.03341
3566.24853	0.03367
3564.31979	0.03383
3562.39105	0.03374
3560.46230	0.03362
3558.53356	0.03346
3556.60481	0.03332
3554.67607	0.03331
3552.74732	0.03324
3550.81858	0.03291
3548.88983	0.03261
3546.96109	0.03265
3545.03235	0.03296
3543.10360	0.03312
3541.17486	0.03315
3539.24611	0.03313
3537.31737	0.03295
3535.38862	0.03271
3533.45988	0.03259
3531.53113	0.03250
3529.60239	0.03242
3527.67365	0.03249
3525.74490	0.03274
3523.81616	0.03298
3521.88741	0.03300
3519.95867	0.03280
3518.02992	0.03254
3516.10118	0.03238
3514.17243	0.03229
3512.24369	0.03227
3510.31494	0.03253
3508.38620	0.03283
3506.45746	0.03274
3504.52871	0.03243
3502.59997	0.03225
3500.67122	0.03217
3498.74248	0.03206
3496.81373	0.03188
3494.88499	0.03161
3492.95624	0.03146
3491.02750	0.03159
3489.09876	0.03190
3487.17001	0.03213
3485.24127	0.03211
3483.31252	0.03193
3481.38378	0.03178
3479.45503	0.03170
3477.52629	0.03167
3475.59754	0.03171
3473.66880	0.03174
3471.74006	0.03178
3469.81131	0.03186
3467.88257	0.03191
3465.95382	0.03190
3464.02508	0.03190
3462.09633	0.03188
3460.16759	0.03172
3458.23884	0.03145
3456.31010	0.03127
3454.38136	0.03126
3452.45261	0.03127
3450.52387	0.03122
3448.59512	0.03123
3446.66638	0.03141
3444.73763	0.03154
3442.80889	0.03148
3440.88014	0.03146
3438.95140	0.03165
3437.02265	0.03179
3435.09391	0.03168
3433.16517	0.03146
3431.23642	0.03128
3429.30768	0.03115
3427.37893	0.03111
3425.45019	0.03118
3423.52144	0.03122
3421.59270	0.03114
3419.66395	0.03088
3417.73521	0.03065
3415.80647	0.03065
3413.87772	0.03077
3411.94898	0.03087
3410.02023	0.03088
3408.09149	0.03074
3406.16274	0.03064
3404.23400	0.03065
3402.30525	0.03064
3400.37651	0.03059
3398.44777	0.03050
3396.51902	0.03036
3394.59028	0.03027
3392.66153	0.03029
3390.73279	0.03036
3388.80404	0.03039
3386.87530	0.03038
3384.94655	0.03044
3383.01781	0.03045
3381.08907	0.03034
3379.16032	0.03033
3377.23158	0.03051
3375.30283	0.03058
3373.37409	0.03045
3371.44534	0.03030
3369.51660	0.03033
3367.58785	0.03039
3365.65911	0.03023
3363.73036	0.03010
3361.80162	0.03027
3359.87288	0.03037
3357.94413	0.03014
3356.01539	0.02987
3354.08664	0.02977
3352.15790	0.02981
3350.22915	0.02984
3348.30041	0.02973
3346.37166	0.02971
3344.44292	0.02994
3342.51418	0.03005
3340.58543	0.02984
3338.65669	0.02967
3336.72794	0.02975
3334.79920	0.02983
3332.87045	0.02979
3330.94171	0.02975
3329.01296	0.02968
3327.08422	0.02959
3325.15548	0.02952
3323.22673	0.02945
3321.29799	0.02945
3319.36924	0.02957
3317.44050	0.02968
3315.51175	0.02968
3313.58301	0.02958
3311.65426	0.02938
3309.72552	0.02919
3307.79678	0.02916
3305.86803	0.02928
3303.93929	0.02938
3302.01054	0.02939
3300.08180	0.02929
3298.15305	0.02913
3296.22431	0.02908
3294.29556	0.02911
3292.36682	0.02913
3290.43807	0.02923
3288.50933	0.02936
3286.58059	0.02930
3284.65184	0.02911
3282.72310	0.02899
3280.79435	0.02890
3278.86561	0.02871
3276.93686	0.02857
3275.00812	0.02864
3273.07937	0.02868
3271.15063	0.02859
3269.22189	0.02860
3267.29314	0.02876
3265.36440	0.02893
3263.43565	0.02893
3261.50691	0.02874
3259.57816	0.02865
3257.64942	0.02877
3255.72067	0.02894
3253.79193	0.02897
3251.86319	0.02888
3249.93444	0.02885
3248.00570	0.02890
3246.07695	0.02885
3244.14821	0.02864
3242.21946	0.02850
3240.29072	0.02857
3238.36197	0.02862
3236.43323	0.02853
3234.50448	0.02839
3232.57574	0.02829
3230.64700	0.02820
3228.71825	0.02805
3226.78951	0.02786
3224.86076	0.02789
3222.93202	0.02814
3221.00327	0.02837
3219.07453	0.02846
3217.14578	0.02844
3215.21704	0.02838
3213.28830	0.02826
3211.35955	0.02816
3209.43081	0.02815
3207.50206	0.02809
3205.57332	0.02800
3203.64457	0.02798
3201.71583	0.02792
3199.78708	0.02774
3197.85834	0.02771
3195.92960	0.02789
3194.00085	0.02799
3192.07211	0.02785
3190.14336	0.02764
3188.21462	0.02759
3186.28587	0.02771
3184.35713	0.02787
3182.42838	0.02795
3180.49964	0.02786
3178.57090	0.02769
3176.64215	0.02761
3174.71341	0.02756
3172.78466	0.02750
3170.85592	0.02749
3168.92717	0.02746
3166.99843	0.02735
3165.06968	0.02723
3163.14094	0.02716
3161.21219	0.02711
3159.28345	0.02704
3157.35471	0.02701
3155.42596	0.02703
3153.49722	0.02699
3151.56847	0.02696
3149.63973	0.02702
3147.71098	0.02714
3145.78224	0.02730
3143.85349	0.02738
3141.92475	0.02731
[truncated: 1,370 more rows]
