# Supplementary material for: Ultrathin 2 nm gold as impedance-matched absorber for infrared light
Source: Nat Commun. 2020 May 1;11:2161. doi: 10.1038/s41467-020-15762-3 (PMC7195431; doi:10.1038/s41467-020-15762-3)
Supplement: Supplementary file 3 — Source Data [file 41467_2020_15762_MOESM3_ESM.zip › SOURCE DATA/Fig.3 - SiN optical measurements and dataprocessing/SiN-50nm-REFL01.dpt]

6997.48496	0.09290
6995.55621	0.09266
6993.62747	0.09179
6991.69872	0.09137
6989.76998	0.09137
6987.84123	0.09088
6985.91249	0.08936
6983.98374	0.08748
6982.05500	0.08763
6980.12626	0.09047
6978.19751	0.09205
6976.26877	0.09012
6974.34002	0.08817
6972.41128	0.08855
6970.48253	0.08923
6968.55379	0.08939
6966.62504	0.08982
6964.69630	0.09033
6962.76756	0.09044
6960.83881	0.09014
6958.91007	0.08983
6956.98132	0.08909
6955.05258	0.08814
6953.12383	0.08877
6951.19509	0.09068
6949.26634	0.09095
6947.33760	0.08916
6945.40886	0.08859
6943.48011	0.09006
6941.55137	0.09075
6939.62262	0.08933
6937.69388	0.08653
6935.76513	0.08451
6933.83639	0.08598
6931.90764	0.08962
6929.97890	0.09151
6928.05015	0.09085
6926.12141	0.08848
6924.19267	0.08608
6922.26392	0.08628
6920.33518	0.08835
6918.40643	0.08942
6916.47769	0.08894
6914.54894	0.08812
6912.62020	0.08789
6910.69145	0.08844
6908.76271	0.08844
6906.83397	0.08668
6904.90522	0.08510
6902.97648	0.08623
6901.04773	0.08861
6899.11899	0.08969
6897.19024	0.08955
6895.26150	0.08912
6893.33275	0.08853
6891.40401	0.08792
6889.47527	0.08769
6887.54652	0.08744
6885.61778	0.08614
6883.68903	0.08458
6881.76029	0.08455
6879.83154	0.08520
6877.90280	0.08457
6875.97405	0.08362
6874.04531	0.08394
6872.11657	0.08534
6870.18782	0.08759
6868.25908	0.09000
6866.33033	0.09073
6864.40159	0.08996
6862.47284	0.08904
6860.54410	0.08824
6858.61535	0.08697
6856.68661	0.08562
6854.75786	0.08525
6852.82912	0.08549
6850.90038	0.08614
6848.97163	0.08762
6847.04289	0.08865
6845.11414	0.08819
6843.18540	0.08710
6841.25665	0.08635
6839.32791	0.08626
6837.39916	0.08624
6835.47042	0.08607
6833.54168	0.08662
6831.61293	0.08705
6829.68419	0.08691
6827.75544	0.08733
6825.82670	0.08784
6823.89795	0.08751
6821.96921	0.08735
6820.04046	0.08843
6818.11172	0.08868
6816.18298	0.08591
6814.25423	0.08262
6812.32549	0.08218
6810.39674	0.08461
6808.46800	0.08789
6806.53925	0.09000
6804.61051	0.08997
6802.68176	0.08838
6800.75302	0.08677
6798.82428	0.08593
6796.89553	0.08552
6794.96679	0.08484
6793.03804	0.08418
6791.10930	0.08425
6789.18055	0.08389
6787.25181	0.08283
6785.32306	0.08309
6783.39432	0.08454
6781.46557	0.08564
6779.53683	0.08704
6777.60809	0.08831
6775.67934	0.08726
6773.75060	0.08502
6771.82185	0.08432
6769.89311	0.08545
6767.96436	0.08726
6766.03562	0.08797
6764.10687	0.08615
6762.17813	0.08360
6760.24939	0.08319
6758.32064	0.08430
6756.39190	0.08502
6754.46315	0.08538
6752.53441	0.08524
6750.60566	0.08420
6748.67692	0.08311
6746.74817	0.08296
6744.81943	0.08337
6742.89069	0.08323
6740.96194	0.08273
6739.03320	0.08301
6737.10445	0.08429
6735.17571	0.08539
6733.24696	0.08544
6731.31822	0.08530
6729.38947	0.08550
6727.46073	0.08520
6725.53199	0.08448
6723.60324	0.08452
6721.67450	0.08592
6719.74575	0.08790
6717.81701	0.08821
6715.88826	0.08669
6713.95952	0.08565
6712.03077	0.08521
6710.10203	0.08442
6708.17328	0.08445
6706.24454	0.08565
6704.31580	0.08619
6702.38705	0.08509
6700.45831	0.08336
6698.52956	0.08217
6696.60082	0.08155
6694.67207	0.08145
6692.74333	0.08186
6690.81458	0.08228
6688.88584	0.08278
6686.95710	0.08401
6685.02835	0.08517
6683.09961	0.08548
6681.17086	0.08473
6679.24212	0.08294
6677.31337	0.08172
6675.38463	0.08222
6673.45588	0.08312
6671.52714	0.08333
6669.59840	0.08358
6667.66965	0.08455
6665.74091	0.08566
6663.81216	0.08619
6661.88342	0.08577
6659.95467	0.08406
6658.02593	0.08180
6656.09718	0.08053
6654.16844	0.08048
6652.23970	0.08104
6650.31095	0.08188
6648.38221	0.08226
6646.45346	0.08205
6644.52472	0.08165
6642.59597	0.08118
6640.66723	0.08081
6638.73848	0.08074
6636.80974	0.08119
6634.88099	0.08193
6632.95225	0.08242
6631.02351	0.08226
6629.09476	0.08158
6627.16602	0.08128
6625.23727	0.08165
6623.30853	0.08201
6621.37978	0.08191
6619.45104	0.08163
6617.52229	0.08138
6615.59355	0.08077
6613.66481	0.07965
6611.73606	0.07896
6609.80732	0.07919
6607.87857	0.07880
6605.94983	0.07769
6604.02108	0.07772
6602.09234	0.07880
6600.16359	0.07971
6598.23485	0.08005
6596.30611	0.08004
6594.37736	0.08015
6592.44862	0.08054
6590.51987	0.08078
6588.59113	0.08074
6586.66238	0.08077
6584.73364	0.08072
6582.80489	0.08047
6580.87615	0.08009
6578.94740	0.07976
6577.01866	0.07998
6575.08992	0.08010
6573.16117	0.07945
6571.23243	0.07911
6569.30368	0.07956
6567.37494	0.08018
6565.44619	0.08110
6563.51745	0.08181
6561.58870	0.08130
6559.65996	0.08051
6557.73122	0.08030
6555.80247	0.07964
6553.87373	0.07898
6551.94498	0.07942
6550.01624	0.07960
6548.08749	0.07871
6546.15875	0.07821
6544.23000	0.07865
6542.30126	0.07952
6540.37252	0.08028
6538.44377	0.08040
6536.51503	0.07990
6534.58628	0.07885
6532.65754	0.07762
6530.72879	0.07689
6528.80005	0.07720
6526.87130	0.07872
6524.94256	0.08001
6523.01382	0.07950
6521.08507	0.07786
6519.15633	0.07674
6517.22758	0.07656
6515.29884	0.07643
6513.37009	0.07596
6511.44135	0.07600
6509.51260	0.07691
6507.58386	0.07771
6505.65511	0.07781
6503.72637	0.07853
6501.79763	0.08029
6499.86888	0.08076
6497.94014	0.07926
6496.01139	0.07790
6494.08265	0.07768
6492.15390	0.07814
6490.22516	0.07846
6488.29641	0.07828
6486.36767	0.07792
6484.43893	0.07754
6482.51018	0.07796
6480.58144	0.07874
6478.65269	0.07793
6476.72395	0.07659
6474.79520	0.07675
6472.86646	0.07739
6470.93771	0.07748
6469.00897	0.07752
6467.08023	0.07697
6465.15148	0.07603
6463.22274	0.07631
6461.29399	0.07694
6459.36525	0.07678
6457.43650	0.07717
6455.50776	0.07842
6453.57901	0.07908
6451.65027	0.07863
6449.72153	0.07804
6447.79278	0.07798
6445.86404	0.07790
6443.93529	0.07726
6442.00655	0.07653
6440.07780	0.07627
6438.14906	0.07622
6436.22031	0.07600
6434.29157	0.07575
6432.36282	0.07602
6430.43408	0.07667
6428.50534	0.07717
6426.57659	0.07766
6424.64785	0.07803
6422.71910	0.07788
6420.79036	0.07763
6418.86161	0.07761
6416.93287	0.07801
6415.00412	0.07912
6413.07538	0.07990
6411.14664	0.07879
6409.21789	0.07645
6407.28915	0.07491
6405.36040	0.07492
6403.43166	0.07551
6401.50291	0.07540
6399.57417	0.07494
6397.64542	0.07506
6395.71668	0.07544
6393.78794	0.07610
6391.85919	0.07731
6389.93045	0.07786
6388.00170	0.07735
6386.07296	0.07689
6384.14421	0.07702
6382.21547	0.07745
6380.28672	0.07739
6378.35798	0.07679
6376.42924	0.07626
6374.50049	0.07602
6372.57175	0.07616
6370.64300	0.07648
6368.71426	0.07632
6366.78551	0.07560
6364.85677	0.07493
6362.92802	0.07475
6360.99928	0.07504
6359.07053	0.07535
6357.14179	0.07552
6355.21305	0.07593
6353.28430	0.07631
6351.35556	0.07597
6349.42681	0.07513
6347.49807	0.07467
6345.56932	0.07483
6343.64058	0.07494
6341.71183	0.07448
6339.78309	0.07393
6337.85435	0.07428
6335.92560	0.07517
6333.99686	0.07547
6332.06811	0.07496
6330.13937	0.07409
6328.21062	0.07392
6326.28188	0.07496
6324.35313	0.07595
6322.42439	0.07624
6320.49565	0.07685
6318.56690	0.07755
6316.63816	0.07675
6314.70941	0.07483
6312.78067	0.07404
6310.85192	0.07488
6308.92318	0.07558
6306.99443	0.07496
6305.06569	0.07399
6303.13695	0.07363
6301.20820	0.07336
6299.27946	0.07291
6297.35071	0.07245
6295.42197	0.07206
6293.49322	0.07209
6291.56448	0.07264
6289.63573	0.07312
6287.70699	0.07327
6285.77824	0.07307
6283.84950	0.07278
6281.92076	0.07283
6279.99201	0.07269
6278.06327	0.07199
6276.13452	0.07155
6274.20578	0.07160
6272.27703	0.07150
6270.34829	0.07190
6268.41954	0.07320
6266.49080	0.07352
6264.56206	0.07205
6262.63331	0.07134
6260.70457	0.07252
6258.77582	0.07342
6256.84708	0.07307
6254.91833	0.07271
6252.98959	0.07269
6251.06084	0.07254
6249.13210	0.07222
6247.20336	0.07200
6245.27461	0.07210
6243.34587	0.07253
6241.41712	0.07281
6239.48838	0.07280
6237.55963	0.07264
6235.63089	0.07241
6233.70214	0.07255
6231.77340	0.07271
6229.84465	0.07236
6227.91591	0.07217
6225.98717	0.07236
6224.05842	0.07231
6222.12968	0.07173
6220.20093	0.07119
6218.27219	0.07140
6216.34344	0.07178
6214.41470	0.07183
6212.48595	0.07208
6210.55721	0.07250
6208.62847	0.07255
6206.69972	0.07272
6204.77098	0.07364
6202.84223	0.07444
6200.91349	0.07430
6198.98474	0.07377
6197.05600	0.07322
6195.12725	0.07267
6193.19851	0.07236
6191.26977	0.07212
6189.34102	0.07144
6187.41228	0.07092
6185.48353	0.07161
6183.55479	0.07267
6181.62604	0.07248
6179.69730	0.07124
6177.76855	0.07032
6175.83981	0.07015
6173.91107	0.07010
6171.98232	0.07009
6170.05358	0.07068
6168.12483	0.07131
6166.19609	0.07096
6164.26734	0.07020
6162.33860	0.06996
6160.40985	0.07029
6158.48111	0.07066
6156.55236	0.07054
6154.62362	0.07037
6152.69488	0.07057
6150.76613	0.07059
6148.83739	0.07044
6146.90864	0.07071
6144.97990	0.07092
6143.05115	0.07070
6141.12241	0.07036
6139.19366	0.07002
6137.26492	0.06976
6135.33618	0.06953
6133.40743	0.06921
6131.47869	0.06896
6129.54994	0.06878
6127.62120	0.06867
6125.69245	0.06909
6123.76371	0.06995
6121.83496	0.07038
6119.90622	0.07001
6117.97748	0.06938
6116.04873	0.06927
6114.11999	0.06998
6112.19124	0.07071
6110.26250	0.07053
6108.33375	0.06967
6106.40501	0.06946
6104.47626	0.07033
6102.54752	0.07088
6100.61878	0.07032
6098.69003	0.06953
6096.76129	0.06938
6094.83254	0.06982
6092.90380	0.07008
6090.97505	0.06983
6089.04631	0.06960
6087.11756	0.06934
6085.18882	0.06875
6083.26007	0.06854
6081.33133	0.06911
6079.40259	0.06964
6077.47384	0.06963
6075.54510	0.06921
6073.61635	0.06884
6071.68761	0.06868
6069.75886	0.06871
6067.83012	0.06929
6065.90137	0.06977
6063.97263	0.06913
6062.04389	0.06810
6060.11514	0.06775
6058.18640	0.06801
6056.25765	0.06856
6054.32891	0.06900
6052.40016	0.06886
6050.47142	0.06856
6048.54267	0.06887
6046.61393	0.06912
6044.68519	0.06843
6042.75644	0.06771
6040.82770	0.06773
6038.89895	0.06801
6036.97021	0.06824
6035.04146	0.06830
6033.11272	0.06823
6031.18397	0.06832
6029.25523	0.06836
6027.32649	0.06806
6025.39774	0.06764
6023.46900	0.06745
6021.54025	0.06772
6019.61151	0.06825
6017.68276	0.06826
6015.75402	0.06775
6013.82527	0.06759
6011.89653	0.06802
6009.96778	0.06854
6008.03904	0.06856
6006.11030	0.06788
6004.18155	0.06699
6002.25281	0.06675
6000.32406	0.06757
5998.39532	0.06861
5996.46657	0.06854
5994.53783	0.06777
5992.60908	0.06754
5990.68034	0.06786
5988.75160	0.06808
5986.82285	0.06791
5984.89411	0.06736
5982.96536	0.06687
5981.03662	0.06671
5979.10787	0.06681
5977.17913	0.06708
5975.25038	0.06714
5973.32164	0.06658
5971.39290	0.06574
5969.46415	0.06526
5967.53541	0.06521
5965.60666	0.06536
5963.67792	0.06554
5961.74917	0.06592
5959.82043	0.06626
5957.89168	0.06594
5955.96294	0.06543
5954.03420	0.06534
5952.10545	0.06542
5950.17671	0.06567
5948.24796	0.06619
5946.31922	0.06671
5944.39047	0.06712
5942.46173	0.06718
5940.53298	0.06680
5938.60424	0.06623
5936.67549	0.06568
5934.74675	0.06558
5932.81801	0.06594
5930.88926	0.06584
5928.96052	0.06491
5927.03177	0.06412
5925.10303	0.06440
5923.17428	0.06523
5921.24554	0.06557
5919.31679	0.06524
5917.38805	0.06502
5915.45931	0.06531
5913.53056	0.06547
5911.60182	0.06520
5909.67307	0.06491
5907.74433	0.06488
5905.81558	0.06535
5903.88684	0.06610
5901.95809	0.06632
5900.02935	0.06567
5898.10061	0.06452
5896.17186	0.06362
5894.24312	0.06334
5892.31437	0.06311
5890.38563	0.06293
5888.45688	0.06377
5886.52814	0.06500
5884.59939	0.06523
5882.67065	0.06503
5880.74190	0.06527
5878.81316	0.06515
5876.88442	0.06452
5874.95567	0.06452
5873.02693	0.06512
5871.09818	0.06560
5869.16944	0.06570
5867.24069	0.06501
5865.31195	0.06394
5863.38320	0.06352
5861.45446	0.06368
5859.52572	0.06408
5857.59697	0.06502
5855.66823	0.06596
5853.73948	0.06561
5851.81074	0.06427
5849.88199	0.06360
5847.95325	0.06387
5846.02450	0.06407
5844.09576	0.06402
5842.16702	0.06419
5840.23827	0.06455
5838.30953	0.06482
5836.38078	0.06496
5834.45204	0.06483
5832.52329	0.06467
5830.59455	0.06498
5828.66580	0.06518
5826.73706	0.06451
5824.80832	0.06382
5822.87957	0.06403
5820.95083	0.06461
5819.02208	0.06494
5817.09334	0.06487
5815.16459	0.06433
5813.23585	0.06385
5811.30710	0.06392
5809.37836	0.06421
5807.44961	0.06410
5805.52087	0.06343
5803.59213	0.06285
5801.66338	0.06292
5799.73464	0.06314
5797.80589	0.06301
5795.87715	0.06285
5793.94840	0.06297
5792.01966	0.06303
5790.09091	0.06285
5788.16217	0.06280
5786.23343	0.06292
5784.30468	0.06277
5782.37594	0.06257
5780.44719	0.06296
5778.51845	0.06358
5776.58970	0.06373
5774.66096	0.06358
5772.73221	0.06339
5770.80347	0.06308
5768.87473	0.06267
5766.94598	0.06231
5765.01724	0.06230
5763.08849	0.06266
5761.15975	0.06271
5759.23100	0.06222
5757.30226	0.06182
5755.37351	0.06193
5753.44477	0.06248
5751.51603	0.06304
5749.58728	0.06302
5747.65854	0.06249
5745.72979	0.06201
5743.80105	0.06181
5741.87230	0.06173
5739.94356	0.06179
5738.01481	0.06208
5736.08607	0.06213
5734.15732	0.06180
5732.22858	0.06143
5730.29984	0.06139
5728.37109	0.06178
5726.44235	0.06200
5724.51360	0.06174
5722.58486	0.06147
5720.65611	0.06142
5718.72737	0.06163
5716.79862	0.06194
5714.86988	0.06211
5712.94114	0.06230
5711.01239	0.06245
5709.08365	0.06213
5707.15490	0.06145
5705.22616	0.06120
5703.29741	0.06172
5701.36867	0.06228
5699.43992	0.06222
5697.51118	0.06177
5695.58244	0.06131
5693.65369	0.06070
5691.72495	0.05984
5689.79620	0.05924
5687.86746	0.05938
5685.93871	0.06009
5684.00997	0.06090
5682.08122	0.06128
5680.15248	0.06114
5678.22374	0.06098
5676.29499	0.06095
5674.36625	0.06069
5672.43750	0.06031
5670.50876	0.05991
5668.58001	0.05946
5666.65127	0.05945
5664.72252	0.05994
5662.79378	0.06034
5660.86503	0.06053
5658.93629	0.06060
5657.00755	0.06040
5655.07880	0.06012
5653.15006	0.05996
5651.22131	0.05986
5649.29257	0.05969
5647.36382	0.05959
5645.43508	0.06002
5643.50633	0.06081
5641.57759	0.06106
5639.64885	0.06082
5637.72010	0.06071
5635.79136	0.06063
5633.86261	0.06054
5631.93387	0.06051
5630.00512	0.06040
5628.07638	0.06016
5626.14763	0.05985
5624.21889	0.05948
5622.29015	0.05919
5620.36140	0.05918
5618.43266	0.05912
5616.50391	0.05885
5614.57517	0.05890
5612.64642	0.05928
5610.71768	0.05945
5608.78893	0.05948
5606.86019	0.05989
5604.93144	0.06039
5603.00270	0.06031
5601.07396	0.05990
5599.14521	0.05957
5597.21647	0.05931
5595.28772	0.05908
5593.35898	0.05884
5591.43023	0.05871
5589.50149	0.05893
5587.57274	0.05912
5585.64400	0.05880
5583.71526	0.05830
5581.78651	0.05822
5579.85777	0.05837
5577.92902	0.05842
5576.00028	0.05849
5574.07153	0.05869
5572.14279	0.05880
5570.21404	0.05875
5568.28530	0.05885
5566.35656	0.05882
5564.42781	0.05854
5562.49907	0.05844
5560.57032	0.05833
5558.64158	0.05819
5556.71283	0.05848
5554.78409	0.05893
5552.85534	0.05902
5550.92660	0.05883
5548.99786	0.05866
5547.06911	0.05859
5545.14037	0.05861
5543.21162	0.05864
5541.28288	0.05869
5539.35413	0.05871
5537.42539	0.05841
5535.49664	0.05800
5533.56790	0.05796
5531.63915	0.05803
5529.71041	0.05781
5527.78167	0.05758
5525.85292	0.05786
5523.92418	0.05838
5521.99543	0.05832
5520.06669	0.05762
5518.13794	0.05694
5516.20920	0.05685
5514.28045	0.05745
5512.35171	0.05796
5510.42297	0.05782
5508.49422	0.05743
5506.56548	0.05707
5504.63673	0.05674
5502.70799	0.05678
5500.77924	0.05710
5498.85050	0.05730
5496.92175	0.05726
5494.99301	0.05693
5493.06427	0.05658
5491.13552	0.05680
5489.20678	0.05712
5487.27803	0.05697
5485.34929	0.05680
5483.42054	0.05692
5481.49180	0.05713
5479.56305	0.05723
5477.63431	0.05726
5475.70557	0.05727
5473.77682	0.05700
5471.84808	0.05654
5469.91933	0.05636
5467.99059	0.05665
5466.06184	0.05723
5464.13310	0.05762
5462.20435	0.05741
5460.27561	0.05685
5458.34686	0.05637
5456.41812	0.05624
5454.48938	0.05654
5452.56063	0.05683
5450.63189	0.05677
5448.70314	0.05650
5446.77440	0.05621
5444.84565	0.05598
5442.91691	0.05577
5440.98816	0.05567
5439.05942	0.05595
5437.13068	0.05657
5435.20193	0.05698
5433.27319	0.05681
5431.34444	0.05630
5429.41570	0.05584
5427.48695	0.05556
5425.55821	0.05506
5423.62946	0.05460
5421.70072	0.05500
5419.77198	0.05612
5417.84323	0.05688
5415.91449	0.05654
5413.98574	0.05535
5412.05700	0.05456
5410.12825	0.05477
5408.19951	0.05538
5406.27076	0.05580
5404.34202	0.05561
5402.41328	0.05503
5400.48453	0.05488
5398.55579	0.05505
5396.62704	0.05515
5394.69830	0.05554
5392.76955	0.05596
5390.84081	0.05585
5388.91206	0.05557
5386.98332	0.05521
5385.05457	0.05462
5383.12583	0.05462
5381.19709	0.05525
5379.26834	0.05535
5377.33960	0.05491
5375.41085	0.05484
5373.48211	0.05512
5371.55336	0.05504
5369.62462	0.05439
5367.69587	0.05378
5365.76713	0.05352
5363.83839	0.05348
5361.90964	0.05385
5359.98090	0.05449
5358.05215	0.05477
5356.12341	0.05446
5354.19466	0.05394
5352.26592	0.05365
5350.33717	0.05363
5348.40843	0.05387
5346.47969	0.05437
5344.55094	0.05475
5342.62220	0.05483
5340.69345	0.05479
5338.76471	0.05467
5336.83596	0.05443
5334.90722	0.05403
5332.97847	0.05367
5331.04973	0.05352
5329.12099	0.05361
5327.19224	0.05380
5325.26350	0.05394
5323.33475	0.05419
5321.40601	0.05454
5319.47726	0.05464
5317.54852	0.05448
5315.61977	0.05432
5313.69103	0.05420
5311.76228	0.05401
5309.83354	0.05375
5307.90480	0.05359
5305.97605	0.05367
5304.04731	0.05368
5302.11856	0.05347
5300.18982	0.05325
5298.26107	0.05308
5296.33233	0.05297
5294.40358	0.05305
5292.47484	0.05320
5290.54610	0.05315
5288.61735	0.05308
5286.68861	0.05314
5284.75986	0.05297
5282.83112	0.05260
5280.90237	0.05259
5278.97363	0.05283
5277.04488	0.05291
5275.11614	0.05281
5273.18740	0.05277
5271.25865	0.05280
5269.32991	0.05264
5267.40116	0.05253
5265.47242	0.05271
5263.54367	0.05274
5261.61493	0.05275
5259.68618	0.05304
5257.75744	0.05315
5255.82869	0.05291
5253.89995	0.05264
5251.97121	0.05238
5250.04246	0.05222
5248.11372	0.05226
5246.18497	0.05205
5244.25623	0.05173
5242.32748	0.05195
5240.39874	0.05229
5238.46999	0.05216
5236.54125	0.05192
5234.61251	0.05184
5232.68376	0.05181
5230.75502	0.05194
5228.82627	0.05198
5226.89753	0.05152
5224.96878	0.05113
5223.04004	0.05110
5221.11129	0.05086
5219.18255	0.05061
5217.25381	0.05084
5215.32506	0.05126
5213.39632	0.05144
5211.46757	0.05149
5209.53883	0.05164
5207.61008	0.05187
5205.68134	0.05193
5203.75259	0.05166
5201.82385	0.05123
5199.89511	0.05104
5197.96636	0.05118
5196.03762	0.05141
5194.10887	0.05162
5192.18013	0.05168
5190.25138	0.05153
5188.32264	0.05125
5186.39389	0.05093
5184.46515	0.05075
5182.53640	0.05083
5180.60766	0.05101
5178.67892	0.05094
5176.75017	0.05057
5174.82143	0.05048
5172.89268	0.05090
5170.96394	0.05127
5169.03519	0.05120
5167.10645	0.05078
5165.17770	0.05034
5163.24896	0.05021
5161.32022	0.05049
5159.39147	0.05079
5157.46273	0.05077
5155.53398	0.05067
5153.60524	0.05076
5151.67649	0.05068
5149.74775	0.05025
5147.81900	0.04997
5145.89026	0.04994
5143.96152	0.04989
5142.03277	0.04996
5140.10403	0.05029
5138.17528	0.05053
5136.24654	0.05057
5134.31779	0.05058
5132.38905	0.05048
5130.46030	0.05014
5128.53156	0.04959
5126.60282	0.04912
5124.67407	0.04904
5122.74533	0.04930
5120.81658	0.04948
5118.88784	0.04945
5116.95909	0.04936
5115.03035	0.04934
5113.10160	0.04937
5111.17286	0.04937
5109.24411	0.04947
5107.31537	0.04971
5105.38663	0.04972
5103.45788	0.04944
5101.52914	0.04918
5099.60039	0.04900
5097.67165	0.04907
5095.74290	0.04934
5093.81416	0.04934
5091.88541	0.04915
5089.95667	0.04932
5088.02793	0.04983
5086.09918	0.04999
5084.17044	0.04947
5082.24169	0.04881
5080.31295	0.04863
5078.38420	0.04881
5076.45546	0.04884
5074.52671	0.04848
5072.59797	0.04812
5070.66923	0.04819
5068.74048	0.04847
5066.81174	0.04862
5064.88299	0.04875
5062.95425	0.04884
5061.02550	0.04879
5059.09676	0.04867
5057.16801	0.04853
5055.23927	0.04864
5053.31053	0.04901
5051.38178	0.04907
5049.45304	0.04870
5047.52429	0.04835
5045.59555	0.04832
5043.66680	0.04852
5041.73806	0.04864
5039.80931	0.04852
5037.88057	0.04833
5035.95182	0.04837
5034.02308	0.04853
5032.09434	0.04848
5030.16559	0.04818
5028.23685	0.04783
5026.30810	0.04781
5024.37936	0.04807
5022.45061	0.04822
5020.52187	0.04813
5018.59312	0.04795
5016.66438	0.04798
5014.73564	0.04817
5012.80689	0.04801
5010.87815	0.04758
5008.94940	0.04736
5007.02066	0.04719
5005.09191	0.04699
5003.16317	0.04716
5001.23442	0.04759
4999.30568	0.04779
4997.37694	0.04751
4995.44819	0.04709
4993.51945	0.04700
4991.59070	0.04716
4989.66196	0.04727
4987.73321	0.04725
4985.80447	0.04734
4983.87572	0.04758
4981.94698	0.04762
4980.01824	0.04732
4978.08949	0.04704
4976.16075	0.04696
4974.23200	0.04698
4972.30326	0.04703
4970.37451	0.04710
4968.44577	0.04700
4966.51702	0.04662
4964.58828	0.04614
4962.65953	0.04594
4960.73079	0.04614
4958.80205	0.04656
4956.87330	0.04690
4954.94456	0.04677
4953.01581	0.04640
4951.08707	0.04627
4949.15832	0.04627
4947.22958	0.04635
4945.30083	0.04654
4943.37209	0.04664
4941.44335	0.04673
4939.51460	0.04691
4937.58586	0.04695
4935.65711	0.04681
4933.72837	0.04656
4931.79962	0.04617
4929.87088	0.04593
4927.94213	0.04605
4926.01339	0.04617
4924.08465	0.04609
4922.15590	0.04591
4920.22716	0.04582
4918.29841	0.04599
4916.36967	0.04636
4914.44092	0.04656
4912.51218	0.04634
4910.58343	0.04583
4908.65469	0.04543
4906.72594	0.04544
4904.79720	0.04554
4902.86846	0.04549
4900.93971	0.04551
4899.01097	0.04557
4897.08222	0.04539
4895.15348	0.04502
4893.22473	0.04489
4891.29599	0.04521
4889.36724	0.04554
4887.43850	0.04546
4885.50976	0.04528
4883.58101	0.04542
4881.65227	0.04557
4879.72352	0.04543
4877.79478	0.04517
4875.86603	0.04501
4873.93729	0.04495
4872.00854	0.04506
4870.07980	0.04533
4868.15106	0.04543
4866.22231	0.04529
4864.29357	0.04521
4862.36482	0.04518
4860.43608	0.04509
4858.50733	0.04502
4856.57859	0.04506
4854.64984	0.04513
4852.72110	0.04515
4850.79236	0.04513
4848.86361	0.04494
4846.93487	0.04455
4845.00612	0.04439
4843.07738	0.04459
4841.14863	0.04467
4839.21989	0.04453
4837.29114	0.04451
4835.36240	0.04465
4833.43365	0.04474
4831.50491	0.04465
4829.57617	0.04428
4827.64742	0.04388
4825.71868	0.04379
4823.78993	0.04395
4821.86119	0.04414
4819.93244	0.04432
4818.00370	0.04437
4816.07495	0.04417
4814.14621	0.04402
4812.21747	0.04405
4810.28872	0.04417
4808.35998	0.04431
4806.43123	0.04439
4804.50249	0.04437
4802.57374	0.04423
4800.64500	0.04406
4798.71625	0.04392
4796.78751	0.04377
4794.85877	0.04380
4792.93002	0.04399
4791.00128	0.04397
4789.07253	0.04373
4787.14379	0.04358
4785.21504	0.04365
4783.28630	0.04390
4781.35755	0.04409
4779.42881	0.04388
4777.50007	0.04356
4775.57132	0.04355
4773.64258	0.04367
4771.71383	0.04356
4769.78509	0.04334
4767.85634	0.04327
4765.92760	0.04326
4763.99885	0.04327
4762.07011	0.04335
4760.14136	0.04327
4758.21262	0.04295
4756.28388	0.04270
4754.35513	0.04260
4752.42639	0.04267
4750.49764	0.04298
4748.56890	0.04315
4746.64015	0.04287
4744.71141	0.04242
4742.78266	0.04224
4740.85392	0.04224
4738.92518	0.04219
4736.99643	0.04229
4735.06769	0.04262
4733.13894	0.04283
4731.21020	0.04277
4729.28145	0.04261
4727.35271	0.04254
4725.42396	0.04247
4723.49522	0.04222
4721.56648	0.04206
4719.63773	0.04220
4717.70899	0.04239
4715.78024	0.04243
4713.85150	0.04242
4711.92275	0.04239
4709.99401	0.04224
4708.06526	0.04203
4706.13652	0.04188
4704.20778	0.04175
4702.27903	0.04160
4700.35029	0.04153
4698.42154	0.04154
4696.49280	0.04158
4694.56405	0.04166
4692.63531	0.04179
4690.70656	0.04191
4688.77782	0.04199
4686.84907	0.04202
4684.92033	0.04190
4682.99159	0.04167
4681.06284	0.04156
4679.13410	0.04146
4677.20535	0.04117
4675.27661	0.04100
4673.34786	0.04113
4671.41912	0.04133
4669.49037	0.04141
4667.56163	0.04145
4665.63289	0.04146
4663.70414	0.04139
4661.77540	0.04143
4659.84665	0.04156
4657.91791	0.04160
4655.98916	0.04138
4654.06042	0.04098
4652.13167	0.04082
4650.20293	0.04097
4648.27419	0.04111
4646.34544	0.04119
4644.41670	0.04121
4642.48795	0.04113
4640.55921	0.04103
4638.63046	0.04093
4636.70172	0.04076
4634.77297	0.04052
4632.84423	0.04045
4630.91549	0.04065
4628.98674	0.04091
4627.05800	0.04109
4625.12925	0.04112
4623.20051	0.04101
4621.27176	0.04084
4619.34302	0.04075
4617.41427	0.04081
4615.48553	0.04086
4613.55678	0.04074
4611.62804	0.04053
4609.69930	0.04040
4607.77055	0.04034
4605.84181	0.04027
4603.91306	0.04022
4601.98432	0.04022
4600.05557	0.04027
4598.12683	0.04029
4596.19808	0.04021
4594.26934	0.04004
4592.34060	0.03980
4590.41185	0.03963
4588.48311	0.03967
4586.55436	0.03981
4584.62562	0.03995
4582.69687	0.04007
4580.76813	0.04005
4578.83938	0.03992
4576.91064	0.03991
4574.98190	0.03995
4573.05315	0.03989
4571.12441	0.03985
4569.19566	0.03977
4567.26692	0.03958
4565.33817	0.03949
4563.40943	0.03959
4561.48068	0.03965
4559.55194	0.03958
4557.62319	0.03952
4555.69445	0.03961
4553.76571	0.03979
4551.83696	0.03991
4549.90822	0.03987
4547.97947	0.03971
4546.05073	0.03957
4544.12198	0.03949
4542.19324	0.03934
4540.26449	0.03909
4538.33575	0.03880
4536.40701	0.03855
4534.47826	0.03843
4532.54952	0.03855
4530.62077	0.03890
4528.69203	0.03919
4526.76328	0.03921
4524.83454	0.03908
4522.90579	0.03901
4520.97705	0.03903
4519.04831	0.03909
4517.11956	0.03913
4515.19082	0.03911
4513.26207	0.03919
4511.33333	0.03931
4509.40458	0.03923
4507.47584	0.03899
4505.54709	0.03870
4503.61835	0.03843
4501.68961	0.03837
4499.76086	0.03847
4497.83212	0.03848
4495.90337	0.03836
4493.97463	0.03814
4492.04588	0.03803
4490.11714	0.03817
4488.18839	0.03834
4486.25965	0.03838
4484.33090	0.03843
4482.40216	0.03860
4480.47342	0.03867
4478.54467	0.03844
4476.61593	0.03809
4474.68718	0.03794
4472.75844	0.03799
4470.82969	0.03805
4468.90095	0.03799
4466.97220	0.03783
4465.04346	0.03776
4463.11472	0.03781
4461.18597	0.03794
4459.25723	0.03808
4457.32848	0.03804
4455.39974	0.03792
4453.47099	0.03797
4451.54225	0.03805
4449.61350	0.03794
4447.68476	0.03774
4445.75602	0.03757
4443.82727	0.03749
4441.89853	0.03752
4439.96978	0.03762
4438.04104	0.03781
4436.11229	0.03800
4434.18355	0.03802
4432.25480	0.03788
4430.32606	0.03767
4428.39732	0.03751
4426.46857	0.03745
4424.53983	0.03739
4422.61108	0.03721
4420.68234	0.03696
4418.75359	0.03701
4416.82485	0.03741
4414.89610	0.03759
4412.96736	0.03729
4411.03861	0.03680
4409.10987	0.03659
4407.18113	0.03680
4405.25238	0.03700
4403.32364	0.03700
4401.39489	0.03705
4399.46615	0.03717
4397.53740	0.03711
4395.60866	0.03693
4393.67991	0.03684
4391.75117	0.03684
4389.82243	0.03685
4387.89368	0.03686
4385.96494	0.03674
4384.03619	0.03651
4382.10745	0.03633
4380.17870	0.03623
4378.24996	0.03627
4376.32121	0.03648
4374.39247	0.03664
4372.46373	0.03656
4370.53498	0.03638
4368.60624	0.03627
4366.67749	0.03629
4364.74875	0.03639
4362.82000	0.03639
4360.89126	0.03623
4358.96251	0.03604
4357.03377	0.03590
4355.10503	0.03595
4353.17628	0.03611
4351.24754	0.03610
4349.31879	0.03596
4347.39005	0.03587
4345.46130	0.03584
4343.53256	0.03590
4341.60381	0.03601
4339.67507	0.03601
4337.74632	0.03590
4335.81758	0.03573
4333.88884	0.03553
4331.96009	0.03544
4330.03135	0.03547
4328.10260	0.03551
4326.17386	0.03549
4324.24511	0.03541
4322.31637	0.03541
4320.38762	0.03555
4318.45888	0.03552
4316.53014	0.03529
4314.60139	0.03515
4312.67265	0.03521
4310.74390	0.03530
4308.81516	0.03528
4306.88641	0.03524
4304.95767	0.03521
4303.02892	0.03507
4301.10018	0.03502
4299.17144	0.03519
4297.24269	0.03539
4295.31395	0.03541
4293.38520	0.03529
4291.45646	0.03513
4289.52771	0.03503
4287.59897	0.03515
4285.67022	0.03521
4283.74148	0.03491
4281.81273	0.03461
4279.88399	0.03463
4277.95525	0.03478
4276.02650	0.03482
4274.09776	0.03473
4272.16901	0.03461
4270.24027	0.03452
4268.31152	0.03447
4266.38278	0.03448
4264.45403	0.03466
4262.52529	0.03486
4260.59655	0.03482
4258.66780	0.03460
4256.73906	0.03441
4254.81031	0.03430
4252.88157	0.03415
4250.95282	0.03398
4249.02408	0.03394
4247.09533	0.03397
4245.16659	0.03402
4243.23785	0.03409
4241.30910	0.03401
4239.38036	0.03386
4237.45161	0.03387
4235.52287	0.03395
4233.59412	0.03396
4231.66538	0.03400
4229.73663	0.03403
4227.80789	0.03395
4225.87915	0.03384
4223.95040	0.03377
4222.02166	0.03371
4220.09291	0.03366
4218.16417	0.03368
4216.23542	0.03385
4214.30668	0.03408
4212.37793	0.03412
4210.44919	0.03393
4208.52044	0.03373
4206.59170	0.03370
4204.66296	0.03365
4202.73421	0.03340
4200.80547	0.03321
4198.87672	0.03328
4196.94798	0.03345
4195.01923	0.03350
4193.09049	0.03347
4191.16174	0.03345
4189.23300	0.03335
4187.30426	0.03321
4185.37551	0.03318
4183.44677	0.03317
4181.51802	0.03319
4179.58928	0.03341
4177.66053	0.03361
4175.73179	0.03356
4173.80304	0.03332
4171.87430	0.03306
4169.94556	0.03297
4168.01681	0.03298
4166.08807	0.03290
4164.15932	0.03280
4162.23058	0.03263
4160.30183	0.03235
4158.37309	0.03218
4156.44434	0.03227
4154.51560	0.03246
4152.58686	0.03260
4150.65811	0.03261
4148.72937	0.03249
4146.80062	0.03240
4144.87188	0.03250
4142.94313	0.03268
4141.01439	0.03265
4139.08564	0.03252
4137.15690	0.03245
4135.22815	0.03235
4133.29941	0.03217
4131.37067	0.03208
4129.44192	0.03232
4127.51318	0.03261
4125.58443	0.03260
4123.65569	0.03240
4121.72694	0.03228
4119.79820	0.03227
4117.86945	0.03225
4115.94071	0.03218
4114.01197	0.03217
4112.08322	0.03223
4110.15448	0.03225
4108.22573	0.03224
4106.29699	0.03218
4104.36824	0.03207
4102.43950	0.03199
4100.51075	0.03198
4098.58201	0.03210
4096.65327	0.03221
4094.72452	0.03206
4092.79578	0.03181
4090.86703	0.03171
4088.93829	0.03173
4087.00954	0.03175
4085.08080	0.03170
4083.15205	0.03166
4081.22331	0.03175
4079.29457	0.03183
4077.36582	0.03175
4075.43708	0.03163
4073.50833	0.03153
4071.57959	0.03137
4069.65084	0.03125
4067.72210	0.03129
4065.79335	0.03132
4063.86461	0.03135
4061.93586	0.03148
4060.00712	0.03167
4058.07838	0.03165
4056.14963	0.03134
4054.22089	0.03112
4052.29214	0.03125
4050.36340	0.03140
4048.43465	0.03126
4046.50591	0.03107
4044.57716	0.03115
4042.64842	0.03130
4040.71968	0.03119
4038.79093	0.03086
4036.86219	0.03068
4034.93344	0.03077
4033.00470	0.03088
4031.07595	0.03091
4029.14721	0.03097
4027.21846	0.03107
4025.28972	0.03104
4023.36098	0.03085
4021.43223	0.03070
4019.50349	0.03070
4017.57474	0.03077
4015.64600	0.03088
4013.71725	0.03093
4011.78851	0.03080
4009.85976	0.03058
4007.93102	0.03047
4006.00228	0.03047
4004.07353	0.03050
4002.14479	0.03058
4000.21604	0.03059
3998.28730	0.03048
3996.35855	0.03045
3994.42981	0.03050
3992.50106	0.03044
3990.57232	0.03036
3988.64357	0.03029
3986.71483	0.03016
3984.78609	0.03002
3982.85734	0.02992
3980.92860	0.02986
3978.99985	0.02986
3977.07111	0.02988
3975.14236	0.02983
3973.21362	0.02974
3971.28487	0.02969
3969.35613	0.02962
3967.42739	0.02952
3965.49864	0.02939
3963.56990	0.02928
3961.64115	0.02925
3959.71241	0.02936
3957.78366	0.02956
3955.85492	0.02967
3953.92617	0.02957
3951.99743	0.02952
3950.06869	0.02963
3948.13994	0.02964
3946.21120	0.02950
3944.28245	0.02942
3942.35371	0.02945
3940.42496	0.02948
3938.49622	0.02943
3936.56747	0.02932
3934.63873	0.02927
3932.70998	0.02931
3930.78124	0.02935
3928.85250	0.02936
3926.92375	0.02940
3924.99501	0.02934
3923.06626	0.02917
3921.13752	0.02921
3919.20877	0.02941
3917.28003	0.02944
3915.35128	0.02933
3913.42254	0.02924
3911.49380	0.02922
3909.56505	0.02928
3907.63631	0.02929
3905.70756	0.02910
3903.77882	0.02895
3901.85007	0.02904
3899.92133	0.02907
3897.99258	0.02885
3896.06384	0.02866
3894.13510	0.02865
3892.20635	0.02882
3890.27761	0.02902
3888.34886	0.02905
3886.42012	0.02891
3884.49137	0.02884
3882.56263	0.02891
3880.63388	0.02893
3878.70514	0.02888
3876.77640	0.02887
3874.84765	0.02887
3872.91891	0.02881
3870.99016	0.02872
3869.06142	0.02858
3867.13267	0.02841
3865.20393	0.02833
3863.27518	0.02831
3861.34644	0.02828
3859.41769	0.02836
3857.48895	0.02860
3855.56021	0.02883
3853.63146	0.02878
3851.70272	0.02856
3849.77397	0.02846
3847.84523	0.02842
3845.91648	0.02831
3843.98774	0.02815
3842.05899	0.02809
3840.13025	0.02823
3838.20151	0.02822
3836.27276	0.02784
3834.34402	0.02759
3832.41527	0.02771
3830.48653	0.02788
3828.55778	0.02782
3826.62904	0.02767
3824.70029	0.02771
3822.77155	0.02785
3820.84281	0.02781
3818.91406	0.02786
3816.98532	0.02818
3815.05657	0.02824
3813.12783	0.02787
3811.19908	0.02749
3809.27034	0.02738
3807.34159	0.02750
3805.41285	0.02760
3803.48411	0.02763
3801.55536	0.02748
3799.62662	0.02721
3797.69787	0.02705
3795.76913	0.02705
3793.84038	0.02716
3791.91164	0.02725
3789.98289	0.02728
3788.05415	0.02734
3786.12540	0.02735
3784.19666	0.02724
3782.26792	0.02711
3780.33917	0.02704
3778.41043	0.02699
3776.48168	0.02691
3774.55294	0.02693
3772.62419	0.02707
3770.69545	0.02710
3768.76670	0.02694
3766.83796	0.02680
3764.90922	0.02671
3762.98047	0.02668
3761.05173	0.02671
3759.12298	0.02668
3757.19424	0.02651
3755.26549	0.02633
3753.33675	0.02632
3751.40800	0.02653
3749.47926	0.02673
3747.55052	0.02671
3745.62177	0.02651
3743.69303	0.02656
3741.76428	0.02685
3739.83554	0.02699
3737.90679	0.02709
3735.97805	0.02727
3734.04930	0.02716
3732.12056	0.02671
3730.19182	0.02645
3728.26307	0.02644
3726.33433	0.02645
3724.40558	0.02641
3722.47684	0.02638
3720.54809	0.02634
3718.61935	0.02626
3716.69060	0.02628
3714.76186	0.02645
3712.83311	0.02668
3710.90437	0.02672
3708.97563	0.02648
3707.04688	0.02629
3705.11814	0.02616
3703.18939	0.02603
3701.26065	0.02599
3699.33190	0.02602
3697.40316	0.02602
3695.47441	0.02604
3693.54567	0.02604
3691.61693	0.02591
3689.68818	0.02588
3687.75944	0.02606
3685.83069	0.02605
3683.90195	0.02581
3681.97320	0.02554
3680.04446	0.02546
3678.11571	0.02564
3676.18697	0.02581
3674.25823	0.02572
3672.32948	0.02566
3670.40074	0.02565
3668.47199	0.02552
3666.54325	0.02540
3664.61450	0.02530
3662.68576	0.02519
3660.75701	0.02517
3658.82827	0.02521
3656.89953	0.02514
3654.97078	0.02502
3653.04204	0.02509
3651.11329	0.02534
3649.18455	0.02539
3647.25580	0.02516
3645.32706	0.02502
3643.39831	0.02496
3641.46957	0.02491
3639.54082	0.02480
3637.61208	0.02474
3635.68334	0.02480
3633.75459	0.02491
3631.82585	0.02507
3629.89710	0.02532
3627.96836	0.02548
3626.03961	0.02547
3624.11087	0.02529
3622.18212	0.02500
3620.25338	0.02491
3618.32464	0.02513
3616.39589	0.02526
3614.46715	0.02513
3612.53840	0.02496
3610.60966	0.02496
3608.68091	0.02505
3606.75217	0.02502
3604.82342	0.02480
3602.89468	0.02454
3600.96594	0.02434
3599.03719	0.02424
3597.10845	0.02433
3595.17970	0.02457
3593.25096	0.02467
3591.32221	0.02460
3589.39347	0.02446
3587.46472	0.02420
3585.53598	0.02392
3583.60723	0.02382
3581.67849	0.02391
3579.74975	0.02398
3577.82100	0.02388
3575.89226	0.02376
3573.96351	0.02380
3572.03477	0.02396
3570.10602	0.02410
3568.17728	0.02408
3566.24853	0.02400
3564.31979	0.02396
3562.39105	0.02384
3560.46230	0.02363
3558.53356	0.02352
3556.60481	0.02362
3554.67607	0.02386
3552.74732	0.02400
3550.81858	0.02394
3548.88983	0.02379
3546.96109	0.02366
3545.03235	0.02353
3543.10360	0.02341
3541.17486	0.02338
3539.24611	0.02347
3537.31737	0.02356
3535.38862	0.02346
3533.45988	0.02318
3531.53113	0.02295
3529.60239	0.02296
3527.67365	0.02313
3525.74490	0.02319
3523.81616	0.02314
3521.88741	0.02314
3519.95867	0.02324
3518.02992	0.02341
3516.10118	0.02353
3514.17243	0.02346
3512.24369	0.02329
3510.31494	0.02316
3508.38620	0.02313
3506.45746	0.02319
3504.52871	0.02313
3502.59997	0.02288
3500.67122	0.02273
3498.74248	0.02281
3496.81373	0.02290
3494.88499	0.02280
3492.95624	0.02257
3491.02750	0.02251
3489.09876	0.02265
3487.17001	0.02272
3485.24127	0.02265
3483.31252	0.02262
3481.38378	0.02262
3479.45503	0.02253
3477.52629	0.02236
3475.59754	0.02222
3473.66880	0.02220
3471.74006	0.02231
3469.81131	0.02243
3467.88257	0.02245
3465.95382	0.02238
3464.02508	0.02232
3462.09633	0.02226
3460.16759	0.02217
3458.23884	0.02216
3456.31010	0.02225
3454.38136	0.02222
3452.45261	0.02210
3450.52387	0.02209
3448.59512	0.02225
3446.66638	0.02234
3444.73763	0.02217
3442.80889	0.02195
3440.88014	0.02188
3438.95140	0.02194
3437.02265	0.02208
3435.09391	0.02223
3433.16517	0.02229
3431.23642	0.02227
3429.30768	0.02218
3427.37893	0.02201
3425.45019	0.02177
3423.52144	0.02158
3421.59270	0.02149
3419.66395	0.02149
3417.73521	0.02158
3415.80647	0.02164
3413.87772	0.02163
3411.94898	0.02164
3410.02023	0.02164
3408.09149	0.02160
3406.16274	0.02161
3404.23400	0.02162
3402.30525	0.02155
3400.37651	0.02153
3398.44777	0.02159
3396.51902	0.02156
3394.59028	0.02144
3392.66153	0.02137
3390.73279	0.02142
3388.80404	0.02150
3386.87530	0.02149
3384.94655	0.02138
3383.01781	0.02130
3381.08907	0.02132
3379.16032	0.02134
3377.23158	0.02135
3375.30283	0.02139
3373.37409	0.02144
3371.44534	0.02139
3369.51660	0.02127
3367.58785	0.02122
3365.65911	0.02131
3363.73036	0.02141
3361.80162	0.02132
3359.87288	0.02120
3357.94413	0.02115
3356.01539	0.02101
3354.08664	0.02085
3352.15790	0.02094
3350.22915	0.02109
3348.30041	0.02104
3346.37166	0.02087
3344.44292	0.02079
3342.51418	0.02078
3340.58543	0.02076
3338.65669	0.02073
3336.72794	0.02079
3334.79920	0.02096
3332.87045	0.02098
3330.94171	0.02086
3329.01296	0.02088
3327.08422	0.02107
3325.15548	0.02114
3323.22673	0.02097
3321.29799	0.02077
3319.36924	0.02071
3317.44050	0.02073
3315.51175	0.02073
3313.58301	0.02068
3311.65426	0.02059
3309.72552	0.02044
3307.79678	0.02030
3305.86803	0.02025
3303.93929	0.02031
3302.01054	0.02037
3300.08180	0.02033
3298.15305	0.02023
3296.22431	0.02021
3294.29556	0.02026
3292.36682	0.02024
3290.43807	0.02017
3288.50933	0.02017
3286.58059	0.02022
3284.65184	0.02025
3282.72310	0.02022
3280.79435	0.02005
3278.86561	0.01985
3276.93686	0.01984
3275.00812	0.01999
3273.07937	0.02002
3271.15063	0.02003
3269.22189	0.02015
3267.29314	0.02016
3265.36440	0.02008
3263.43565	0.02005
3261.50691	0.01994
3259.57816	0.01972
3257.64942	0.01960
3255.72067	0.01972
3253.79193	0.01992
3251.86319	0.01992
3249.93444	0.01976
3248.00570	0.01962
3246.07695	0.01956
3244.14821	0.01960
3242.21946	0.01968
3240.29072	0.01975
3238.36197	0.01980
3236.43323	0.01980
3234.50448	0.01971
3232.57574	0.01962
3230.64700	0.01962
3228.71825	0.01958
3226.78951	0.01946
3224.86076	0.01940
3222.93202	0.01948
3221.00327	0.01954
3219.07453	0.01950
3217.14578	0.01947
3215.21704	0.01946
3213.28830	0.01933
3211.35955	0.01915
3209.43081	0.01909
3207.50206	0.01915
3205.57332	0.01922
3203.64457	0.01920
3201.71583	0.01913
3199.78708	0.01907
3197.85834	0.01907
3195.92960	0.01913
3194.00085	0.01921
3192.07211	0.01929
3190.14336	0.01924
3188.21462	0.01908
3186.28587	0.01897
3184.35713	0.01897
3182.42838	0.01903
3180.49964	0.01909
3178.57090	0.01905
3176.64215	0.01896
3174.71341	0.01888
3172.78466	0.01876
3170.85592	0.01860
3168.92717	0.01852
3166.99843	0.01853
3165.06968	0.01853
3163.14094	0.01853
3161.21219	0.01848
3159.28345	0.01837
3157.35471	0.01842
3155.42596	0.01862
3153.49722	0.01872
3151.56847	0.01870
3149.63973	0.01868
3147.71098	0.01870
3145.78224	0.01864
3143.85349	0.01847
3141.92475	0.01828
[truncated: 1,370 more rows]
