# Supplementary material for: Ultrathin 2 nm gold as impedance-matched absorber for infrared light
Source: Nat Commun. 2020 May 1;11:2161. doi: 10.1038/s41467-020-15762-3 (PMC7195431; doi:10.1038/s41467-020-15762-3)
Supplement: Supplementary file 3 — Source Data [file 41467_2020_15762_MOESM3_ESM.zip › SOURCE DATA/Fig.3 - SiN optical measurements and dataprocessing/SiN-50nm-REFL02.dpt]

6997.48496	0.09307
6995.55621	0.09640
6993.62747	0.10244
6991.69872	0.10351
6989.76998	0.09939
6987.84123	0.09755
6985.91249	0.09944
6983.98374	0.09895
6982.05500	0.09648
6980.12626	0.09791
6978.19751	0.10204
6976.26877	0.10333
6974.34002	0.10115
6972.41128	0.09932
6970.48253	0.09944
6968.55379	0.10025
6966.62504	0.10062
6964.69630	0.09952
6962.76756	0.09964
6960.83881	0.10202
6958.91007	0.10184
6956.98132	0.09838
6955.05258	0.09595
6953.12383	0.09656
6951.19509	0.09804
6949.26634	0.09687
6947.33760	0.09325
6945.40886	0.09085
6943.48011	0.09151
6941.55137	0.09318
6939.62262	0.09328
6937.69388	0.09235
6935.76513	0.09224
6933.83639	0.09341
6931.90764	0.09509
6929.97890	0.09605
6928.05015	0.09680
6926.12141	0.09779
6924.19267	0.09745
6922.26392	0.09602
6920.33518	0.09495
6918.40643	0.09434
6916.47769	0.09466
6914.54894	0.09595
6912.62020	0.09725
6910.69145	0.09874
6908.76271	0.09980
6906.83397	0.10001
6904.90522	0.10057
6902.97648	0.10009
6901.04773	0.09694
6899.11899	0.09512
6897.19024	0.09768
6895.26150	0.09941
6893.33275	0.09629
6891.40401	0.09232
6889.47527	0.09119
6887.54652	0.09287
6885.61778	0.09560
6883.68903	0.09792
6881.76029	0.10022
6879.83154	0.10129
6877.90280	0.09970
6875.97405	0.09760
6874.04531	0.09678
6872.11657	0.09642
6870.18782	0.09556
6868.25908	0.09547
6866.33033	0.09591
6864.40159	0.09364
6862.47284	0.09105
6860.54410	0.09372
6858.61535	0.09863
6856.68661	0.10031
6854.75786	0.09936
6852.82912	0.09847
6850.90038	0.09829
6848.97163	0.09799
6847.04289	0.09901
6845.11414	0.10233
6843.18540	0.10244
6841.25665	0.09735
6839.32791	0.09418
6837.39916	0.09491
6835.47042	0.09563
6833.54168	0.09591
6831.61293	0.09557
6829.68419	0.09422
6827.75544	0.09257
6825.82670	0.09113
6823.89795	0.09100
6821.96921	0.09274
6820.04046	0.09467
6818.11172	0.09553
6816.18298	0.09570
6814.25423	0.09500
6812.32549	0.09410
6810.39674	0.09494
6808.46800	0.09727
6806.53925	0.09801
6804.61051	0.09582
6802.68176	0.09383
6800.75302	0.09469
6798.82428	0.09697
6796.89553	0.09799
6794.96679	0.09612
6793.03804	0.09266
6791.10930	0.09174
6789.18055	0.09456
6787.25181	0.09800
6785.32306	0.10021
6783.39432	0.10118
6781.46557	0.10060
6779.53683	0.09887
6777.60809	0.09632
6775.67934	0.09362
6773.75060	0.09304
6771.82185	0.09510
6769.89311	0.09818
6767.96436	0.10006
6766.03562	0.09908
6764.10687	0.09605
6762.17813	0.09422
6760.24939	0.09483
6758.32064	0.09554
6756.39190	0.09393
6754.46315	0.09087
6752.53441	0.08894
6750.60566	0.08852
6748.67692	0.08900
6746.74817	0.09092
6744.81943	0.09392
6742.89069	0.09522
6740.96194	0.09363
6739.03320	0.09180
6737.10445	0.09178
6735.17571	0.09350
6733.24696	0.09625
6731.31822	0.09769
6729.38947	0.09689
6727.46073	0.09543
6725.53199	0.09404
6723.60324	0.09333
6721.67450	0.09340
6719.74575	0.09275
6717.81701	0.09124
6715.88826	0.09156
6713.95952	0.09352
6712.03077	0.09393
6710.10203	0.09436
6708.17328	0.09686
6706.24454	0.09804
6704.31580	0.09638
6702.38705	0.09420
6700.45831	0.09266
6698.52956	0.09199
6696.60082	0.09289
6694.67207	0.09474
6692.74333	0.09630
6690.81458	0.09691
6688.88584	0.09536
6686.95710	0.09270
6685.02835	0.09172
6683.09961	0.09247
6681.17086	0.09334
6679.24212	0.09264
6677.31337	0.09085
6675.38463	0.09008
6673.45588	0.08959
6671.52714	0.08798
6669.59840	0.08691
6667.66965	0.08833
6665.74091	0.09134
6663.81216	0.09272
6661.88342	0.09115
6659.95467	0.08942
6658.02593	0.08982
6656.09718	0.09048
6654.16844	0.08934
6652.23970	0.08803
6650.31095	0.08828
6648.38221	0.08837
6646.45346	0.08864
6644.52472	0.09062
6642.59597	0.09188
6640.66723	0.09096
6638.73848	0.09006
6636.80974	0.09083
6634.88099	0.09287
6632.95225	0.09396
6631.02351	0.09266
6629.09476	0.09137
6627.16602	0.09228
6625.23727	0.09288
6623.30853	0.09083
6621.37978	0.08861
6619.45104	0.08896
6617.52229	0.09079
6615.59355	0.09189
6613.66481	0.09163
6611.73606	0.09053
6609.80732	0.08918
6607.87857	0.08839
6605.94983	0.08888
6604.02108	0.08965
6602.09234	0.09018
6600.16359	0.09072
6598.23485	0.09019
6596.30611	0.08930
6594.37736	0.08913
6592.44862	0.08897
6590.51987	0.08892
6588.59113	0.08892
6586.66238	0.08918
6584.73364	0.09054
6582.80489	0.09175
6580.87615	0.09047
6578.94740	0.08767
6577.01866	0.08654
6575.08992	0.08738
6573.16117	0.08843
6571.23243	0.08888
6569.30368	0.08894
6567.37494	0.08947
6565.44619	0.09044
6563.51745	0.09033
6561.58870	0.08874
6559.65996	0.08780
6557.73122	0.08829
6555.80247	0.08856
6553.87373	0.08957
6551.94498	0.09203
6550.01624	0.09302
6548.08749	0.09170
6546.15875	0.08948
6544.23000	0.08670
6542.30126	0.08438
6540.37252	0.08478
6538.44377	0.08744
6536.51503	0.08865
6534.58628	0.08804
6532.65754	0.08752
6530.72879	0.08597
6528.80005	0.08371
6526.87130	0.08352
6524.94256	0.08509
6523.01382	0.08625
6521.08507	0.08617
6519.15633	0.08522
6517.22758	0.08533
6515.29884	0.08722
6513.37009	0.08893
6511.44135	0.08916
6509.51260	0.08947
6507.58386	0.09060
6505.65511	0.09066
6503.72637	0.08921
6501.79763	0.08710
6499.86888	0.08552
6497.94014	0.08558
6496.01139	0.08583
6494.08265	0.08524
6492.15390	0.08559
6490.22516	0.08668
6488.29641	0.08650
6486.36767	0.08541
6484.43893	0.08486
6482.51018	0.08496
6480.58144	0.08565
6478.65269	0.08718
6476.72395	0.08890
6474.79520	0.08956
6472.86646	0.08803
6470.93771	0.08612
6469.00897	0.08605
6467.08023	0.08631
6465.15148	0.08623
6463.22274	0.08649
6461.29399	0.08634
6459.36525	0.08653
6457.43650	0.08743
6455.50776	0.08660
6453.57901	0.08507
6451.65027	0.08539
6449.72153	0.08635
6447.79278	0.08674
6445.86404	0.08603
6443.93529	0.08529
6442.00655	0.08685
6440.07780	0.08945
6438.14906	0.09052
6436.22031	0.08971
6434.29157	0.08816
6432.36282	0.08717
6430.43408	0.08590
6428.50534	0.08409
6426.57659	0.08312
6424.64785	0.08318
6422.71910	0.08340
6420.79036	0.08366
6418.86161	0.08448
6416.93287	0.08529
6415.00412	0.08569
6413.07538	0.08634
6411.14664	0.08745
6409.21789	0.08905
6407.28915	0.08987
6405.36040	0.08875
6403.43166	0.08681
6401.50291	0.08539
6399.57417	0.08551
6397.64542	0.08715
6395.71668	0.08814
6393.78794	0.08675
6391.85919	0.08438
6389.93045	0.08379
6388.00170	0.08540
6386.07296	0.08664
6384.14421	0.08519
6382.21547	0.08244
6380.28672	0.08169
6378.35798	0.08246
6376.42924	0.08319
6374.50049	0.08456
6372.57175	0.08535
6370.64300	0.08490
6368.71426	0.08512
6366.78551	0.08590
6364.85677	0.08497
6362.92802	0.08330
6360.99928	0.08344
6359.07053	0.08389
6357.14179	0.08248
6355.21305	0.08096
6353.28430	0.08196
6351.35556	0.08371
6349.42681	0.08251
6347.49807	0.08020
6345.56932	0.07979
6343.64058	0.08016
6341.71183	0.08106
6339.78309	0.08284
6337.85435	0.08447
6335.92560	0.08545
6333.99686	0.08519
6332.06811	0.08340
6330.13937	0.08173
6328.21062	0.08173
6326.28188	0.08369
6324.35313	0.08584
6322.42439	0.08573
6320.49565	0.08485
6318.56690	0.08547
6316.63816	0.08596
6314.70941	0.08477
6312.78067	0.08297
6310.85192	0.08244
6308.92318	0.08305
6306.99443	0.08281
6305.06569	0.08187
6303.13695	0.08223
6301.20820	0.08399
6299.27946	0.08489
6297.35071	0.08352
6295.42197	0.08151
6293.49322	0.08103
6291.56448	0.08231
6289.63573	0.08419
6287.70699	0.08590
6285.77824	0.08741
6283.84950	0.08797
6281.92076	0.08667
6279.99201	0.08456
6278.06327	0.08405
6276.13452	0.08589
6274.20578	0.08763
6272.27703	0.08670
6270.34829	0.08508
6268.41954	0.08485
6266.49080	0.08384
6264.56206	0.08192
6262.63331	0.08129
6260.70457	0.08103
6258.77582	0.07979
6256.84708	0.07984
6254.91833	0.08221
6252.98959	0.08354
6251.06084	0.08254
6249.13210	0.08067
6247.20336	0.07864
6245.27461	0.07795
6243.34587	0.07884
6241.41712	0.07946
6239.48838	0.07985
6237.55963	0.08096
6235.63089	0.08246
6233.70214	0.08383
6231.77340	0.08413
6229.84465	0.08301
6227.91591	0.08245
6225.98717	0.08295
6224.05842	0.08323
6222.12968	0.08363
6220.20093	0.08444
6218.27219	0.08430
6216.34344	0.08311
6214.41470	0.08273
6212.48595	0.08251
6210.55721	0.08147
6208.62847	0.08173
6206.69972	0.08287
6204.77098	0.08240
6202.84223	0.08065
6200.91349	0.07936
6198.98474	0.07979
6197.05600	0.08074
6195.12725	0.08079
6193.19851	0.08081
6191.26977	0.08074
6189.34102	0.07986
6187.41228	0.07907
6185.48353	0.07903
6183.55479	0.07895
6181.62604	0.07879
6179.69730	0.07929
6177.76855	0.07980
6175.83981	0.07920
6173.91107	0.07771
6171.98232	0.07670
6170.05358	0.07692
6168.12483	0.07862
6166.19609	0.08101
6164.26734	0.08195
6162.33860	0.08122
6160.40985	0.08083
6158.48111	0.08115
6156.55236	0.08171
6154.62362	0.08255
6152.69488	0.08227
6150.76613	0.08001
6148.83739	0.07784
6146.90864	0.07764
6144.97990	0.07794
6143.05115	0.07733
6141.12241	0.07745
6139.19366	0.07874
6137.26492	0.07939
6135.33618	0.07879
6133.40743	0.07756
6131.47869	0.07704
6129.54994	0.07832
6127.62120	0.08031
6125.69245	0.08086
6123.76371	0.07964
6121.83496	0.07815
6119.90622	0.07763
6117.97748	0.07816
6116.04873	0.07938
6114.11999	0.08066
6112.19124	0.08052
6110.26250	0.07880
6108.33375	0.07758
6106.40501	0.07725
6104.47626	0.07642
6102.54752	0.07552
6100.61878	0.07610
6098.69003	0.07788
6096.76129	0.07865
6094.83254	0.07773
6092.90380	0.07740
6090.97505	0.07934
6089.04631	0.08144
6087.11756	0.08097
6085.18882	0.07938
6083.26007	0.07931
6081.33133	0.08011
6079.40259	0.08035
6077.47384	0.07995
6075.54510	0.07893
6073.61635	0.07790
6071.68761	0.07753
6069.75886	0.07700
6067.83012	0.07639
6065.90137	0.07658
6063.97263	0.07669
6062.04389	0.07668
6060.11514	0.07744
6058.18640	0.07827
6056.25765	0.07875
6054.32891	0.07872
6052.40016	0.07782
6050.47142	0.07680
6048.54267	0.07653
6046.61393	0.07702
6044.68519	0.07751
6042.75644	0.07749
6040.82770	0.07756
6038.89895	0.07744
6036.97021	0.07630
6035.04146	0.07537
6033.11272	0.07627
6031.18397	0.07791
6029.25523	0.07814
6027.32649	0.07710
6025.39774	0.07682
6023.46900	0.07805
6021.54025	0.07908
6019.61151	0.07893
6017.68276	0.07847
6015.75402	0.07718
6013.82527	0.07460
6011.89653	0.07257
6009.96778	0.07206
6008.03904	0.07219
6006.11030	0.07279
6004.18155	0.07385
6002.25281	0.07487
6000.32406	0.07612
5998.39532	0.07747
5996.46657	0.07747
5994.53783	0.07623
5992.60908	0.07575
5990.68034	0.07578
5988.75160	0.07463
5986.82285	0.07349
5984.89411	0.07419
5982.96536	0.07546
5981.03662	0.07546
5979.10787	0.07510
5977.17913	0.07565
5975.25038	0.07613
5973.32164	0.07601
5971.39290	0.07651
5969.46415	0.07739
5967.53541	0.07723
5965.60666	0.07648
5963.67792	0.07652
5961.74917	0.07694
5959.82043	0.07638
5957.89168	0.07486
5955.96294	0.07339
5954.03420	0.07224
5952.10545	0.07217
5950.17671	0.07412
5948.24796	0.07610
5946.31922	0.07560
5944.39047	0.07352
5942.46173	0.07199
5940.53298	0.07181
5938.60424	0.07289
5936.67549	0.07435
5934.74675	0.07489
5932.81801	0.07402
5930.88926	0.07282
5928.96052	0.07324
5927.03177	0.07507
5925.10303	0.07591
5923.17428	0.07576
5921.24554	0.07621
5919.31679	0.07596
5917.38805	0.07431
5915.45931	0.07339
5913.53056	0.07378
5911.60182	0.07426
5909.67307	0.07394
5907.74433	0.07290
5905.81558	0.07232
5903.88684	0.07249
5901.95809	0.07256
5900.02935	0.07246
5898.10061	0.07315
5896.17186	0.07470
5894.24312	0.07564
5892.31437	0.07547
5890.38563	0.07501
5888.45688	0.07492
5886.52814	0.07516
5884.59939	0.07472
5882.67065	0.07336
5880.74190	0.07240
5878.81316	0.07275
5876.88442	0.07388
5874.95567	0.07486
5873.02693	0.07488
5871.09818	0.07341
5869.16944	0.07126
5867.24069	0.06993
5865.31195	0.07036
5863.38320	0.07204
5861.45446	0.07344
5859.52572	0.07406
5857.59697	0.07439
5855.66823	0.07472
5853.73948	0.07501
5851.81074	0.07508
5849.88199	0.07467
5847.95325	0.07386
5846.02450	0.07298
5844.09576	0.07241
5842.16702	0.07235
5840.23827	0.07257
5838.30953	0.07311
5836.38078	0.07381
5834.45204	0.07364
5832.52329	0.07272
5830.59455	0.07182
5828.66580	0.07117
5826.73706	0.07128
5824.80832	0.07161
5822.87957	0.07173
5820.95083	0.07268
5819.02208	0.07400
5817.09334	0.07402
5815.16459	0.07307
5813.23585	0.07266
5811.30710	0.07309
5809.37836	0.07358
5807.44961	0.07311
5805.52087	0.07187
5803.59213	0.07127
5801.66338	0.07147
5799.73464	0.07133
5797.80589	0.07070
5795.87715	0.07083
5793.94840	0.07171
5792.01966	0.07207
5790.09091	0.07231
5788.16217	0.07288
5786.23343	0.07255
5784.30468	0.07090
5782.37594	0.06947
5780.44719	0.06981
5778.51845	0.07113
5776.58970	0.07141
5774.66096	0.07114
5772.73221	0.07199
5770.80347	0.07295
5768.87473	0.07298
5766.94598	0.07263
5765.01724	0.07223
5763.08849	0.07236
5761.15975	0.07323
5759.23100	0.07330
5757.30226	0.07193
5755.37351	0.07069
5753.44477	0.07034
5751.51603	0.07015
5749.58728	0.07001
5747.65854	0.06984
5745.72979	0.06960
5743.80105	0.07018
5741.87230	0.07140
5739.94356	0.07200
5738.01481	0.07171
5736.08607	0.07073
5734.15732	0.06929
5732.22858	0.06906
5730.29984	0.07051
5728.37109	0.07117
5726.44235	0.07075
5724.51360	0.07079
5722.58486	0.07036
5720.65611	0.06911
5718.72737	0.06825
5716.79862	0.06812
5714.86988	0.06856
5712.94114	0.06871
5711.01239	0.06822
5709.08365	0.06828
5707.15490	0.06920
5705.22616	0.06978
5703.29741	0.06906
5701.36867	0.06822
5699.43992	0.06882
5697.51118	0.06957
5695.58244	0.06885
5693.65369	0.06802
5691.72495	0.06834
5689.79620	0.06908
5687.86746	0.06943
5685.93871	0.06937
5684.00997	0.06927
5682.08122	0.06937
5680.15248	0.06970
5678.22374	0.06982
5676.29499	0.06906
5674.36625	0.06811
5672.43750	0.06814
5670.50876	0.06849
5668.58001	0.06813
5666.65127	0.06739
5664.72252	0.06728
5662.79378	0.06817
5660.86503	0.06930
5658.93629	0.06955
5657.00755	0.06868
5655.07880	0.06759
5653.15006	0.06739
5651.22131	0.06784
5649.29257	0.06817
5647.36382	0.06848
5645.43508	0.06884
5643.50633	0.06884
5641.57759	0.06864
5639.64885	0.06835
5637.72010	0.06740
5635.79136	0.06628
5633.86261	0.06629
5631.93387	0.06724
5630.00512	0.06792
5628.07638	0.06806
5626.14763	0.06783
5624.21889	0.06713
5622.29015	0.06629
5620.36140	0.06631
5618.43266	0.06751
5616.50391	0.06856
5614.57517	0.06850
5612.64642	0.06794
5610.71768	0.06747
5608.78893	0.06719
5606.86019	0.06726
5604.93144	0.06758
5603.00270	0.06762
5601.07396	0.06729
5599.14521	0.06719
5597.21647	0.06720
5595.28772	0.06716
5593.35898	0.06766
5591.43023	0.06811
5589.50149	0.06754
5587.57274	0.06678
5585.64400	0.06662
5583.71526	0.06633
5581.78651	0.06593
5579.85777	0.06653
5577.92902	0.06770
5576.00028	0.06842
5574.07153	0.06877
5572.14279	0.06870
5570.21404	0.06798
5568.28530	0.06736
5566.35656	0.06706
5564.42781	0.06652
5562.49907	0.06626
5560.57032	0.06685
5558.64158	0.06746
5556.71283	0.06705
5554.78409	0.06621
5552.85534	0.06614
5550.92660	0.06608
5548.99786	0.06541
5547.06911	0.06533
5545.14037	0.06625
5543.21162	0.06743
5541.28288	0.06821
5539.35413	0.06828
5537.42539	0.06767
5535.49664	0.06689
5533.56790	0.06625
5531.63915	0.06591
5529.71041	0.06618
5527.78167	0.06683
5525.85292	0.06726
5523.92418	0.06707
5521.99543	0.06619
5520.06669	0.06527
5518.13794	0.06486
5516.20920	0.06467
5514.28045	0.06469
5512.35171	0.06529
5510.42297	0.06555
5508.49422	0.06476
5506.56548	0.06406
5504.63673	0.06398
5502.70799	0.06396
5500.77924	0.06387
5498.85050	0.06394
5496.92175	0.06412
5494.99301	0.06395
5493.06427	0.06346
5491.13552	0.06333
5489.20678	0.06371
5487.27803	0.06428
5485.34929	0.06503
5483.42054	0.06559
5481.49180	0.06537
5479.56305	0.06472
5477.63431	0.06409
5475.70557	0.06381
5473.77682	0.06422
5471.84808	0.06494
5469.91933	0.06544
5467.99059	0.06533
5466.06184	0.06472
5464.13310	0.06429
5462.20435	0.06446
5460.27561	0.06485
5458.34686	0.06463
5456.41812	0.06384
5454.48938	0.06338
5452.56063	0.06354
5450.63189	0.06379
5448.70314	0.06389
5446.77440	0.06395
5444.84565	0.06364
5442.91691	0.06286
5440.98816	0.06255
5439.05942	0.06311
5437.13068	0.06369
5435.20193	0.06412
5433.27319	0.06444
5431.34444	0.06435
5429.41570	0.06394
5427.48695	0.06367
5425.55821	0.06383
5423.62946	0.06397
5421.70072	0.06374
5419.77198	0.06383
5417.84323	0.06450
5415.91449	0.06540
5413.98574	0.06625
5412.05700	0.06577
5410.12825	0.06369
5408.19951	0.06194
5406.27076	0.06162
5404.34202	0.06261
5402.41328	0.06369
5400.48453	0.06338
5398.55579	0.06227
5396.62704	0.06184
5394.69830	0.06209
5392.76955	0.06191
5390.84081	0.06165
5388.91206	0.06218
5386.98332	0.06293
5385.05457	0.06315
5383.12583	0.06337
5381.19709	0.06370
5379.26834	0.06361
5377.33960	0.06317
5375.41085	0.06266
5373.48211	0.06214
5371.55336	0.06174
5369.62462	0.06170
5367.69587	0.06213
5365.76713	0.06265
5363.83839	0.06317
5361.90964	0.06373
5359.98090	0.06355
5358.05215	0.06253
5356.12341	0.06159
5354.19466	0.06111
5352.26592	0.06109
5350.33717	0.06154
5348.40843	0.06221
5346.47969	0.06280
5344.55094	0.06234
5342.62220	0.06076
5340.69345	0.06000
5338.76471	0.06067
5336.83596	0.06128
5334.90722	0.06105
5332.97847	0.06086
5331.04973	0.06138
5329.12099	0.06233
5327.19224	0.06266
5325.26350	0.06190
5323.33475	0.06096
5321.40601	0.06056
5319.47726	0.06073
5317.54852	0.06101
5315.61977	0.06093
5313.69103	0.06084
5311.76228	0.06108
5309.83354	0.06145
5307.90480	0.06155
5305.97605	0.06105
5304.04731	0.06053
5302.11856	0.06059
5300.18982	0.06102
5298.26107	0.06135
5296.33233	0.06117
5294.40358	0.06052
5292.47484	0.06031
5290.54610	0.06101
5288.61735	0.06169
5286.68861	0.06166
5284.75986	0.06103
5282.83112	0.06042
5280.90237	0.06055
5278.97363	0.06085
5277.04488	0.06065
5275.11614	0.06060
5273.18740	0.06099
5271.25865	0.06100
5269.32991	0.06069
5267.40116	0.06108
5265.47242	0.06163
5263.54367	0.06077
5261.61493	0.05926
5259.68618	0.05890
5257.75744	0.05947
5255.82869	0.05993
5253.89995	0.06018
5251.97121	0.06039
5250.04246	0.06023
5248.11372	0.06007
5246.18497	0.06043
5244.25623	0.06042
5242.32748	0.05976
5240.39874	0.05968
5238.46999	0.06031
5236.54125	0.06038
5234.61251	0.05965
5232.68376	0.05951
5230.75502	0.06042
5228.82627	0.06097
5226.89753	0.06081
5224.96878	0.06091
5223.04004	0.06133
5221.11129	0.06130
5219.18255	0.06066
5217.25381	0.06001
5215.32506	0.05965
5213.39632	0.05943
5211.46757	0.05935
5209.53883	0.05909
5207.61008	0.05833
5205.68134	0.05797
5203.75259	0.05866
5201.82385	0.05928
5199.89511	0.05901
5197.96636	0.05824
5196.03762	0.05782
5194.10887	0.05817
5192.18013	0.05850
5190.25138	0.05799
5188.32264	0.05761
5186.39389	0.05824
5184.46515	0.05910
5182.53640	0.05925
5180.60766	0.05879
5178.67892	0.05842
5176.75017	0.05843
5174.82143	0.05854
5172.89268	0.05841
5170.96394	0.05771
5169.03519	0.05667
5167.10645	0.05618
5165.17770	0.05647
5163.24896	0.05717
5161.32022	0.05820
5159.39147	0.05911
5157.46273	0.05919
5155.53398	0.05873
5153.60524	0.05829
5151.67649	0.05803
5149.74775	0.05821
5147.81900	0.05868
5145.89026	0.05873
5143.96152	0.05818
5142.03277	0.05732
5140.10403	0.05654
5138.17528	0.05653
5136.24654	0.05769
5134.31779	0.05899
5132.38905	0.05901
5130.46030	0.05801
5128.53156	0.05738
5126.60282	0.05761
5124.67407	0.05798
5122.74533	0.05799
5120.81658	0.05774
5118.88784	0.05752
5116.95909	0.05763
5115.03035	0.05792
5113.10160	0.05814
5111.17286	0.05833
5109.24411	0.05826
5107.31537	0.05795
5105.38663	0.05793
5103.45788	0.05803
5101.52914	0.05779
5099.60039	0.05761
5097.67165	0.05754
5095.74290	0.05706
5093.81416	0.05663
5091.88541	0.05685
5089.95667	0.05710
5088.02793	0.05683
5086.09918	0.05672
5084.17044	0.05709
5082.24169	0.05701
5080.31295	0.05611
5078.38420	0.05539
5076.45546	0.05549
5074.52671	0.05621
5072.59797	0.05743
5070.66923	0.05860
5068.74048	0.05889
5066.81174	0.05849
5064.88299	0.05799
5062.95425	0.05755
5061.02550	0.05723
5059.09676	0.05704
5057.16801	0.05676
5055.23927	0.05632
5053.31053	0.05603
5051.38178	0.05608
5049.45304	0.05614
5047.52429	0.05618
5045.59555	0.05653
5043.66680	0.05662
5041.73806	0.05588
5039.80931	0.05508
5037.88057	0.05471
5035.95182	0.05440
5034.02308	0.05423
5032.09434	0.05437
5030.16559	0.05464
5028.23685	0.05502
5026.30810	0.05519
5024.37936	0.05501
5022.45061	0.05485
5020.52187	0.05484
5018.59312	0.05487
5016.66438	0.05484
5014.73564	0.05467
5012.80689	0.05470
5010.87815	0.05529
5008.94940	0.05576
5007.02066	0.05546
5005.09191	0.05512
5003.16317	0.05531
5001.23442	0.05535
4999.30568	0.05491
4997.37694	0.05469
4995.44819	0.05495
4993.51945	0.05514
4991.59070	0.05496
4989.66196	0.05468
4987.73321	0.05470
4985.80447	0.05516
4983.87572	0.05560
4981.94698	0.05538
4980.01824	0.05481
4978.08949	0.05436
4976.16075	0.05384
4974.23200	0.05341
4972.30326	0.05367
4970.37451	0.05422
4968.44577	0.05430
4966.51702	0.05425
4964.58828	0.05426
4962.65953	0.05402
4960.73079	0.05376
4958.80205	0.05376
4956.87330	0.05387
4954.94456	0.05411
4953.01581	0.05486
4951.08707	0.05565
4949.15832	0.05545
4947.22958	0.05447
4945.30083	0.05389
4943.37209	0.05390
4941.44335	0.05391
4939.51460	0.05378
4937.58586	0.05367
4935.65711	0.05385
4933.72837	0.05433
4931.79962	0.05447
4929.87088	0.05405
4927.94213	0.05370
4926.01339	0.05390
4924.08465	0.05423
4922.15590	0.05407
4920.22716	0.05354
4918.29841	0.05323
4916.36967	0.05346
4914.44092	0.05357
4912.51218	0.05299
4910.58343	0.05254
4908.65469	0.05276
4906.72594	0.05314
4904.79720	0.05327
4902.86846	0.05298
4900.93971	0.05271
4899.01097	0.05287
4897.08222	0.05322
4895.15348	0.05350
4893.22473	0.05361
4891.29599	0.05372
4889.36724	0.05405
4887.43850	0.05408
4885.50976	0.05344
4883.58101	0.05268
4881.65227	0.05241
4879.72352	0.05247
4877.79478	0.05248
4875.86603	0.05235
4873.93729	0.05229
4872.00854	0.05235
4870.07980	0.05229
4868.15106	0.05225
4866.22231	0.05224
4864.29357	0.05208
4862.36482	0.05205
4860.43608	0.05206
4858.50733	0.05180
4856.57859	0.05152
4854.64984	0.05139
4852.72110	0.05158
4850.79236	0.05220
4848.86361	0.05282
4846.93487	0.05295
4845.00612	0.05252
4843.07738	0.05218
4841.14863	0.05235
4839.21989	0.05246
4837.29114	0.05211
4835.36240	0.05177
4833.43365	0.05184
4831.50491	0.05183
4829.57617	0.05143
4827.64742	0.05106
4825.71868	0.05107
4823.78993	0.05137
4821.86119	0.05160
4819.93244	0.05146
4818.00370	0.05112
4816.07495	0.05107
4814.14621	0.05146
4812.21747	0.05207
4810.28872	0.05245
4808.35998	0.05225
4806.43123	0.05174
4804.50249	0.05146
4802.57374	0.05144
4800.64500	0.05144
4798.71625	0.05117
4796.78751	0.05055
4794.85877	0.05024
4792.93002	0.05067
4791.00128	0.05115
4789.07253	0.05106
4787.14379	0.05081
4785.21504	0.05057
4783.28630	0.05038
4781.35755	0.05061
4779.42881	0.05097
4777.50007	0.05083
4775.57132	0.05047
4773.64258	0.05025
4771.71383	0.05000
4769.78509	0.04972
4767.85634	0.04977
4765.92760	0.05019
4763.99885	0.05069
4762.07011	0.05101
4760.14136	0.05079
4758.21262	0.05034
4756.28388	0.05021
4754.35513	0.05018
4752.42639	0.05024
4750.49764	0.05079
4748.56890	0.05114
4746.64015	0.05058
4744.71141	0.04986
4742.78266	0.04965
4740.85392	0.04988
4738.92518	0.05032
4736.99643	0.05052
4735.06769	0.05035
4733.13894	0.05013
4731.21020	0.04988
4729.28145	0.04963
4727.35271	0.04954
4725.42396	0.04972
4723.49522	0.05023
4721.56648	0.05059
4719.63773	0.05034
4717.70899	0.04998
4715.78024	0.04996
4713.85150	0.04998
4711.92275	0.04994
4709.99401	0.05009
4708.06526	0.05014
4706.13652	0.04973
4704.20778	0.04939
4702.27903	0.04943
4700.35029	0.04936
4698.42154	0.04908
4696.49280	0.04904
4694.56405	0.04923
4692.63531	0.04914
4690.70656	0.04897
4688.77782	0.04912
4686.84907	0.04918
4684.92033	0.04888
4682.99159	0.04854
4681.06284	0.04836
4679.13410	0.04833
4677.20535	0.04860
4675.27661	0.04901
4673.34786	0.04901
4671.41912	0.04868
4669.49037	0.04856
4667.56163	0.04862
4665.63289	0.04868
4663.70414	0.04870
4661.77540	0.04859
4659.84665	0.04829
4657.91791	0.04809
4655.98916	0.04813
4654.06042	0.04812
4652.13167	0.04782
4650.20293	0.04766
4648.27419	0.04806
4646.34544	0.04875
4644.41670	0.04917
4642.48795	0.04895
4640.55921	0.04824
4638.63046	0.04763
4636.70172	0.04759
4634.77297	0.04812
4632.84423	0.04875
4630.91549	0.04886
4628.98674	0.04834
4627.05800	0.04771
4625.12925	0.04747
4623.20051	0.04773
4621.27176	0.04824
4619.34302	0.04865
4617.41427	0.04877
4615.48553	0.04828
4613.55678	0.04722
4611.62804	0.04671
4609.69930	0.04719
4607.77055	0.04763
4605.84181	0.04751
4603.91306	0.04739
4601.98432	0.04749
4600.05557	0.04748
4598.12683	0.04733
4596.19808	0.04742
4594.26934	0.04773
4592.34060	0.04778
4590.41185	0.04756
4588.48311	0.04736
4586.55436	0.04730
4584.62562	0.04733
4582.69687	0.04709
4580.76813	0.04654
4578.83938	0.04635
4576.91064	0.04661
4574.98190	0.04675
4573.05315	0.04673
4571.12441	0.04686
4569.19566	0.04723
4567.26692	0.04745
4565.33817	0.04719
4563.40943	0.04684
4561.48068	0.04672
4559.55194	0.04661
4557.62319	0.04635
4555.69445	0.04610
4553.76571	0.04592
4551.83696	0.04576
4549.90822	0.04585
4547.97947	0.04621
4546.05073	0.04630
4544.12198	0.04587
4542.19324	0.04532
4540.26449	0.04522
4538.33575	0.04568
4536.40701	0.04620
4534.47826	0.04650
4532.54952	0.04664
4530.62077	0.04643
4528.69203	0.04603
4526.76328	0.04591
4524.83454	0.04604
4522.90579	0.04616
4520.97705	0.04616
4519.04831	0.04608
4517.11956	0.04606
4515.19082	0.04603
4513.26207	0.04582
4511.33333	0.04562
4509.40458	0.04573
4507.47584	0.04590
4505.54709	0.04580
4503.61835	0.04568
4501.68961	0.04571
4499.76086	0.04574
4497.83212	0.04575
4495.90337	0.04582
4493.97463	0.04575
4492.04588	0.04544
4490.11714	0.04519
4488.18839	0.04525
4486.25965	0.04549
4484.33090	0.04562
4482.40216	0.04560
4480.47342	0.04555
4478.54467	0.04537
4476.61593	0.04498
4474.68718	0.04488
4472.75844	0.04530
4470.82969	0.04554
4468.90095	0.04524
4466.97220	0.04493
4465.04346	0.04488
4463.11472	0.04491
4461.18597	0.04504
4459.25723	0.04518
4457.32848	0.04504
4455.39974	0.04469
4453.47099	0.04451
4451.54225	0.04447
4449.61350	0.04460
4447.68476	0.04479
4445.75602	0.04451
4443.82727	0.04401
4441.89853	0.04401
4439.96978	0.04446
4438.04104	0.04496
4436.11229	0.04528
4434.18355	0.04532
4432.25480	0.04528
4430.32606	0.04537
4428.39732	0.04525
4426.46857	0.04486
4424.53983	0.04458
4422.61108	0.04440
4420.68234	0.04406
4418.75359	0.04363
4416.82485	0.04346
4414.89610	0.04368
4412.96736	0.04394
4411.03861	0.04410
4409.10987	0.04430
4407.18113	0.04435
4405.25238	0.04409
4403.32364	0.04385
4401.39489	0.04359
4399.46615	0.04322
4397.53740	0.04296
4395.60866	0.04283
4393.67991	0.04290
4391.75117	0.04328
4389.82243	0.04358
4387.89368	0.04361
4385.96494	0.04375
4384.03619	0.04396
4382.10745	0.04384
4380.17870	0.04377
4378.24996	0.04406
4376.32121	0.04428
4374.39247	0.04420
4372.46373	0.04410
4370.53498	0.04394
4368.60624	0.04360
4366.67749	0.04344
4364.74875	0.04343
4362.82000	0.04331
4360.89126	0.04331
4358.96251	0.04347
4357.03377	0.04371
4355.10503	0.04400
4353.17628	0.04411
4351.24754	0.04387
4349.31879	0.04327
4347.39005	0.04267
4345.46130	0.04246
4343.53256	0.04254
4341.60381	0.04259
4339.67507	0.04270
4337.74632	0.04292
4335.81758	0.04304
4333.88884	0.04294
4331.96009	0.04268
4330.03135	0.04247
4328.10260	0.04247
4326.17386	0.04246
4324.24511	0.04243
4322.31637	0.04244
4320.38762	0.04228
4318.45888	0.04197
4316.53014	0.04187
4314.60139	0.04208
4312.67265	0.04226
4310.74390	0.04219
4308.81516	0.04209
4306.88641	0.04215
4304.95767	0.04231
4303.02892	0.04245
4301.10018	0.04236
4299.17144	0.04209
4297.24269	0.04199
4295.31395	0.04199
4293.38520	0.04189
4291.45646	0.04185
4289.52771	0.04205
4287.59897	0.04226
4285.67022	0.04231
4283.74148	0.04230
4281.81273	0.04217
4279.88399	0.04180
4277.95525	0.04157
4276.02650	0.04176
4274.09776	0.04211
4272.16901	0.04215
4270.24027	0.04177
4268.31152	0.04130
4266.38278	0.04092
4264.45403	0.04056
4262.52529	0.04048
4260.59655	0.04073
4258.66780	0.04094
4256.73906	0.04104
4254.81031	0.04116
4252.88157	0.04144
4250.95282	0.04179
4249.02408	0.04177
4247.09533	0.04141
4245.16659	0.04136
4243.23785	0.04148
4241.30910	0.04123
4239.38036	0.04085
4237.45161	0.04075
4235.52287	0.04102
4233.59412	0.04153
4231.66538	0.04198
4229.73663	0.04201
4227.80789	0.04158
4225.87915	0.04118
4223.95040	0.04120
4222.02166	0.04132
4220.09291	0.04117
4218.16417	0.04077
4216.23542	0.04041
4214.30668	0.04035
4212.37793	0.04046
4210.44919	0.04058
4208.52044	0.04076
4206.59170	0.04099
4204.66296	0.04100
4202.73421	0.04075
4200.80547	0.04057
4198.87672	0.04058
4196.94798	0.04056
4195.01923	0.04025
4193.09049	0.03978
4191.16174	0.03963
4189.23300	0.03993
4187.30426	0.04023
4185.37551	0.04016
4183.44677	0.03984
4181.51802	0.03957
4179.58928	0.03947
4177.66053	0.03946
4175.73179	0.03934
4173.80304	0.03928
4171.87430	0.03950
4169.94556	0.03973
4168.01681	0.03960
4166.08807	0.03929
4164.15932	0.03933
4162.23058	0.03969
4160.30183	0.03990
4158.37309	0.03992
4156.44434	0.03995
4154.51560	0.04000
4152.58686	0.03999
4150.65811	0.03993
4148.72937	0.03987
4146.80062	0.03976
4144.87188	0.03958
4142.94313	0.03936
4141.01439	0.03918
4139.08564	0.03917
4137.15690	0.03917
4135.22815	0.03900
4133.29941	0.03886
4131.37067	0.03896
4129.44192	0.03900
4127.51318	0.03868
4125.58443	0.03834
4123.65569	0.03834
4121.72694	0.03859
4119.79820	0.03876
4117.86945	0.03871
4115.94071	0.03874
4114.01197	0.03893
4112.08322	0.03895
4110.15448	0.03884
4108.22573	0.03883
4106.29699	0.03878
4104.36824	0.03869
4102.43950	0.03870
4100.51075	0.03871
4098.58201	0.03860
4096.65327	0.03843
4094.72452	0.03835
4092.79578	0.03841
4090.86703	0.03837
4088.93829	0.03822
4087.00954	0.03824
4085.08080	0.03832
4083.15205	0.03821
4081.22331	0.03806
4079.29457	0.03809
4077.36582	0.03819
4075.43708	0.03824
4073.50833	0.03822
4071.57959	0.03812
4069.65084	0.03801
4067.72210	0.03796
4065.79335	0.03806
4063.86461	0.03830
4061.93586	0.03843
4060.00712	0.03821
4058.07838	0.03779
4056.14963	0.03752
4054.22089	0.03755
4052.29214	0.03765
4050.36340	0.03775
4048.43465	0.03786
4046.50591	0.03768
4044.57716	0.03737
4042.64842	0.03750
4040.71968	0.03781
4038.79093	0.03777
4036.86219	0.03767
4034.93344	0.03799
4033.00470	0.03832
4031.07595	0.03820
4029.14721	0.03777
4027.21846	0.03740
4025.28972	0.03726
4023.36098	0.03720
4021.43223	0.03722
4019.50349	0.03724
4017.57474	0.03720
4015.64600	0.03728
4013.71725	0.03737
4011.78851	0.03726
4009.85976	0.03711
4007.93102	0.03694
4006.00228	0.03675
4004.07353	0.03675
4002.14479	0.03690
4000.21604	0.03704
3998.28730	0.03722
3996.35855	0.03738
3994.42981	0.03737
3992.50106	0.03733
3990.57232	0.03731
3988.64357	0.03714
3986.71483	0.03686
3984.78609	0.03663
3982.85734	0.03642
3980.92860	0.03630
3978.99985	0.03639
3977.07111	0.03655
3975.14236	0.03658
3973.21362	0.03649
3971.28487	0.03649
3969.35613	0.03663
3967.42739	0.03660
3965.49864	0.03633
3963.56990	0.03623
3961.64115	0.03642
3959.71241	0.03650
3957.78366	0.03626
3955.85492	0.03599
3953.92617	0.03593
3951.99743	0.03602
3950.06869	0.03608
3948.13994	0.03595
3946.21120	0.03567
3944.28245	0.03554
3942.35371	0.03565
3940.42496	0.03572
3938.49622	0.03564
3936.56747	0.03548
3934.63873	0.03525
3932.70998	0.03512
3930.78124	0.03529
3928.85250	0.03548
3926.92375	0.03551
3924.99501	0.03553
3923.06626	0.03564
3921.13752	0.03578
3919.20877	0.03580
3917.28003	0.03563
3915.35128	0.03545
3913.42254	0.03526
3911.49380	0.03509
3909.56505	0.03520
3907.63631	0.03550
3905.70756	0.03573
3903.77882	0.03574
3901.85007	0.03548
3899.92133	0.03521
3897.99258	0.03519
3896.06384	0.03517
3894.13510	0.03496
3892.20635	0.03476
3890.27761	0.03474
3888.34886	0.03465
3886.42012	0.03455
3884.49137	0.03478
3882.56263	0.03496
3880.63388	0.03495
3878.70514	0.03516
3876.77640	0.03541
3874.84765	0.03533
3872.91891	0.03484
3870.99016	0.03453
3869.06142	0.03494
3867.13267	0.03545
3865.20393	0.03562
3863.27518	0.03567
3861.34644	0.03573
3859.41769	0.03574
3857.48895	0.03565
3855.56021	0.03532
3853.63146	0.03477
3851.70272	0.03482
3849.77397	0.03504
3847.84523	0.03489
3845.91648	0.03437
3843.98774	0.03406
3842.05899	0.03429
3840.13025	0.03422
3838.20151	0.03373
3836.27276	0.03372
3834.34402	0.03394
3832.41527	0.03401
3830.48653	0.03396
3828.55778	0.03392
3826.62904	0.03380
3824.70029	0.03351
3822.77155	0.03332
3820.84281	0.03345
3818.91406	0.03335
3816.98532	0.03327
3815.05657	0.03352
3813.12783	0.03348
3811.19908	0.03324
3809.27034	0.03313
3807.34159	0.03309
3805.41285	0.03310
3803.48411	0.03326
3801.55536	0.03348
3799.62662	0.03336
3797.69787	0.03329
3795.76913	0.03367
3793.84038	0.03392
3791.91164	0.03375
3789.98289	0.03359
3788.05415	0.03365
3786.12540	0.03373
3784.19666	0.03367
3782.26792	0.03358
3780.33917	0.03362
3778.41043	0.03368
3776.48168	0.03368
3774.55294	0.03377
3772.62419	0.03378
3770.69545	0.03345
3768.76670	0.03313
3766.83796	0.03318
3764.90922	0.03340
3762.98047	0.03346
3761.05173	0.03327
3759.12298	0.03300
3757.19424	0.03292
3755.26549	0.03287
3753.33675	0.03251
3751.40800	0.03184
3749.47926	0.03173
3747.55052	0.03234
3745.62177	0.03303
3743.69303	0.03303
3741.76428	0.03257
3739.83554	0.03223
3737.90679	0.03209
3735.97805	0.03222
3734.04930	0.03217
3732.12056	0.03201
3730.19182	0.03223
3728.26307	0.03264
3726.33433	0.03278
3724.40558	0.03263
3722.47684	0.03249
3720.54809	0.03233
3718.61935	0.03219
3716.69060	0.03223
3714.76186	0.03225
3712.83311	0.03195
3710.90437	0.03177
3708.97563	0.03202
3707.04688	0.03217
3705.11814	0.03211
3703.18939	0.03205
3701.26065	0.03217
3699.33190	0.03221
3697.40316	0.03196
3695.47441	0.03153
3693.54567	0.03126
3691.61693	0.03121
3689.68818	0.03112
3687.75944	0.03118
3685.83069	0.03134
3683.90195	0.03137
3681.97320	0.03134
3680.04446	0.03129
3678.11571	0.03104
3676.18697	0.03050
3674.25823	0.03037
3672.32948	0.03067
3670.40074	0.03102
3668.47199	0.03116
3666.54325	0.03110
3664.61450	0.03101
3662.68576	0.03088
3660.75701	0.03084
3658.82827	0.03088
3656.89953	0.03093
3654.97078	0.03110
3653.04204	0.03126
3651.11329	0.03144
3649.18455	0.03168
3647.25580	0.03127
3645.32706	0.03071
3643.39831	0.03041
3641.46957	0.03046
3639.54082	0.03079
3637.61208	0.03114
3635.68334	0.03114
3633.75459	0.03076
3631.82585	0.03036
3629.89710	0.03049
3627.96836	0.03103
3626.03961	0.03102
3624.11087	0.03066
3622.18212	0.03026
3620.25338	0.03003
3618.32464	0.03003
3616.39589	0.03020
3614.46715	0.03055
3612.53840	0.03070
3610.60966	0.03043
3608.68091	0.03029
3606.75217	0.03047
3604.82342	0.03044
3602.89468	0.03029
3600.96594	0.03043
3599.03719	0.03077
3597.10845	0.03083
3595.17970	0.03050
3593.25096	0.03010
3591.32221	0.02989
3589.39347	0.02982
3587.46472	0.02981
3585.53598	0.02979
3583.60723	0.02975
3581.67849	0.02961
3579.74975	0.02950
3577.82100	0.02958
3575.89226	0.02972
3573.96351	0.02977
3572.03477	0.02970
3570.10602	0.02949
3568.17728	0.02917
3566.24853	0.02910
3564.31979	0.02944
3562.39105	0.02976
3560.46230	0.02976
3558.53356	0.02962
3556.60481	0.02973
3554.67607	0.02994
3552.74732	0.02979
3550.81858	0.02939
3548.88983	0.02922
3546.96109	0.02932
3545.03235	0.02935
3543.10360	0.02919
3541.17486	0.02915
3539.24611	0.02929
3537.31737	0.02939
3535.38862	0.02928
3533.45988	0.02908
3531.53113	0.02891
3529.60239	0.02876
3527.67365	0.02866
3525.74490	0.02869
3523.81616	0.02888
3521.88741	0.02903
3519.95867	0.02892
3518.02992	0.02875
3516.10118	0.02884
3514.17243	0.02907
3512.24369	0.02911
3510.31494	0.02883
3508.38620	0.02861
3506.45746	0.02880
3504.52871	0.02921
3502.59997	0.02930
3500.67122	0.02897
3498.74248	0.02871
3496.81373	0.02870
3494.88499	0.02871
3492.95624	0.02846
3491.02750	0.02809
3489.09876	0.02795
3487.17001	0.02822
3485.24127	0.02857
3483.31252	0.02855
3481.38378	0.02821
3479.45503	0.02815
3477.52629	0.02838
3475.59754	0.02835
3473.66880	0.02799
3471.74006	0.02772
3469.81131	0.02773
3467.88257	0.02792
3465.95382	0.02804
3464.02508	0.02806
3462.09633	0.02816
3460.16759	0.02833
3458.23884	0.02838
3456.31010	0.02834
3454.38136	0.02845
3452.45261	0.02855
3450.52387	0.02821
3448.59512	0.02757
3446.66638	0.02736
3444.73763	0.02774
3442.80889	0.02818
3440.88014	0.02819
3438.95140	0.02797
3437.02265	0.02806
3435.09391	0.02834
3433.16517	0.02835
3431.23642	0.02811
3429.30768	0.02774
3427.37893	0.02738
3425.45019	0.02732
3423.52144	0.02748
3421.59270	0.02742
3419.66395	0.02707
3417.73521	0.02687
3415.80647	0.02693
3413.87772	0.02701
3411.94898	0.02708
3410.02023	0.02718
3408.09149	0.02721
3406.16274	0.02732
3404.23400	0.02755
3402.30525	0.02765
3400.37651	0.02764
3398.44777	0.02757
3396.51902	0.02740
3394.59028	0.02724
3392.66153	0.02723
3390.73279	0.02731
3388.80404	0.02728
3386.87530	0.02707
3384.94655	0.02692
3383.01781	0.02689
3381.08907	0.02677
3379.16032	0.02656
3377.23158	0.02645
3375.30283	0.02654
3373.37409	0.02666
3371.44534	0.02674
3369.51660	0.02688
3367.58785	0.02700
3365.65911	0.02693
3363.73036	0.02672
3361.80162	0.02648
3359.87288	0.02638
3357.94413	0.02657
3356.01539	0.02686
3354.08664	0.02698
3352.15790	0.02689
3350.22915	0.02669
3348.30041	0.02647
3346.37166	0.02635
3344.44292	0.02634
3342.51418	0.02627
3340.58543	0.02618
3338.65669	0.02623
3336.72794	0.02636
3334.79920	0.02650
3332.87045	0.02653
3330.94171	0.02637
3329.01296	0.02629
3327.08422	0.02642
3325.15548	0.02653
3323.22673	0.02654
3321.29799	0.02650
3319.36924	0.02641
3317.44050	0.02633
3315.51175	0.02634
3313.58301	0.02635
3311.65426	0.02624
3309.72552	0.02602
3307.79678	0.02570
3305.86803	0.02538
3303.93929	0.02529
3302.01054	0.02539
3300.08180	0.02546
3298.15305	0.02544
3296.22431	0.02544
3294.29556	0.02559
3292.36682	0.02588
3290.43807	0.02612
3288.50933	0.02618
3286.58059	0.02602
3284.65184	0.02584
3282.72310	0.02591
3280.79435	0.02619
3278.86561	0.02630
3276.93686	0.02604
3275.00812	0.02569
3273.07937	0.02560
3271.15063	0.02571
3269.22189	0.02584
3267.29314	0.02587
3265.36440	0.02581
3263.43565	0.02581
3261.50691	0.02592
3259.57816	0.02594
3257.64942	0.02589
3255.72067	0.02580
3253.79193	0.02549
3251.86319	0.02516
3249.93444	0.02513
3248.00570	0.02526
3246.07695	0.02543
3244.14821	0.02557
3242.21946	0.02551
3240.29072	0.02544
3238.36197	0.02542
3236.43323	0.02545
3234.50448	0.02562
3232.57574	0.02565
3230.64700	0.02539
3228.71825	0.02518
3226.78951	0.02512
3224.86076	0.02494
3222.93202	0.02468
3221.00327	0.02463
3219.07453	0.02486
3217.14578	0.02505
3215.21704	0.02506
3213.28830	0.02504
3211.35955	0.02504
3209.43081	0.02497
3207.50206	0.02492
3205.57332	0.02488
3203.64457	0.02475
3201.71583	0.02464
3199.78708	0.02469
3197.85834	0.02485
3195.92960	0.02498
3194.00085	0.02492
3192.07211	0.02483
3190.14336	0.02487
3188.21462	0.02480
3186.28587	0.02466
3184.35713	0.02469
3182.42838	0.02473
3180.49964	0.02466
3178.57090	0.02456
3176.64215	0.02451
3174.71341	0.02460
3172.78466	0.02477
3170.85592	0.02483
3168.92717	0.02462
3166.99843	0.02428
3165.06968	0.02400
3163.14094	0.02395
3161.21219	0.02415
3159.28345	0.02419
3157.35471	0.02400
3155.42596	0.02393
3153.49722	0.02403
3151.56847	0.02409
3149.63973	0.02409
3147.71098	0.02407
3145.78224	0.02413
3143.85349	0.02422
3141.92475	0.02417
[truncated: 1,370 more rows]
