# Supplementary material for: Ultrathin 2 nm gold as impedance-matched absorber for infrared light
Source: Nat Commun. 2020 May 1;11:2161. doi: 10.1038/s41467-020-15762-3 (PMC7195431; doi:10.1038/s41467-020-15762-3)
Supplement: Supplementary file 3 — Source Data [file 41467_2020_15762_MOESM3_ESM.zip › SOURCE DATA/Fig.3 - SiN optical measurements and dataprocessing/SiN-50nm-REFL03.dpt]

6998.44933	0.10318
6997.48496	0.10360
6996.52058	0.10641
6995.55621	0.10562
6994.59184	0.09952
6993.62747	0.09521
6992.66309	0.09724
6991.69872	0.10129
6990.73435	0.10315
6989.76998	0.10385
6988.80561	0.10548
6987.84123	0.10587
6986.87686	0.10256
6985.91249	0.09810
6984.94812	0.09541
6983.98374	0.09404
6983.01937	0.09306
6982.05500	0.09522
6981.09063	0.10060
6980.12626	0.10402
6979.16188	0.10382
6978.19751	0.10273
6977.23314	0.10150
6976.26877	0.10093
6975.30439	0.10294
6974.34002	0.10506
6973.37565	0.10497
6972.41128	0.10479
6971.44691	0.10426
6970.48253	0.10221
6969.51816	0.10162
6968.55379	0.10404
6967.58942	0.10701
6966.62504	0.11013
6965.66067	0.11233
6964.69630	0.11104
6963.73193	0.10926
6962.76756	0.11007
6961.80318	0.11052
6960.83881	0.10994
6959.87444	0.10955
6958.91007	0.10769
6957.94569	0.10373
6956.98132	0.10084
6956.01695	0.10133
6955.05258	0.10199
6954.08821	0.10043
6953.12383	0.10068
6952.15946	0.10273
6951.19509	0.10187
6950.23072	0.10003
6949.26634	0.10083
6948.30197	0.10330
6947.33760	0.10606
6946.37323	0.10823
6945.40886	0.10943
6944.44448	0.10781
6943.48011	0.10198
6942.51574	0.09702
6941.55137	0.09919
6940.58699	0.10564
6939.62262	0.10841
6938.65825	0.10503
6937.69388	0.10288
6936.72951	0.10763
6935.76513	0.11365
6934.80076	0.11439
6933.83639	0.10909
6932.87202	0.10311
6931.90764	0.10172
6930.94327	0.10346
6929.97890	0.10374
6929.01453	0.10400
6928.05015	0.10649
6927.08578	0.10762
6926.12141	0.10615
6925.15704	0.10498
6924.19267	0.10558
6923.22829	0.10685
6922.26392	0.10633
6921.29955	0.10228
6920.33518	0.09689
6919.37080	0.09714
6918.40643	0.10187
6917.44206	0.10168
6916.47769	0.09845
6915.51332	0.09853
6914.54894	0.09840
6913.58457	0.09632
6912.62020	0.09776
6911.65583	0.10152
6910.69145	0.10122
6909.72708	0.09747
6908.76271	0.09335
6907.79834	0.09031
6906.83397	0.09096
6905.86959	0.09466
6904.90522	0.09742
6903.94085	0.09865
6902.97648	0.10053
6902.01210	0.10437
6901.04773	0.10589
6900.08336	0.10287
6899.11899	0.10108
6898.15462	0.10173
6897.19024	0.10038
6896.22587	0.09877
6895.26150	0.09949
6894.29713	0.10226
6893.33275	0.10579
6892.36838	0.10666
6891.40401	0.10344
6890.43964	0.10021
6889.47527	0.10060
6888.51089	0.10177
6887.54652	0.10133
6886.58215	0.10231
6885.61778	0.10387
6884.65340	0.10234
6883.68903	0.10047
6882.72466	0.10243
6881.76029	0.10717
6880.79592	0.10931
6879.83154	0.10664
6878.86717	0.10335
6877.90280	0.10193
6876.93843	0.10198
6875.97405	0.10367
6875.00968	0.10504
6874.04531	0.10545
6873.08094	0.10657
6872.11657	0.10635
6871.15219	0.10340
6870.18782	0.10303
6869.22345	0.10602
6868.25908	0.10605
6867.29470	0.10319
6866.33033	0.10195
6865.36596	0.10204
6864.40159	0.10171
6863.43722	0.10251
6862.47284	0.10528
6861.50847	0.10693
6860.54410	0.10554
6859.57973	0.10193
6858.61535	0.09811
6857.65098	0.09782
6856.68661	0.10139
6855.72224	0.10239
6854.75786	0.09995
6853.79349	0.09982
6852.82912	0.10132
6851.86475	0.10060
6850.90038	0.09966
6849.93600	0.09992
6848.97163	0.09943
6848.00726	0.09875
6847.04289	0.09934
6846.07851	0.09979
6845.11414	0.09991
6844.14977	0.10086
6843.18540	0.10160
6842.22103	0.10140
6841.25665	0.09988
6840.29228	0.09692
6839.32791	0.09493
6838.36354	0.09692
6837.39916	0.10094
6836.43479	0.10246
6835.47042	0.10124
6834.50605	0.10000
6833.54168	0.09998
6832.57730	0.10029
6831.61293	0.09958
6830.64856	0.09787
6829.68419	0.09686
6828.71981	0.09761
6827.75544	0.09927
6826.79107	0.09875
6825.82670	0.09512
6824.86233	0.09304
6823.89795	0.09515
6822.93358	0.09827
6821.96921	0.10021
6821.00484	0.10127
6820.04046	0.10102
6819.07609	0.09947
6818.11172	0.09824
6817.14735	0.09875
6816.18298	0.10098
6815.21860	0.10119
6814.25423	0.09747
6813.28986	0.09440
6812.32549	0.09492
6811.36111	0.09718
6810.39674	0.10009
6809.43237	0.10095
6808.46800	0.09767
6807.50363	0.09465
6806.53925	0.09570
6805.57488	0.09753
6804.61051	0.09704
6803.64614	0.09843
6802.68176	0.10400
6801.71739	0.10787
6800.75302	0.10689
6799.78865	0.10442
6798.82428	0.10062
6797.85990	0.09526
6796.89553	0.09262
6795.93116	0.09305
6794.96679	0.09349
6794.00241	0.09369
6793.03804	0.09388
6792.07367	0.09496
6791.10930	0.09690
6790.14493	0.09591
6789.18055	0.09139
6788.21618	0.08652
6787.25181	0.08336
6786.28744	0.08572
6785.32306	0.09264
6784.35869	0.09762
6783.39432	0.09991
6782.42995	0.10249
6781.46557	0.10338
6780.50120	0.10052
6779.53683	0.09807
6778.57246	0.09885
6777.60809	0.10056
6776.64371	0.10176
6775.67934	0.10235
6774.71497	0.10177
6773.75060	0.09933
6772.78622	0.09559
6771.82185	0.09378
6770.85748	0.09503
6769.89311	0.09614
6768.92874	0.09720
6767.96436	0.10058
6766.99999	0.10227
6766.03562	0.09941
6765.07125	0.09722
6764.10687	0.09873
6763.14250	0.10083
6762.17813	0.10116
6761.21376	0.10067
6760.24939	0.09946
6759.28501	0.09760
6758.32064	0.09743
6757.35627	0.09937
6756.39190	0.10016
6755.42752	0.09792
6754.46315	0.09560
6753.49878	0.09648
6752.53441	0.09771
6751.57004	0.09571
6750.60566	0.09137
6749.64129	0.08846
6748.67692	0.09046
6747.71255	0.09504
6746.74817	0.09680
6745.78380	0.09487
6744.81943	0.09248
6743.85506	0.09201
6742.89069	0.09181
6741.92631	0.08929
6740.96194	0.08701
6739.99757	0.08893
6739.03320	0.09394
6738.06882	0.09818
6737.10445	0.09968
6736.14008	0.09905
6735.17571	0.09813
6734.21134	0.09645
6733.24696	0.09283
6732.28259	0.08994
6731.31822	0.09019
6730.35385	0.09345
6729.38947	0.09769
6728.42510	0.09919
6727.46073	0.09712
6726.49636	0.09497
6725.53199	0.09503
6724.56761	0.09619
6723.60324	0.09760
6722.63887	0.09922
6721.67450	0.10137
6720.71012	0.10361
6719.74575	0.10286
6718.78138	0.09910
6717.81701	0.09739
6716.85263	0.09906
6715.88826	0.09913
6714.92389	0.09515
6713.95952	0.09145
6712.99515	0.09063
6712.03077	0.09190
6711.06640	0.09458
6710.10203	0.09569
6709.13766	0.09397
6708.17328	0.09365
6707.20891	0.09680
6706.24454	0.09957
6705.28017	0.09889
6704.31580	0.09614
6703.35142	0.09359
6702.38705	0.09228
6701.42268	0.09200
6700.45831	0.09132
6699.49393	0.08935
6698.52956	0.08700
6697.56519	0.08639
6696.60082	0.08769
6695.63645	0.09002
6694.67207	0.09361
6693.70770	0.09759
6692.74333	0.09939
6691.77896	0.09805
6690.81458	0.09609
6689.85021	0.09465
6688.88584	0.09282
6687.92147	0.09097
6686.95710	0.09008
6685.99272	0.08956
6685.02835	0.08871
6684.06398	0.08891
6683.09961	0.09011
6682.13523	0.09139
6681.17086	0.09298
6680.20649	0.09364
6679.24212	0.09293
6678.27775	0.09213
6677.31337	0.09147
6676.34900	0.09091
6675.38463	0.09066
6674.42026	0.09081
6673.45588	0.09218
6672.49151	0.09479
6671.52714	0.09676
6670.56277	0.09816
6669.59840	0.09991
6668.63402	0.10074
6667.66965	0.09885
6666.70528	0.09536
6665.74091	0.09338
6664.77653	0.09294
6663.81216	0.09231
6662.84779	0.09220
6661.88342	0.09443
6660.91905	0.09706
6659.95467	0.09699
6658.99030	0.09561
6658.02593	0.09525
6657.06156	0.09534
6656.09718	0.09417
6655.13281	0.09206
6654.16844	0.09093
6653.20407	0.09135
6652.23970	0.09215
6651.27532	0.09257
6650.31095	0.09362
6649.34658	0.09422
6648.38221	0.09347
6647.41783	0.09382
6646.45346	0.09434
6645.48909	0.09319
6644.52472	0.09182
6643.56034	0.09089
6642.59597	0.09097
6641.63160	0.09263
6640.66723	0.09481
6639.70286	0.09501
6638.73848	0.09238
6637.77411	0.08995
6636.80974	0.09165
6635.84537	0.09508
6634.88099	0.09568
6633.91662	0.09399
6632.95225	0.09097
6631.98788	0.08797
6631.02351	0.08912
6630.05913	0.09444
6629.09476	0.09869
6628.13039	0.09868
6627.16602	0.09564
6626.20164	0.09141
6625.23727	0.08829
6624.27290	0.08850
6623.30853	0.09115
6622.34416	0.09244
6621.37978	0.09287
6620.41541	0.09455
6619.45104	0.09596
6618.48667	0.09679
6617.52229	0.09704
6616.55792	0.09556
6615.59355	0.09475
6614.62918	0.09590
6613.66481	0.09584
6612.70043	0.09361
6611.73606	0.09231
6610.77169	0.09300
6609.80732	0.09319
6608.84294	0.09097
6607.87857	0.08869
6606.91420	0.08970
6605.94983	0.09302
6604.98546	0.09487
6604.02108	0.09357
6603.05671	0.09263
6602.09234	0.09407
6601.12797	0.09417
6600.16359	0.09242
6599.19922	0.09280
6598.23485	0.09548
6597.27048	0.09679
6596.30611	0.09604
6595.34173	0.09592
6594.37736	0.09544
6593.41299	0.09190
6592.44862	0.08864
6591.48424	0.08924
6590.51987	0.09041
6589.55550	0.08951
6588.59113	0.08884
6587.62676	0.08971
6586.66238	0.09003
6585.69801	0.08973
6584.73364	0.09034
6583.76927	0.09052
6582.80489	0.09134
6581.84052	0.09504
6580.87615	0.09900
6579.91178	0.09916
6578.94740	0.09558
6577.98303	0.09211
6577.01866	0.09009
6576.05429	0.08903
6575.08992	0.08947
6574.12554	0.08932
6573.16117	0.08825
6572.19680	0.08983
6571.23243	0.09309
6570.26805	0.09404
6569.30368	0.09315
6568.33931	0.09324
6567.37494	0.09428
6566.41057	0.09473
6565.44619	0.09496
6564.48182	0.09533
6563.51745	0.09419
6562.55308	0.09149
6561.58870	0.08967
6560.62433	0.08967
6559.65996	0.09102
6558.69559	0.09193
6557.73122	0.09168
6556.76684	0.09199
6555.80247	0.09299
6554.83810	0.09396
6553.87373	0.09375
6552.90935	0.09064
6551.94498	0.08843
6550.98061	0.09145
6550.01624	0.09510
6549.05187	0.09488
6548.08749	0.09341
6547.12312	0.09193
6546.15875	0.08888
6545.19438	0.08661
6544.23000	0.08765
6543.26563	0.08894
6542.30126	0.08784
6541.33689	0.08723
6540.37252	0.08822
6539.40814	0.08897
6538.44377	0.09093
6537.47940	0.09374
6536.51503	0.09416
6535.55065	0.09168
6534.58628	0.08826
6533.62191	0.08625
6532.65754	0.08596
6531.69317	0.08738
6530.72879	0.09113
6529.76442	0.09473
6528.80005	0.09500
6527.83568	0.09338
6526.87130	0.09302
6525.90693	0.09324
6524.94256	0.09094
6523.97819	0.08720
6523.01382	0.08645
6522.04944	0.08918
6521.08507	0.09129
6520.12070	0.09133
6519.15633	0.09101
6518.19195	0.09146
6517.22758	0.09334
6516.26321	0.09464
6515.29884	0.09238
6514.33447	0.08821
6513.37009	0.08572
6512.40572	0.08610
6511.44135	0.08795
6510.47698	0.08933
6509.51260	0.08948
6508.54823	0.08964
6507.58386	0.09048
6506.61949	0.09216
6505.65511	0.09491
6504.69074	0.09601
6503.72637	0.09324
6502.76200	0.08860
6501.79763	0.08629
6500.83325	0.08831
6499.86888	0.09167
6498.90451	0.09197
6497.94014	0.08972
6496.97576	0.08856
6496.01139	0.08977
6495.04702	0.09266
6494.08265	0.09510
6493.11828	0.09351
6492.15390	0.09029
6491.18953	0.09137
6490.22516	0.09493
6489.26079	0.09639
6488.29641	0.09576
6487.33204	0.09354
6486.36767	0.09099
6485.40330	0.09050
6484.43893	0.09179
6483.47455	0.09284
6482.51018	0.09201
6481.54581	0.08993
6480.58144	0.08823
6479.61706	0.08795
6478.65269	0.09072
6477.68832	0.09541
6476.72395	0.09794
6475.75958	0.09750
6474.79520	0.09441
6473.83083	0.08884
6472.86646	0.08442
6471.90209	0.08451
6470.93771	0.08613
6469.97334	0.08656
6469.00897	0.08815
6468.04460	0.09176
6467.08023	0.09492
6466.11585	0.09444
6465.15148	0.08988
6464.18711	0.08692
6463.22274	0.08875
6462.25836	0.09079
6461.29399	0.09016
6460.32962	0.08807
6459.36525	0.08585
6458.40088	0.08587
6457.43650	0.08831
6456.47213	0.08918
6455.50776	0.08910
6454.54339	0.09101
6453.57901	0.09337
6452.61464	0.09278
6451.65027	0.09054
6450.68590	0.08994
6449.72153	0.09063
6448.75715	0.09130
6447.79278	0.09170
6446.82841	0.09143
6445.86404	0.09057
6444.89966	0.08934
6443.93529	0.08789
6442.97092	0.08681
6442.00655	0.08617
6441.04217	0.08652
6440.07780	0.08689
6439.11343	0.08506
6438.14906	0.08345
6437.18469	0.08426
6436.22031	0.08557
6435.25594	0.08706
6434.29157	0.08894
6433.32720	0.09045
6432.36282	0.09085
6431.39845	0.08943
6430.43408	0.08664
6429.46971	0.08500
6428.50534	0.08614
6427.54096	0.08868
6426.57659	0.09112
6425.61222	0.09196
6424.64785	0.09014
6423.68347	0.08856
6422.71910	0.08972
6421.75473	0.09139
6420.79036	0.09197
6419.82599	0.09182
6418.86161	0.08979
6417.89724	0.08662
6416.93287	0.08530
6415.96850	0.08632
6415.00412	0.08779
6414.03975	0.08815
6413.07538	0.08802
6412.11101	0.08777
6411.14664	0.08642
6410.18226	0.08492
6409.21789	0.08533
6408.25352	0.08679
6407.28915	0.08712
6406.32477	0.08726
6405.36040	0.08898
6404.39603	0.09112
6403.43166	0.09322
6402.46729	0.09541
6401.50291	0.09710
6400.53854	0.09694
6399.57417	0.09417
6398.60980	0.09094
6397.64542	0.09006
6396.68105	0.09093
6395.71668	0.09099
6394.75231	0.08947
6393.78794	0.08770
6392.82356	0.08699
6391.85919	0.08654
6390.89482	0.08501
6389.93045	0.08434
6388.96607	0.08621
6388.00170	0.08879
6387.03733	0.09010
6386.07296	0.09003
6385.10859	0.08924
6384.14421	0.08839
6383.17984	0.08802
6382.21547	0.08841
6381.25110	0.08924
6380.28672	0.08953
6379.32235	0.08940
6378.35798	0.08950
6377.39361	0.08915
6376.42924	0.08875
6375.46486	0.08934
6374.50049	0.08976
6373.53612	0.09028
6372.57175	0.09089
6371.60737	0.09075
6370.64300	0.09096
6369.67863	0.09154
6368.71426	0.09076
6367.74988	0.08868
6366.78551	0.08703
6365.82114	0.08629
6364.85677	0.08579
6363.89240	0.08569
6362.92802	0.08575
6361.96365	0.08623
6360.99928	0.08788
6360.03491	0.08954
6359.07053	0.09016
6358.10616	0.09018
6357.14179	0.09023
6356.17742	0.09021
6355.21305	0.08992
6354.24867	0.08940
6353.28430	0.08848
6352.31993	0.08788
6351.35556	0.08836
6350.39118	0.08834
6349.42681	0.08651
6348.46244	0.08471
6347.49807	0.08583
6346.53370	0.08906
6345.56932	0.09072
6344.60495	0.08930
6343.64058	0.08770
6342.67621	0.08875
6341.71183	0.08984
6340.74746	0.08808
6339.78309	0.08726
6338.81872	0.08975
6337.85435	0.09065
6336.88997	0.08799
6335.92560	0.08549
6334.96123	0.08471
6333.99686	0.08497
6333.03248	0.08608
6332.06811	0.08731
6331.10374	0.08697
6330.13937	0.08529
6329.17500	0.08401
6328.21062	0.08390
6327.24625	0.08411
6326.28188	0.08418
6325.31751	0.08489
6324.35313	0.08603
6323.38876	0.08665
6322.42439	0.08752
6321.46002	0.08822
6320.49565	0.08754
6319.53127	0.08561
6318.56690	0.08408
6317.60253	0.08538
6316.63816	0.08846
6315.67378	0.09023
6314.70941	0.08990
6313.74504	0.08768
6312.78067	0.08527
6311.81630	0.08512
6310.85192	0.08671
6309.88755	0.08757
6308.92318	0.08691
6307.95881	0.08572
6306.99443	0.08434
6306.03006	0.08338
6305.06569	0.08374
6304.10132	0.08379
6303.13695	0.08281
6302.17257	0.08288
6301.20820	0.08406
6300.24383	0.08505
6299.27946	0.08573
6298.31508	0.08643
6297.35071	0.08719
6296.38634	0.08703
6295.42197	0.08633
6294.45759	0.08686
6293.49322	0.08767
6292.52885	0.08702
6291.56448	0.08567
6290.60011	0.08453
6289.63573	0.08348
6288.67136	0.08285
6287.70699	0.08349
6286.74262	0.08479
6285.77824	0.08586
6284.81387	0.08656
6283.84950	0.08583
6282.88513	0.08449
6281.92076	0.08477
6280.95638	0.08672
6279.99201	0.08831
6279.02764	0.08738
6278.06327	0.08539
6277.09889	0.08582
6276.13452	0.08697
6275.17015	0.08569
6274.20578	0.08476
6273.24141	0.08587
6272.27703	0.08659
6271.31266	0.08582
6270.34829	0.08468
6269.38392	0.08455
6268.41954	0.08437
6267.45517	0.08318
6266.49080	0.08351
6265.52643	0.08552
6264.56206	0.08642
6263.59768	0.08526
6262.63331	0.08352
6261.66894	0.08288
6260.70457	0.08339
6259.74019	0.08524
6258.77582	0.08677
6257.81145	0.08513
6256.84708	0.08275
6255.88271	0.08305
6254.91833	0.08413
6253.95396	0.08448
6252.98959	0.08539
6252.02522	0.08601
6251.06084	0.08477
6250.09647	0.08434
6249.13210	0.08624
6248.16773	0.08680
6247.20336	0.08447
6246.23898	0.08242
6245.27461	0.08209
6244.31024	0.08300
6243.34587	0.08451
6242.38149	0.08497
6241.41712	0.08433
6240.45275	0.08421
6239.48838	0.08461
6238.52401	0.08435
6237.55963	0.08364
6236.59526	0.08285
6235.63089	0.08303
6234.66652	0.08499
6233.70214	0.08654
6232.73777	0.08632
6231.77340	0.08550
6230.80903	0.08469
6229.84465	0.08439
6228.88028	0.08488
6227.91591	0.08427
6226.95154	0.08211
6225.98717	0.08151
6225.02279	0.08356
6224.05842	0.08604
6223.09405	0.08636
6222.12968	0.08401
6221.16530	0.08285
6220.20093	0.08437
6219.23656	0.08490
6218.27219	0.08349
6217.30782	0.08259
6216.34344	0.08262
6215.37907	0.08244
6214.41470	0.08237
6213.45033	0.08192
6212.48595	0.08157
6211.52158	0.08354
6210.55721	0.08628
6209.59284	0.08632
6208.62847	0.08408
6207.66409	0.08238
6206.69972	0.08210
6205.73535	0.08148
6204.77098	0.08067
6203.80660	0.08207
6202.84223	0.08432
6201.87786	0.08477
6200.91349	0.08392
6199.94912	0.08380
6198.98474	0.08525
6198.02037	0.08718
6197.05600	0.08725
6196.09163	0.08537
6195.12725	0.08381
6194.16288	0.08373
6193.19851	0.08413
6192.23414	0.08436
6191.26977	0.08424
6190.30539	0.08410
6189.34102	0.08393
6188.37665	0.08312
6187.41228	0.08210
6186.44790	0.08170
6185.48353	0.08112
6184.51916	0.08085
6183.55479	0.08287
6182.59042	0.08524
6181.62604	0.08422
6180.66167	0.08176
6179.69730	0.08133
6178.73293	0.08186
6177.76855	0.08229
6176.80418	0.08296
6175.83981	0.08319
6174.87544	0.08291
6173.91107	0.08246
6172.94669	0.08323
6171.98232	0.08610
6171.01795	0.08847
6170.05358	0.08779
6169.08920	0.08569
6168.12483	0.08422
6167.16046	0.08307
6166.19609	0.08287
6165.23172	0.08400
6164.26734	0.08409
6163.30297	0.08282
6162.33860	0.08290
6161.37423	0.08460
6160.40985	0.08495
6159.44548	0.08315
6158.48111	0.08160
6157.51674	0.08201
6156.55236	0.08438
6155.58799	0.08597
6154.62362	0.08388
6153.65925	0.08134
6152.69488	0.08148
6151.73050	0.08150
6150.76613	0.08044
6149.80176	0.08045
6148.83739	0.08166
6147.87301	0.08270
6146.90864	0.08311
6145.94427	0.08268
6144.97990	0.08226
6144.01553	0.08283
6143.05115	0.08264
6142.08678	0.08141
6141.12241	0.08161
6140.15804	0.08196
6139.19366	0.08051
6138.22929	0.07953
6137.26492	0.07991
6136.30055	0.08008
6135.33618	0.08046
6134.37180	0.08177
6133.40743	0.08258
6132.44306	0.08173
6131.47869	0.08110
6130.51431	0.08171
6129.54994	0.08123
6128.58557	0.07973
6127.62120	0.08010
6126.65683	0.08170
6125.69245	0.08194
6124.72808	0.08154
6123.76371	0.08171
6122.79934	0.08223
6121.83496	0.08312
6120.87059	0.08419
6119.90622	0.08493
6118.94185	0.08434
6117.97748	0.08239
6117.01310	0.08126
6116.04873	0.08196
6115.08436	0.08288
6114.11999	0.08281
6113.15561	0.08238
6112.19124	0.08247
6111.22687	0.08286
6110.26250	0.08285
6109.29813	0.08266
6108.33375	0.08320
6107.36938	0.08361
6106.40501	0.08223
6105.44064	0.07988
6104.47626	0.07812
6103.51189	0.07705
6102.54752	0.07638
6101.58315	0.07643
6100.61878	0.07792
6099.65440	0.08023
6098.69003	0.08117
6097.72566	0.08075
6096.76129	0.08122
6095.79691	0.08265
6094.83254	0.08321
6093.86817	0.08243
6092.90380	0.08189
6091.93942	0.08362
6090.97505	0.08614
6090.01068	0.08583
6089.04631	0.08325
6088.08194	0.08172
6087.11756	0.08192
6086.15319	0.08202
6085.18882	0.08135
6084.22445	0.08047
6083.26007	0.07856
6082.29570	0.07608
6081.33133	0.07547
6080.36696	0.07656
6079.40259	0.07822
6078.43821	0.08033
6077.47384	0.08111
6076.50947	0.07989
6075.54510	0.07919
6074.58072	0.08001
6073.61635	0.08171
6072.65198	0.08448
6071.68761	0.08666
6070.72324	0.08563
6069.75886	0.08297
6068.79449	0.08116
6067.83012	0.08044
6066.86575	0.08101
6065.90137	0.08186
6064.93700	0.08142
6063.97263	0.08118
6063.00826	0.08212
6062.04389	0.08214
6061.07951	0.08063
6060.11514	0.07923
6059.15077	0.07883
6058.18640	0.07929
6057.22202	0.08043
6056.25765	0.08144
6055.29328	0.08079
6054.32891	0.07917
6053.36454	0.07874
6052.40016	0.07980
6051.43579	0.08138
6050.47142	0.08201
6049.50705	0.08049
6048.54267	0.07838
6047.57830	0.07813
6046.61393	0.07899
6045.64956	0.07817
6044.68519	0.07565
6043.72081	0.07495
6042.75644	0.07770
6041.79207	0.08066
6040.82770	0.08072
6039.86332	0.07954
6038.89895	0.08053
6037.93458	0.08310
6036.97021	0.08330
6036.00584	0.08028
6035.04146	0.07754
6034.07709	0.07655
6033.11272	0.07577
6032.14835	0.07529
6031.18397	0.07655
6030.21960	0.07946
6029.25523	0.08177
6028.29086	0.08109
6027.32649	0.07858
6026.36211	0.07734
6025.39774	0.07740
6024.43337	0.07727
6023.46900	0.07701
6022.50462	0.07671
6021.54025	0.07738
6020.57588	0.07882
6019.61151	0.07941
6018.64713	0.07939
6017.68276	0.07899
6016.71839	0.07883
6015.75402	0.08030
6014.78965	0.08173
6013.82527	0.08125
6012.86090	0.07982
6011.89653	0.07802
6010.93216	0.07645
6009.96778	0.07668
6009.00341	0.07770
6008.03904	0.07773
6007.07467	0.07791
6006.11030	0.07843
6005.14592	0.07756
6004.18155	0.07578
6003.21718	0.07503
6002.25281	0.07601
6001.28843	0.07766
6000.32406	0.07851
5999.35969	0.07864
5998.39532	0.07923
5997.43095	0.08023
5996.46657	0.08030
5995.50220	0.07946
5994.53783	0.07899
5993.57346	0.07898
5992.60908	0.07875
5991.64471	0.07834
5990.68034	0.07785
5989.71597	0.07751
5988.75160	0.07805
5987.78722	0.07928
5986.82285	0.08041
5985.85848	0.08084
5984.89411	0.07965
5983.92973	0.07786
5982.96536	0.07745
5982.00099	0.07824
5981.03662	0.07846
5980.07225	0.07742
5979.10787	0.07657
5978.14350	0.07678
5977.17913	0.07753
5976.21476	0.07818
5975.25038	0.07812
5974.28601	0.07754
5973.32164	0.07718
5972.35727	0.07766
5971.39290	0.07867
5970.42852	0.07922
5969.46415	0.07927
5968.49978	0.07858
5967.53541	0.07688
5966.57103	0.07482
5965.60666	0.07408
5964.64229	0.07539
5963.67792	0.07669
5962.71355	0.07678
5961.74917	0.07692
5960.78480	0.07699
5959.82043	0.07649
5958.85606	0.07649
5957.89168	0.07653
5956.92731	0.07584
5955.96294	0.07610
5954.99857	0.07728
5954.03420	0.07743
5953.06982	0.07735
5952.10545	0.07809
5951.14108	0.07924
5950.17671	0.08072
5949.21233	0.08241
5948.24796	0.08355
5947.28359	0.08317
5946.31922	0.08152
5945.35484	0.07986
5944.39047	0.07863
5943.42610	0.07731
5942.46173	0.07643
5941.49736	0.07695
5940.53298	0.07780
5939.56861	0.07758
5938.60424	0.07670
5937.63987	0.07633
5936.67549	0.07729
5935.71112	0.07861
5934.74675	0.07866
5933.78238	0.07753
5932.81801	0.07703
5931.85363	0.07764
5930.88926	0.07743
5929.92489	0.07636
5928.96052	0.07662
5927.99614	0.07712
5927.03177	0.07672
5926.06740	0.07719
5925.10303	0.07849
5924.13866	0.07869
5923.17428	0.07740
5922.20991	0.07592
5921.24554	0.07515
5920.28117	0.07571
5919.31679	0.07699
5918.35242	0.07674
5917.38805	0.07547
5916.42368	0.07550
5915.45931	0.07658
5914.49493	0.07704
5913.53056	0.07693
5912.56619	0.07679
5911.60182	0.07583
5910.63744	0.07496
5909.67307	0.07582
5908.70870	0.07691
5907.74433	0.07680
5906.77996	0.07578
5905.81558	0.07498
5904.85121	0.07610
5903.88684	0.07810
5902.92247	0.07862
5901.95809	0.07753
5900.99372	0.07548
5900.02935	0.07356
5899.06498	0.07392
5898.10061	0.07619
5897.13623	0.07686
5896.17186	0.07555
5895.20749	0.07533
5894.24312	0.07632
5893.27874	0.07646
5892.31437	0.07567
5891.35000	0.07488
5890.38563	0.07477
5889.42126	0.07545
5888.45688	0.07646
5887.49251	0.07724
5886.52814	0.07781
5885.56377	0.07790
5884.59939	0.07666
5883.63502	0.07454
5882.67065	0.07285
5881.70628	0.07275
5880.74190	0.07453
5879.77753	0.07660
5878.81316	0.07740
5877.84879	0.07686
5876.88442	0.07584
5875.92004	0.07567
5874.95567	0.07608
5873.99130	0.07539
5873.02693	0.07423
5872.06255	0.07448
5871.09818	0.07552
5870.13381	0.07533
5869.16944	0.07393
5868.20507	0.07371
5867.24069	0.07531
5866.27632	0.07647
5865.31195	0.07630
5864.34758	0.07643
5863.38320	0.07738
5862.41883	0.07821
5861.45446	0.07852
5860.49009	0.07823
5859.52572	0.07740
5858.56134	0.07637
5857.59697	0.07558
5856.63260	0.07493
5855.66823	0.07382
5854.70385	0.07315
5853.73948	0.07380
5852.77511	0.07482
5851.81074	0.07536
5850.84637	0.07530
5849.88199	0.07532
5848.91762	0.07628
5847.95325	0.07743
5846.98888	0.07735
5846.02450	0.07622
5845.06013	0.07548
5844.09576	0.07563
5843.13139	0.07640
5842.16702	0.07695
5841.20264	0.07602
5840.23827	0.07475
5839.27390	0.07480
5838.30953	0.07551
5837.34515	0.07639
5836.38078	0.07723
5835.41641	0.07738
5834.45204	0.07724
5833.48767	0.07703
5832.52329	0.07672
5831.55892	0.07688
5830.59455	0.07668
5829.63018	0.07594
5828.66580	0.07644
5827.70143	0.07674
5826.73706	0.07466
5825.77269	0.07331
5824.80832	0.07446
5823.84394	0.07444
5822.87957	0.07192
5821.91520	0.06992
5820.95083	0.07046
5819.98645	0.07255
5819.02208	0.07421
5818.05771	0.07429
5817.09334	0.07361
5816.12897	0.07341
5815.16459	0.07255
5814.20022	0.07071
5813.23585	0.07060
5812.27148	0.07282
5811.30710	0.07497
5810.34273	0.07565
5809.37836	0.07504
5808.41399	0.07424
5807.44961	0.07399
5806.48524	0.07368
5805.52087	0.07333
5804.55650	0.07365
5803.59213	0.07420
5802.62775	0.07427
5801.66338	0.07411
5800.69901	0.07415
5799.73464	0.07445
5798.77026	0.07478
5797.80589	0.07497
5796.84152	0.07483
5795.87715	0.07438
5794.91278	0.07461
5793.94840	0.07564
5792.98403	0.07531
5792.01966	0.07427
5791.05529	0.07496
5790.09091	0.07636
5789.12654	0.07729
5788.16217	0.07773
5787.19780	0.07699
5786.23343	0.07555
5785.26905	0.07443
5784.30468	0.07388
5783.34031	0.07382
5782.37594	0.07362
5781.41156	0.07350
5780.44719	0.07429
5779.48282	0.07478
5778.51845	0.07379
5777.55408	0.07293
5776.58970	0.07362
5775.62533	0.07467
5774.66096	0.07450
5773.69659	0.07397
5772.73221	0.07409
5771.76784	0.07392
5770.80347	0.07351
5769.83910	0.07341
5768.87473	0.07305
5767.91035	0.07232
5766.94598	0.07158
5765.98161	0.07133
5765.01724	0.07216
5764.05286	0.07313
5763.08849	0.07310
5762.12412	0.07286
5761.15975	0.07371
5760.19538	0.07457
5759.23100	0.07341
5758.26663	0.07152
5757.30226	0.07154
5756.33789	0.07250
5755.37351	0.07253
5754.40914	0.07198
5753.44477	0.07173
5752.48040	0.07172
5751.51603	0.07122
5750.55165	0.07072
5749.58728	0.07143
5748.62291	0.07269
5747.65854	0.07345
5746.69416	0.07389
5745.72979	0.07407
5744.76542	0.07383
5743.80105	0.07321
5742.83667	0.07297
5741.87230	0.07374
5740.90793	0.07434
5739.94356	0.07405
5738.97919	0.07405
5738.01481	0.07439
5737.05044	0.07425
5736.08607	0.07370
5735.12170	0.07296
5734.15732	0.07267
5733.19295	0.07353
5732.22858	0.07463
5731.26421	0.07422
5730.29984	0.07280
5729.33546	0.07287
5728.37109	0.07429
5727.40672	0.07474
5726.44235	0.07396
5725.47797	0.07336
5724.51360	0.07288
5723.54923	0.07162
5722.58486	0.07033
5721.62049	0.07012
5720.65611	0.07080
5719.69174	0.07176
5718.72737	0.07205
5717.76300	0.07126
5716.79862	0.07086
5715.83425	0.07146
5714.86988	0.07152
5713.90551	0.07158
5712.94114	0.07318
5711.97676	0.07446
5711.01239	0.07352
5710.04802	0.07177
5709.08365	0.07137
5708.11927	0.07265
5707.15490	0.07385
5706.19053	0.07340
5705.22616	0.07221
5704.26179	0.07152
5703.29741	0.07164
5702.33304	0.07235
5701.36867	0.07288
5700.40430	0.07305
5699.43992	0.07270
5698.47555	0.07166
5697.51118	0.07124
5696.54681	0.07165
5695.58244	0.07198
5694.61806	0.07236
5693.65369	0.07286
5692.68932	0.07367
5691.72495	0.07407
5690.76057	0.07280
5689.79620	0.07103
5688.83183	0.06995
5687.86746	0.06906
5686.90309	0.06864
5685.93871	0.06936
5684.97434	0.07080
5684.00997	0.07203
5683.04560	0.07260
5682.08122	0.07186
5681.11685	0.06984
5680.15248	0.06890
5679.18811	0.07038
5678.22374	0.07188
5677.25936	0.07098
5676.29499	0.06967
5675.33062	0.07048
5674.36625	0.07127
5673.40187	0.07064
5672.43750	0.07030
5671.47313	0.07052
5670.50876	0.07105
5669.54438	0.07226
5668.58001	0.07285
5667.61564	0.07194
5666.65127	0.07096
5665.68690	0.07074
5664.72252	0.07062
5663.75815	0.07040
5662.79378	0.07059
5661.82941	0.07108
5660.86503	0.07095
5659.90066	0.06993
5658.93629	0.06911
5657.97192	0.06930
5657.00755	0.07002
5656.04317	0.07052
5655.07880	0.07041
5654.11443	0.06989
5653.15006	0.06949
5652.18568	0.06931
5651.22131	0.06961
5650.25694	0.07073
5649.29257	0.07173
5648.32820	0.07131
5647.36382	0.06993
5646.39945	0.06911
5645.43508	0.06936
5644.47071	0.07051
5643.50633	0.07183
5642.54196	0.07210
5641.57759	0.07124
5640.61322	0.06980
5639.64885	0.06858
5638.68447	0.06855
5637.72010	0.06909
5636.75573	0.06919
5635.79136	0.06964
5634.82698	0.07091
5633.86261	0.07143
5632.89824	0.07085
5631.93387	0.07077
5630.96950	0.07134
5630.00512	0.07147
5629.04075	0.07101
5628.07638	0.07068
5627.11201	0.07107
5626.14763	0.07142
5625.18326	0.07052
5624.21889	0.06909
5623.25452	0.06848
5622.29015	0.06876
5621.32577	0.06939
5620.36140	0.06999
5619.39703	0.07075
5618.43266	0.07170
5617.46828	0.07203
5616.50391	0.07173
5615.53954	0.07165
5614.57517	0.07197
5613.61080	0.07221
5612.64642	0.07200
5611.68205	0.07137
5610.71768	0.07084
5609.75331	0.07042
5608.78893	0.07045
5607.82456	0.07154
5606.86019	0.07283
5605.89582	0.07295
5604.93144	0.07192
5603.96707	0.07129
5603.00270	0.07199
5602.03833	0.07240
5601.07396	0.07115
5600.10958	0.06977
5599.14521	0.06994
5598.18084	0.07109
5597.21647	0.07225
5596.25209	0.07303
5595.28772	0.07237
5594.32335	0.07031
5593.35898	0.06909
5592.39461	0.06979
5591.43023	0.07110
5590.46586	0.07147
5589.50149	0.07136
5588.53712	0.07153
5587.57274	0.07114
5586.60837	0.06945
5585.64400	0.06781
5584.67963	0.06776
5583.71526	0.06872
5582.75088	0.06958
5581.78651	0.06975
5580.82214	0.06932
5579.85777	0.06913
5578.89339	0.07000
5577.92902	0.07161
5576.96465	0.07246
5576.00028	0.07105
5575.03591	0.06796
5574.07153	0.06581
5573.10716	0.06560
5572.14279	0.06597
5571.17842	0.06634
5570.21404	0.06713
5569.24967	0.06833
5568.28530	0.06952
5567.32093	0.07019
5566.35656	0.07021
5565.39218	0.07008
5564.42781	0.07037
5563.46344	0.07047
5562.49907	0.06941
5561.53469	0.06807
5560.57032	0.06807
5559.60595	0.06887
5558.64158	0.06906
5557.67721	0.06907
5556.71283	0.06946
5555.74846	0.06915
5554.78409	0.06790
5553.81972	0.06696
5552.85534	0.06674
5551.89097	0.06724
5550.92660	0.06858
5549.96223	0.06980
5548.99786	0.07016
5548.03348	0.06999
5547.06911	0.06954
5546.10474	0.06851
5545.14037	0.06738
5544.17599	0.06759
5543.21162	0.06868
5542.24725	0.06922
5541.28288	0.06953
5540.31851	0.06985
5539.35413	0.06952
5538.38976	0.06868
5537.42539	0.06809
5536.46102	0.06814
5535.49664	0.06828
5534.53227	0.06801
5533.56790	0.06814
5532.60353	0.06917
5531.63915	0.07009
5530.67478	0.07012
5529.71041	0.06951
5528.74604	0.06896
5527.78167	0.06849
5526.81729	0.06767
5525.85292	0.06675
5524.88855	0.06626
5523.92418	0.06686
5522.95980	0.06868
5521.99543	0.06997
5521.03106	0.06948
5520.06669	0.06827
5519.10232	0.06753
5518.13794	0.06725
5517.17357	0.06691
5516.20920	0.06704
5515.24483	0.06817
5514.28045	0.06946
5513.31608	0.07049
5512.35171	0.07093
5511.38734	0.07005
5510.42297	0.06856
5509.45859	0.06770
5508.49422	0.06764
5507.52985	0.06783
5506.56548	0.06802
5505.60110	0.06818
5504.63673	0.06784
5503.67236	0.06737
5502.70799	0.06749
5501.74362	0.06740
5500.77924	0.06676
5499.81487	0.06601
5498.85050	0.06523
5497.88613	0.06524
5496.92175	0.06626
5495.95738	0.06682
5494.99301	0.06634
5494.02864	0.06560
5493.06427	0.06597
5492.09989	0.06680
5491.13552	0.06699
5490.17115	0.06761
5489.20678	0.06863
5488.24240	0.06799
5487.27803	0.06661
5486.31366	0.06690
5485.34929	0.06781
5484.38492	0.06743
5483.42054	0.06694
5482.45617	0.06772
5481.49180	0.06821
5480.52743	0.06725
5479.56305	0.06661
5478.59868	0.06744
5477.63431	0.06813
5476.66994	0.06733
5475.70557	0.06636
5474.74119	0.06715
5473.77682	0.06782
5472.81245	0.06743
5471.84808	0.06633
5470.88370	0.06527
5469.91933	0.06505
5468.95496	0.06584
5467.99059	0.06719
5467.02622	0.06822
5466.06184	0.06861
5465.09747	0.06830
5464.13310	0.06722
5463.16873	0.06621
5462.20435	0.06575
5461.23998	0.06669
5460.27561	0.06841
5459.31124	0.06816
5458.34686	0.06650
5457.38249	0.06564
5456.41812	0.06598
5455.45375	0.06634
5454.48938	0.06661
5453.52500	0.06678
5452.56063	0.06637
5451.59626	0.06589
5450.63189	0.06654
5449.66751	0.06761
5448.70314	0.06685
5447.73877	0.06558
5446.77440	0.06555
5445.81003	0.06618
5444.84565	0.06674
5443.88128	0.06730
5442.91691	0.06762
5441.95254	0.06819
5440.98816	0.06881
5440.02379	0.06880
5439.05942	0.06935
5438.09505	0.07014
5437.13068	0.07034
5436.16630	0.07073
5435.20193	0.07035
5434.23756	0.06840
5433.27319	0.06746
5432.30881	0.06736
5431.34444	0.06631
5430.38007	0.06447
5429.41570	0.06424
5428.45133	0.06585
5427.48695	0.06691
5426.52258	0.06700
5425.55821	0.06681
5424.59384	0.06702
5423.62946	0.06739
5422.66509	0.06708
5421.70072	0.06568
5420.73635	0.06340
5419.77198	0.06154
5418.80760	0.06136
5417.84323	0.06250
5416.87886	0.06386
5415.91449	0.06481
5414.95011	0.06530
5413.98574	0.06560
5413.02137	0.06604
5412.05700	0.06675
5411.09263	0.06747
5410.12825	0.06737
5409.16388	0.06627
5408.19951	0.06507
5407.23514	0.06437
5406.27076	0.06366
5405.30639	0.06286
5404.34202	0.06318
5403.37765	0.06442
5402.41328	0.06452
5401.44890	0.06349
5400.48453	0.06344
5399.52016	0.06486
5398.55579	0.06603
5397.59141	0.06606
5396.62704	0.06490
5395.66267	0.06323
5394.69830	0.06292
5393.73392	0.06529
5392.76955	0.06755
5391.80518	0.06774
5390.84081	0.06665
5389.87644	0.06547
5388.91206	0.06472
5387.94769	0.06433
5386.98332	0.06450
5386.01895	0.06483
5385.05457	0.06479
5384.09020	0.06516
5383.12583	0.06585
5382.16146	0.06592
5381.19709	0.06515
5380.23271	0.06398
5379.26834	0.06283
5378.30397	0.06213
5377.33960	0.06231
5376.37522	0.06259
5375.41085	0.06299
5374.44648	0.06416
5373.48211	0.06483
5372.51774	0.06473
5371.55336	0.06491
5370.58899	0.06499
5369.62462	0.06478
5368.66025	0.06500
5367.69587	0.06528
5366.73150	0.06514
5365.76713	0.06528
5364.80276	0.06574
5363.83839	0.06556
5362.87401	0.06473
5361.90964	0.06395
5360.94527	0.06350
5359.98090	0.06383
5359.01652	0.06480
5358.05215	0.06540
5357.08778	0.06524
5356.12341	0.06476
5355.15904	0.06482
5354.19466	0.06611
5353.23029	0.06659
5352.26592	0.06507
5351.30155	0.06368
5350.33717	0.06346
5349.37280	0.06428
5348.40843	0.06485
5347.44406	0.06442
5346.47969	0.06429
5345.51531	0.06537
5344.55094	0.06633
5343.58657	0.06647
5342.62220	0.06596
5341.65782	0.06433
5340.69345	0.06265
5339.72908	0.06232
5338.76471	0.06288
5337.80034	0.06236
5336.83596	0.06152
5335.87159	0.06147
5334.90722	0.06202
5333.94285	0.06252
5332.97847	0.06287
5332.01410	0.06344
5331.04973	0.06424
5330.08536	0.06504
5329.12099	0.06566
5328.15661	0.06524
5327.19224	0.06362
5326.22787	0.06282
5325.26350	0.06332
5324.29912	0.06441
5323.33475	0.06513
5322.37038	0.06516
5321.40601	0.06511
5320.44163	0.06492
5319.47726	0.06415
5318.51289	0.06313
5317.54852	0.06248
5316.58415	0.06259
5315.61977	0.06281
5314.65540	0.06240
5313.69103	0.06236
5312.72666	0.06336
5311.76228	0.06389
5310.79791	0.06327
5309.83354	0.06301
5308.86917	0.06385
5307.90480	0.06466
5306.94042	0.06466
5305.97605	0.06443
5305.01168	0.06381
5304.04731	0.06305
5303.08293	0.06357
5302.11856	0.06536
5301.15419	0.06649
5300.18982	0.06548
5299.22545	0.06374
5298.26107	0.06335
5297.29670	0.06393
5296.33233	0.06427
5295.36796	0.06365
5294.40358	0.06254
5293.43921	0.06170
5292.47484	0.06111
5291.51047	0.06077
5290.54610	0.06104
5289.58172	0.06200
5288.61735	0.06299
5287.65298	0.06358
5286.68861	0.06386
5285.72423	0.06355
5284.75986	0.06239
5283.79549	0.06170
5282.83112	0.06215
5281.86675	0.06267
5280.90237	0.06266
5279.93800	0.06286
5278.97363	0.06335
5278.00926	0.06344
5277.04488	0.06332
5276.08051	0.06325
5275.11614	0.06283
5274.15177	0.06223
5273.18740	0.06179
5272.22302	0.06123
5271.25865	0.06126
5270.29428	0.06251
5269.32991	0.06372
5268.36553	0.06388
5267.40116	0.06343
5266.43679	0.06272
5265.47242	0.06243
5264.50805	0.06273
5263.54367	0.06242
5262.57930	0.06188
5261.61493	0.06186
5260.65056	0.06208
5259.68618	0.06255
5258.72181	0.06263
5257.75744	0.06182
5256.79307	0.06098
5255.82869	0.06058
5254.86432	0.06073
5253.89995	0.06137
5252.93558	0.06188
5251.97121	0.06220
5251.00683	0.06252
5250.04246	0.06290
5249.07809	0.06381
5248.11372	0.06493
5247.14934	0.06467
5246.18497	0.06368
5245.22060	0.06301
5244.25623	0.06277
5243.29186	0.06243
5242.32748	0.06146
5241.36311	0.06014
5240.39874	0.05940
5239.43437	0.05946
5238.46999	0.06024
5237.50562	0.06147
5236.54125	0.06219
5235.57688	0.06214
5234.61251	0.06202
5233.64813	0.06194
5232.68376	0.06180
5231.71939	0.06180
5230.75502	0.06174
5229.79064	0.06197
5228.82627	0.06234
5227.86190	0.06193
5226.89753	0.06149
5225.93316	0.06269
5224.96878	0.06388
5224.00441	0.06351
5223.04004	0.06289
5222.07567	0.06242
5221.11129	0.06202
5220.14692	0.06209
5219.18255	0.06259
5218.21818	0.06312
5217.25381	0.06321
5216.28943	0.06269
5215.32506	0.06210
5214.36069	0.06180
5213.39632	0.06197
5212.43194	0.06233
5211.46757	0.06182
5210.50320	0.06066
5209.53883	0.06068
5208.57446	0.06229
5207.61008	0.06365
5206.64571	0.06347
5205.68134	0.06179
5204.71697	0.06040
5203.75259	0.05992
5202.78822	0.05993
5201.82385	0.06030
5200.85948	0.06089
5199.89511	0.06115
5198.93073	0.06102
5197.96636	0.06087
5197.00199	0.06097
5196.03762	0.06106
5195.07324	0.06077
5194.10887	0.06064
5193.14450	0.06140
5192.18013	0.06226
5191.21576	0.06199
5190.25138	0.06085
5189.28701	0.06003
5188.32264	0.05998
5187.35827	0.05977
5186.39389	0.05893
5185.42952	0.05875
5184.46515	0.05995
5183.50078	0.06086
5182.53640	0.06079
5181.57203	0.06060
5180.60766	0.06085
5179.64329	0.06073
5178.67892	0.05993
5177.71454	0.05940
5176.75017	0.05941
5175.78580	0.05994
5174.82143	0.06095
5173.85705	0.06155
5172.89268	0.06105
5171.92831	0.05995
5170.96394	0.05936
5169.99957	0.05929
5169.03519	0.05890
5168.07082	0.05867
5167.10645	0.05912
5166.14208	0.05953
5165.17770	0.05944
5164.21333	0.05905
5163.24896	0.05867
5162.28459	0.05867
5161.32022	0.05915
5160.35584	0.05979
5159.39147	0.05996
5158.42710	0.05952
5157.46273	0.05907
5156.49835	0.05921
5155.53398	0.05993
5154.56961	0.06047
5153.60524	0.06032
5152.64087	0.06030
5151.67649	0.06074
5150.71212	0.06087
5149.74775	0.06035
5148.78338	0.05971
5147.81900	0.05970
5146.85463	0.06034
5145.89026	0.06058
5144.92589	0.06024
5143.96152	0.06015
5142.99714	0.06002
5142.03277	0.05960
5141.06840	0.05947
5140.10403	0.05927
5139.13965	0.05886
5138.17528	0.05857
5137.21091	0.05863
5136.24654	0.05932
5135.28217	0.06009
5134.31779	0.06015
5133.35342	0.05959
5132.38905	0.05917
5131.42468	0.05908
5130.46030	0.05875
5129.49593	0.05835
5128.53156	0.05848
5127.56719	0.05888
5126.60282	0.05881
5125.63844	0.05824
5124.67407	0.05801
5123.70970	0.05881
5122.74533	0.05990
5121.78095	0.06033
5120.81658	0.06043
5119.85221	0.06072
5118.88784	0.06086
5117.92346	0.06036
5116.95909	0.05940
5115.99472	0.05864
5115.03035	0.05801
5114.06598	0.05769
5113.10160	0.05852
5112.13723	0.05984
5111.17286	0.06043
5110.20849	0.06007
5109.24411	0.05940
5108.27974	0.05937
5107.31537	0.05952
5106.35100	0.05897
5105.38663	0.05830
5104.42225	0.05802
5103.45788	0.05802
5102.49351	0.05833
5101.52914	0.05849
5100.56476	0.05843
5099.60039	0.05879
5098.63602	0.05948
5097.67165	0.05971
5096.70728	0.05913
5095.74290	0.05820
5094.77853	0.05739
5093.81416	0.05700
5092.84979	0.05732
5091.88541	0.05804
5090.92104	0.05875
5089.95667	0.05918
5088.99230	0.05898
5088.02793	0.05840
5087.06355	0.05802
5086.09918	0.05815
5085.13481	0.05905
5084.17044	0.06027
5083.20606	0.06068
5082.24169	0.06012
5081.27732	0.05946
5080.31295	0.05907
5079.34858	0.05915
5078.38420	0.05991
5077.41983	0.06036
5076.45546	0.05999
5075.49109	0.05953
5074.52671	0.05920
5073.56234	0.05895
5072.59797	0.05877
5071.63360	0.05818
5070.66923	0.05780
[truncated: 4,740 more rows]
