# Supplementary material for: Ultrathin 2 nm gold as impedance-matched absorber for infrared light
Source: Nat Commun. 2020 May 1;11:2161. doi: 10.1038/s41467-020-15762-3 (PMC7195431; doi:10.1038/s41467-020-15762-3)
Supplement: Supplementary file 3 — Source Data [file 41467_2020_15762_MOESM3_ESM.zip › SOURCE DATA/Fig.3 - SiN optical measurements and dataprocessing/SiN-50nm-REFL04.dpt]

6998.44933	0.10047
6997.48496	0.10029
6996.52058	0.10012
6995.55621	0.10209
6994.59184	0.10417
6993.62747	0.10224
6992.66309	0.09703
6991.69872	0.09370
6990.73435	0.09769
6989.76998	0.10529
6988.80561	0.10595
6987.84123	0.09972
6986.87686	0.09515
6985.91249	0.09567
6984.94812	0.09796
6983.98374	0.09740
6983.01937	0.09501
6982.05500	0.09531
6981.09063	0.09793
6980.12626	0.09914
6979.16188	0.09939
6978.19751	0.09967
6977.23314	0.09967
6976.26877	0.10123
6975.30439	0.10405
6974.34002	0.10410
6973.37565	0.10079
6972.41128	0.09838
6971.44691	0.09796
6970.48253	0.09910
6969.51816	0.09986
6968.55379	0.09809
6967.58942	0.09722
6966.62504	0.09902
6965.66067	0.10008
6964.69630	0.10161
6963.73193	0.10592
6962.76756	0.10981
6961.80318	0.11006
6960.83881	0.10673
6959.87444	0.10105
6958.91007	0.09778
6957.94569	0.10143
6956.98132	0.10837
6956.01695	0.11285
6955.05258	0.11313
6954.08821	0.11102
6953.12383	0.11033
6952.15946	0.11050
6951.19509	0.10618
6950.23072	0.09875
6949.26634	0.09596
6948.30197	0.09792
6947.33760	0.09878
6946.37323	0.09949
6945.40886	0.10063
6944.44448	0.09889
6943.48011	0.09704
6942.51574	0.09771
6941.55137	0.09806
6940.58699	0.09803
6939.62262	0.09952
6938.65825	0.10122
6937.69388	0.10337
6936.72951	0.10589
6935.76513	0.10541
6934.80076	0.10105
6933.83639	0.09436
6932.87202	0.08752
6931.90764	0.08375
6930.94327	0.08382
6929.97890	0.08610
6929.01453	0.08930
6928.05015	0.09206
6927.08578	0.09592
6926.12141	0.10053
6925.15704	0.10218
6924.19267	0.09970
6923.22829	0.09825
6922.26392	0.10111
6921.29955	0.10321
6920.33518	0.10322
6919.37080	0.10499
6918.40643	0.10700
6917.44206	0.10612
6916.47769	0.10443
6915.51332	0.10408
6914.54894	0.10306
6913.58457	0.10096
6912.62020	0.09931
6911.65583	0.09807
6910.69145	0.09808
6909.72708	0.09778
6908.76271	0.09473
6907.79834	0.09229
6906.83397	0.09459
6905.86959	0.09873
6904.90522	0.09930
6903.94085	0.09725
6902.97648	0.09631
6902.01210	0.09670
6901.04773	0.09483
6900.08336	0.09179
6899.11899	0.09335
6898.15462	0.09652
6897.19024	0.09584
6896.22587	0.09801
6895.26150	0.10417
6894.29713	0.10408
6893.33275	0.09989
6892.36838	0.10228
6891.40401	0.10822
6890.43964	0.10883
6889.47527	0.10336
6888.51089	0.09725
6887.54652	0.09469
6886.58215	0.09526
6885.61778	0.09565
6884.65340	0.09442
6883.68903	0.09269
6882.72466	0.09099
6881.76029	0.09047
6880.79592	0.09103
6879.83154	0.09410
6878.86717	0.10017
6877.90280	0.10304
6876.93843	0.10006
6875.97405	0.09785
6875.00968	0.09987
6874.04531	0.10263
6873.08094	0.10350
6872.11657	0.10194
6871.15219	0.09889
6870.18782	0.09576
6869.22345	0.09371
6868.25908	0.09406
6867.29470	0.09641
6866.33033	0.09967
6865.36596	0.10165
6864.40159	0.10185
6863.43722	0.10219
6862.47284	0.10228
6861.50847	0.10128
6860.54410	0.10123
6859.57973	0.10103
6858.61535	0.09994
6857.65098	0.10027
6856.68661	0.10166
6855.72224	0.10120
6854.75786	0.09863
6853.79349	0.09786
6852.82912	0.10061
6851.86475	0.10205
6850.90038	0.09912
6849.93600	0.09526
6848.97163	0.09383
6848.00726	0.09420
6847.04289	0.09466
6846.07851	0.09523
6845.11414	0.09624
6844.14977	0.09560
6843.18540	0.09305
6842.22103	0.09219
6841.25665	0.09499
6840.29228	0.09730
6839.32791	0.09544
6838.36354	0.09342
6837.39916	0.09492
6836.43479	0.09710
6835.47042	0.09950
6834.50605	0.10336
6833.54168	0.10539
6832.57730	0.10351
6831.61293	0.09991
6830.64856	0.09712
6829.68419	0.09681
6828.71981	0.09748
6827.75544	0.09656
6826.79107	0.09547
6825.82670	0.09506
6824.86233	0.09316
6823.89795	0.09448
6822.93358	0.09931
6821.96921	0.10154
6821.00484	0.10090
6820.04046	0.10054
6819.07609	0.09992
6818.11172	0.09794
6817.14735	0.09681
6816.18298	0.09979
6815.21860	0.10347
6814.25423	0.10278
6813.28986	0.09972
6812.32549	0.09952
6811.36111	0.10162
6810.39674	0.10174
6809.43237	0.09940
6808.46800	0.09809
6807.50363	0.09851
6806.53925	0.09878
6805.57488	0.09884
6804.61051	0.09723
6803.64614	0.09258
6802.68176	0.08863
6801.71739	0.09034
6800.75302	0.09707
6799.78865	0.10084
6798.82428	0.09648
6797.85990	0.09099
6796.89553	0.09183
6795.93116	0.09558
6794.96679	0.09693
6794.00241	0.09691
6793.03804	0.09776
6792.07367	0.09936
6791.10930	0.09922
6790.14493	0.09724
6789.18055	0.09731
6788.21618	0.09855
6787.25181	0.09694
6786.28744	0.09429
6785.32306	0.09374
6784.35869	0.09345
6783.39432	0.09129
6782.42995	0.08966
6781.46557	0.09110
6780.50120	0.09274
6779.53683	0.09201
6778.57246	0.09183
6777.60809	0.09195
6776.64371	0.08991
6775.67934	0.08973
6774.71497	0.09382
6773.75060	0.09711
6772.78622	0.09696
6771.82185	0.09678
6770.85748	0.09706
6769.89311	0.09604
6768.92874	0.09483
6767.96436	0.09311
6766.99999	0.09098
6766.03562	0.08984
6765.07125	0.09051
6764.10687	0.09140
6763.14250	0.09040
6762.17813	0.09059
6761.21376	0.09367
6760.24939	0.09620
6759.28501	0.09783
6758.32064	0.09820
6757.35627	0.09576
6756.39190	0.09341
6755.42752	0.09358
6754.46315	0.09513
6753.49878	0.09620
6752.53441	0.09464
6751.57004	0.09022
6750.60566	0.08645
6749.64129	0.08651
6748.67692	0.08996
6747.71255	0.09362
6746.74817	0.09514
6745.78380	0.09404
6744.81943	0.09133
6743.85506	0.09070
6742.89069	0.09456
6741.92631	0.09877
6740.96194	0.09809
6739.99757	0.09456
6739.03320	0.09358
6738.06882	0.09473
6737.10445	0.09529
6736.14008	0.09528
6735.17571	0.09440
6734.21134	0.09100
6733.24696	0.08588
6732.28259	0.08263
6731.31822	0.08456
6730.35385	0.08993
6729.38947	0.09410
6728.42510	0.09414
6727.46073	0.09194
6726.49636	0.09050
6725.53199	0.08896
6724.56761	0.08867
6723.60324	0.09243
6722.63887	0.09748
6721.67450	0.09946
6720.71012	0.09795
6719.74575	0.09464
6718.78138	0.09222
6717.81701	0.09158
6716.85263	0.09183
6715.88826	0.09321
6714.92389	0.09461
6713.95952	0.09367
6712.99515	0.09111
6712.03077	0.09024
6711.06640	0.09264
6710.10203	0.09533
6709.13766	0.09455
6708.17328	0.09353
6707.20891	0.09601
6706.24454	0.09880
6705.28017	0.09875
6704.31580	0.09609
6703.35142	0.09270
6702.38705	0.09245
6701.42268	0.09565
6700.45831	0.09919
6699.49393	0.10019
6698.52956	0.09833
6697.56519	0.09779
6696.60082	0.09964
6695.63645	0.09843
6694.67207	0.09282
6693.70770	0.08828
6692.74333	0.08790
6691.77896	0.08911
6690.81458	0.08882
6689.85021	0.08737
6688.88584	0.08717
6687.92147	0.09110
6686.95710	0.09702
6685.99272	0.09997
6685.02835	0.09956
6684.06398	0.09772
6683.09961	0.09548
6682.13523	0.09457
6681.17086	0.09418
6680.20649	0.09201
6679.24212	0.08982
6678.27775	0.08946
6677.31337	0.08990
6676.34900	0.09058
6675.38463	0.09103
6674.42026	0.09183
6673.45588	0.09456
6672.49151	0.09714
6671.52714	0.09687
6670.56277	0.09463
6669.59840	0.09405
6668.63402	0.09717
6667.66965	0.09879
6666.70528	0.09432
6665.74091	0.09005
6664.77653	0.09053
6663.81216	0.09106
6662.84779	0.09006
6661.88342	0.09026
6660.91905	0.09103
6659.95467	0.09126
6658.99030	0.09132
6658.02593	0.09106
6657.06156	0.09084
6656.09718	0.09113
6655.13281	0.09187
6654.16844	0.09258
6653.20407	0.09324
6652.23970	0.09434
6651.27532	0.09554
6650.31095	0.09567
6649.34658	0.09410
6648.38221	0.09106
6647.41783	0.08824
6646.45346	0.08813
6645.48909	0.09076
6644.52472	0.09237
6643.56034	0.09149
6642.59597	0.09010
6641.63160	0.08855
6640.66723	0.08756
6639.70286	0.08921
6638.73848	0.09179
6637.77411	0.09317
6636.80974	0.09468
6635.84537	0.09611
6634.88099	0.09590
6633.91662	0.09494
6632.95225	0.09465
6631.98788	0.09398
6631.02351	0.09277
6630.05913	0.09256
6629.09476	0.09261
6628.13039	0.09200
6627.16602	0.09197
6626.20164	0.09242
6625.23727	0.09162
6624.27290	0.09109
6623.30853	0.09308
6622.34416	0.09663
6621.37978	0.09895
6620.41541	0.09672
6619.45104	0.09029
6618.48667	0.08564
6617.52229	0.08623
6616.55792	0.08953
6615.59355	0.09213
6614.62918	0.09324
6613.66481	0.09253
6612.70043	0.09059
6611.73606	0.09042
6610.77169	0.09260
6609.80732	0.09457
6608.84294	0.09467
6607.87857	0.09287
6606.91420	0.09034
6605.94983	0.08861
6604.98546	0.08754
6604.02108	0.08636
6603.05671	0.08743
6602.09234	0.09175
6601.12797	0.09395
6600.16359	0.09119
6599.19922	0.08793
6598.23485	0.08815
6597.27048	0.09076
6596.30611	0.09216
6595.34173	0.09103
6594.37736	0.08932
6593.41299	0.08943
6592.44862	0.09073
6591.48424	0.09047
6590.51987	0.08902
6589.55550	0.08846
6588.59113	0.08897
6587.62676	0.09047
6586.66238	0.09281
6585.69801	0.09322
6584.73364	0.09089
6583.76927	0.08893
6582.80489	0.08780
6581.84052	0.08637
6580.87615	0.08595
6579.91178	0.08637
6578.94740	0.08699
6577.98303	0.08727
6577.01866	0.08708
6576.05429	0.08961
6575.08992	0.09433
6574.12554	0.09639
6573.16117	0.09479
6572.19680	0.09176
6571.23243	0.08974
6570.26805	0.08896
6569.30368	0.08827
6568.33931	0.08849
6567.37494	0.08998
6566.41057	0.09106
6565.44619	0.09048
6564.48182	0.08847
6563.51745	0.08712
6562.55308	0.08770
6561.58870	0.08875
6560.62433	0.08906
6559.65996	0.08915
6558.69559	0.08987
6557.73122	0.09088
6556.76684	0.09121
6555.80247	0.09030
6554.83810	0.09044
6553.87373	0.09285
6552.90935	0.09298
6551.94498	0.08910
6550.98061	0.08667
6550.01624	0.08800
6549.05187	0.08992
6548.08749	0.09095
6547.12312	0.09259
6546.15875	0.09409
6545.19438	0.09365
6544.23000	0.09206
6543.26563	0.09141
6542.30126	0.09165
6541.33689	0.09112
6540.37252	0.08983
6539.40814	0.08820
6538.44377	0.08646
6537.47940	0.08611
6536.51503	0.08836
6535.55065	0.09097
6534.58628	0.09068
6533.62191	0.08964
6532.65754	0.09040
6531.69317	0.09010
6530.72879	0.08808
6529.76442	0.08738
6528.80005	0.08698
6527.83568	0.08532
6526.87130	0.08575
6525.90693	0.08836
6524.94256	0.08914
6523.97819	0.08801
6523.01382	0.08729
6522.04944	0.08753
6521.08507	0.08744
6520.12070	0.08660
6519.15633	0.08636
6518.19195	0.08718
6517.22758	0.08771
6516.26321	0.08733
6515.29884	0.08677
6514.33447	0.08596
6513.37009	0.08491
6512.40572	0.08481
6511.44135	0.08695
6510.47698	0.09049
6509.51260	0.09306
6508.54823	0.09265
6507.58386	0.09019
6506.61949	0.08890
6505.65511	0.08882
6504.69074	0.08814
6503.72637	0.08815
6502.76200	0.08907
6501.79763	0.08857
6500.83325	0.08724
6499.86888	0.08676
6498.90451	0.08604
6497.94014	0.08454
6496.97576	0.08485
6496.01139	0.08754
6495.04702	0.09014
6494.08265	0.09030
6493.11828	0.08797
6492.15390	0.08692
6491.18953	0.09046
6490.22516	0.09418
6489.26079	0.09307
6488.29641	0.09043
6487.33204	0.08929
6486.36767	0.08854
6485.40330	0.08850
6484.43893	0.08966
6483.47455	0.09089
6482.51018	0.09088
6481.54581	0.08944
6480.58144	0.08795
6479.61706	0.08876
6478.65269	0.09086
6477.68832	0.09063
6476.72395	0.08858
6475.75958	0.08785
6474.79520	0.08795
6473.83083	0.08660
6472.86646	0.08405
6471.90209	0.08326
6470.93771	0.08509
6469.97334	0.08700
6469.00897	0.08685
6468.04460	0.08448
6467.08023	0.08238
6466.11585	0.08266
6465.15148	0.08336
6464.18711	0.08300
6463.22274	0.08420
6462.25836	0.08696
6461.29399	0.08745
6460.32962	0.08691
6459.36525	0.08823
6458.40088	0.08943
6457.43650	0.08893
6456.47213	0.08783
6455.50776	0.08761
6454.54339	0.08760
6453.57901	0.08663
6452.61464	0.08657
6451.65027	0.08875
6450.68590	0.09106
6449.72153	0.09088
6448.75715	0.08824
6447.79278	0.08470
6446.82841	0.08180
6445.86404	0.08145
6444.89966	0.08379
6443.93529	0.08644
6442.97092	0.08731
6442.00655	0.08628
6441.04217	0.08524
6440.07780	0.08572
6439.11343	0.08751
6438.14906	0.08805
6437.18469	0.08674
6436.22031	0.08590
6435.25594	0.08669
6434.29157	0.08812
6433.32720	0.08850
6432.36282	0.08796
6431.39845	0.08763
6430.43408	0.08681
6429.46971	0.08651
6428.50534	0.08787
6427.54096	0.08817
6426.57659	0.08601
6425.61222	0.08349
6424.64785	0.08189
6423.68347	0.08156
6422.71910	0.08252
6421.75473	0.08228
6420.79036	0.08052
6419.82599	0.08189
6418.86161	0.08676
6417.89724	0.09022
6416.93287	0.08959
6415.96850	0.08632
6415.00412	0.08451
6414.03975	0.08612
6413.07538	0.08912
6412.11101	0.09111
6411.14664	0.09020
6410.18226	0.08737
6409.21789	0.08613
6408.25352	0.08600
6407.28915	0.08477
6406.32477	0.08369
6405.36040	0.08474
6404.39603	0.08747
6403.43166	0.08886
6402.46729	0.08744
6401.50291	0.08443
6400.53854	0.08346
6399.57417	0.08577
6398.60980	0.08775
6397.64542	0.08769
6396.68105	0.08676
6395.71668	0.08500
6394.75231	0.08524
6393.78794	0.08999
6392.82356	0.09531
6391.85919	0.09632
6390.89482	0.09310
6389.93045	0.08866
6388.96607	0.08604
6388.00170	0.08598
6387.03733	0.08646
6386.07296	0.08606
6385.10859	0.08580
6384.14421	0.08659
6383.17984	0.08757
6382.21547	0.08832
6381.25110	0.08892
6380.28672	0.08853
6379.32235	0.08686
6378.35798	0.08480
6377.39361	0.08380
6376.42924	0.08420
6375.46486	0.08462
6374.50049	0.08499
6373.53612	0.08527
6372.57175	0.08411
6371.60737	0.08231
6370.64300	0.08178
6369.67863	0.08288
6368.71426	0.08511
6367.74988	0.08707
6366.78551	0.08682
6365.82114	0.08601
6364.85677	0.08705
6363.89240	0.08775
6362.92802	0.08653
6361.96365	0.08472
6360.99928	0.08240
6360.03491	0.07983
6359.07053	0.07892
6358.10616	0.07989
6357.14179	0.08142
6356.17742	0.08312
6355.21305	0.08449
6354.24867	0.08568
6353.28430	0.08671
6352.31993	0.08607
6351.35556	0.08398
6350.39118	0.08248
6349.42681	0.08231
6348.46244	0.08356
6347.49807	0.08613
6346.53370	0.08790
6345.56932	0.08762
6344.60495	0.08671
6343.64058	0.08571
6342.67621	0.08317
6341.71183	0.08028
6340.74746	0.08048
6339.78309	0.08294
6338.81872	0.08447
6337.85435	0.08431
6336.88997	0.08389
6335.92560	0.08424
6334.96123	0.08454
6333.99686	0.08437
6333.03248	0.08379
6332.06811	0.08295
6331.10374	0.08334
6330.13937	0.08480
6329.17500	0.08627
6328.21062	0.08788
6327.24625	0.08914
6326.28188	0.08869
6325.31751	0.08574
6324.35313	0.08334
6323.38876	0.08471
6322.42439	0.08682
6321.46002	0.08631
6320.49565	0.08561
6319.53127	0.08630
6318.56690	0.08515
6317.60253	0.08191
6316.63816	0.08044
6315.67378	0.08200
6314.70941	0.08470
6313.74504	0.08699
6312.78067	0.08657
6311.81630	0.08358
6310.85192	0.08181
6309.88755	0.08310
6308.92318	0.08622
6307.95881	0.08814
6306.99443	0.08805
6306.03006	0.08870
6305.06569	0.08930
6304.10132	0.08737
6303.13695	0.08419
6302.17257	0.08209
6301.20820	0.08243
6300.24383	0.08361
6299.27946	0.08279
6298.31508	0.08135
6297.35071	0.08164
6296.38634	0.08303
6295.42197	0.08515
6294.45759	0.08708
6293.49322	0.08648
6292.52885	0.08408
6291.56448	0.08313
6290.60011	0.08451
6289.63573	0.08599
6288.67136	0.08556
6287.70699	0.08420
6286.74262	0.08300
6285.77824	0.08143
6284.81387	0.08057
6283.84950	0.08160
6282.88513	0.08305
6281.92076	0.08329
6280.95638	0.08231
6279.99201	0.08178
6279.02764	0.08278
6278.06327	0.08494
6277.09889	0.08774
6276.13452	0.08904
6275.17015	0.08692
6274.20578	0.08460
6273.24141	0.08502
6272.27703	0.08625
6271.31266	0.08628
6270.34829	0.08508
6269.38392	0.08503
6268.41954	0.08721
6267.45517	0.08803
6266.49080	0.08617
6265.52643	0.08432
6264.56206	0.08408
6263.59768	0.08485
6262.63331	0.08511
6261.66894	0.08457
6260.70457	0.08380
6259.74019	0.08336
6258.77582	0.08306
6257.81145	0.08308
6256.84708	0.08445
6255.88271	0.08633
6254.91833	0.08708
6253.95396	0.08588
6252.98959	0.08224
6252.02522	0.07850
6251.06084	0.07806
6250.09647	0.08078
6249.13210	0.08349
6248.16773	0.08395
6247.20336	0.08255
6246.23898	0.08202
6245.27461	0.08250
6244.31024	0.08220
6243.34587	0.08214
6242.38149	0.08357
6241.41712	0.08636
6240.45275	0.08800
6239.48838	0.08575
6238.52401	0.08277
6237.55963	0.08292
6236.59526	0.08398
6235.63089	0.08279
6234.66652	0.08081
6233.70214	0.08125
6232.73777	0.08320
6231.77340	0.08318
6230.80903	0.08163
6229.84465	0.08178
6228.88028	0.08256
6227.91591	0.08147
6226.95154	0.08027
6225.98717	0.08061
6225.02279	0.08168
6224.05842	0.08233
6223.09405	0.08193
6222.12968	0.08086
6221.16530	0.07997
6220.20093	0.08012
6219.23656	0.08125
6218.27219	0.08113
6217.30782	0.07965
6216.34344	0.08036
6215.37907	0.08338
6214.41470	0.08483
6213.45033	0.08320
6212.48595	0.08037
6211.52158	0.07856
6210.55721	0.07852
6209.59284	0.08066
6208.62847	0.08324
6207.66409	0.08368
6206.69972	0.08338
6205.73535	0.08307
6204.77098	0.08208
6203.80660	0.08187
6202.84223	0.08250
6201.87786	0.08285
6200.91349	0.08369
6199.94912	0.08493
6198.98474	0.08568
6198.02037	0.08599
6197.05600	0.08535
6196.09163	0.08345
6195.12725	0.08189
6194.16288	0.08184
6193.19851	0.08179
6192.23414	0.08083
6191.26977	0.08170
6190.30539	0.08501
6189.34102	0.08620
6188.37665	0.08376
6187.41228	0.08163
6186.44790	0.08184
6185.48353	0.08278
6184.51916	0.08269
6183.55479	0.08146
6182.59042	0.08153
6181.62604	0.08378
6180.66167	0.08509
6179.69730	0.08394
6178.73293	0.08190
6177.76855	0.08055
6176.80418	0.08062
6175.83981	0.08134
6174.87544	0.08135
6173.91107	0.08077
6172.94669	0.08084
6171.98232	0.08179
6171.01795	0.08257
6170.05358	0.08168
6169.08920	0.07958
6168.12483	0.07923
6167.16046	0.08100
6166.19609	0.08153
6165.23172	0.07993
6164.26734	0.07954
6163.30297	0.08103
6162.33860	0.08211
6161.37423	0.08277
6160.40985	0.08339
6159.44548	0.08379
6158.48111	0.08378
6157.51674	0.08257
6156.55236	0.08092
6155.58799	0.07971
6154.62362	0.07907
6153.65925	0.07967
6152.69488	0.08049
6151.73050	0.08045
6150.76613	0.08010
6149.80176	0.07931
6148.83739	0.07812
6147.87301	0.07767
6146.90864	0.07840
6145.94427	0.07904
6144.97990	0.07913
6144.01553	0.07952
6143.05115	0.07946
6142.08678	0.07934
6141.12241	0.07990
6140.15804	0.07974
6139.19366	0.07990
6138.22929	0.08107
6137.26492	0.08132
6136.30055	0.08023
6135.33618	0.07933
6134.37180	0.07931
6133.40743	0.07904
6132.44306	0.07808
6131.47869	0.07679
6130.51431	0.07573
6129.54994	0.07586
6128.58557	0.07705
6127.62120	0.07811
6126.65683	0.07861
6125.69245	0.07957
6124.72808	0.08083
6123.76371	0.08105
6122.79934	0.08023
6121.83496	0.07876
6120.87059	0.07716
6119.90622	0.07691
6118.94185	0.07887
6117.97748	0.08108
6117.01310	0.08066
6116.04873	0.07840
6115.08436	0.07772
6114.11999	0.07916
6113.15561	0.07968
6112.19124	0.07898
6111.22687	0.07894
6110.26250	0.07894
6109.29813	0.07879
6108.33375	0.07925
6107.36938	0.07960
6106.40501	0.07995
6105.44064	0.08098
6104.47626	0.08207
6103.51189	0.08210
6102.54752	0.08021
6101.58315	0.07801
6100.61878	0.07769
6099.65440	0.07796
6098.69003	0.07783
6097.72566	0.07860
6096.76129	0.08033
6095.79691	0.08115
6094.83254	0.08068
6093.86817	0.08015
6092.90380	0.08026
6091.93942	0.08096
6090.97505	0.08074
6090.01068	0.07887
6089.04631	0.07697
6088.08194	0.07669
6087.11756	0.07784
6086.15319	0.07802
6085.18882	0.07724
6084.22445	0.07791
6083.26007	0.07885
6082.29570	0.07841
6081.33133	0.07825
6080.36696	0.07901
6079.40259	0.07837
6078.43821	0.07644
6077.47384	0.07687
6076.50947	0.07970
6075.54510	0.08121
6074.58072	0.08004
6073.61635	0.07823
6072.65198	0.07772
6071.68761	0.07748
6070.72324	0.07577
6069.75886	0.07436
6068.79449	0.07591
6067.83012	0.07890
6066.86575	0.08094
6065.90137	0.08185
6064.93700	0.08153
6063.97263	0.08005
6063.00826	0.07771
6062.04389	0.07629
6061.07951	0.07716
6060.11514	0.07818
6059.15077	0.07791
6058.18640	0.07766
6057.22202	0.07771
6056.25765	0.07765
6055.29328	0.07823
6054.32891	0.08006
6053.36454	0.08100
6052.40016	0.07937
6051.43579	0.07804
6050.47142	0.07849
6049.50705	0.07845
6048.54267	0.07822
6047.57830	0.07955
6046.61393	0.08121
6045.64956	0.08112
6044.68519	0.07952
6043.72081	0.07853
6042.75644	0.07856
6041.79207	0.07818
6040.82770	0.07740
6039.86332	0.07770
6038.89895	0.07898
6037.93458	0.07934
6036.97021	0.07933
6036.00584	0.07983
6035.04146	0.07972
6034.07709	0.07944
6033.11272	0.07940
6032.14835	0.07787
6031.18397	0.07545
6030.21960	0.07499
6029.25523	0.07685
6028.29086	0.07907
6027.32649	0.08016
6026.36211	0.07925
6025.39774	0.07720
6024.43337	0.07702
6023.46900	0.07784
6022.50462	0.07690
6021.54025	0.07652
6020.57588	0.07832
6019.61151	0.07956
6018.64713	0.07874
6017.68276	0.07695
6016.71839	0.07622
6015.75402	0.07723
6014.78965	0.07849
6013.82527	0.07930
6012.86090	0.07946
6011.89653	0.07874
6010.93216	0.07800
6009.96778	0.07778
6009.00341	0.07721
6008.03904	0.07645
6007.07467	0.07674
6006.11030	0.07716
6005.14592	0.07706
6004.18155	0.07746
6003.21718	0.07788
6002.25281	0.07775
6001.28843	0.07721
6000.32406	0.07600
5999.35969	0.07504
5998.39532	0.07567
5997.43095	0.07785
5996.46657	0.08040
5995.50220	0.08109
5994.53783	0.08005
5993.57346	0.08007
5992.60908	0.08079
5991.64471	0.08089
5990.68034	0.08077
5989.71597	0.07944
5988.75160	0.07778
5987.78722	0.07859
5986.82285	0.08107
5985.85848	0.08193
5984.89411	0.07984
5983.92973	0.07644
5982.96536	0.07502
5982.00099	0.07615
5981.03662	0.07690
5980.07225	0.07630
5979.10787	0.07645
5978.14350	0.07776
5977.17913	0.07825
5976.21476	0.07654
5975.25038	0.07373
5974.28601	0.07271
5973.32164	0.07408
5972.35727	0.07599
5971.39290	0.07702
5970.42852	0.07641
5969.46415	0.07488
5968.49978	0.07437
5967.53541	0.07499
5966.57103	0.07567
5965.60666	0.07616
5964.64229	0.07679
5963.67792	0.07681
5962.71355	0.07635
5961.74917	0.07659
5960.78480	0.07709
5959.82043	0.07727
5958.85606	0.07746
5957.89168	0.07772
5956.92731	0.07815
5955.96294	0.07834
5954.99857	0.07754
5954.03420	0.07634
5953.06982	0.07627
5952.10545	0.07677
5951.14108	0.07648
5950.17671	0.07572
5949.21233	0.07513
5948.24796	0.07465
5947.28359	0.07450
5946.31922	0.07558
5945.35484	0.07803
5944.39047	0.07932
5943.42610	0.07813
5942.46173	0.07728
5941.49736	0.07788
5940.53298	0.07781
5939.56861	0.07711
5938.60424	0.07747
5937.63987	0.07832
5936.67549	0.07818
5935.71112	0.07771
5934.74675	0.07720
5933.78238	0.07611
5932.81801	0.07564
5931.85363	0.07631
5930.88926	0.07699
5929.92489	0.07777
5928.96052	0.07876
5927.99614	0.07807
5927.03177	0.07562
5926.06740	0.07409
5925.10303	0.07484
5924.13866	0.07650
5923.17428	0.07717
5922.20991	0.07652
5921.24554	0.07571
5920.28117	0.07539
5919.31679	0.07534
5918.35242	0.07533
5917.38805	0.07535
5916.42368	0.07520
5915.45931	0.07456
5914.49493	0.07387
5913.53056	0.07392
5912.56619	0.07388
5911.60182	0.07325
5910.63744	0.07363
5909.67307	0.07547
5908.70870	0.07725
5907.74433	0.07839
5906.77996	0.07868
5905.81558	0.07792
5904.85121	0.07692
5903.88684	0.07608
5902.92247	0.07557
5901.95809	0.07570
5900.99372	0.07591
5900.02935	0.07549
5899.06498	0.07457
5898.10061	0.07430
5897.13623	0.07555
5896.17186	0.07732
5895.20749	0.07830
5894.24312	0.07853
5893.27874	0.07834
5892.31437	0.07716
5891.35000	0.07456
5890.38563	0.07260
5889.42126	0.07333
5888.45688	0.07533
5887.49251	0.07625
5886.52814	0.07577
5885.56377	0.07531
5884.59939	0.07587
5883.63502	0.07682
5882.67065	0.07715
5881.70628	0.07723
5880.74190	0.07764
5879.77753	0.07792
5878.81316	0.07805
5877.84879	0.07799
5876.88442	0.07724
5875.92004	0.07614
5874.95567	0.07484
5873.99130	0.07318
5873.02693	0.07134
5872.06255	0.07054
5871.09818	0.07206
5870.13381	0.07401
5869.16944	0.07453
5868.20507	0.07518
5867.24069	0.07702
5866.27632	0.07825
5865.31195	0.07773
5864.34758	0.07699
5863.38320	0.07670
5862.41883	0.07569
5861.45446	0.07463
5860.49009	0.07439
5859.52572	0.07428
5858.56134	0.07432
5857.59697	0.07480
5856.63260	0.07528
5855.66823	0.07525
5854.70385	0.07440
5853.73948	0.07376
5852.77511	0.07485
5851.81074	0.07627
5850.84637	0.07567
5849.88199	0.07402
5848.91762	0.07301
5847.95325	0.07224
5846.98888	0.07231
5846.02450	0.07407
5845.06013	0.07483
5844.09576	0.07347
5843.13139	0.07375
5842.16702	0.07648
5841.20264	0.07753
5840.23827	0.07508
5839.27390	0.07243
5838.30953	0.07281
5837.34515	0.07475
5836.38078	0.07516
5835.41641	0.07448
5834.45204	0.07403
5833.48767	0.07388
5832.52329	0.07454
5831.55892	0.07546
5830.59455	0.07539
5829.63018	0.07433
5828.66580	0.07265
5827.70143	0.07117
5826.73706	0.07048
5825.77269	0.07013
5824.80832	0.06986
5823.84394	0.07018
5822.87957	0.07148
5821.91520	0.07349
5820.95083	0.07501
5819.98645	0.07440
5819.02208	0.07231
5818.05771	0.07110
5817.09334	0.07126
5816.12897	0.07125
5815.16459	0.07064
5814.20022	0.07025
5813.23585	0.07022
5812.27148	0.07022
5811.30710	0.07059
5810.34273	0.07199
5809.37836	0.07330
5808.41399	0.07305
5807.44961	0.07207
5806.48524	0.07130
5805.52087	0.07100
5804.55650	0.07161
5803.59213	0.07247
5802.62775	0.07262
5801.66338	0.07244
5800.69901	0.07217
5799.73464	0.07174
5798.77026	0.07147
5797.80589	0.07200
5796.84152	0.07336
5795.87715	0.07398
5794.91278	0.07303
5793.94840	0.07191
5792.98403	0.07188
5792.01966	0.07279
5791.05529	0.07365
5790.09091	0.07428
5789.12654	0.07517
5788.16217	0.07601
5787.19780	0.07627
5786.23343	0.07554
5785.26905	0.07372
5784.30468	0.07185
5783.34031	0.07127
5782.37594	0.07174
5781.41156	0.07196
5780.44719	0.07248
5779.48282	0.07415
5778.51845	0.07527
5777.55408	0.07488
5776.58970	0.07437
5775.62533	0.07396
5774.66096	0.07288
5773.69659	0.07196
5772.73221	0.07240
5771.76784	0.07377
5770.80347	0.07447
5769.83910	0.07318
5768.87473	0.07082
5767.91035	0.06940
5766.94598	0.06972
5765.98161	0.07095
5765.01724	0.07201
5764.05286	0.07276
5763.08849	0.07241
5762.12412	0.07123
5761.15975	0.07108
5760.19538	0.07168
5759.23100	0.07180
5758.26663	0.07205
5757.30226	0.07288
5756.33789	0.07303
5755.37351	0.07197
5754.40914	0.07101
5753.44477	0.07081
5752.48040	0.07034
5751.51603	0.06949
5750.55165	0.06955
5749.58728	0.07069
5748.62291	0.07169
5747.65854	0.07182
5746.69416	0.07154
5745.72979	0.07180
5744.76542	0.07213
5743.80105	0.07189
5742.83667	0.07244
5741.87230	0.07381
5740.90793	0.07413
5739.94356	0.07264
5738.97919	0.07007
5738.01481	0.06846
5737.05044	0.06907
5736.08607	0.07022
5735.12170	0.07026
5734.15732	0.06943
5733.19295	0.06842
5732.22858	0.06807
5731.26421	0.06853
5730.29984	0.06955
5729.33546	0.07105
5728.37109	0.07184
5727.40672	0.07136
5726.44235	0.07121
5725.47797	0.07169
5724.51360	0.07168
5723.54923	0.07148
5722.58486	0.07163
5721.62049	0.07161
5720.65611	0.07105
5719.69174	0.07024
5718.72737	0.06998
5717.76300	0.07040
5716.79862	0.07071
5715.83425	0.07073
5714.86988	0.07084
5713.90551	0.07143
5712.94114	0.07246
5711.97676	0.07238
5711.01239	0.07091
5710.04802	0.07017
5709.08365	0.07059
5708.11927	0.07055
5707.15490	0.07026
5706.19053	0.07067
5705.22616	0.07114
5704.26179	0.07104
5703.29741	0.07074
5702.33304	0.07077
5701.36867	0.07139
5700.40430	0.07194
5699.43992	0.07164
5698.47555	0.07105
5697.51118	0.07152
5696.54681	0.07269
5695.58244	0.07258
5694.61806	0.07128
5693.65369	0.07055
5692.68932	0.07014
5691.72495	0.06914
5690.76057	0.06869
5689.79620	0.06947
5688.83183	0.06981
5687.86746	0.06953
5686.90309	0.06970
5685.93871	0.07000
5684.97434	0.07023
5684.00997	0.07091
5683.04560	0.07158
5682.08122	0.07143
5681.11685	0.07105
5680.15248	0.07143
5679.18811	0.07188
5678.22374	0.07189
5677.25936	0.07201
5676.29499	0.07214
5675.33062	0.07187
5674.36625	0.07144
5673.40187	0.07089
5672.43750	0.07014
5671.47313	0.07002
5670.50876	0.07071
5669.54438	0.07092
5668.58001	0.07014
5667.61564	0.06934
5666.65127	0.06948
5665.68690	0.07015
5664.72252	0.07025
5663.75815	0.07004
5662.79378	0.06979
5661.82941	0.06870
5660.86503	0.06708
5659.90066	0.06641
5658.93629	0.06711
5657.97192	0.06833
5657.00755	0.06936
5656.04317	0.06989
5655.07880	0.06948
5654.11443	0.06880
5653.15006	0.06886
5652.18568	0.06923
5651.22131	0.06979
5650.25694	0.07044
5649.29257	0.06998
5648.32820	0.06895
5647.36382	0.06876
5646.39945	0.06833
5645.43508	0.06681
5644.47071	0.06580
5643.50633	0.06604
5642.54196	0.06663
5641.57759	0.06701
5640.61322	0.06776
5639.64885	0.06916
5638.68447	0.06971
5637.72010	0.06904
5636.75573	0.06824
5635.79136	0.06733
5634.82698	0.06685
5633.86261	0.06812
5632.89824	0.07003
5631.93387	0.06994
5630.96950	0.06836
5630.00512	0.06786
5629.04075	0.06824
5628.07638	0.06869
5627.11201	0.06976
5626.14763	0.07137
5625.18326	0.07259
5624.21889	0.07224
5623.25452	0.07075
5622.29015	0.07010
5621.32577	0.07048
5620.36140	0.07057
5619.39703	0.06957
5618.43266	0.06837
5617.46828	0.06893
5616.50391	0.07035
5615.53954	0.07036
5614.57517	0.06988
5613.61080	0.06982
5612.64642	0.06837
5611.68205	0.06669
5610.71768	0.06783
5609.75331	0.07006
5608.78893	0.07057
5607.82456	0.07049
5606.86019	0.07086
5605.89582	0.07068
5604.93144	0.06936
5603.96707	0.06732
5603.00270	0.06554
5602.03833	0.06514
5601.07396	0.06622
5600.10958	0.06781
5599.14521	0.06909
5598.18084	0.06970
5597.21647	0.06965
5596.25209	0.06933
5595.28772	0.06934
5594.32335	0.07006
5593.35898	0.07053
5592.39461	0.07011
5591.43023	0.06975
5590.46586	0.06921
5589.50149	0.06765
5588.53712	0.06675
5587.57274	0.06750
5586.60837	0.06812
5585.64400	0.06816
5584.67963	0.06839
5583.71526	0.06839
5582.75088	0.06771
5581.78651	0.06713
5580.82214	0.06698
5579.85777	0.06685
5578.89339	0.06734
5577.92902	0.06850
5576.96465	0.06933
5576.00028	0.06980
5575.03591	0.07005
5574.07153	0.06948
5573.10716	0.06817
5572.14279	0.06711
5571.17842	0.06663
5570.21404	0.06650
5569.24967	0.06671
5568.28530	0.06741
5567.32093	0.06864
5566.35656	0.06935
5565.39218	0.06896
5564.42781	0.06837
5563.46344	0.06815
5562.49907	0.06874
5561.53469	0.06941
5560.57032	0.06844
5559.60595	0.06673
5558.64158	0.06644
5557.67721	0.06714
5556.71283	0.06741
5555.74846	0.06736
5554.78409	0.06762
5553.81972	0.06767
5552.85534	0.06693
5551.89097	0.06637
5550.92660	0.06635
5549.96223	0.06609
5548.99786	0.06607
5548.03348	0.06685
5547.06911	0.06774
5546.10474	0.06822
5545.14037	0.06872
5544.17599	0.06953
5543.21162	0.06959
5542.24725	0.06879
5541.28288	0.06779
5540.31851	0.06648
5539.35413	0.06558
5538.38976	0.06593
5537.42539	0.06673
5536.46102	0.06754
5535.49664	0.06874
5534.53227	0.06958
5533.56790	0.06915
5532.60353	0.06780
5531.63915	0.06655
5530.67478	0.06572
5529.71041	0.06559
5528.74604	0.06636
5527.78167	0.06729
5526.81729	0.06763
5525.85292	0.06755
5524.88855	0.06731
5523.92418	0.06685
5522.95980	0.06632
5521.99543	0.06614
5521.03106	0.06629
5520.06669	0.06655
5519.10232	0.06723
5518.13794	0.06821
5517.17357	0.06854
5516.20920	0.06820
5515.24483	0.06765
5514.28045	0.06683
5513.31608	0.06618
5512.35171	0.06601
5511.38734	0.06612
5510.42297	0.06636
5509.45859	0.06657
5508.49422	0.06680
5507.52985	0.06680
5506.56548	0.06629
5505.60110	0.06569
5504.63673	0.06525
5503.67236	0.06539
5502.70799	0.06657
5501.74362	0.06744
5500.77924	0.06665
5499.81487	0.06547
5498.85050	0.06531
5497.88613	0.06552
5496.92175	0.06573
5495.95738	0.06613
5494.99301	0.06663
5494.02864	0.06734
5493.06427	0.06749
5492.09989	0.06725
5491.13552	0.06793
5490.17115	0.06854
5489.20678	0.06760
5488.24240	0.06575
5487.27803	0.06443
5486.31366	0.06425
5485.34929	0.06510
5484.38492	0.06644
5483.42054	0.06759
5482.45617	0.06789
5481.49180	0.06759
5480.52743	0.06729
5479.56305	0.06683
5478.59868	0.06576
5477.63431	0.06478
5476.66994	0.06484
5475.70557	0.06550
5474.74119	0.06616
5473.77682	0.06637
5472.81245	0.06519
5471.84808	0.06371
5470.88370	0.06421
5469.91933	0.06614
5468.95496	0.06670
5467.99059	0.06538
5467.02622	0.06461
5466.06184	0.06518
5465.09747	0.06569
5464.13310	0.06596
5463.16873	0.06684
5462.20435	0.06767
5461.23998	0.06727
5460.27561	0.06606
5459.31124	0.06530
5458.34686	0.06505
5457.38249	0.06474
5456.41812	0.06447
5455.45375	0.06456
5454.48938	0.06432
5453.52500	0.06410
5452.56063	0.06454
5451.59626	0.06496
5450.63189	0.06531
5449.66751	0.06595
5448.70314	0.06580
5447.73877	0.06540
5446.77440	0.06626
5445.81003	0.06722
5444.84565	0.06636
5443.88128	0.06559
5442.91691	0.06554
5441.95254	0.06517
5440.98816	0.06436
5440.02379	0.06406
5439.05942	0.06487
5438.09505	0.06646
5437.13068	0.06770
5436.16630	0.06755
5435.20193	0.06500
5434.23756	0.06253
5433.27319	0.06253
5432.30881	0.06369
5431.34444	0.06449
5430.38007	0.06426
5429.41570	0.06345
5428.45133	0.06263
5427.48695	0.06210
5426.52258	0.06271
5425.55821	0.06390
5424.59384	0.06441
5423.62946	0.06458
5422.66509	0.06491
5421.70072	0.06453
5420.73635	0.06363
5419.77198	0.06390
5418.80760	0.06512
5417.84323	0.06518
5416.87886	0.06394
5415.91449	0.06328
5414.95011	0.06389
5413.98574	0.06415
5413.02137	0.06363
5412.05700	0.06357
5411.09263	0.06398
5410.12825	0.06449
5409.16388	0.06491
5408.19951	0.06535
5407.23514	0.06588
5406.27076	0.06570
5405.30639	0.06400
5404.34202	0.06201
5403.37765	0.06148
5402.41328	0.06190
5401.44890	0.06236
5400.48453	0.06288
5399.52016	0.06349
5398.55579	0.06359
5397.59141	0.06312
5396.62704	0.06294
5395.66267	0.06363
5394.69830	0.06484
5393.73392	0.06531
5392.76955	0.06490
5391.80518	0.06511
5390.84081	0.06609
5389.87644	0.06639
5388.91206	0.06511
5387.94769	0.06331
5386.98332	0.06245
5386.01895	0.06301
5385.05457	0.06324
5384.09020	0.06238
5383.12583	0.06197
5382.16146	0.06296
5381.19709	0.06422
5380.23271	0.06457
5379.26834	0.06430
5378.30397	0.06408
5377.33960	0.06420
5376.37522	0.06459
5375.41085	0.06468
5374.44648	0.06470
5373.48211	0.06489
5372.51774	0.06489
5371.55336	0.06504
5370.58899	0.06528
5369.62462	0.06443
5368.66025	0.06332
5367.69587	0.06367
5366.73150	0.06451
5365.76713	0.06477
5364.80276	0.06481
5363.83839	0.06438
5362.87401	0.06350
5361.90964	0.06298
5360.94527	0.06305
5359.98090	0.06363
5359.01652	0.06406
5358.05215	0.06337
5357.08778	0.06183
5356.12341	0.06090
5355.15904	0.06136
5354.19466	0.06223
5353.23029	0.06212
5352.26592	0.06200
5351.30155	0.06265
5350.33717	0.06378
5349.37280	0.06483
5348.40843	0.06507
5347.44406	0.06431
5346.47969	0.06291
5345.51531	0.06152
5344.55094	0.06180
5343.58657	0.06337
5342.62220	0.06455
5341.65782	0.06446
5340.69345	0.06316
5339.72908	0.06133
5338.76471	0.06051
5337.80034	0.06182
5336.83596	0.06304
5335.87159	0.06322
5334.90722	0.06304
5333.94285	0.06286
5332.97847	0.06283
5332.01410	0.06273
5331.04973	0.06233
5330.08536	0.06239
5329.12099	0.06293
5328.15661	0.06279
5327.19224	0.06211
5326.22787	0.06218
5325.26350	0.06272
5324.29912	0.06296
5323.33475	0.06249
5322.37038	0.06216
5321.40601	0.06305
5320.44163	0.06436
5319.47726	0.06463
5318.51289	0.06410
5317.54852	0.06362
5316.58415	0.06317
5315.61977	0.06269
5314.65540	0.06272
5313.69103	0.06345
5312.72666	0.06400
5311.76228	0.06353
5310.79791	0.06271
5309.83354	0.06246
5308.86917	0.06253
5307.90480	0.06263
5306.94042	0.06257
5305.97605	0.06263
5305.01168	0.06348
5304.04731	0.06401
5303.08293	0.06284
5302.11856	0.06147
5301.15419	0.06152
5300.18982	0.06213
5299.22545	0.06220
5298.26107	0.06216
5297.29670	0.06236
5296.33233	0.06289
5295.36796	0.06363
5294.40358	0.06344
5293.43921	0.06199
5292.47484	0.06113
5291.51047	0.06206
5290.54610	0.06324
5289.58172	0.06273
5288.61735	0.06171
5287.65298	0.06162
5286.68861	0.06250
5285.72423	0.06302
5284.75986	0.06232
5283.79549	0.06203
5282.83112	0.06243
5281.86675	0.06178
5280.90237	0.06052
5279.93800	0.06083
5278.97363	0.06182
5278.00926	0.06230
5277.04488	0.06291
5276.08051	0.06322
5275.11614	0.06271
5274.15177	0.06229
5273.18740	0.06210
5272.22302	0.06160
5271.25865	0.06140
5270.29428	0.06170
5269.32991	0.06132
5268.36553	0.06027
5267.40116	0.05999
5266.43679	0.06072
5265.47242	0.06186
5264.50805	0.06306
5263.54367	0.06383
5262.57930	0.06369
5261.61493	0.06261
5260.65056	0.06133
5259.68618	0.06074
5258.72181	0.06101
5257.75744	0.06161
5256.79307	0.06179
5255.82869	0.06145
5254.86432	0.06148
5253.89995	0.06225
5252.93558	0.06279
5251.97121	0.06250
5251.00683	0.06185
5250.04246	0.06163
5249.07809	0.06142
5248.11372	0.06070
5247.14934	0.06048
5246.18497	0.06118
5245.22060	0.06227
5244.25623	0.06249
5243.29186	0.06190
5242.32748	0.06173
5241.36311	0.06201
5240.39874	0.06205
5239.43437	0.06171
5238.46999	0.06168
5237.50562	0.06170
5236.54125	0.06135
5235.57688	0.06115
5234.61251	0.06131
5233.64813	0.06177
5232.68376	0.06252
5231.71939	0.06287
5230.75502	0.06208
5229.79064	0.06090
5228.82627	0.06024
5227.86190	0.06019
5226.89753	0.06022
5225.93316	0.06037
5224.96878	0.06089
5224.00441	0.06097
5223.04004	0.06038
5222.07567	0.05996
5221.11129	0.06029
5220.14692	0.06078
5219.18255	0.06047
5218.21818	0.05973
5217.25381	0.05979
5216.28943	0.06075
5215.32506	0.06145
5214.36069	0.06098
5213.39632	0.06014
5212.43194	0.06019
5211.46757	0.06116
5210.50320	0.06217
5209.53883	0.06200
5208.57446	0.06015
5207.61008	0.05812
5206.64571	0.05761
5205.68134	0.05861
5204.71697	0.05960
5203.75259	0.06011
5202.78822	0.06018
5201.82385	0.05995
5200.85948	0.05979
5199.89511	0.06023
5198.93073	0.06110
5197.96636	0.06142
5197.00199	0.06061
5196.03762	0.05957
5195.07324	0.05933
5194.10887	0.05971
5193.14450	0.05966
5192.18013	0.05916
5191.21576	0.05939
5190.25138	0.05993
5189.28701	0.05976
5188.32264	0.05954
5187.35827	0.05953
5186.39389	0.05920
5185.42952	0.05916
5184.46515	0.05971
5183.50078	0.05987
5182.53640	0.05973
5181.57203	0.05993
5180.60766	0.06024
5179.64329	0.06004
5178.67892	0.05920
5177.71454	0.05803
5176.75017	0.05714
5175.78580	0.05736
5174.82143	0.05856
5173.85705	0.05988
5172.89268	0.06097
5171.92831	0.06132
5170.96394	0.06048
5169.99957	0.05949
5169.03519	0.05939
5168.07082	0.05982
5167.10645	0.06009
5166.14208	0.05971
5165.17770	0.05890
5164.21333	0.05845
5163.24896	0.05873
5162.28459	0.05903
5161.32022	0.05892
5160.35584	0.05884
5159.39147	0.05897
5158.42710	0.05906
5157.46273	0.05940
5156.49835	0.05996
5155.53398	0.05999
5154.56961	0.05938
5153.60524	0.05892
5152.64087	0.05894
5151.67649	0.05910
5150.71212	0.05913
5149.74775	0.05900
5148.78338	0.05899
5147.81900	0.05887
5146.85463	0.05810
5145.89026	0.05742
5144.92589	0.05770
5143.96152	0.05827
5142.99714	0.05832
5142.03277	0.05828
5141.06840	0.05859
5140.10403	0.05877
5139.13965	0.05844
5138.17528	0.05770
5137.21091	0.05743
5136.24654	0.05826
5135.28217	0.05918
5134.31779	0.05931
5133.35342	0.05920
5132.38905	0.05937
5131.42468	0.05980
5130.46030	0.06034
5129.49593	0.06065
5128.53156	0.06066
5127.56719	0.06007
5126.60282	0.05834
5125.63844	0.05643
5124.67407	0.05586
5123.70970	0.05678
5122.74533	0.05781
5121.78095	0.05800
5120.81658	0.05785
5119.85221	0.05797
5118.88784	0.05846
5117.92346	0.05894
5116.95909	0.05855
5115.99472	0.05785
5115.03035	0.05821
5114.06598	0.05881
5113.10160	0.05838
5112.13723	0.05753
5111.17286	0.05739
5110.20849	0.05807
5109.24411	0.05873
5108.27974	0.05919
5107.31537	0.05980
5106.35100	0.05951
5105.38663	0.05813
5104.42225	0.05757
5103.45788	0.05835
5102.49351	0.05945
5101.52914	0.06015
5100.56476	0.05998
5099.60039	0.05918
5098.63602	0.05826
5097.67165	0.05700
5096.70728	0.05581
5095.74290	0.05571
5094.77853	0.05633
5093.81416	0.05667
5092.84979	0.05700
5091.88541	0.05804
5090.92104	0.05932
5089.95667	0.05960
5088.99230	0.05867
5088.02793	0.05760
5087.06355	0.05732
5086.09918	0.05809
5085.13481	0.05909
5084.17044	0.05896
5083.20606	0.05790
5082.24169	0.05727
5081.27732	0.05776
5080.31295	0.05868
5079.34858	0.05879
5078.38420	0.05819
5077.41983	0.05757
5076.45546	0.05706
5075.49109	0.05706
5074.52671	0.05742
5073.56234	0.05739
5072.59797	0.05715
5071.63360	0.05717
5070.66923	0.05739
[truncated: 4,740 more rows]
