# Supplementary material for: Ultrathin 2 nm gold as impedance-matched absorber for infrared light
Source: Nat Commun. 2020 May 1;11:2161. doi: 10.1038/s41467-020-15762-3 (PMC7195431; doi:10.1038/s41467-020-15762-3)
Supplement: Supplementary file 3 — Source Data [file 41467_2020_15762_MOESM3_ESM.zip › SOURCE DATA/Fig.3 - SiN optical measurements and dataprocessing/SiN-50nm-REFL05.dpt]

6998.44933	0.10310
6997.48496	0.09864
6996.52058	0.09352
6995.55621	0.09249
6994.59184	0.09564
6993.62747	0.09832
6992.66309	0.10031
6991.69872	0.10243
6990.73435	0.10223
6989.76998	0.09859
6988.80561	0.09592
6987.84123	0.09684
6986.87686	0.09848
6985.91249	0.09958
6984.94812	0.09898
6983.98374	0.09621
6983.01937	0.09452
6982.05500	0.09674
6981.09063	0.10062
6980.12626	0.10151
6979.16188	0.10056
6978.19751	0.10070
6977.23314	0.09945
6976.26877	0.09494
6975.30439	0.09176
6974.34002	0.09344
6973.37565	0.09730
6972.41128	0.10033
6971.44691	0.10235
6970.48253	0.10450
6969.51816	0.10403
6968.55379	0.10009
6967.58942	0.09935
6966.62504	0.10111
6965.66067	0.09936
6964.69630	0.09675
6963.73193	0.09788
6962.76756	0.10189
6961.80318	0.10468
6960.83881	0.10482
6959.87444	0.10412
6958.91007	0.10383
6957.94569	0.10332
6956.98132	0.10121
6956.01695	0.10005
6955.05258	0.10397
6954.08821	0.10763
6953.12383	0.10623
6952.15946	0.10489
6951.19509	0.10514
6950.23072	0.10340
6949.26634	0.10287
6948.30197	0.10401
6947.33760	0.10107
6946.37323	0.09649
6945.40886	0.09703
6944.44448	0.09879
6943.48011	0.09736
6942.51574	0.09788
6941.55137	0.10091
6940.58699	0.10052
6939.62262	0.09774
6938.65825	0.09735
6937.69388	0.10127
6936.72951	0.10457
6935.76513	0.10172
6934.80076	0.09666
6933.83639	0.09463
6932.87202	0.09402
6931.90764	0.09308
6930.94327	0.09464
6929.97890	0.09894
6929.01453	0.10266
6928.05015	0.10454
6927.08578	0.10488
6926.12141	0.10539
6925.15704	0.10445
6924.19267	0.09814
6923.22829	0.09159
6922.26392	0.09143
6921.29955	0.09431
6920.33518	0.09582
6919.37080	0.09612
6918.40643	0.09513
6917.44206	0.09208
6916.47769	0.08931
6915.51332	0.09080
6914.54894	0.09697
6913.58457	0.10328
6912.62020	0.10518
6911.65583	0.10252
6910.69145	0.09983
6909.72708	0.10030
6908.76271	0.10082
6907.79834	0.09998
6906.83397	0.10063
6905.86959	0.10160
6904.90522	0.10175
6903.94085	0.10272
6902.97648	0.10396
6902.01210	0.10185
6901.04773	0.09706
6900.08336	0.09550
6899.11899	0.09798
6898.15462	0.10034
6897.19024	0.10063
6896.22587	0.09934
6895.26150	0.09721
6894.29713	0.09460
6893.33275	0.09226
6892.36838	0.09135
6891.40401	0.09349
6890.43964	0.09775
6889.47527	0.09991
6888.51089	0.09972
6887.54652	0.10124
6886.58215	0.10564
6885.61778	0.10851
6884.65340	0.10541
6883.68903	0.09802
6882.72466	0.09212
6881.76029	0.09143
6880.79592	0.09456
6879.83154	0.09721
6878.86717	0.09767
6877.90280	0.09739
6876.93843	0.09694
6875.97405	0.09584
6875.00968	0.09722
6874.04531	0.10203
6873.08094	0.10510
6872.11657	0.10252
6871.15219	0.09689
6870.18782	0.09580
6869.22345	0.09973
6868.25908	0.10186
6867.29470	0.10172
6866.33033	0.10177
6865.36596	0.09917
6864.40159	0.09406
6863.43722	0.09276
6862.47284	0.09489
6861.50847	0.09567
6860.54410	0.09547
6859.57973	0.09630
6858.61535	0.09810
6857.65098	0.10112
6856.68661	0.10442
6855.72224	0.10414
6854.75786	0.09887
6853.79349	0.09228
6852.82912	0.09003
6851.86475	0.09349
6850.90038	0.09642
6849.93600	0.09523
6848.97163	0.09407
6848.00726	0.09584
6847.04289	0.09713
6846.07851	0.09512
6845.11414	0.09242
6844.14977	0.09141
6843.18540	0.09216
6842.22103	0.09341
6841.25665	0.09422
6840.29228	0.09506
6839.32791	0.09617
6838.36354	0.09813
6837.39916	0.10079
6836.43479	0.10017
6835.47042	0.09508
6834.50605	0.09100
6833.54168	0.09065
6832.57730	0.09137
6831.61293	0.09243
6830.64856	0.09254
6829.68419	0.09058
6828.71981	0.09026
6827.75544	0.09401
6826.79107	0.09826
6825.82670	0.10137
6824.86233	0.10208
6823.89795	0.09914
6822.93358	0.09559
6821.96921	0.09317
6821.00484	0.09214
6820.04046	0.09494
6819.07609	0.09823
6818.11172	0.09644
6817.14735	0.09216
6816.18298	0.09199
6815.21860	0.09570
6814.25423	0.09757
6813.28986	0.09631
6812.32549	0.09563
6811.36111	0.09643
6810.39674	0.09776
6809.43237	0.09900
6808.46800	0.09736
6807.50363	0.09337
6806.53925	0.09309
6805.57488	0.09779
6804.61051	0.10150
6803.64614	0.10067
6802.68176	0.09797
6801.71739	0.09636
6800.75302	0.09539
6799.78865	0.09418
6798.82428	0.09470
6797.85990	0.09765
6796.89553	0.09926
6795.93116	0.09797
6794.96679	0.09729
6794.00241	0.09640
6793.03804	0.09172
6792.07367	0.08713
6791.10930	0.08939
6790.14493	0.09603
6789.18055	0.09960
6788.21618	0.09742
6787.25181	0.09417
6786.28744	0.09447
6785.32306	0.09575
6784.35869	0.09497
6783.39432	0.09610
6782.42995	0.10077
6781.46557	0.10172
6780.50120	0.09667
6779.53683	0.09356
6778.57246	0.09559
6777.60809	0.09784
6776.64371	0.09620
6775.67934	0.09205
6774.71497	0.08949
6773.75060	0.08992
6772.78622	0.09084
6771.82185	0.09011
6770.85748	0.08978
6769.89311	0.09109
6768.92874	0.09347
6767.96436	0.09481
6766.99999	0.09330
6766.03562	0.09131
6765.07125	0.09124
6764.10687	0.09209
6763.14250	0.09301
6762.17813	0.09299
6761.21376	0.09189
6760.24939	0.09001
6759.28501	0.08758
6758.32064	0.08699
6757.35627	0.08964
6756.39190	0.09365
6755.42752	0.09546
6754.46315	0.09318
6753.49878	0.08977
6752.53441	0.08911
6751.57004	0.09154
6750.60566	0.09427
6749.64129	0.09386
6748.67692	0.09156
6747.71255	0.09113
6746.74817	0.09095
6745.78380	0.08934
6744.81943	0.08937
6743.85506	0.09172
6742.89069	0.09489
6741.92631	0.09684
6740.96194	0.09405
6739.99757	0.08884
6739.03320	0.08814
6738.06882	0.09132
6737.10445	0.09266
6736.14008	0.09120
6735.17571	0.08829
6734.21134	0.08691
6733.24696	0.08975
6732.28259	0.09541
6731.31822	0.09976
6730.35385	0.09949
6729.38947	0.09572
6728.42510	0.09345
6727.46073	0.09476
6726.49636	0.09623
6725.53199	0.09549
6724.56761	0.09409
6723.60324	0.09317
6722.63887	0.09242
6721.67450	0.09235
6720.71012	0.09289
6719.74575	0.09347
6718.78138	0.09176
6717.81701	0.08863
6716.85263	0.08873
6715.88826	0.09263
6714.92389	0.09533
6713.95952	0.09395
6712.99515	0.09303
6712.03077	0.09611
6711.06640	0.09936
6710.10203	0.09973
6709.13766	0.09814
6708.17328	0.09563
6707.20891	0.09379
6706.24454	0.09339
6705.28017	0.09276
6704.31580	0.09110
6703.35142	0.08868
6702.38705	0.08671
6701.42268	0.08800
6700.45831	0.09163
6699.49393	0.09299
6698.52956	0.09121
6697.56519	0.08990
6696.60082	0.09073
6695.63645	0.09108
6694.67207	0.08938
6693.70770	0.08915
6692.74333	0.09264
6691.77896	0.09549
6690.81458	0.09429
6689.85021	0.09180
6688.88584	0.09093
6687.92147	0.09103
6686.95710	0.09105
6685.99272	0.09087
6685.02835	0.08930
6684.06398	0.08800
6683.09961	0.08984
6682.13523	0.09301
6681.17086	0.09585
6680.20649	0.09765
6679.24212	0.09687
6678.27775	0.09497
6677.31337	0.09404
6676.34900	0.09400
6675.38463	0.09361
6674.42026	0.09254
6673.45588	0.09138
6672.49151	0.08979
6671.52714	0.08972
6670.56277	0.09162
6669.59840	0.09174
6668.63402	0.08960
6667.66965	0.08860
6666.70528	0.08929
6665.74091	0.08971
6664.77653	0.08974
6663.81216	0.09095
6662.84779	0.09238
6661.88342	0.09158
6660.91905	0.08974
6659.95467	0.08945
6658.99030	0.08969
6658.02593	0.08835
6657.06156	0.08687
6656.09718	0.08803
6655.13281	0.09128
6654.16844	0.09373
6653.20407	0.09323
6652.23970	0.09076
6651.27532	0.09092
6650.31095	0.09498
6649.34658	0.09824
6648.38221	0.09830
6647.41783	0.09912
6646.45346	0.10218
6645.48909	0.10210
6644.52472	0.09666
6643.56034	0.09017
6642.59597	0.08642
6641.63160	0.08719
6640.66723	0.09133
6639.70286	0.09401
6638.73848	0.09272
6637.77411	0.09044
6636.80974	0.09093
6635.84537	0.09254
6634.88099	0.09129
6633.91662	0.08892
6632.95225	0.08947
6631.98788	0.09167
6631.02351	0.09280
6630.05913	0.09321
6629.09476	0.09278
6628.13039	0.09151
6627.16602	0.09100
6626.20164	0.09048
6625.23727	0.08870
6624.27290	0.08698
6623.30853	0.08702
6622.34416	0.08799
6621.37978	0.08759
6620.41541	0.08621
6619.45104	0.08712
6618.48667	0.09016
6617.52229	0.09157
6616.55792	0.09183
6615.59355	0.09239
6614.62918	0.09108
6613.66481	0.08851
6612.70043	0.08705
6611.73606	0.08701
6610.77169	0.08842
6609.80732	0.09076
6608.84294	0.09247
6607.87857	0.09160
6606.91420	0.08873
6605.94983	0.08771
6604.98546	0.08890
6604.02108	0.09035
6603.05671	0.09095
6602.09234	0.09132
6601.12797	0.09252
6600.16359	0.09263
6599.19922	0.09074
6598.23485	0.08934
6597.27048	0.08911
6596.30611	0.08868
6595.34173	0.08849
6594.37736	0.08962
6593.41299	0.08998
6592.44862	0.08830
6591.48424	0.08819
6590.51987	0.09097
6589.55550	0.09226
6588.59113	0.09186
6587.62676	0.09395
6586.66238	0.09677
6585.69801	0.09652
6584.73364	0.09420
6583.76927	0.09097
6582.80489	0.08753
6581.84052	0.08554
6580.87615	0.08586
6579.91178	0.08755
6578.94740	0.08915
6577.98303	0.08939
6577.01866	0.08742
6576.05429	0.08582
6575.08992	0.08755
6574.12554	0.08983
6573.16117	0.08920
6572.19680	0.08766
6571.23243	0.08796
6570.26805	0.08899
6569.30368	0.08922
6568.33931	0.08903
6567.37494	0.08976
6566.41057	0.09044
6565.44619	0.09040
6564.48182	0.09156
6563.51745	0.09370
6562.55308	0.09497
6561.58870	0.09492
6560.62433	0.09408
6559.65996	0.09376
6558.69559	0.09405
6557.73122	0.09310
6556.76684	0.09052
6555.80247	0.08991
6554.83810	0.09145
6553.87373	0.09112
6552.90935	0.08992
6551.94498	0.08980
6550.98061	0.08989
6550.01624	0.09027
6549.05187	0.08980
6548.08749	0.08797
6547.12312	0.08781
6546.15875	0.08968
6545.19438	0.08967
6544.23000	0.08727
6543.26563	0.08601
6542.30126	0.08658
6541.33689	0.08725
6540.37252	0.08838
6539.40814	0.08934
6538.44377	0.08837
6537.47940	0.08703
6536.51503	0.08703
6535.55065	0.08598
6534.58628	0.08416
6533.62191	0.08580
6532.65754	0.09028
6531.69317	0.09307
6530.72879	0.09255
6529.76442	0.09047
6528.80005	0.08918
6527.83568	0.08902
6526.87130	0.08903
6525.90693	0.08891
6524.94256	0.08897
6523.97819	0.08914
6523.01382	0.08906
6522.04944	0.08906
6521.08507	0.08961
6520.12070	0.08998
6519.15633	0.08924
6518.19195	0.08801
6517.22758	0.08694
6516.26321	0.08475
6515.29884	0.08293
6514.33447	0.08455
6513.37009	0.08702
6512.40572	0.08678
6511.44135	0.08520
6510.47698	0.08507
6509.51260	0.08654
6508.54823	0.08938
6507.58386	0.09185
6506.61949	0.09017
6505.65511	0.08504
6504.69074	0.08259
6503.72637	0.08472
6502.76200	0.08714
6501.79763	0.08729
6500.83325	0.08619
6499.86888	0.08603
6498.90451	0.08765
6497.94014	0.08933
6496.97576	0.08864
6496.01139	0.08595
6495.04702	0.08423
6494.08265	0.08570
6493.11828	0.08824
6492.15390	0.08950
6491.18953	0.08985
6490.22516	0.08936
6489.26079	0.08814
6488.29641	0.08748
6487.33204	0.08762
6486.36767	0.08808
6485.40330	0.08713
6484.43893	0.08457
6483.47455	0.08355
6482.51018	0.08495
6481.54581	0.08651
6480.58144	0.08754
6479.61706	0.08798
6478.65269	0.08695
6477.68832	0.08551
6476.72395	0.08564
6475.75958	0.08675
6474.79520	0.08751
6473.83083	0.08738
6472.86646	0.08600
6471.90209	0.08489
6470.93771	0.08563
6469.97334	0.08684
6469.00897	0.08682
6468.04460	0.08555
6467.08023	0.08407
6466.11585	0.08340
6465.15148	0.08319
6464.18711	0.08320
6463.22274	0.08318
6462.25836	0.08290
6461.29399	0.08442
6460.32962	0.08880
6459.36525	0.09234
6458.40088	0.09248
6457.43650	0.09061
6456.47213	0.08792
6455.50776	0.08632
6454.54339	0.08686
6453.57901	0.08853
6452.61464	0.08994
6451.65027	0.09045
6450.68590	0.09024
6449.72153	0.08871
6448.75715	0.08694
6447.79278	0.08723
6446.82841	0.08813
6445.86404	0.08789
6444.89966	0.08786
6443.93529	0.08784
6442.97092	0.08693
6442.00655	0.08631
6441.04217	0.08603
6440.07780	0.08604
6439.11343	0.08685
6438.14906	0.08786
6437.18469	0.08894
6436.22031	0.08913
6435.25594	0.08794
6434.29157	0.08744
6433.32720	0.08835
6432.36282	0.08850
6431.39845	0.08654
6430.43408	0.08393
6429.46971	0.08300
6428.50534	0.08458
6427.54096	0.08729
6426.57659	0.08959
6425.61222	0.09118
6424.64785	0.09102
6423.68347	0.08899
6422.71910	0.08694
6421.75473	0.08653
6420.79036	0.08786
6419.82599	0.08869
6418.86161	0.08706
6417.89724	0.08514
6416.93287	0.08487
6415.96850	0.08394
6415.00412	0.08164
6414.03975	0.08083
6413.07538	0.08265
6412.11101	0.08553
6411.14664	0.08677
6410.18226	0.08644
6409.21789	0.08738
6408.25352	0.08840
6407.28915	0.08724
6406.32477	0.08608
6405.36040	0.08630
6404.39603	0.08510
6403.43166	0.08209
6402.46729	0.08061
6401.50291	0.08184
6400.53854	0.08386
6399.57417	0.08484
6398.60980	0.08574
6397.64542	0.08742
6396.68105	0.08780
6395.71668	0.08592
6394.75231	0.08309
6393.78794	0.08056
6392.82356	0.07948
6391.85919	0.07962
6390.89482	0.07950
6389.93045	0.07954
6388.96607	0.08102
6388.00170	0.08253
6387.03733	0.08261
6386.07296	0.08213
6385.10859	0.08202
6384.14421	0.08298
6383.17984	0.08452
6382.21547	0.08449
6381.25110	0.08294
6380.28672	0.08213
6379.32235	0.08284
6378.35798	0.08334
6377.39361	0.08286
6376.42924	0.08310
6375.46486	0.08409
6374.50049	0.08399
6373.53612	0.08198
6372.57175	0.08001
6371.60737	0.08114
6370.64300	0.08434
6369.67863	0.08632
6368.71426	0.08691
6367.74988	0.08751
6366.78551	0.08778
6365.82114	0.08724
6364.85677	0.08754
6363.89240	0.08849
6362.92802	0.08863
6361.96365	0.08896
6360.99928	0.08865
6360.03491	0.08669
6359.07053	0.08569
6358.10616	0.08533
6357.14179	0.08351
6356.17742	0.08267
6355.21305	0.08400
6354.24867	0.08425
6353.28430	0.08321
6352.31993	0.08294
6351.35556	0.08248
6350.39118	0.08131
6349.42681	0.08092
6348.46244	0.08169
6347.49807	0.08290
6346.53370	0.08274
6345.56932	0.08155
6344.60495	0.08216
6343.64058	0.08384
6342.67621	0.08449
6341.71183	0.08499
6340.74746	0.08601
6339.78309	0.08757
6338.81872	0.08938
6337.85435	0.08951
6336.88997	0.08776
6335.92560	0.08622
6334.96123	0.08635
6333.99686	0.08728
6333.03248	0.08685
6332.06811	0.08473
6331.10374	0.08250
6330.13937	0.08204
6329.17500	0.08341
6328.21062	0.08503
6327.24625	0.08701
6326.28188	0.08928
6325.31751	0.08931
6324.35313	0.08685
6323.38876	0.08451
6322.42439	0.08366
6321.46002	0.08443
6320.49565	0.08646
6319.53127	0.08719
6318.56690	0.08501
6317.60253	0.08263
6316.63816	0.08162
6315.67378	0.08153
6314.70941	0.08215
6313.74504	0.08158
6312.78067	0.07953
6311.81630	0.07924
6310.85192	0.08135
6309.88755	0.08323
6308.92318	0.08375
6307.95881	0.08422
6306.99443	0.08491
6306.03006	0.08535
6305.06569	0.08497
6304.10132	0.08376
6303.13695	0.08201
6302.17257	0.08022
6301.20820	0.08025
6300.24383	0.08269
6299.27946	0.08546
6298.31508	0.08639
6297.35071	0.08531
6296.38634	0.08320
6295.42197	0.08126
6294.45759	0.08063
6293.49322	0.08064
6292.52885	0.08079
6291.56448	0.08289
6290.60011	0.08622
6289.63573	0.08747
6288.67136	0.08662
6287.70699	0.08548
6286.74262	0.08452
6285.77824	0.08371
6284.81387	0.08318
6283.84950	0.08367
6282.88513	0.08481
6281.92076	0.08506
6280.95638	0.08383
6279.99201	0.08144
6279.02764	0.07974
6278.06327	0.08115
6277.09889	0.08512
6276.13452	0.08819
6275.17015	0.08848
6274.20578	0.08704
6273.24141	0.08550
6272.27703	0.08467
6271.31266	0.08468
6270.34829	0.08494
6269.38392	0.08383
6268.41954	0.08237
6267.45517	0.08236
6266.49080	0.08249
6265.52643	0.08274
6264.56206	0.08314
6263.59768	0.08232
6262.63331	0.07997
6261.66894	0.07804
6260.70457	0.07906
6259.74019	0.08162
6258.77582	0.08279
6257.81145	0.08247
6256.84708	0.08118
6255.88271	0.07969
6254.91833	0.07942
6253.95396	0.07951
6252.98959	0.07890
6252.02522	0.07947
6251.06084	0.08140
6250.09647	0.08252
6249.13210	0.08304
6248.16773	0.08317
6247.20336	0.08261
6246.23898	0.08256
6245.27461	0.08236
6244.31024	0.08087
6243.34587	0.07881
6242.38149	0.07804
6241.41712	0.07996
6240.45275	0.08175
6239.48838	0.08074
6238.52401	0.08013
6237.55963	0.08205
6236.59526	0.08315
6235.63089	0.08222
6234.66652	0.08258
6233.70214	0.08469
6232.73777	0.08458
6231.77340	0.08113
6230.80903	0.07775
6229.84465	0.07772
6228.88028	0.08084
6227.91591	0.08329
6226.95154	0.08304
6225.98717	0.08235
6225.02279	0.08258
6224.05842	0.08277
6223.09405	0.08284
6222.12968	0.08310
6221.16530	0.08294
6220.20093	0.08127
6219.23656	0.07823
6218.27219	0.07638
6217.30782	0.07666
6216.34344	0.07701
6215.37907	0.07725
6214.41470	0.07789
6213.45033	0.07838
6212.48595	0.07915
6211.52158	0.08014
6210.55721	0.08051
6209.59284	0.08023
6208.62847	0.07962
6207.66409	0.07974
6206.69972	0.08000
6205.73535	0.07955
6204.77098	0.07986
6203.80660	0.08104
6202.84223	0.08163
6201.87786	0.08136
6200.91349	0.08068
6199.94912	0.08047
6198.98474	0.08166
6198.02037	0.08309
6197.05600	0.08287
6196.09163	0.08184
6195.12725	0.07981
6194.16288	0.07640
6193.19851	0.07515
6192.23414	0.07718
6191.26977	0.07936
6190.30539	0.08079
6189.34102	0.08105
6188.37665	0.07929
6187.41228	0.07740
6186.44790	0.07835
6185.48353	0.08128
6184.51916	0.08326
6183.55479	0.08308
6182.59042	0.08179
6181.62604	0.08180
6180.66167	0.08337
6179.69730	0.08364
6178.73293	0.08285
6177.76855	0.08326
6176.80418	0.08360
6175.83981	0.08286
6174.87544	0.08240
6173.91107	0.08212
6172.94669	0.08175
6171.98232	0.08126
6171.01795	0.07891
6170.05358	0.07593
6169.08920	0.07539
6168.12483	0.07608
6167.16046	0.07683
6166.19609	0.07856
6165.23172	0.07953
6164.26734	0.07932
6163.30297	0.08048
6162.33860	0.08245
6161.37423	0.08240
6160.40985	0.08044
6159.44548	0.07987
6158.48111	0.08161
6157.51674	0.08222
6156.55236	0.08112
6155.58799	0.08030
6154.62362	0.07876
6153.65925	0.07767
6152.69488	0.07921
6151.73050	0.08026
6150.76613	0.07939
6149.80176	0.08004
6148.83739	0.08232
6147.87301	0.08291
6146.90864	0.08189
6145.94427	0.08111
6144.97990	0.08087
6144.01553	0.08070
6143.05115	0.08060
6142.08678	0.08084
6141.12241	0.08063
6140.15804	0.07935
6139.19366	0.07840
6138.22929	0.07845
6137.26492	0.07836
6136.30055	0.07825
6135.33618	0.07874
6134.37180	0.07900
6133.40743	0.07889
6132.44306	0.07837
6131.47869	0.07710
6130.51431	0.07593
6129.54994	0.07560
6128.58557	0.07640
6127.62120	0.07782
6126.65683	0.07845
6125.69245	0.07855
6124.72808	0.07904
6123.76371	0.07920
6122.79934	0.07830
6121.83496	0.07754
6120.87059	0.07739
6119.90622	0.07731
6118.94185	0.07720
6117.97748	0.07674
6117.01310	0.07606
6116.04873	0.07602
6115.08436	0.07746
6114.11999	0.07974
6113.15561	0.08022
6112.19124	0.07891
6111.22687	0.07861
6110.26250	0.07934
6109.29813	0.07982
6108.33375	0.08039
6107.36938	0.08021
6106.40501	0.07873
6105.44064	0.07817
6104.47626	0.07953
6103.51189	0.08106
6102.54752	0.08103
6101.58315	0.08031
6100.61878	0.08059
6099.65440	0.08148
6098.69003	0.08176
6097.72566	0.08104
6096.76129	0.08023
6095.79691	0.08041
6094.83254	0.08053
6093.86817	0.07932
6092.90380	0.07782
6091.93942	0.07813
6090.97505	0.07940
6090.01068	0.07880
6089.04631	0.07643
6088.08194	0.07476
6087.11756	0.07480
6086.15319	0.07561
6085.18882	0.07674
6084.22445	0.07761
6083.26007	0.07669
6082.29570	0.07548
6081.33133	0.07672
6080.36696	0.07883
6079.40259	0.07896
6078.43821	0.07797
6077.47384	0.07761
6076.50947	0.07705
6075.54510	0.07562
6074.58072	0.07475
6073.61635	0.07561
6072.65198	0.07771
6071.68761	0.07904
6070.72324	0.07810
6069.75886	0.07632
6068.79449	0.07553
6067.83012	0.07551
6066.86575	0.07606
6065.90137	0.07673
6064.93700	0.07677
6063.97263	0.07682
6063.00826	0.07747
6062.04389	0.07795
6061.07951	0.07773
6060.11514	0.07767
6059.15077	0.07874
6058.18640	0.07963
6057.22202	0.07897
6056.25765	0.07778
6055.29328	0.07701
6054.32891	0.07715
6053.36454	0.07832
6052.40016	0.07857
6051.43579	0.07703
6050.47142	0.07580
6049.50705	0.07558
6048.54267	0.07533
6047.57830	0.07534
6046.61393	0.07668
6045.64956	0.07870
6044.68519	0.07979
6043.72081	0.07900
6042.75644	0.07771
6041.79207	0.07802
6040.82770	0.07893
6039.86332	0.07816
6038.89895	0.07682
6037.93458	0.07659
6036.97021	0.07666
6036.00584	0.07648
6035.04146	0.07697
6034.07709	0.07810
6033.11272	0.07888
6032.14835	0.07944
6031.18397	0.08007
6030.21960	0.08044
6029.25523	0.07995
6028.29086	0.07879
6027.32649	0.07846
6026.36211	0.07896
6025.39774	0.07842
6024.43337	0.07686
6023.46900	0.07594
6022.50462	0.07636
6021.54025	0.07748
6020.57588	0.07834
6019.61151	0.07848
6018.64713	0.07778
6017.68276	0.07656
6016.71839	0.07602
6015.75402	0.07652
6014.78965	0.07666
6013.82527	0.07554
6012.86090	0.07429
6011.89653	0.07431
6010.93216	0.07535
6009.96778	0.07690
6009.00341	0.07847
6008.03904	0.07932
6007.07467	0.07950
6006.11030	0.07970
6005.14592	0.07968
6004.18155	0.07856
6003.21718	0.07655
6002.25281	0.07511
6001.28843	0.07474
6000.32406	0.07431
5999.35969	0.07365
5998.39532	0.07436
5997.43095	0.07585
5996.46657	0.07583
5995.50220	0.07461
5994.53783	0.07418
5993.57346	0.07516
5992.60908	0.07664
5991.64471	0.07748
5990.68034	0.07752
5989.71597	0.07711
5988.75160	0.07666
5987.78722	0.07659
5986.82285	0.07675
5985.85848	0.07666
5984.89411	0.07634
5983.92973	0.07575
5982.96536	0.07520
5982.00099	0.07515
5981.03662	0.07480
5980.07225	0.07455
5979.10787	0.07597
5978.14350	0.07792
5977.17913	0.07862
5976.21476	0.07827
5975.25038	0.07680
5974.28601	0.07543
5973.32164	0.07590
5972.35727	0.07612
5971.39290	0.07426
5970.42852	0.07375
5969.46415	0.07641
5968.49978	0.07846
5967.53541	0.07793
5966.57103	0.07659
5965.60666	0.07538
5964.64229	0.07400
5963.67792	0.07228
5962.71355	0.07120
5961.74917	0.07279
5960.78480	0.07657
5959.82043	0.07848
5958.85606	0.07709
5957.89168	0.07545
5956.92731	0.07537
5955.96294	0.07563
5954.99857	0.07531
5954.03420	0.07473
5953.06982	0.07417
5952.10545	0.07335
5951.14108	0.07323
5950.17671	0.07439
5949.21233	0.07467
5948.24796	0.07327
5947.28359	0.07241
5946.31922	0.07309
5945.35484	0.07455
5944.39047	0.07518
5943.42610	0.07445
5942.46173	0.07451
5941.49736	0.07546
5940.53298	0.07561
5939.56861	0.07575
5938.60424	0.07629
5937.63987	0.07649
5936.67549	0.07670
5935.71112	0.07654
5934.74675	0.07580
5933.78238	0.07527
5932.81801	0.07550
5931.85363	0.07592
5930.88926	0.07536
5929.92489	0.07384
5928.96052	0.07317
5927.99614	0.07438
5927.03177	0.07561
5926.06740	0.07489
5925.10303	0.07353
5924.13866	0.07393
5923.17428	0.07513
5922.20991	0.07434
5921.24554	0.07203
5920.28117	0.07147
5919.31679	0.07318
5918.35242	0.07423
5917.38805	0.07368
5916.42368	0.07374
5915.45931	0.07519
5914.49493	0.07634
5913.53056	0.07589
5912.56619	0.07439
5911.60182	0.07344
5910.63744	0.07362
5909.67307	0.07434
5908.70870	0.07487
5907.74433	0.07537
5906.77996	0.07640
5905.81558	0.07700
5904.85121	0.07642
5903.88684	0.07554
5902.92247	0.07535
5901.95809	0.07581
5900.99372	0.07559
5900.02935	0.07473
5899.06498	0.07506
5898.10061	0.07614
5897.13623	0.07694
5896.17186	0.07788
5895.20749	0.07764
5894.24312	0.07541
5893.27874	0.07412
5892.31437	0.07531
5891.35000	0.07656
5890.38563	0.07625
5889.42126	0.07555
5888.45688	0.07495
5887.49251	0.07412
5886.52814	0.07459
5885.56377	0.07567
5884.59939	0.07511
5883.63502	0.07371
5882.67065	0.07202
5881.70628	0.07108
5880.74190	0.07278
5879.77753	0.07467
5878.81316	0.07431
5877.84879	0.07329
5876.88442	0.07290
5875.92004	0.07307
5874.95567	0.07298
5873.99130	0.07152
5873.02693	0.07006
5872.06255	0.07085
5871.09818	0.07300
5870.13381	0.07362
5869.16944	0.07240
5868.20507	0.07186
5867.24069	0.07304
5866.27632	0.07440
5865.31195	0.07475
5864.34758	0.07422
5863.38320	0.07358
5862.41883	0.07312
5861.45446	0.07236
5860.49009	0.07181
5859.52572	0.07271
5858.56134	0.07363
5857.59697	0.07268
5856.63260	0.07162
5855.66823	0.07239
5854.70385	0.07404
5853.73948	0.07455
5852.77511	0.07389
5851.81074	0.07324
5850.84637	0.07237
5849.88199	0.07216
5848.91762	0.07361
5847.95325	0.07519
5846.98888	0.07549
5846.02450	0.07479
5845.06013	0.07382
5844.09576	0.07309
5843.13139	0.07269
5842.16702	0.07221
5841.20264	0.07143
5840.23827	0.07082
5839.27390	0.07088
5838.30953	0.07145
5837.34515	0.07149
5836.38078	0.07121
5835.41641	0.07249
5834.45204	0.07471
5833.48767	0.07539
5832.52329	0.07467
5831.55892	0.07412
5830.59455	0.07360
5829.63018	0.07245
5828.66580	0.07160
5827.70143	0.07231
5826.73706	0.07308
5825.77269	0.07165
5824.80832	0.06940
5823.84394	0.06874
5822.87957	0.06933
5821.91520	0.07043
5820.95083	0.07198
5819.98645	0.07304
5819.02208	0.07325
5818.05771	0.07368
5817.09334	0.07398
5816.12897	0.07359
5815.16459	0.07373
5814.20022	0.07415
5813.23585	0.07360
5812.27148	0.07298
5811.30710	0.07328
5810.34273	0.07382
5809.37836	0.07372
5808.41399	0.07282
5807.44961	0.07172
5806.48524	0.07145
5805.52087	0.07249
5804.55650	0.07378
5803.59213	0.07374
5802.62775	0.07231
5801.66338	0.07126
5800.69901	0.07185
5799.73464	0.07355
5798.77026	0.07459
5797.80589	0.07368
5796.84152	0.07187
5795.87715	0.07105
5794.91278	0.07123
5793.94840	0.07222
5792.98403	0.07435
5792.01966	0.07592
5791.05529	0.07522
5790.09091	0.07353
5789.12654	0.07272
5788.16217	0.07263
5787.19780	0.07238
5786.23343	0.07205
5785.26905	0.07260
5784.30468	0.07340
5783.34031	0.07305
5782.37594	0.07199
5781.41156	0.07156
5780.44719	0.07227
5779.48282	0.07300
5778.51845	0.07265
5777.55408	0.07143
5776.58970	0.07039
5775.62533	0.07058
5774.66096	0.07099
5773.69659	0.07020
5772.73221	0.06962
5771.76784	0.07063
5770.80347	0.07178
5769.83910	0.07204
5768.87473	0.07240
5767.91035	0.07326
5766.94598	0.07408
5765.98161	0.07429
5765.01724	0.07368
5764.05286	0.07288
5763.08849	0.07255
5762.12412	0.07254
5761.15975	0.07214
5760.19538	0.07103
5759.23100	0.06954
5758.26663	0.06872
5757.30226	0.07003
5756.33789	0.07279
5755.37351	0.07453
5754.40914	0.07410
5753.44477	0.07234
5752.48040	0.07096
5751.51603	0.07025
5750.55165	0.06923
5749.58728	0.06884
5748.62291	0.06987
5747.65854	0.07123
5746.69416	0.07239
5745.72979	0.07302
5744.76542	0.07258
5743.80105	0.07168
5742.83667	0.07149
5741.87230	0.07214
5740.90793	0.07268
5739.94356	0.07213
5738.97919	0.07093
5738.01481	0.07039
5737.05044	0.07062
5736.08607	0.06998
5735.12170	0.06883
5734.15732	0.06924
5733.19295	0.07018
5732.22858	0.07050
5731.26421	0.07129
5730.29984	0.07196
5729.33546	0.07187
5728.37109	0.07178
5727.40672	0.07176
5726.44235	0.07165
5725.47797	0.07104
5724.51360	0.07008
5723.54923	0.06960
5722.58486	0.06957
5721.62049	0.06952
5720.65611	0.06960
5719.69174	0.07038
5718.72737	0.07095
5717.76300	0.07021
5716.79862	0.06985
5715.83425	0.07099
5714.86988	0.07115
5713.90551	0.06958
5712.94114	0.06883
5711.97676	0.07000
5711.01239	0.07186
5710.04802	0.07251
5709.08365	0.07126
5708.11927	0.06985
5707.15490	0.06937
5706.19053	0.06922
5705.22616	0.06933
5704.26179	0.06948
5703.29741	0.06892
5702.33304	0.06837
5701.36867	0.06889
5700.40430	0.07010
5699.43992	0.07136
5698.47555	0.07124
5697.51118	0.06904
5696.54681	0.06724
5695.58244	0.06748
5694.61806	0.06923
5693.65369	0.07184
5692.68932	0.07313
5691.72495	0.07158
5690.76057	0.06953
5689.79620	0.06941
5688.83183	0.07029
5687.86746	0.07024
5686.90309	0.06931
5685.93871	0.06878
5684.97434	0.06903
5684.00997	0.06971
5683.04560	0.07034
5682.08122	0.07049
5681.11685	0.06998
5680.15248	0.06978
5679.18811	0.07125
5678.22374	0.07369
5677.25936	0.07518
5676.29499	0.07484
5675.33062	0.07301
5674.36625	0.07095
5673.40187	0.06942
5672.43750	0.06832
5671.47313	0.06756
5670.50876	0.06781
5669.54438	0.06916
5668.58001	0.06974
5667.61564	0.06886
5666.65127	0.06840
5665.68690	0.06937
5664.72252	0.07071
5663.75815	0.07107
5662.79378	0.07032
5661.82941	0.06952
5660.86503	0.06931
5659.90066	0.06903
5658.93629	0.06796
5657.97192	0.06684
5657.00755	0.06619
5656.04317	0.06579
5655.07880	0.06588
5654.11443	0.06666
5653.15006	0.06835
5652.18568	0.07049
5651.22131	0.07167
5650.25694	0.07124
5649.29257	0.06959
5648.32820	0.06827
5647.36382	0.06907
5646.39945	0.07058
5645.43508	0.07031
5644.47071	0.06933
5643.50633	0.06957
5642.54196	0.07030
5641.57759	0.07002
5640.61322	0.06929
5639.64885	0.06965
5638.68447	0.07054
5637.72010	0.07027
5636.75573	0.06886
5635.79136	0.06819
5634.82698	0.06931
5633.86261	0.07046
5632.89824	0.07028
5631.93387	0.07046
5630.96950	0.07137
5630.00512	0.07108
5629.04075	0.07027
5628.07638	0.07004
5627.11201	0.06930
5626.14763	0.06850
5625.18326	0.06916
5624.21889	0.07029
5623.25452	0.07022
5622.29015	0.06909
5621.32577	0.06786
5620.36140	0.06725
5619.39703	0.06789
5618.43266	0.06908
5617.46828	0.06968
5616.50391	0.07035
5615.53954	0.07080
5614.57517	0.06942
5613.61080	0.06713
5612.64642	0.06615
5611.68205	0.06656
5610.71768	0.06767
5609.75331	0.06907
5608.78893	0.06962
5607.82456	0.06868
5606.86019	0.06739
5605.89582	0.06668
5604.93144	0.06635
5603.96707	0.06652
5603.00270	0.06702
5602.03833	0.06698
5601.07396	0.06642
5600.10958	0.06637
5599.14521	0.06716
5598.18084	0.06759
5597.21647	0.06743
5596.25209	0.06803
5595.28772	0.06891
5594.32335	0.06888
5593.35898	0.06805
5592.39461	0.06715
5591.43023	0.06756
5590.46586	0.06911
5589.50149	0.06952
5588.53712	0.06826
5587.57274	0.06693
5586.60837	0.06634
5585.64400	0.06644
5584.67963	0.06733
5583.71526	0.06817
5582.75088	0.06787
5581.78651	0.06762
5580.82214	0.06827
5579.85777	0.06824
5578.89339	0.06720
5577.92902	0.06646
5576.96465	0.06600
5576.00028	0.06520
5575.03591	0.06472
5574.07153	0.06532
5573.10716	0.06621
5572.14279	0.06657
5571.17842	0.06636
5570.21404	0.06587
5569.24967	0.06571
5568.28530	0.06555
5567.32093	0.06462
5566.35656	0.06327
5565.39218	0.06289
5564.42781	0.06450
5563.46344	0.06683
5562.49907	0.06803
5561.53469	0.06806
5560.57032	0.06767
5559.60595	0.06742
5558.64158	0.06742
5557.67721	0.06765
5556.71283	0.06781
5555.74846	0.06715
5554.78409	0.06607
5553.81972	0.06595
5552.85534	0.06660
5551.89097	0.06704
5550.92660	0.06744
5549.96223	0.06765
5548.99786	0.06689
5548.03348	0.06622
5547.06911	0.06697
5546.10474	0.06780
5545.14037	0.06769
5544.17599	0.06745
5543.21162	0.06722
5542.24725	0.06711
5541.28288	0.06746
5540.31851	0.06730
5539.35413	0.06604
5538.38976	0.06495
5537.42539	0.06524
5536.46102	0.06625
5535.49664	0.06695
5534.53227	0.06731
5533.56790	0.06741
5532.60353	0.06730
5531.63915	0.06706
5530.67478	0.06703
5529.71041	0.06721
5528.74604	0.06680
5527.78167	0.06631
5526.81729	0.06693
5525.85292	0.06811
5524.88855	0.06879
5523.92418	0.06888
5522.95980	0.06883
5521.99543	0.06843
5521.03106	0.06769
5520.06669	0.06770
5519.10232	0.06899
5518.13794	0.07043
5517.17357	0.07070
5516.20920	0.06980
5515.24483	0.06820
5514.28045	0.06659
5513.31608	0.06596
5512.35171	0.06648
5511.38734	0.06722
5510.42297	0.06702
5509.45859	0.06587
5508.49422	0.06514
5507.52985	0.06538
5506.56548	0.06507
5505.60110	0.06422
5504.63673	0.06461
5503.67236	0.06585
5502.70799	0.06605
5501.74362	0.06573
5500.77924	0.06585
5499.81487	0.06553
5498.85050	0.06449
5497.88613	0.06436
5496.92175	0.06521
5495.95738	0.06613
5494.99301	0.06726
5494.02864	0.06833
5493.06427	0.06743
5492.09989	0.06521
5491.13552	0.06408
5490.17115	0.06389
5489.20678	0.06400
5488.24240	0.06437
5487.27803	0.06477
5486.31366	0.06539
5485.34929	0.06678
5484.38492	0.06816
5483.42054	0.06814
5482.45617	0.06684
5481.49180	0.06548
5480.52743	0.06472
5479.56305	0.06463
5478.59868	0.06446
5477.63431	0.06387
5476.66994	0.06399
5475.70557	0.06493
5474.74119	0.06491
5473.77682	0.06470
5472.81245	0.06477
5471.84808	0.06420
5470.88370	0.06340
5469.91933	0.06356
5468.95496	0.06415
5467.99059	0.06406
5467.02622	0.06340
5466.06184	0.06267
5465.09747	0.06221
5464.13310	0.06298
5463.16873	0.06463
5462.20435	0.06507
5461.23998	0.06369
5460.27561	0.06260
5459.31124	0.06322
5458.34686	0.06472
5457.38249	0.06590
5456.41812	0.06630
5455.45375	0.06618
5454.48938	0.06591
5453.52500	0.06618
5452.56063	0.06687
5451.59626	0.06690
5450.63189	0.06640
5449.66751	0.06633
5448.70314	0.06621
5447.73877	0.06531
5446.77440	0.06432
5445.81003	0.06452
5444.84565	0.06506
5443.88128	0.06534
5442.91691	0.06604
5441.95254	0.06599
5440.98816	0.06433
5440.02379	0.06307
5439.05942	0.06226
5438.09505	0.06187
5437.13068	0.06254
5436.16630	0.06384
5435.20193	0.06526
5434.23756	0.06638
5433.27319	0.06642
5432.30881	0.06531
5431.34444	0.06404
5430.38007	0.06382
5429.41570	0.06386
5428.45133	0.06317
5427.48695	0.06283
5426.52258	0.06340
5425.55821	0.06464
5424.59384	0.06555
5423.62946	0.06528
5422.66509	0.06439
5421.70072	0.06411
5420.73635	0.06484
5419.77198	0.06521
5418.80760	0.06455
5417.84323	0.06414
5416.87886	0.06464
5415.91449	0.06565
5414.95011	0.06684
5413.98574	0.06707
5413.02137	0.06574
5412.05700	0.06430
5411.09263	0.06340
5410.12825	0.06232
5409.16388	0.06095
5408.19951	0.06054
5407.23514	0.06162
5406.27076	0.06332
5405.30639	0.06407
5404.34202	0.06340
5403.37765	0.06299
5402.41328	0.06390
5401.44890	0.06489
5400.48453	0.06493
5399.52016	0.06451
5398.55579	0.06476
5397.59141	0.06555
5396.62704	0.06626
5395.66267	0.06740
5394.69830	0.06836
5393.73392	0.06695
5392.76955	0.06498
5391.80518	0.06438
5390.84081	0.06399
5389.87644	0.06343
5388.91206	0.06352
5387.94769	0.06441
5386.98332	0.06503
5386.01895	0.06397
5385.05457	0.06243
5384.09020	0.06240
5383.12583	0.06340
5382.16146	0.06390
5381.19709	0.06331
5380.23271	0.06287
5379.26834	0.06377
5378.30397	0.06541
5377.33960	0.06697
5376.37522	0.06737
5375.41085	0.06526
5374.44648	0.06239
5373.48211	0.06191
5372.51774	0.06295
5371.55336	0.06387
5370.58899	0.06419
5369.62462	0.06357
5368.66025	0.06273
5367.69587	0.06292
5366.73150	0.06389
5365.76713	0.06433
5364.80276	0.06347
5363.83839	0.06213
5362.87401	0.06215
5361.90964	0.06311
5360.94527	0.06358
5359.98090	0.06330
5359.01652	0.06308
5358.05215	0.06328
5357.08778	0.06352
5356.12341	0.06379
5355.15904	0.06418
5354.19466	0.06420
5353.23029	0.06356
5352.26592	0.06308
5351.30155	0.06297
5350.33717	0.06275
5349.37280	0.06228
5348.40843	0.06189
5347.44406	0.06169
5346.47969	0.06178
5345.51531	0.06207
5344.55094	0.06212
5343.58657	0.06221
5342.62220	0.06246
5341.65782	0.06227
5340.69345	0.06155
5339.72908	0.06124
5338.76471	0.06187
5337.80034	0.06173
5336.83596	0.06088
5335.87159	0.06113
5334.90722	0.06230
5333.94285	0.06267
5332.97847	0.06228
5332.01410	0.06230
5331.04973	0.06238
5330.08536	0.06163
5329.12099	0.06085
5328.15661	0.06165
5327.19224	0.06289
5326.22787	0.06238
5325.26350	0.06181
5324.29912	0.06305
5323.33475	0.06507
5322.37038	0.06519
5321.40601	0.06346
5320.44163	0.06198
5319.47726	0.06168
5318.51289	0.06190
5317.54852	0.06160
5316.58415	0.06081
5315.61977	0.06078
5314.65540	0.06149
5313.69103	0.06215
5312.72666	0.06264
5311.76228	0.06326
5310.79791	0.06438
5309.83354	0.06533
5308.86917	0.06504
5307.90480	0.06420
5306.94042	0.06407
5305.97605	0.06397
5305.01168	0.06379
5304.04731	0.06390
5303.08293	0.06368
5302.11856	0.06283
5301.15419	0.06210
5300.18982	0.06193
5299.22545	0.06201
5298.26107	0.06215
5297.29670	0.06221
5296.33233	0.06196
5295.36796	0.06197
5294.40358	0.06298
5293.43921	0.06435
5292.47484	0.06479
5291.51047	0.06347
5290.54610	0.06131
5289.58172	0.06077
5288.61735	0.06102
5287.65298	0.06096
5286.68861	0.06145
5285.72423	0.06210
5284.75986	0.06131
5283.79549	0.06051
5282.83112	0.06141
5281.86675	0.06263
5280.90237	0.06269
5279.93800	0.06238
5278.97363	0.06225
5278.00926	0.06170
5277.04488	0.06119
5276.08051	0.06152
5275.11614	0.06207
5274.15177	0.06203
5273.18740	0.06164
5272.22302	0.06130
5271.25865	0.06139
5270.29428	0.06208
5269.32991	0.06280
5268.36553	0.06323
5267.40116	0.06301
5266.43679	0.06142
5265.47242	0.05921
5264.50805	0.05836
5263.54367	0.05874
5262.57930	0.05920
5261.61493	0.06016
5260.65056	0.06076
5259.68618	0.06054
5258.72181	0.06076
5257.75744	0.06146
5256.79307	0.06185
5255.82869	0.06176
5254.86432	0.06133
5253.89995	0.06093
5252.93558	0.06062
5251.97121	0.06044
5251.00683	0.06075
5250.04246	0.06158
5249.07809	0.06170
5248.11372	0.06024
5247.14934	0.05990
5246.18497	0.06099
5245.22060	0.06169
5244.25623	0.06114
5243.29186	0.06044
5242.32748	0.06042
5241.36311	0.06097
5240.39874	0.06141
5239.43437	0.06125
5238.46999	0.06112
5237.50562	0.06142
5236.54125	0.06143
5235.57688	0.06089
5234.61251	0.06051
5233.64813	0.06057
5232.68376	0.06053
5231.71939	0.06050
5230.75502	0.06072
5229.79064	0.06070
5228.82627	0.06056
5227.86190	0.06056
5226.89753	0.06036
5225.93316	0.05929
5224.96878	0.05845
5224.00441	0.05922
5223.04004	0.06029
5222.07567	0.05985
5221.11129	0.05883
5220.14692	0.05907
5219.18255	0.06057
5218.21818	0.06185
5217.25381	0.06180
5216.28943	0.06076
5215.32506	0.05955
5214.36069	0.05880
5213.39632	0.05882
5212.43194	0.05920
5211.46757	0.05945
5210.50320	0.05959
5209.53883	0.05939
5208.57446	0.05883
5207.61008	0.05861
5206.64571	0.05869
5205.68134	0.05862
5204.71697	0.05858
5203.75259	0.05916
5202.78822	0.06052
5201.82385	0.06175
5200.85948	0.06226
5199.89511	0.06215
5198.93073	0.06135
5197.96636	0.06004
5197.00199	0.05904
5196.03762	0.05866
5195.07324	0.05845
5194.10887	0.05822
5193.14450	0.05820
5192.18013	0.05848
5191.21576	0.05864
5190.25138	0.05858
5189.28701	0.05878
5188.32264	0.05898
5187.35827	0.05884
5186.39389	0.05908
5185.42952	0.05980
5184.46515	0.05977
5183.50078	0.05908
5182.53640	0.05870
5181.57203	0.05873
5180.60766	0.05915
5179.64329	0.05979
5178.67892	0.05994
5177.71454	0.05940
5176.75017	0.05900
5175.78580	0.05936
5174.82143	0.05988
5173.85705	0.05979
5172.89268	0.05905
5171.92831	0.05851
5170.96394	0.05886
5169.99957	0.05922
5169.03519	0.05893
5168.07082	0.05866
5167.10645	0.05861
5166.14208	0.05869
5165.17770	0.05853
5164.21333	0.05733
5163.24896	0.05605
5162.28459	0.05611
5161.32022	0.05678
5160.35584	0.05761
5159.39147	0.05871
5158.42710	0.05909
5157.46273	0.05893
5156.49835	0.05932
5155.53398	0.05940
5154.56961	0.05866
5153.60524	0.05820
5152.64087	0.05804
5151.67649	0.05758
5150.71212	0.05710
5149.74775	0.05693
5148.78338	0.05733
5147.81900	0.05817
5146.85463	0.05858
5145.89026	0.05840
5144.92589	0.05804
5143.96152	0.05775
5142.99714	0.05786
5142.03277	0.05791
5141.06840	0.05750
5140.10403	0.05762
5139.13965	0.05866
5138.17528	0.05962
5137.21091	0.06003
5136.24654	0.05992
5135.28217	0.05939
5134.31779	0.05894
5133.35342	0.05867
5132.38905	0.05857
5131.42468	0.05837
5130.46030	0.05761
5129.49593	0.05644
5128.53156	0.05556
5127.56719	0.05608
5126.60282	0.05796
5125.63844	0.05927
5124.67407	0.05915
5123.70970	0.05828
5122.74533	0.05751
5121.78095	0.05767
5120.81658	0.05822
5119.85221	0.05810
5118.88784	0.05783
5117.92346	0.05769
5116.95909	0.05709
5115.99472	0.05666
5115.03035	0.05695
5114.06598	0.05735
5113.10160	0.05761
5112.13723	0.05771
5111.17286	0.05760
5110.20849	0.05805
5109.24411	0.05888
5108.27974	0.05896
5107.31537	0.05830
5106.35100	0.05763
5105.38663	0.05748
5104.42225	0.05764
5103.45788	0.05731
5102.49351	0.05677
5101.52914	0.05685
5100.56476	0.05760
5099.60039	0.05829
5098.63602	0.05824
5097.67165	0.05784
5096.70728	0.05764
5095.74290	0.05750
5094.77853	0.05726
5093.81416	0.05679
5092.84979	0.05607
5091.88541	0.05569
5090.92104	0.05592
5089.95667	0.05634
5088.99230	0.05660
5088.02793	0.05674
5087.06355	0.05721
5086.09918	0.05818
5085.13481	0.05862
5084.17044	0.05801
5083.20606	0.05716
5082.24169	0.05645
5081.27732	0.05588
5080.31295	0.05587
5079.34858	0.05624
5078.38420	0.05638
5077.41983	0.05634
5076.45546	0.05632
5075.49109	0.05646
5074.52671	0.05695
5073.56234	0.05739
5072.59797	0.05755
5071.63360	0.05754
5070.66923	0.05758
[truncated: 4,740 more rows]
