# Supplementary material for: Ultrathin 2 nm gold as impedance-matched absorber for infrared light
Source: Nat Commun. 2020 May 1;11:2161. doi: 10.1038/s41467-020-15762-3 (PMC7195431; doi:10.1038/s41467-020-15762-3)
Supplement: Supplementary file 3 — Source Data [file 41467_2020_15762_MOESM3_ESM.zip › SOURCE DATA/Fig.3 - SiN optical measurements and dataprocessing/SiN-50nm-REFL06.dpt]

6998.44933	0.10346
6997.48496	0.10497
6996.52058	0.10127
6995.55621	0.09621
6994.59184	0.09267
6993.62747	0.09085
6992.66309	0.09058
6991.69872	0.09215
6990.73435	0.09378
6989.76998	0.09424
6988.80561	0.09728
6987.84123	0.10312
6986.87686	0.10410
6985.91249	0.09748
6984.94812	0.08979
6983.98374	0.08821
6983.01937	0.09328
6982.05500	0.09828
6981.09063	0.09729
6980.12626	0.09196
6979.16188	0.08757
6978.19751	0.08727
6977.23314	0.08906
6976.26877	0.08990
6975.30439	0.08974
6974.34002	0.08868
6973.37565	0.08669
6972.41128	0.08504
6971.44691	0.08621
6970.48253	0.09021
6969.51816	0.09330
6968.55379	0.09310
6967.58942	0.09176
6966.62504	0.09302
6965.66067	0.09552
6964.69630	0.09707
6963.73193	0.09797
6962.76756	0.09757
6961.80318	0.09629
6960.83881	0.09670
6959.87444	0.09918
6958.91007	0.10014
6957.94569	0.09708
6956.98132	0.09309
6956.01695	0.09237
6955.05258	0.09585
6954.08821	0.09956
6953.12383	0.09936
6952.15946	0.09829
6951.19509	0.10077
6950.23072	0.10213
6949.26634	0.09805
6948.30197	0.09298
6947.33760	0.09123
6946.37323	0.09400
6945.40886	0.10023
6944.44448	0.10453
6943.48011	0.10582
6942.51574	0.10619
6941.55137	0.10337
6940.58699	0.09952
6939.62262	0.09951
6938.65825	0.10087
6937.69388	0.10169
6936.72951	0.10242
6935.76513	0.10066
6934.80076	0.09568
6933.83639	0.08883
6932.87202	0.08478
6931.90764	0.08907
6930.94327	0.09841
6929.97890	0.10249
6929.01453	0.09840
6928.05015	0.09291
6927.08578	0.09097
6926.12141	0.09259
6925.15704	0.09469
6924.19267	0.09319
6923.22829	0.09107
6922.26392	0.09240
6921.29955	0.09293
6920.33518	0.09104
6919.37080	0.08972
6918.40643	0.08730
6917.44206	0.08526
6916.47769	0.08821
6915.51332	0.09164
6914.54894	0.09325
6913.58457	0.09660
6912.62020	0.09928
6911.65583	0.09825
6910.69145	0.09548
6909.72708	0.09256
6908.76271	0.09043
6907.79834	0.09057
6906.83397	0.09420
6905.86959	0.09728
6904.90522	0.09564
6903.94085	0.09134
6902.97648	0.08747
6902.01210	0.08450
6901.04773	0.08271
6900.08336	0.08352
6899.11899	0.08891
6898.15462	0.09724
6897.19024	0.10205
6896.22587	0.10079
6895.26150	0.09708
6894.29713	0.09494
6893.33275	0.09597
6892.36838	0.09815
6891.40401	0.09626
6890.43964	0.09119
6889.47527	0.09010
6888.51089	0.09295
6887.54652	0.09363
6886.58215	0.09095
6885.61778	0.09003
6884.65340	0.09184
6883.68903	0.09267
6882.72466	0.09353
6881.76029	0.09490
6880.79592	0.09463
6879.83154	0.09397
6878.86717	0.09383
6877.90280	0.09219
6876.93843	0.09080
6875.97405	0.09251
6875.00968	0.09471
6874.04531	0.09438
6873.08094	0.09423
6872.11657	0.09707
6871.15219	0.09876
6870.18782	0.09499
6869.22345	0.09024
6868.25908	0.08941
6867.29470	0.09125
6866.33033	0.09360
6865.36596	0.09414
6864.40159	0.09099
6863.43722	0.08715
6862.47284	0.08595
6861.50847	0.08736
6860.54410	0.09130
6859.57973	0.09421
6858.61535	0.09105
6857.65098	0.08706
6856.68661	0.08928
6855.72224	0.09218
6854.75786	0.09118
6853.79349	0.08904
6852.82912	0.08650
6851.86475	0.08326
6850.90038	0.08184
6849.93600	0.08441
6848.97163	0.08898
6848.00726	0.09211
6847.04289	0.09279
6846.07851	0.09207
6845.11414	0.09065
6844.14977	0.08944
6843.18540	0.08974
6842.22103	0.09250
6841.25665	0.09506
6840.29228	0.09441
6839.32791	0.09404
6838.36354	0.09585
6837.39916	0.09494
6836.43479	0.08944
6835.47042	0.08395
6834.50605	0.08357
6833.54168	0.08718
6832.57730	0.08939
6831.61293	0.08990
6830.64856	0.09052
6829.68419	0.09123
6828.71981	0.09100
6827.75544	0.09281
6826.79107	0.09708
6825.82670	0.09762
6824.86233	0.09366
6823.89795	0.09197
6822.93358	0.09404
6821.96921	0.09501
6821.00484	0.09224
6820.04046	0.08936
6819.07609	0.09017
6818.11172	0.09172
6817.14735	0.08934
6816.18298	0.08537
6815.21860	0.08438
6814.25423	0.08578
6813.28986	0.08754
6812.32549	0.08972
6811.36111	0.09207
6810.39674	0.09436
6809.43237	0.09603
6808.46800	0.09422
6807.50363	0.08967
6806.53925	0.08752
6805.57488	0.08935
6804.61051	0.09208
6803.64614	0.09354
6802.68176	0.09462
6801.71739	0.09624
6800.75302	0.09798
6799.78865	0.09755
6798.82428	0.09435
6797.85990	0.09176
6796.89553	0.09129
6795.93116	0.09165
6794.96679	0.09270
6794.00241	0.09373
6793.03804	0.09335
6792.07367	0.09358
6791.10930	0.09588
6790.14493	0.09559
6789.18055	0.09234
6788.21618	0.09020
6787.25181	0.08870
6786.28744	0.08763
6785.32306	0.08905
6784.35869	0.09101
6783.39432	0.09066
6782.42995	0.08847
6781.46557	0.08609
6780.50120	0.08633
6779.53683	0.08872
6778.57246	0.08957
6777.60809	0.08875
6776.64371	0.08859
6775.67934	0.08868
6774.71497	0.08790
6773.75060	0.08656
6772.78622	0.08646
6771.82185	0.08751
6770.85748	0.08804
6769.89311	0.08810
6768.92874	0.08808
6767.96436	0.08879
6766.99999	0.09198
6766.03562	0.09814
6765.07125	0.10332
6764.10687	0.10259
6763.14250	0.09614
6762.17813	0.09008
6761.21376	0.08877
6760.24939	0.08949
6759.28501	0.08865
6758.32064	0.08771
6757.35627	0.08829
6756.39190	0.08986
6755.42752	0.09308
6754.46315	0.09681
6753.49878	0.09733
6752.53441	0.09460
6751.57004	0.09167
6750.60566	0.09040
6749.64129	0.09027
6748.67692	0.09051
6747.71255	0.09052
6746.74817	0.08944
6745.78380	0.08760
6744.81943	0.08635
6743.85506	0.08645
6742.89069	0.08618
6741.92631	0.08454
6740.96194	0.08427
6739.99757	0.08715
6739.03320	0.09086
6738.06882	0.09231
6737.10445	0.09116
6736.14008	0.09018
6735.17571	0.09106
6734.21134	0.09213
6733.24696	0.09017
6732.28259	0.08601
6731.31822	0.08345
6730.35385	0.08251
6729.38947	0.08265
6728.42510	0.08429
6727.46073	0.08582
6726.49636	0.08624
6725.53199	0.08546
6724.56761	0.08474
6723.60324	0.08645
6722.63887	0.08944
6721.67450	0.09136
6720.71012	0.09166
6719.74575	0.09035
6718.78138	0.08802
6717.81701	0.08462
6716.85263	0.08136
6715.88826	0.08129
6714.92389	0.08439
6713.95952	0.08774
6712.99515	0.08948
6712.03077	0.09089
6711.06640	0.09457
6710.10203	0.09881
6709.13766	0.09851
6708.17328	0.09293
6707.20891	0.08706
6706.24454	0.08479
6705.28017	0.08478
6704.31580	0.08553
6703.35142	0.08761
6702.38705	0.08957
6701.42268	0.08986
6700.45831	0.09014
6699.49393	0.09157
6698.52956	0.09324
6697.56519	0.09520
6696.60082	0.09798
6695.63645	0.09857
6694.67207	0.09465
6693.70770	0.09023
6692.74333	0.08877
6691.77896	0.08883
6690.81458	0.08933
6689.85021	0.09012
6688.88584	0.09188
6687.92147	0.09396
6686.95710	0.09411
6685.99272	0.09361
6685.02835	0.09348
6684.06398	0.09110
6683.09961	0.08769
6682.13523	0.08858
6681.17086	0.09236
6680.20649	0.09247
6679.24212	0.08908
6678.27775	0.08737
6677.31337	0.08697
6676.34900	0.08597
6675.38463	0.08696
6674.42026	0.08979
6673.45588	0.09042
6672.49151	0.08793
6671.52714	0.08492
6670.56277	0.08396
6669.59840	0.08643
6668.63402	0.08940
6667.66965	0.08877
6666.70528	0.08721
6665.74091	0.08751
6664.77653	0.08565
6663.81216	0.08165
6662.84779	0.08150
6661.88342	0.08489
6660.91905	0.08721
6659.95467	0.08762
6658.99030	0.08706
6658.02593	0.08849
6657.06156	0.09151
6656.09718	0.09213
6655.13281	0.08978
6654.16844	0.08686
6653.20407	0.08547
6652.23970	0.08608
6651.27532	0.08729
6650.31095	0.08706
6649.34658	0.08586
6648.38221	0.08617
6647.41783	0.08795
6646.45346	0.08912
6645.48909	0.08777
6644.52472	0.08609
6643.56034	0.08657
6642.59597	0.08670
6641.63160	0.08601
6640.66723	0.08704
6639.70286	0.08937
6638.73848	0.09098
6637.77411	0.09121
6636.80974	0.09141
6635.84537	0.09342
6634.88099	0.09538
6633.91662	0.09259
6632.95225	0.08554
6631.98788	0.08012
6631.02351	0.07871
6630.05913	0.07904
6629.09476	0.08083
6628.13039	0.08507
6627.16602	0.08942
6626.20164	0.09084
6625.23727	0.08962
6624.27290	0.08828
6623.30853	0.08642
6622.34416	0.08416
6621.37978	0.08411
6620.41541	0.08643
6619.45104	0.08981
6618.48667	0.09219
6617.52229	0.09211
6616.55792	0.09089
6615.59355	0.09001
6614.62918	0.08924
6613.66481	0.08841
6612.70043	0.08768
6611.73606	0.08767
6610.77169	0.08847
6609.80732	0.08720
6608.84294	0.08507
6607.87857	0.08661
6606.91420	0.08855
6605.94983	0.08647
6604.98546	0.08365
6604.02108	0.08372
6603.05671	0.08454
6602.09234	0.08407
6601.12797	0.08501
6600.16359	0.08634
6599.19922	0.08553
6598.23485	0.08631
6597.27048	0.08963
6596.30611	0.09123
6595.34173	0.09009
6594.37736	0.08865
6593.41299	0.08793
6592.44862	0.08675
6591.48424	0.08672
6590.51987	0.08934
6589.55550	0.08995
6588.59113	0.08562
6587.62676	0.08238
6586.66238	0.08358
6585.69801	0.08440
6584.73364	0.08398
6583.76927	0.08517
6582.80489	0.08607
6581.84052	0.08572
6580.87615	0.08622
6579.91178	0.08730
6578.94740	0.08743
6577.98303	0.08766
6577.01866	0.08925
6576.05429	0.08934
6575.08992	0.08782
6574.12554	0.08783
6573.16117	0.08815
6572.19680	0.08703
6571.23243	0.08565
6570.26805	0.08490
6569.30368	0.08430
6568.33931	0.08339
6567.37494	0.08272
6566.41057	0.08231
6565.44619	0.08201
6564.48182	0.08185
6563.51745	0.08173
6562.55308	0.08204
6561.58870	0.08226
6560.62433	0.08260
6559.65996	0.08428
6558.69559	0.08567
6557.73122	0.08454
6556.76684	0.08244
6555.80247	0.08193
6554.83810	0.08313
6553.87373	0.08469
6552.90935	0.08501
6551.94498	0.08365
6550.98061	0.08187
6550.01624	0.08072
6549.05187	0.08061
6548.08749	0.08157
6547.12312	0.08380
6546.15875	0.08674
6545.19438	0.08723
6544.23000	0.08466
6543.26563	0.08301
6542.30126	0.08322
6541.33689	0.08371
6540.37252	0.08469
6539.40814	0.08562
6538.44377	0.08530
6537.47940	0.08430
6536.51503	0.08469
6535.55065	0.08596
6534.58628	0.08465
6533.62191	0.08152
6532.65754	0.08044
6531.69317	0.08143
6530.72879	0.08331
6529.76442	0.08673
6528.80005	0.08867
6527.83568	0.08639
6526.87130	0.08362
6525.90693	0.08419
6524.94256	0.08655
6523.97819	0.08797
6523.01382	0.08795
6522.04944	0.08732
6521.08507	0.08588
6520.12070	0.08362
6519.15633	0.08355
6518.19195	0.08726
6517.22758	0.09057
6516.26321	0.08925
6515.29884	0.08492
6514.33447	0.08166
6513.37009	0.08201
6512.40572	0.08519
6511.44135	0.08724
6510.47698	0.08685
6509.51260	0.08625
6508.54823	0.08612
6507.58386	0.08511
6506.61949	0.08439
6505.65511	0.08475
6504.69074	0.08456
6503.72637	0.08394
6502.76200	0.08358
6501.79763	0.08373
6500.83325	0.08550
6499.86888	0.08805
6498.90451	0.08914
6497.94014	0.08830
6496.97576	0.08584
6496.01139	0.08389
6495.04702	0.08283
6494.08265	0.08150
6493.11828	0.08131
6492.15390	0.08278
6491.18953	0.08521
6490.22516	0.08753
6489.26079	0.08730
6488.29641	0.08528
6487.33204	0.08375
6486.36767	0.08286
6485.40330	0.08322
6484.43893	0.08488
6483.47455	0.08517
6482.51018	0.08397
6481.54581	0.08371
6480.58144	0.08403
6479.61706	0.08369
6478.65269	0.08258
6477.68832	0.08095
6476.72395	0.07968
6475.75958	0.07968
6474.79520	0.08100
6473.83083	0.08187
6472.86646	0.08103
6471.90209	0.08023
6470.93771	0.08115
6469.97334	0.08236
6469.00897	0.08213
6468.04460	0.08114
6467.08023	0.08054
6466.11585	0.08065
6465.15148	0.08140
6464.18711	0.08247
6463.22274	0.08285
6462.25836	0.08286
6461.29399	0.08387
6460.32962	0.08579
6459.36525	0.08733
6458.40088	0.08709
6457.43650	0.08565
6456.47213	0.08519
6455.50776	0.08692
6454.54339	0.08804
6453.57901	0.08633
6452.61464	0.08427
6451.65027	0.08420
6450.68590	0.08569
6449.72153	0.08758
6448.75715	0.08863
6447.79278	0.08866
6446.82841	0.08699
6445.86404	0.08289
6444.89966	0.07937
6443.93529	0.07954
6442.97092	0.08197
6442.00655	0.08395
6441.04217	0.08443
6440.07780	0.08392
6439.11343	0.08415
6438.14906	0.08550
6437.18469	0.08605
6436.22031	0.08530
6435.25594	0.08343
6434.29157	0.08104
6433.32720	0.07993
6432.36282	0.07927
6431.39845	0.07915
6430.43408	0.08161
6429.46971	0.08379
6428.50534	0.08257
6427.54096	0.08043
6426.57659	0.08032
6425.61222	0.08190
6424.64785	0.08314
6423.68347	0.08327
6422.71910	0.08296
6421.75473	0.08336
6420.79036	0.08455
6419.82599	0.08563
6418.86161	0.08598
6417.89724	0.08457
6416.93287	0.08190
6415.96850	0.07995
6415.00412	0.08027
6414.03975	0.08200
6413.07538	0.08249
6412.11101	0.08095
6411.14664	0.07953
6410.18226	0.07950
6409.21789	0.08156
6408.25352	0.08495
6407.28915	0.08585
6406.32477	0.08228
6405.36040	0.07744
6404.39603	0.07515
6403.43166	0.07646
6402.46729	0.07966
6401.50291	0.08292
6400.53854	0.08516
6399.57417	0.08518
6398.60980	0.08463
6397.64542	0.08544
6396.68105	0.08578
6395.71668	0.08417
6394.75231	0.08203
6393.78794	0.08145
6392.82356	0.08172
6391.85919	0.08029
6390.89482	0.07739
6389.93045	0.07659
6388.96607	0.07889
6388.00170	0.08121
6387.03733	0.08136
6386.07296	0.08106
6385.10859	0.08256
6384.14421	0.08499
6383.17984	0.08669
6382.21547	0.08757
6381.25110	0.08800
6380.28672	0.08760
6379.32235	0.08538
6378.35798	0.08201
6377.39361	0.07964
6376.42924	0.07904
6375.46486	0.07870
6374.50049	0.07757
6373.53612	0.07701
6372.57175	0.07738
6371.60737	0.07870
6370.64300	0.08143
6369.67863	0.08314
6368.71426	0.08162
6367.74988	0.07882
6366.78551	0.07771
6365.82114	0.07930
6364.85677	0.08247
6363.89240	0.08433
6362.92802	0.08384
6361.96365	0.08259
6360.99928	0.08167
6360.03491	0.08064
6359.07053	0.07903
6358.10616	0.07831
6357.14179	0.07926
6356.17742	0.07937
6355.21305	0.07812
6354.24867	0.07878
6353.28430	0.08107
6352.31993	0.08218
6351.35556	0.08201
6350.39118	0.08095
6349.42681	0.07914
6348.46244	0.07800
6347.49807	0.07767
6346.53370	0.07694
6345.56932	0.07686
6344.60495	0.07746
6343.64058	0.07703
6342.67621	0.07713
6341.71183	0.07835
6340.74746	0.07914
6339.78309	0.07947
6338.81872	0.07918
6337.85435	0.07744
6336.88997	0.07499
6335.92560	0.07464
6334.96123	0.07739
6333.99686	0.07977
6333.03248	0.07913
6332.06811	0.07723
6331.10374	0.07748
6330.13937	0.08061
6329.17500	0.08310
6328.21062	0.08270
6327.24625	0.08112
6326.28188	0.07975
6325.31751	0.07851
6324.35313	0.07913
6323.38876	0.08127
6322.42439	0.08116
6321.46002	0.07980
6320.49565	0.08044
6319.53127	0.08111
6318.56690	0.07959
6317.60253	0.07724
6316.63816	0.07576
6315.67378	0.07596
6314.70941	0.07711
6313.74504	0.07775
6312.78067	0.07827
6311.81630	0.07907
6310.85192	0.07946
6309.88755	0.07955
6308.92318	0.07928
6307.95881	0.07883
6306.99443	0.07950
6306.03006	0.08056
6305.06569	0.07946
6304.10132	0.07736
6303.13695	0.07805
6302.17257	0.08087
6301.20820	0.08191
6300.24383	0.08036
6299.27946	0.07794
6298.31508	0.07636
6297.35071	0.07707
6296.38634	0.07909
6295.42197	0.08007
6294.45759	0.07969
6293.49322	0.07804
6292.52885	0.07482
6291.56448	0.07270
6290.60011	0.07359
6289.63573	0.07492
6288.67136	0.07530
6287.70699	0.07669
6286.74262	0.07973
6285.77824	0.08196
6284.81387	0.08153
6283.84950	0.08033
6282.88513	0.08121
6281.92076	0.08296
6280.95638	0.08219
6279.99201	0.07961
6279.02764	0.07794
6278.06327	0.07710
6277.09889	0.07609
6276.13452	0.07585
6275.17015	0.07683
6274.20578	0.07751
6273.24141	0.07775
6272.27703	0.07906
6271.31266	0.08122
6270.34829	0.08149
6269.38392	0.07920
6268.41954	0.07708
6267.45517	0.07662
6266.49080	0.07692
6265.52643	0.07726
6264.56206	0.07748
6263.59768	0.07722
6262.63331	0.07642
6261.66894	0.07558
6260.70457	0.07529
6259.74019	0.07570
6258.77582	0.07580
6257.81145	0.07550
6256.84708	0.07570
6255.88271	0.07542
6254.91833	0.07442
6253.95396	0.07431
6252.98959	0.07595
6252.02522	0.07846
6251.06084	0.08031
6250.09647	0.08052
6249.13210	0.07907
6248.16773	0.07806
6247.20336	0.07876
6246.23898	0.07910
6245.27461	0.07882
6244.31024	0.07883
6243.34587	0.07859
6242.38149	0.07853
6241.41712	0.07890
6240.45275	0.07827
6239.48838	0.07810
6238.52401	0.08048
6237.55963	0.08354
6236.59526	0.08426
6235.63089	0.08215
6234.66652	0.07914
6233.70214	0.07786
6232.73777	0.07813
6231.77340	0.07781
6230.80903	0.07694
6229.84465	0.07632
6228.88028	0.07607
6227.91591	0.07665
6226.95154	0.07746
6225.98717	0.07798
6225.02279	0.07897
6224.05842	0.08033
6223.09405	0.08171
6222.12968	0.08272
6221.16530	0.08221
6220.20093	0.08079
6219.23656	0.08035
6218.27219	0.07987
6217.30782	0.07869
6216.34344	0.07897
6215.37907	0.08061
6214.41470	0.08088
6213.45033	0.07956
6212.48595	0.07871
6211.52158	0.07886
6210.55721	0.07951
6209.59284	0.07957
6208.62847	0.07795
6207.66409	0.07651
6206.69972	0.07739
6205.73535	0.07904
6204.77098	0.07983
6203.80660	0.07926
6202.84223	0.07680
6201.87786	0.07425
6200.91349	0.07385
6199.94912	0.07448
6198.98474	0.07448
6198.02037	0.07351
6197.05600	0.07269
6196.09163	0.07365
6195.12725	0.07614
6194.16288	0.07860
6193.19851	0.07968
6192.23414	0.07892
6191.26977	0.07794
6190.30539	0.07797
6189.34102	0.07814
6188.37665	0.07789
6187.41228	0.07699
6186.44790	0.07546
6185.48353	0.07490
6184.51916	0.07601
6183.55479	0.07708
6182.59042	0.07704
6181.62604	0.07659
6180.66167	0.07616
6179.69730	0.07586
6178.73293	0.07556
6177.76855	0.07440
6176.80418	0.07336
6175.83981	0.07471
6174.87544	0.07650
6173.91107	0.07593
6172.94669	0.07470
6171.98232	0.07411
6171.01795	0.07333
6170.05358	0.07368
6169.08920	0.07605
6168.12483	0.07815
6167.16046	0.07894
6166.19609	0.07945
6165.23172	0.07889
6164.26734	0.07668
6163.30297	0.07500
6162.33860	0.07603
6161.37423	0.07849
6160.40985	0.07882
6159.44548	0.07667
6158.48111	0.07541
6157.51674	0.07664
6156.55236	0.07833
6155.58799	0.07833
6154.62362	0.07723
6153.65925	0.07664
6152.69488	0.07662
6151.73050	0.07707
6150.76613	0.07742
6149.80176	0.07649
6148.83739	0.07546
6147.87301	0.07509
6146.90864	0.07468
6145.94427	0.07421
6144.97990	0.07357
6144.01553	0.07382
6143.05115	0.07655
6142.08678	0.07910
6141.12241	0.07789
6140.15804	0.07502
6139.19366	0.07334
6138.22929	0.07257
6137.26492	0.07270
6136.30055	0.07412
6135.33618	0.07584
6134.37180	0.07581
6133.40743	0.07396
6132.44306	0.07259
6131.47869	0.07279
6130.51431	0.07402
6129.54994	0.07508
6128.58557	0.07499
6127.62120	0.07407
6126.65683	0.07479
6125.69245	0.07794
6124.72808	0.08033
6123.76371	0.07930
6122.79934	0.07652
6121.83496	0.07512
6120.87059	0.07537
6119.90622	0.07515
6118.94185	0.07394
6117.97748	0.07351
6117.01310	0.07427
6116.04873	0.07475
6115.08436	0.07508
6114.11999	0.07599
6113.15561	0.07616
6112.19124	0.07480
6111.22687	0.07376
6110.26250	0.07388
6109.29813	0.07376
6108.33375	0.07378
6107.36938	0.07455
6106.40501	0.07560
6105.44064	0.07669
6104.47626	0.07732
6103.51189	0.07717
6102.54752	0.07683
6101.58315	0.07651
6100.61878	0.07608
6099.65440	0.07586
6098.69003	0.07665
6097.72566	0.07835
6096.76129	0.07892
6095.79691	0.07687
6094.83254	0.07423
6093.86817	0.07333
6092.90380	0.07356
6091.93942	0.07453
6090.97505	0.07609
6090.01068	0.07698
6089.04631	0.07711
6088.08194	0.07740
6087.11756	0.07784
6086.15319	0.07757
6085.18882	0.07595
6084.22445	0.07401
6083.26007	0.07308
6082.29570	0.07296
6081.33133	0.07370
6080.36696	0.07528
6079.40259	0.07682
6078.43821	0.07697
6077.47384	0.07541
6076.50947	0.07435
6075.54510	0.07473
6074.58072	0.07470
6073.61635	0.07304
6072.65198	0.07105
6071.68761	0.07093
6070.72324	0.07270
6069.75886	0.07435
6068.79449	0.07478
6067.83012	0.07491
6066.86575	0.07537
6065.90137	0.07540
6064.93700	0.07502
6063.97263	0.07452
6063.00826	0.07383
6062.04389	0.07332
6061.07951	0.07259
6060.11514	0.07164
6059.15077	0.07243
6058.18640	0.07504
6057.22202	0.07620
6056.25765	0.07392
6055.29328	0.07143
6054.32891	0.07233
6053.36454	0.07389
6052.40016	0.07325
6051.43579	0.07283
6050.47142	0.07362
6049.50705	0.07331
6048.54267	0.07208
6047.57830	0.07162
6046.61393	0.07250
6045.64956	0.07404
6044.68519	0.07435
6043.72081	0.07362
6042.75644	0.07424
6041.79207	0.07589
6040.82770	0.07538
6039.86332	0.07257
6038.89895	0.07116
6037.93458	0.07210
6036.97021	0.07314
6036.00584	0.07433
6035.04146	0.07570
6034.07709	0.07526
6033.11272	0.07348
6032.14835	0.07265
6031.18397	0.07287
6030.21960	0.07220
6029.25523	0.07071
6028.29086	0.07055
6027.32649	0.07231
6026.36211	0.07490
6025.39774	0.07699
6024.43337	0.07721
6023.46900	0.07530
6022.50462	0.07332
6021.54025	0.07340
6020.57588	0.07507
6019.61151	0.07614
6018.64713	0.07521
6017.68276	0.07349
6016.71839	0.07315
6015.75402	0.07316
6014.78965	0.07198
6013.82527	0.07121
6012.86090	0.07176
6011.89653	0.07191
6010.93216	0.07085
6009.96778	0.07032
6009.00341	0.07106
6008.03904	0.07136
6007.07467	0.07133
6006.11030	0.07254
6005.14592	0.07442
6004.18155	0.07508
6003.21718	0.07338
6002.25281	0.07093
6001.28843	0.07065
6000.32406	0.07199
5999.35969	0.07276
5998.39532	0.07350
5997.43095	0.07492
5996.46657	0.07617
5995.50220	0.07641
5994.53783	0.07519
5993.57346	0.07423
5992.60908	0.07524
5991.64471	0.07640
5990.68034	0.07633
5989.71597	0.07543
5988.75160	0.07296
5987.78722	0.06984
5986.82285	0.06871
5985.85848	0.06949
5984.89411	0.07050
5983.92973	0.07214
5982.96536	0.07440
5982.00099	0.07572
5981.03662	0.07605
5980.07225	0.07593
5979.10787	0.07494
5978.14350	0.07411
5977.17913	0.07470
5976.21476	0.07502
5975.25038	0.07395
5974.28601	0.07294
5973.32164	0.07264
5972.35727	0.07270
5971.39290	0.07332
5970.42852	0.07404
5969.46415	0.07405
5968.49978	0.07398
5967.53541	0.07399
5966.57103	0.07422
5965.60666	0.07547
5964.64229	0.07722
5963.67792	0.07802
5962.71355	0.07701
5961.74917	0.07516
5960.78480	0.07408
5959.82043	0.07368
5958.85606	0.07397
5957.89168	0.07468
5956.92731	0.07433
5955.96294	0.07322
5954.99857	0.07189
5954.03420	0.06986
5953.06982	0.06857
5952.10545	0.06936
5951.14108	0.07079
5950.17671	0.07124
5949.21233	0.07101
5948.24796	0.07155
5947.28359	0.07273
5946.31922	0.07288
5945.35484	0.07167
5944.39047	0.07047
5943.42610	0.07038
5942.46173	0.07115
5941.49736	0.07176
5940.53298	0.07175
5939.56861	0.07151
5938.60424	0.07171
5937.63987	0.07266
5936.67549	0.07326
5935.71112	0.07252
5934.74675	0.07129
5933.78238	0.07088
5932.81801	0.07068
5931.85363	0.06972
5930.88926	0.06912
5929.92489	0.06976
5928.96052	0.07075
5927.99614	0.07159
5927.03177	0.07155
5926.06740	0.07022
5925.10303	0.06942
5924.13866	0.07034
5923.17428	0.07174
5922.20991	0.07208
5921.24554	0.07203
5920.28117	0.07249
5919.31679	0.07275
5918.35242	0.07286
5917.38805	0.07287
5916.42368	0.07199
5915.45931	0.07105
5914.49493	0.07151
5913.53056	0.07246
5912.56619	0.07278
5911.60182	0.07337
5910.63744	0.07435
5909.67307	0.07400
5908.70870	0.07224
5907.74433	0.07085
5906.77996	0.07029
5905.81558	0.06938
5904.85121	0.06823
5903.88684	0.06797
5902.92247	0.06821
5901.95809	0.06864
5900.99372	0.06929
5900.02935	0.06959
5899.06498	0.07004
5898.10061	0.07108
5897.13623	0.07163
5896.17186	0.07164
5895.20749	0.07173
5894.24312	0.07152
5893.27874	0.07088
5892.31437	0.07087
5891.35000	0.07178
5890.38563	0.07235
5889.42126	0.07165
5888.45688	0.07063
5887.49251	0.07083
5886.52814	0.07167
5885.56377	0.07179
5884.59939	0.07199
5883.63502	0.07299
5882.67065	0.07338
5881.70628	0.07307
5880.74190	0.07308
5879.77753	0.07297
5878.81316	0.07246
5877.84879	0.07176
5876.88442	0.07098
5875.92004	0.07060
5874.95567	0.07079
5873.99130	0.07143
5873.02693	0.07173
5872.06255	0.07130
5871.09818	0.07140
5870.13381	0.07194
5869.16944	0.07153
5868.20507	0.07015
5867.24069	0.06823
5866.27632	0.06743
5865.31195	0.06903
5864.34758	0.07037
5863.38320	0.06963
5862.41883	0.06884
5861.45446	0.06903
5860.49009	0.06960
5859.52572	0.07080
5858.56134	0.07240
5857.59697	0.07294
5856.63260	0.07199
5855.66823	0.07073
5854.70385	0.07003
5853.73948	0.06990
5852.77511	0.07064
5851.81074	0.07199
5850.84637	0.07259
5849.88199	0.07193
5848.91762	0.07018
5847.95325	0.06803
5846.98888	0.06742
5846.02450	0.06900
5845.06013	0.07047
5844.09576	0.07045
5843.13139	0.07027
5842.16702	0.07034
5841.20264	0.07011
5840.23827	0.06979
5839.27390	0.06873
5838.30953	0.06677
5837.34515	0.06606
5836.38078	0.06742
5835.41641	0.06858
5834.45204	0.06815
5833.48767	0.06726
5832.52329	0.06730
5831.55892	0.06839
5830.59455	0.06995
5829.63018	0.07143
5828.66580	0.07200
5827.70143	0.07104
5826.73706	0.06937
5825.77269	0.06874
5824.80832	0.06859
5823.84394	0.06794
5822.87957	0.06821
5821.91520	0.06959
5820.95083	0.07075
5819.98645	0.07089
5819.02208	0.06979
5818.05771	0.06852
5817.09334	0.06765
5816.12897	0.06679
5815.16459	0.06649
5814.20022	0.06699
5813.23585	0.06763
5812.27148	0.06787
5811.30710	0.06806
5810.34273	0.06832
5809.37836	0.06850
5808.41399	0.06870
5807.44961	0.06874
5806.48524	0.06873
5805.52087	0.06860
5804.55650	0.06804
5803.59213	0.06759
5802.62775	0.06790
5801.66338	0.06841
5800.69901	0.06802
5799.73464	0.06672
5798.77026	0.06549
5797.80589	0.06593
5796.84152	0.06801
5795.87715	0.06909
5794.91278	0.06827
5793.94840	0.06667
5792.98403	0.06593
5792.01966	0.06738
5791.05529	0.06941
5790.09091	0.06929
5789.12654	0.06731
5788.16217	0.06559
5787.19780	0.06531
5786.23343	0.06670
5785.26905	0.06863
5784.30468	0.06964
5783.34031	0.06970
5782.37594	0.06944
5781.41156	0.06924
5780.44719	0.06901
5779.48282	0.06900
5778.51845	0.07013
5777.55408	0.07119
5776.58970	0.06996
5775.62533	0.06788
5774.66096	0.06722
5773.69659	0.06745
5772.73221	0.06755
5771.76784	0.06732
5770.80347	0.06703
5769.83910	0.06780
5768.87473	0.06905
5767.91035	0.06895
5766.94598	0.06834
5765.98161	0.06871
5765.01724	0.06944
5764.05286	0.06951
5763.08849	0.06876
5762.12412	0.06790
5761.15975	0.06756
5760.19538	0.06787
5759.23100	0.06866
5758.26663	0.06922
5757.30226	0.06930
5756.33789	0.06895
5755.37351	0.06846
5754.40914	0.06851
5753.44477	0.06890
5752.48040	0.06887
5751.51603	0.06849
5750.55165	0.06839
5749.58728	0.06837
5748.62291	0.06794
5747.65854	0.06788
5746.69416	0.06854
5745.72979	0.06877
5744.76542	0.06840
5743.80105	0.06828
5742.83667	0.06856
5741.87230	0.06880
5740.90793	0.06863
5739.94356	0.06834
5738.97919	0.06855
5738.01481	0.06903
5737.05044	0.06864
5736.08607	0.06700
5735.12170	0.06531
5734.15732	0.06494
5733.19295	0.06549
5732.22858	0.06565
5731.26421	0.06569
5730.29984	0.06698
5729.33546	0.06847
5728.37109	0.06832
5727.40672	0.06740
5726.44235	0.06717
5725.47797	0.06747
5724.51360	0.06770
5723.54923	0.06780
5722.58486	0.06788
5721.62049	0.06789
5720.65611	0.06793
5719.69174	0.06784
5718.72737	0.06748
5717.76300	0.06679
5716.79862	0.06558
5715.83425	0.06447
5714.86988	0.06434
5713.90551	0.06559
5712.94114	0.06743
5711.97676	0.06810
5711.01239	0.06761
5710.04802	0.06759
5709.08365	0.06836
5708.11927	0.06868
5707.15490	0.06755
5706.19053	0.06571
5705.22616	0.06515
5704.26179	0.06627
5703.29741	0.06735
5702.33304	0.06760
5701.36867	0.06766
5700.40430	0.06801
5699.43992	0.06817
5698.47555	0.06741
5697.51118	0.06637
5696.54681	0.06601
5695.58244	0.06635
5694.61806	0.06709
5693.65369	0.06700
5692.68932	0.06537
5691.72495	0.06424
5690.76057	0.06513
5689.79620	0.06673
5688.83183	0.06771
5687.86746	0.06787
5686.90309	0.06737
5685.93871	0.06650
5684.97434	0.06605
5684.00997	0.06615
5683.04560	0.06585
5682.08122	0.06527
5681.11685	0.06554
5680.15248	0.06629
5679.18811	0.06653
5678.22374	0.06678
5677.25936	0.06723
5676.29499	0.06689
5675.33062	0.06591
5674.36625	0.06535
5673.40187	0.06558
5672.43750	0.06636
5671.47313	0.06739
5670.50876	0.06774
5669.54438	0.06655
5668.58001	0.06507
5667.61564	0.06467
5666.65127	0.06465
5665.68690	0.06498
5664.72252	0.06585
5663.75815	0.06610
5662.79378	0.06514
5661.82941	0.06441
5660.86503	0.06483
5659.90066	0.06521
5658.93629	0.06493
5657.97192	0.06509
5657.00755	0.06615
5656.04317	0.06741
5655.07880	0.06746
5654.11443	0.06594
5653.15006	0.06444
5652.18568	0.06438
5651.22131	0.06548
5650.25694	0.06662
5649.29257	0.06683
5648.32820	0.06583
5647.36382	0.06479
5646.39945	0.06494
5645.43508	0.06536
5644.47071	0.06525
5643.50633	0.06537
5642.54196	0.06546
5641.57759	0.06493
5640.61322	0.06470
5639.64885	0.06537
5638.68447	0.06616
5637.72010	0.06628
5636.75573	0.06607
5635.79136	0.06621
5634.82698	0.06611
5633.86261	0.06491
5632.89824	0.06382
5631.93387	0.06418
5630.96950	0.06509
5630.00512	0.06527
5629.04075	0.06478
5628.07638	0.06443
5627.11201	0.06423
5626.14763	0.06379
5625.18326	0.06360
5624.21889	0.06354
5623.25452	0.06314
5622.29015	0.06375
5621.32577	0.06589
5620.36140	0.06737
5619.39703	0.06752
5618.43266	0.06793
5617.46828	0.06861
5616.50391	0.06799
5615.53954	0.06577
5614.57517	0.06360
5613.61080	0.06290
5612.64642	0.06326
5611.68205	0.06387
5610.71768	0.06488
5609.75331	0.06607
5608.78893	0.06652
5607.82456	0.06555
5606.86019	0.06388
5605.89582	0.06336
5604.93144	0.06421
5603.96707	0.06497
5603.00270	0.06519
5602.03833	0.06525
5601.07396	0.06446
5600.10958	0.06347
5599.14521	0.06427
5598.18084	0.06578
5597.21647	0.06607
5596.25209	0.06621
5595.28772	0.06661
5594.32335	0.06614
5593.35898	0.06492
5592.39461	0.06373
5591.43023	0.06253
5590.46586	0.06191
5589.50149	0.06272
5588.53712	0.06343
5587.57274	0.06330
5586.60837	0.06386
5585.64400	0.06471
5584.67963	0.06428
5583.71526	0.06355
5582.75088	0.06389
5581.78651	0.06438
5580.82214	0.06435
5579.85777	0.06458
5578.89339	0.06452
5577.92902	0.06344
5576.96465	0.06259
5576.00028	0.06300
5575.03591	0.06388
5574.07153	0.06410
5573.10716	0.06405
5572.14279	0.06478
5571.17842	0.06571
5570.21404	0.06568
5569.24967	0.06441
5568.28530	0.06256
5567.32093	0.06183
5566.35656	0.06280
5565.39218	0.06371
5564.42781	0.06357
5563.46344	0.06323
5562.49907	0.06264
5561.53469	0.06184
5560.57032	0.06179
5559.60595	0.06182
5558.64158	0.06154
5557.67721	0.06151
5556.71283	0.06150
5555.74846	0.06128
5554.78409	0.06120
5553.81972	0.06160
5552.85534	0.06211
5551.89097	0.06264
5550.92660	0.06347
5549.96223	0.06415
5548.99786	0.06437
5548.03348	0.06429
5547.06911	0.06414
5546.10474	0.06410
5545.14037	0.06422
5544.17599	0.06467
5543.21162	0.06536
5542.24725	0.06587
5541.28288	0.06560
5540.31851	0.06425
5539.35413	0.06231
5538.38976	0.06095
5537.42539	0.06096
5536.46102	0.06203
5535.49664	0.06353
5534.53227	0.06485
5533.56790	0.06554
5532.60353	0.06558
5531.63915	0.06486
5530.67478	0.06391
5529.71041	0.06358
5528.74604	0.06392
5527.78167	0.06465
5526.81729	0.06501
5525.85292	0.06452
5524.88855	0.06387
5523.92418	0.06365
5522.95980	0.06379
5521.99543	0.06413
5521.03106	0.06435
5520.06669	0.06470
5519.10232	0.06481
5518.13794	0.06417
5517.17357	0.06371
5516.20920	0.06369
5515.24483	0.06348
5514.28045	0.06347
5513.31608	0.06319
5512.35171	0.06196
5511.38734	0.06100
5510.42297	0.06097
5509.45859	0.06132
5508.49422	0.06178
5507.52985	0.06210
5506.56548	0.06220
5505.60110	0.06213
5504.63673	0.06205
5503.67236	0.06207
5502.70799	0.06215
5501.74362	0.06269
5500.77924	0.06370
5499.81487	0.06423
5498.85050	0.06360
5497.88613	0.06267
5496.92175	0.06268
5495.95738	0.06358
5494.99301	0.06395
5494.02864	0.06283
5493.06427	0.06166
5492.09989	0.06178
5491.13552	0.06227
5490.17115	0.06276
5489.20678	0.06315
5488.24240	0.06356
5487.27803	0.06452
5486.31366	0.06546
5485.34929	0.06529
5484.38492	0.06424
5483.42054	0.06370
5482.45617	0.06381
5481.49180	0.06339
5480.52743	0.06258
5479.56305	0.06240
5478.59868	0.06288
5477.63431	0.06386
5476.66994	0.06465
5475.70557	0.06377
5474.74119	0.06289
5473.77682	0.06384
5472.81245	0.06483
5471.84808	0.06434
5470.88370	0.06315
5469.91933	0.06230
5468.95496	0.06138
5467.99059	0.06025
5467.02622	0.05993
5466.06184	0.06033
5465.09747	0.06061
5464.13310	0.06072
5463.16873	0.06098
5462.20435	0.06153
5461.23998	0.06257
5460.27561	0.06327
5459.31124	0.06301
5458.34686	0.06258
5457.38249	0.06276
5456.41812	0.06337
5455.45375	0.06326
5454.48938	0.06198
5453.52500	0.06078
5452.56063	0.06120
5451.59626	0.06231
5450.63189	0.06210
5449.66751	0.06114
5448.70314	0.06166
5447.73877	0.06277
5446.77440	0.06249
5445.81003	0.06055
5444.84565	0.05970
5443.88128	0.06066
5442.91691	0.06195
5441.95254	0.06227
5440.98816	0.06156
5440.02379	0.06098
5439.05942	0.06111
5438.09505	0.06122
5437.13068	0.06059
5436.16630	0.06053
5435.20193	0.06173
5434.23756	0.06213
5433.27319	0.06153
5432.30881	0.06108
5431.34444	0.06106
5430.38007	0.06159
5429.41570	0.06256
5428.45133	0.06313
5427.48695	0.06280
5426.52258	0.06198
5425.55821	0.06154
5424.59384	0.06167
5423.62946	0.06195
5422.66509	0.06217
5421.70072	0.06218
5420.73635	0.06207
5419.77198	0.06198
5418.80760	0.06218
5417.84323	0.06243
5416.87886	0.06188
5415.91449	0.06076
5414.95011	0.05950
5413.98574	0.05822
5413.02137	0.05839
5412.05700	0.06024
5411.09263	0.06197
5410.12825	0.06215
5409.16388	0.06200
5408.19951	0.06231
5407.23514	0.06298
5406.27076	0.06362
5405.30639	0.06310
5404.34202	0.06127
5403.37765	0.06016
5402.41328	0.06061
5401.44890	0.06133
5400.48453	0.06093
5399.52016	0.05942
5398.55579	0.05802
5397.59141	0.05805
5396.62704	0.05993
5395.66267	0.06175
5394.69830	0.06159
5393.73392	0.05971
5392.76955	0.05842
5391.80518	0.05837
5390.84081	0.05906
5389.87644	0.05948
5388.91206	0.05926
5387.94769	0.05962
5386.98332	0.06173
5386.01895	0.06395
5385.05457	0.06388
5384.09020	0.06305
5383.12583	0.06217
5382.16146	0.06100
5381.19709	0.05972
5380.23271	0.05875
5379.26834	0.05902
5378.30397	0.06047
5377.33960	0.06219
5376.37522	0.06308
5375.41085	0.06292
5374.44648	0.06214
5373.48211	0.06131
5372.51774	0.06066
5371.55336	0.05992
5370.58899	0.05954
5369.62462	0.05999
5368.66025	0.06032
5367.69587	0.06048
5366.73150	0.06122
5365.76713	0.06121
5364.80276	0.05930
5363.83839	0.05740
5362.87401	0.05753
5361.90964	0.05866
5360.94527	0.05994
5359.98090	0.06064
5359.01652	0.06014
5358.05215	0.05969
5357.08778	0.05990
5356.12341	0.05937
5355.15904	0.05798
5354.19466	0.05713
5353.23029	0.05794
5352.26592	0.05993
5351.30155	0.06094
5350.33717	0.05962
5349.37280	0.05761
5348.40843	0.05796
5347.44406	0.05979
5346.47969	0.06113
5345.51531	0.06154
5344.55094	0.06027
5343.58657	0.05811
5342.62220	0.05719
5341.65782	0.05835
5340.69345	0.06071
5339.72908	0.06273
5338.76471	0.06262
5337.80034	0.06144
5336.83596	0.06094
5335.87159	0.05982
5334.90722	0.05807
5333.94285	0.05717
5332.97847	0.05798
5332.01410	0.05945
5331.04973	0.05993
5330.08536	0.05951
5329.12099	0.05901
5328.15661	0.05915
5327.19224	0.05932
5326.22787	0.05853
5325.26350	0.05781
5324.29912	0.05792
5323.33475	0.05886
5322.37038	0.05997
5321.40601	0.06017
5320.44163	0.05970
5319.47726	0.05929
5318.51289	0.05894
5317.54852	0.05900
5316.58415	0.05964
5315.61977	0.06021
5314.65540	0.06030
5313.69103	0.05970
5312.72666	0.05859
5311.76228	0.05809
5310.79791	0.05870
5309.83354	0.05940
5308.86917	0.05998
5307.90480	0.06053
5306.94042	0.06011
5305.97605	0.05938
5305.01168	0.05910
5304.04731	0.05905
5303.08293	0.05898
5302.11856	0.05885
5301.15419	0.05838
5300.18982	0.05779
5299.22545	0.05757
5298.26107	0.05742
5297.29670	0.05773
5296.33233	0.05871
5295.36796	0.05909
5294.40358	0.05871
5293.43921	0.05897
5292.47484	0.05937
5291.51047	0.05835
5290.54610	0.05691
5289.58172	0.05744
5288.61735	0.05883
5287.65298	0.05960
5286.68861	0.05997
5285.72423	0.05989
5284.75986	0.05869
5283.79549	0.05777
5282.83112	0.05802
5281.86675	0.05823
5280.90237	0.05822
5279.93800	0.05834
5278.97363	0.05772
5278.00926	0.05687
5277.04488	0.05695
5276.08051	0.05748
5275.11614	0.05783
5274.15177	0.05822
5273.18740	0.05835
5272.22302	0.05797
5271.25865	0.05778
5270.29428	0.05755
5269.32991	0.05639
5268.36553	0.05579
5267.40116	0.05695
5266.43679	0.05820
5265.47242	0.05790
5264.50805	0.05704
5263.54367	0.05709
5262.57930	0.05726
5261.61493	0.05729
5260.65056	0.05781
5259.68618	0.05830
5258.72181	0.05839
5257.75744	0.05863
5256.79307	0.05885
5255.82869	0.05835
5254.86432	0.05749
5253.89995	0.05701
5252.93558	0.05701
5251.97121	0.05746
5251.00683	0.05778
5250.04246	0.05794
5249.07809	0.05887
5248.11372	0.05939
5247.14934	0.05831
5246.18497	0.05759
5245.22060	0.05793
5244.25623	0.05815
5243.29186	0.05753
5242.32748	0.05735
5241.36311	0.05774
5240.39874	0.05764
5239.43437	0.05729
5238.46999	0.05734
5237.50562	0.05738
5236.54125	0.05741
5235.57688	0.05733
5234.61251	0.05658
5233.64813	0.05580
5232.68376	0.05600
5231.71939	0.05704
5230.75502	0.05800
5229.79064	0.05811
5228.82627	0.05728
5227.86190	0.05621
5226.89753	0.05635
5225.93316	0.05807
5224.96878	0.05924
5224.00441	0.05879
5223.04004	0.05739
5222.07567	0.05613
5221.11129	0.05581
5220.14692	0.05661
5219.18255	0.05808
5218.21818	0.05861
5217.25381	0.05805
5216.28943	0.05772
5215.32506	0.05735
5214.36069	0.05702
5213.39632	0.05729
5212.43194	0.05714
5211.46757	0.05657
5210.50320	0.05693
5209.53883	0.05762
5208.57446	0.05696
5207.61008	0.05551
5206.64571	0.05455
5205.68134	0.05511
5204.71697	0.05624
5203.75259	0.05664
5202.78822	0.05648
5201.82385	0.05625
5200.85948	0.05598
5199.89511	0.05589
5198.93073	0.05629
5197.96636	0.05693
5197.00199	0.05695
5196.03762	0.05643
5195.07324	0.05597
5194.10887	0.05572
5193.14450	0.05596
5192.18013	0.05661
5191.21576	0.05733
5190.25138	0.05801
5189.28701	0.05800
5188.32264	0.05709
5187.35827	0.05636
5186.39389	0.05603
5185.42952	0.05547
5184.46515	0.05464
5183.50078	0.05435
5182.53640	0.05495
5181.57203	0.05566
5180.60766	0.05593
5179.64329	0.05554
5178.67892	0.05451
5177.71454	0.05439
5176.75017	0.05548
5175.78580	0.05639
5174.82143	0.05689
5173.85705	0.05731
5172.89268	0.05772
5171.92831	0.05785
5170.96394	0.05679
5169.99957	0.05533
5169.03519	0.05502
5168.07082	0.05543
5167.10645	0.05638
5166.14208	0.05762
5165.17770	0.05783
5164.21333	0.05705
5163.24896	0.05598
5162.28459	0.05523
5161.32022	0.05575
5160.35584	0.05677
5159.39147	0.05681
5158.42710	0.05654
5157.46273	0.05682
5156.49835	0.05683
5155.53398	0.05595
5154.56961	0.05503
5153.60524	0.05473
5152.64087	0.05492
5151.67649	0.05503
5150.71212	0.05479
5149.74775	0.05451
5148.78338	0.05447
5147.81900	0.05452
5146.85463	0.05454
5145.89026	0.05473
5144.92589	0.05550
5143.96152	0.05630
5142.99714	0.05591
5142.03277	0.05496
5141.06840	0.05462
5140.10403	0.05441
5139.13965	0.05436
5138.17528	0.05489
5137.21091	0.05534
5136.24654	0.05525
5135.28217	0.05490
5134.31779	0.05501
5133.35342	0.05561
5132.38905	0.05556
5131.42468	0.05476
5130.46030	0.05440
5129.49593	0.05476
5128.53156	0.05516
5127.56719	0.05514
5126.60282	0.05476
5125.63844	0.05432
5124.67407	0.05425
5123.70970	0.05462
5122.74533	0.05492
5121.78095	0.05471
5120.81658	0.05429
5119.85221	0.05421
5118.88784	0.05428
5117.92346	0.05412
5116.95909	0.05404
5115.99472	0.05464
5115.03035	0.05563
5114.06598	0.05595
5113.10160	0.05529
5112.13723	0.05406
5111.17286	0.05300
5110.20849	0.05265
5109.24411	0.05262
5108.27974	0.05288
5107.31537	0.05356
5106.35100	0.05420
5105.38663	0.05448
5104.42225	0.05441
5103.45788	0.05454
5102.49351	0.05488
5101.52914	0.05511
5100.56476	0.05555
5099.60039	0.05580
5098.63602	0.05532
5097.67165	0.05446
5096.70728	0.05381
5095.74290	0.05383
5094.77853	0.05440
5093.81416	0.05461
5092.84979	0.05437
5091.88541	0.05427
5090.92104	0.05438
5089.95667	0.05430
5088.99230	0.05425
5088.02793	0.05473
5087.06355	0.05533
5086.09918	0.05556
5085.13481	0.05501
5084.17044	0.05379
5083.20606	0.05338
5082.24169	0.05403
5081.27732	0.05443
5080.31295	0.05458
5079.34858	0.05500
5078.38420	0.05499
5077.41983	0.05427
5076.45546	0.05365
5075.49109	0.05373
5074.52671	0.05466
5073.56234	0.05542
5072.59797	0.05502
5071.63360	0.05432
5070.66923	0.05451
[truncated: 4,740 more rows]
