# Supplementary material for: Ultrathin 2 nm gold as impedance-matched absorber for infrared light
Source: Nat Commun. 2020 May 1;11:2161. doi: 10.1038/s41467-020-15762-3 (PMC7195431; doi:10.1038/s41467-020-15762-3)
Supplement: Supplementary file 3 — Source Data [file 41467_2020_15762_MOESM3_ESM.zip › SOURCE DATA/Fig.3 - SiN optical measurements and dataprocessing/SiN-50nm-REFL07.dpt]

6998.44933	0.10196
6997.48496	0.10079
6996.52058	0.09768
6995.55621	0.09333
6994.59184	0.09076
6993.62747	0.09360
6992.66309	0.09920
6991.69872	0.10144
6990.73435	0.09785
6989.76998	0.09278
6988.80561	0.09097
6987.84123	0.09241
6986.87686	0.09443
6985.91249	0.09618
6984.94812	0.09981
6983.98374	0.10442
6983.01937	0.10741
6982.05500	0.10589
6981.09063	0.10125
6980.12626	0.09986
6979.16188	0.10243
6978.19751	0.10480
6977.23314	0.10423
6976.26877	0.10335
6975.30439	0.10256
6974.34002	0.09746
6973.37565	0.09033
6972.41128	0.08954
6971.44691	0.09653
6970.48253	0.10384
6969.51816	0.10732
6968.55379	0.10725
6967.58942	0.10497
6966.62504	0.10338
6965.66067	0.10305
6964.69630	0.10260
6963.73193	0.10183
6962.76756	0.10011
6961.80318	0.09789
6960.83881	0.09914
6959.87444	0.10047
6958.91007	0.09681
6957.94569	0.09494
6956.98132	0.09812
6956.01695	0.09979
6955.05258	0.09867
6954.08821	0.09829
6953.12383	0.10046
6952.15946	0.10139
6951.19509	0.09715
6950.23072	0.09428
6949.26634	0.09698
6948.30197	0.09810
6947.33760	0.09503
6946.37323	0.09359
6945.40886	0.09676
6944.44448	0.10206
6943.48011	0.10494
6942.51574	0.10279
6941.55137	0.09834
6940.58699	0.09767
6939.62262	0.10067
6938.65825	0.10343
6937.69388	0.10392
6936.72951	0.10208
6935.76513	0.10024
6934.80076	0.10040
6933.83639	0.10100
6932.87202	0.09891
6931.90764	0.09560
6930.94327	0.09513
6929.97890	0.09620
6929.01453	0.09659
6928.05015	0.09572
6927.08578	0.09404
6926.12141	0.09538
6925.15704	0.09966
6924.19267	0.10203
6923.22829	0.10213
6922.26392	0.10281
6921.29955	0.10387
6920.33518	0.10403
6919.37080	0.10340
6918.40643	0.10206
6917.44206	0.10142
6916.47769	0.10209
6915.51332	0.10244
6914.54894	0.10088
6913.58457	0.09817
6912.62020	0.09602
6911.65583	0.09604
6910.69145	0.09905
6909.72708	0.10094
6908.76271	0.10009
6907.79834	0.10107
6906.83397	0.10372
6905.86959	0.10259
6904.90522	0.09673
6903.94085	0.09086
6902.97648	0.09002
6902.01210	0.09355
6901.04773	0.09622
6900.08336	0.09680
6899.11899	0.09757
6898.15462	0.09828
6897.19024	0.09946
6896.22587	0.09942
6895.26150	0.09766
6894.29713	0.09894
6893.33275	0.10100
6892.36838	0.09789
6891.40401	0.09301
6890.43964	0.09282
6889.47527	0.09541
6888.51089	0.09637
6887.54652	0.09840
6886.58215	0.10206
6885.61778	0.10304
6884.65340	0.10076
6883.68903	0.09889
6882.72466	0.09953
6881.76029	0.09985
6880.79592	0.09874
6879.83154	0.09920
6878.86717	0.10095
6877.90280	0.10118
6876.93843	0.10041
6875.97405	0.10126
6875.00968	0.10237
6874.04531	0.09910
6873.08094	0.09410
6872.11657	0.09456
6871.15219	0.09928
6870.18782	0.10172
6869.22345	0.10081
6868.25908	0.09965
6867.29470	0.09799
6866.33033	0.09506
6865.36596	0.09559
6864.40159	0.10025
6863.43722	0.10240
6862.47284	0.09998
6861.50847	0.09728
6860.54410	0.09650
6859.57973	0.09749
6858.61535	0.09854
6857.65098	0.09622
6856.68661	0.09352
6855.72224	0.09532
6854.75786	0.09761
6853.79349	0.09590
6852.82912	0.09232
6851.86475	0.09233
6850.90038	0.09606
6849.93600	0.09918
6848.97163	0.09955
6848.00726	0.09740
6847.04289	0.09656
6846.07851	0.09859
6845.11414	0.09920
6844.14977	0.09783
6843.18540	0.09663
6842.22103	0.09575
6841.25665	0.09438
6840.29228	0.09183
6839.32791	0.09033
6838.36354	0.09071
6837.39916	0.09197
6836.43479	0.09584
6835.47042	0.10033
6834.50605	0.10053
6833.54168	0.09934
6832.57730	0.10185
6831.61293	0.10416
6830.64856	0.10185
6829.68419	0.09879
6828.71981	0.09712
6827.75544	0.09489
6826.79107	0.09305
6825.82670	0.09339
6824.86233	0.09548
6823.89795	0.09895
6822.93358	0.10095
6821.96921	0.09845
6821.00484	0.09453
6820.04046	0.09358
6819.07609	0.09468
6818.11172	0.09698
6817.14735	0.09815
6816.18298	0.09433
6815.21860	0.08981
6814.25423	0.09119
6813.28986	0.09444
6812.32549	0.09622
6811.36111	0.09921
6810.39674	0.10101
6809.43237	0.09905
6808.46800	0.09546
6807.50363	0.09280
6806.53925	0.09215
6805.57488	0.09305
6804.61051	0.09500
6803.64614	0.09751
6802.68176	0.09934
6801.71739	0.09960
6800.75302	0.09846
6799.78865	0.09624
6798.82428	0.09533
6797.85990	0.09847
6796.89553	0.10118
6795.93116	0.09891
6794.96679	0.09654
6794.00241	0.09674
6793.03804	0.09511
6792.07367	0.09177
6791.10930	0.09076
6790.14493	0.09179
6789.18055	0.09307
6788.21618	0.09260
6787.25181	0.09142
6786.28744	0.09252
6785.32306	0.09486
6784.35869	0.09474
6783.39432	0.09312
6782.42995	0.09383
6781.46557	0.09545
6780.50120	0.09482
6779.53683	0.09410
6778.57246	0.09541
6777.60809	0.09643
6776.64371	0.09555
6775.67934	0.09493
6774.71497	0.09447
6773.75060	0.09223
6772.78622	0.09058
6771.82185	0.09155
6770.85748	0.09285
6769.89311	0.09237
6768.92874	0.09159
6767.96436	0.09237
6766.99999	0.09352
6766.03562	0.09542
6765.07125	0.09822
6764.10687	0.09914
6763.14250	0.09846
6762.17813	0.09688
6761.21376	0.09263
6760.24939	0.08702
6759.28501	0.08464
6758.32064	0.08684
6757.35627	0.09125
6756.39190	0.09520
6755.42752	0.09683
6754.46315	0.09606
6753.49878	0.09360
6752.53441	0.09085
6751.57004	0.09162
6750.60566	0.09559
6749.64129	0.09858
6748.67692	0.09970
6747.71255	0.09935
6746.74817	0.09694
6745.78380	0.09459
6744.81943	0.09497
6743.85506	0.09658
6742.89069	0.09551
6741.92631	0.09190
6740.96194	0.08840
6739.99757	0.08574
6739.03320	0.08633
6738.06882	0.09207
6737.10445	0.09832
6736.14008	0.10124
6735.17571	0.10207
6734.21134	0.10175
6733.24696	0.09965
6732.28259	0.09658
6731.31822	0.09358
6730.35385	0.09085
6729.38947	0.08940
6728.42510	0.08909
6727.46073	0.08956
6726.49636	0.09110
6725.53199	0.09271
6724.56761	0.09380
6723.60324	0.09400
6722.63887	0.09273
6721.67450	0.09176
6720.71012	0.09191
6719.74575	0.09065
6718.78138	0.08845
6717.81701	0.08943
6716.85263	0.09153
6715.88826	0.09201
6714.92389	0.09335
6713.95952	0.09415
6712.99515	0.09307
6712.03077	0.09251
6711.06640	0.09287
6710.10203	0.09150
6709.13766	0.08958
6708.17328	0.08973
6707.20891	0.09165
6706.24454	0.09387
6705.28017	0.09416
6704.31580	0.09274
6703.35142	0.09162
6702.38705	0.09092
6701.42268	0.08985
6700.45831	0.08848
6699.49393	0.08802
6698.52956	0.09027
6697.56519	0.09321
6696.60082	0.09331
6695.63645	0.09268
6694.67207	0.09333
6693.70770	0.09266
6692.74333	0.09218
6691.77896	0.09491
6690.81458	0.09857
6689.85021	0.09906
6688.88584	0.09673
6687.92147	0.09374
6686.95710	0.09048
6685.99272	0.08997
6685.02835	0.09164
6684.06398	0.09099
6683.09961	0.08954
6682.13523	0.09019
6681.17086	0.09298
6680.20649	0.09610
6679.24212	0.09568
6678.27775	0.09151
6677.31337	0.08800
6676.34900	0.08744
6675.38463	0.08857
6674.42026	0.08830
6673.45588	0.08576
6672.49151	0.08454
6671.52714	0.08739
6670.56277	0.09252
6669.59840	0.09531
6668.63402	0.09354
6667.66965	0.08932
6666.70528	0.08602
6665.74091	0.08696
6664.77653	0.09046
6663.81216	0.09099
6662.84779	0.08983
6661.88342	0.09140
6660.91905	0.09383
6659.95467	0.09362
6658.99030	0.09202
6658.02593	0.09182
6657.06156	0.09233
6656.09718	0.09186
6655.13281	0.09058
6654.16844	0.08957
6653.20407	0.08960
6652.23970	0.09037
6651.27532	0.09065
6650.31095	0.08967
6649.34658	0.08950
6648.38221	0.09052
6647.41783	0.09082
6646.45346	0.09096
6645.48909	0.09153
6644.52472	0.09176
6643.56034	0.09255
6642.59597	0.09465
6641.63160	0.09559
6640.66723	0.09403
6639.70286	0.09109
6638.73848	0.08881
6637.77411	0.08803
6636.80974	0.08817
6635.84537	0.08967
6634.88099	0.09189
6633.91662	0.09319
6632.95225	0.09494
6631.98788	0.09645
6631.02351	0.09474
6630.05913	0.09175
6629.09476	0.09159
6628.13039	0.09275
6627.16602	0.09170
6626.20164	0.09010
6625.23727	0.08985
6624.27290	0.08926
6623.30853	0.08928
6622.34416	0.09131
6621.37978	0.09333
6620.41541	0.09474
6619.45104	0.09666
6618.48667	0.09743
6617.52229	0.09553
6616.55792	0.09204
6615.59355	0.08782
6614.62918	0.08475
6613.66481	0.08557
6612.70043	0.08844
6611.73606	0.09010
6610.77169	0.09132
6609.80732	0.09248
6608.84294	0.09313
6607.87857	0.09312
6606.91420	0.09202
6605.94983	0.08901
6604.98546	0.08552
6604.02108	0.08598
6603.05671	0.09000
6602.09234	0.09229
6601.12797	0.09211
6600.16359	0.09102
6599.19922	0.09004
6598.23485	0.09194
6597.27048	0.09588
6596.30611	0.09707
6595.34173	0.09463
6594.37736	0.09213
6593.41299	0.08990
6592.44862	0.08717
6591.48424	0.08620
6590.51987	0.08805
6589.55550	0.09109
6588.59113	0.09288
6587.62676	0.09235
6586.66238	0.09133
6585.69801	0.09132
6584.73364	0.09212
6583.76927	0.09220
6582.80489	0.09134
6581.84052	0.09212
6580.87615	0.09410
6579.91178	0.09417
6578.94740	0.09420
6577.98303	0.09587
6577.01866	0.09557
6576.05429	0.09274
6575.08992	0.09048
6574.12554	0.09039
6573.16117	0.09198
6572.19680	0.09307
6571.23243	0.09335
6570.26805	0.09332
6569.30368	0.09301
6568.33931	0.09199
6567.37494	0.09029
6566.41057	0.09000
6565.44619	0.09235
6564.48182	0.09546
6563.51745	0.09682
6562.55308	0.09668
6561.58870	0.09612
6560.62433	0.09441
6559.65996	0.09289
6558.69559	0.09284
6557.73122	0.09279
6556.76684	0.09274
6555.80247	0.09242
6554.83810	0.09086
6553.87373	0.08846
6552.90935	0.08617
6551.94498	0.08523
6550.98061	0.08499
6550.01624	0.08453
6549.05187	0.08631
6548.08749	0.09026
6547.12312	0.09178
6546.15875	0.08952
6545.19438	0.08717
6544.23000	0.08705
6543.26563	0.08759
6542.30126	0.08809
6541.33689	0.08842
6540.37252	0.08628
6539.40814	0.08250
6538.44377	0.08178
6537.47940	0.08461
6536.51503	0.08742
6535.55065	0.08970
6534.58628	0.09180
6533.62191	0.09032
6532.65754	0.08651
6531.69317	0.08444
6530.72879	0.08323
6529.76442	0.08212
6528.80005	0.08246
6527.83568	0.08389
6526.87130	0.08632
6525.90693	0.08946
6524.94256	0.09113
6523.97819	0.09146
6523.01382	0.09224
6522.04944	0.09164
6521.08507	0.08908
6520.12070	0.08739
6519.15633	0.08694
6518.19195	0.08713
6517.22758	0.08822
6516.26321	0.08940
6515.29884	0.08948
6514.33447	0.08946
6513.37009	0.08939
6512.40572	0.08781
6511.44135	0.08551
6510.47698	0.08420
6509.51260	0.08453
6508.54823	0.08584
6507.58386	0.08619
6506.61949	0.08483
6505.65511	0.08370
6504.69074	0.08371
6503.72637	0.08379
6502.76200	0.08461
6501.79763	0.08690
6500.83325	0.08945
6499.86888	0.09121
6498.90451	0.09169
6497.94014	0.09212
6496.97576	0.09333
6496.01139	0.09387
6495.04702	0.09315
6494.08265	0.09142
6493.11828	0.08880
6492.15390	0.08640
6491.18953	0.08561
6490.22516	0.08702
6489.26079	0.08982
6488.29641	0.09224
6487.33204	0.09254
6486.36767	0.09042
6485.40330	0.08909
6484.43893	0.09077
6483.47455	0.09280
6482.51018	0.09324
6481.54581	0.09307
6480.58144	0.09262
6479.61706	0.09100
6478.65269	0.08935
6477.68832	0.08907
6476.72395	0.08997
6475.75958	0.09208
6474.79520	0.09368
6473.83083	0.09264
6472.86646	0.08989
6471.90209	0.08718
6470.93771	0.08572
6469.97334	0.08583
6469.00897	0.08622
6468.04460	0.08598
6467.08023	0.08528
6466.11585	0.08427
6465.15148	0.08356
6464.18711	0.08462
6463.22274	0.08692
6462.25836	0.08807
6461.29399	0.08861
6460.32962	0.08930
6459.36525	0.08998
6458.40088	0.09150
6457.43650	0.09187
6456.47213	0.08893
6455.50776	0.08558
6454.54339	0.08507
6453.57901	0.08698
6452.61464	0.08808
6451.65027	0.08622
6450.68590	0.08302
6449.72153	0.08190
6448.75715	0.08352
6447.79278	0.08566
6446.82841	0.08759
6445.86404	0.08916
6444.89966	0.08846
6443.93529	0.08702
6442.97092	0.08711
6442.00655	0.08658
6441.04217	0.08519
6440.07780	0.08517
6439.11343	0.08609
6438.14906	0.08748
6437.18469	0.08971
6436.22031	0.09073
6435.25594	0.08963
6434.29157	0.08773
6433.32720	0.08579
6432.36282	0.08414
6431.39845	0.08274
6430.43408	0.08175
6429.46971	0.08276
6428.50534	0.08589
6427.54096	0.08828
6426.57659	0.08803
6425.61222	0.08629
6424.64785	0.08532
6423.68347	0.08681
6422.71910	0.08907
6421.75473	0.08981
6420.79036	0.09053
6419.82599	0.09139
6418.86161	0.08986
6417.89724	0.08615
6416.93287	0.08286
6415.96850	0.08167
6415.00412	0.08264
6414.03975	0.08545
6413.07538	0.08875
6412.11101	0.08984
6411.14664	0.08866
6410.18226	0.08796
6409.21789	0.08857
6408.25352	0.08874
6407.28915	0.08736
6406.32477	0.08543
6405.36040	0.08531
6404.39603	0.08627
6403.43166	0.08698
6402.46729	0.08954
6401.50291	0.09289
6400.53854	0.09281
6399.57417	0.08934
6398.60980	0.08645
6397.64542	0.08675
6396.68105	0.08853
6395.71668	0.08910
6394.75231	0.08803
6393.78794	0.08656
6392.82356	0.08573
6391.85919	0.08412
6390.89482	0.08138
6389.93045	0.08041
6388.96607	0.08210
6388.00170	0.08445
6387.03733	0.08520
6386.07296	0.08403
6385.10859	0.08258
6384.14421	0.08297
6383.17984	0.08464
6382.21547	0.08589
6381.25110	0.08695
6380.28672	0.08774
6379.32235	0.08764
6378.35798	0.08757
6377.39361	0.08796
6376.42924	0.08698
6375.46486	0.08426
6374.50049	0.08188
6373.53612	0.08221
6372.57175	0.08568
6371.60737	0.08832
6370.64300	0.08635
6369.67863	0.08253
6368.71426	0.08188
6367.74988	0.08442
6366.78551	0.08654
6365.82114	0.08695
6364.85677	0.08642
6363.89240	0.08514
6362.92802	0.08438
6361.96365	0.08551
6360.99928	0.08623
6360.03491	0.08448
6359.07053	0.08328
6358.10616	0.08497
6357.14179	0.08640
6356.17742	0.08523
6355.21305	0.08448
6354.24867	0.08539
6353.28430	0.08610
6352.31993	0.08649
6351.35556	0.08676
6350.39118	0.08630
6349.42681	0.08496
6348.46244	0.08250
6347.49807	0.08022
6346.53370	0.07928
6345.56932	0.08055
6344.60495	0.08389
6343.64058	0.08706
6342.67621	0.08851
6341.71183	0.08737
6340.74746	0.08486
6339.78309	0.08468
6338.81872	0.08667
6337.85435	0.08680
6336.88997	0.08481
6335.92560	0.08417
6334.96123	0.08557
6333.99686	0.08671
6333.03248	0.08666
6332.06811	0.08638
6331.10374	0.08628
6330.13937	0.08556
6329.17500	0.08462
6328.21062	0.08399
6327.24625	0.08276
6326.28188	0.08155
6325.31751	0.08216
6324.35313	0.08352
6323.38876	0.08400
6322.42439	0.08401
6321.46002	0.08344
6320.49565	0.08156
6319.53127	0.07932
6318.56690	0.07889
6317.60253	0.08091
6316.63816	0.08363
6315.67378	0.08389
6314.70941	0.08192
6313.74504	0.08170
6312.78067	0.08441
6311.81630	0.08670
6310.85192	0.08594
6309.88755	0.08395
6308.92318	0.08381
6307.95881	0.08482
6306.99443	0.08488
6306.03006	0.08420
6305.06569	0.08345
6304.10132	0.08342
6303.13695	0.08470
6302.17257	0.08603
6301.20820	0.08629
6300.24383	0.08551
6299.27946	0.08484
6298.31508	0.08519
6297.35071	0.08586
6296.38634	0.08584
6295.42197	0.08462
6294.45759	0.08219
6293.49322	0.08027
6292.52885	0.08056
6291.56448	0.08204
6290.60011	0.08261
6289.63573	0.08299
6288.67136	0.08429
6287.70699	0.08536
6286.74262	0.08481
6285.77824	0.08256
6284.81387	0.07932
6283.84950	0.07681
6282.88513	0.07700
6281.92076	0.07971
6280.95638	0.08233
6279.99201	0.08272
6279.02764	0.08094
6278.06327	0.07886
6277.09889	0.07828
6276.13452	0.07992
6275.17015	0.08159
6274.20578	0.08075
6273.24141	0.08017
6272.27703	0.08264
6271.31266	0.08530
6270.34829	0.08509
6269.38392	0.08317
6268.41954	0.08243
6267.45517	0.08306
6266.49080	0.08305
6265.52643	0.08208
6264.56206	0.08145
6263.59768	0.08184
6262.63331	0.08215
6261.66894	0.08190
6260.70457	0.08196
6259.74019	0.08276
6258.77582	0.08355
6257.81145	0.08369
6256.84708	0.08359
6255.88271	0.08277
6254.91833	0.08125
6253.95396	0.08127
6252.98959	0.08301
6252.02522	0.08390
6251.06084	0.08232
6250.09647	0.07981
6249.13210	0.07864
6248.16773	0.07851
6247.20336	0.07867
6246.23898	0.07978
6245.27461	0.08181
6244.31024	0.08319
6243.34587	0.08243
6242.38149	0.08072
6241.41712	0.07963
6240.45275	0.07952
6239.48838	0.08010
6238.52401	0.08027
6237.55963	0.08059
6236.59526	0.08116
6235.63089	0.08054
6234.66652	0.08059
6233.70214	0.08233
6232.73777	0.08361
6231.77340	0.08351
6230.80903	0.08254
6229.84465	0.08217
6228.88028	0.08265
6227.91591	0.08224
6226.95154	0.08056
6225.98717	0.07986
6225.02279	0.08066
6224.05842	0.08133
6223.09405	0.08182
6222.12968	0.08194
6221.16530	0.08103
6220.20093	0.08050
6219.23656	0.08124
6218.27219	0.08236
6217.30782	0.08288
6216.34344	0.08196
6215.37907	0.08045
6214.41470	0.07926
6213.45033	0.07830
6212.48595	0.07846
6211.52158	0.07934
6210.55721	0.07878
6209.59284	0.07723
6208.62847	0.07674
6207.66409	0.07827
6206.69972	0.08103
6205.73535	0.08203
6204.77098	0.08104
6203.80660	0.08092
6202.84223	0.08153
6201.87786	0.08108
6200.91349	0.07990
6199.94912	0.07941
6198.98474	0.08069
6198.02037	0.08279
6197.05600	0.08327
6196.09163	0.08161
6195.12725	0.07929
6194.16288	0.07819
6193.19851	0.08003
6192.23414	0.08322
6191.26977	0.08370
6190.30539	0.08101
6189.34102	0.07843
6188.37665	0.07807
6187.41228	0.08005
6186.44790	0.08259
6185.48353	0.08287
6184.51916	0.08054
6183.55479	0.07868
6182.59042	0.07953
6181.62604	0.08143
6180.66167	0.08162
6179.69730	0.07987
6178.73293	0.07895
6177.76855	0.08003
6176.80418	0.08074
6175.83981	0.08020
6174.87544	0.07976
6173.91107	0.07977
6172.94669	0.08048
6171.98232	0.08222
6171.01795	0.08399
6170.05358	0.08506
6169.08920	0.08535
6168.12483	0.08400
6167.16046	0.08138
6166.19609	0.07992
6165.23172	0.08095
6164.26734	0.08243
6163.30297	0.08128
6162.33860	0.07799
6161.37423	0.07671
6160.40985	0.07837
6159.44548	0.07919
6158.48111	0.07892
6157.51674	0.08046
6156.55236	0.08218
6155.58799	0.08162
6154.62362	0.08031
6153.65925	0.08053
6152.69488	0.08228
6151.73050	0.08334
6150.76613	0.08179
6149.80176	0.07953
6148.83739	0.07890
6147.87301	0.07834
6146.90864	0.07741
6145.94427	0.07797
6144.97990	0.07918
6144.01553	0.07910
6143.05115	0.07712
6142.08678	0.07505
6141.12241	0.07557
6140.15804	0.07782
6139.19366	0.07964
6138.22929	0.08074
6137.26492	0.08139
6136.30055	0.08252
6135.33618	0.08348
6134.37180	0.08216
6133.40743	0.07969
6132.44306	0.07837
6131.47869	0.07809
6130.51431	0.07882
6129.54994	0.08020
6128.58557	0.08009
6127.62120	0.07905
6126.65683	0.07907
6125.69245	0.07889
6124.72808	0.07811
6123.76371	0.07840
6122.79934	0.07869
6121.83496	0.07739
6120.87059	0.07595
6119.90622	0.07675
6118.94185	0.07957
6117.97748	0.08175
6117.01310	0.08142
6116.04873	0.08037
6115.08436	0.08125
6114.11999	0.08297
6113.15561	0.08318
6112.19124	0.08223
6111.22687	0.08151
6110.26250	0.08072
6109.29813	0.07912
6108.33375	0.07848
6107.36938	0.07988
6106.40501	0.08048
6105.44064	0.07894
6104.47626	0.07750
6103.51189	0.07768
6102.54752	0.07852
6101.58315	0.07838
6100.61878	0.07770
6099.65440	0.07750
6098.69003	0.07688
6097.72566	0.07565
6096.76129	0.07525
6095.79691	0.07602
6094.83254	0.07681
6093.86817	0.07758
6092.90380	0.07900
6091.93942	0.08038
6090.97505	0.08082
6090.01068	0.08029
6089.04631	0.08003
6088.08194	0.08097
6087.11756	0.08212
6086.15319	0.08222
6085.18882	0.08151
6084.22445	0.08124
6083.26007	0.08108
6082.29570	0.07996
6081.33133	0.07886
6080.36696	0.07901
6079.40259	0.07959
6078.43821	0.07994
6077.47384	0.08008
6076.50947	0.07944
6075.54510	0.07840
6074.58072	0.07942
6073.61635	0.08223
6072.65198	0.08318
6071.68761	0.08187
6070.72324	0.08068
6069.75886	0.07909
6068.79449	0.07699
6067.83012	0.07688
6066.86575	0.07916
6065.90137	0.08116
6064.93700	0.08071
6063.97263	0.07886
6063.00826	0.07800
6062.04389	0.07774
6061.07951	0.07652
6060.11514	0.07493
6059.15077	0.07489
6058.18640	0.07637
6057.22202	0.07778
6056.25765	0.07787
6055.29328	0.07654
6054.32891	0.07555
6053.36454	0.07616
6052.40016	0.07738
6051.43579	0.07839
6050.47142	0.07892
6049.50705	0.07811
6048.54267	0.07606
6047.57830	0.07435
6046.61393	0.07388
6045.64956	0.07445
6044.68519	0.07521
6043.72081	0.07507
6042.75644	0.07422
6041.79207	0.07359
6040.82770	0.07376
6039.86332	0.07444
6038.89895	0.07541
6037.93458	0.07659
6036.97021	0.07699
6036.00584	0.07684
6035.04146	0.07715
6034.07709	0.07736
6033.11272	0.07670
6032.14835	0.07485
6031.18397	0.07346
6030.21960	0.07471
6029.25523	0.07736
6028.29086	0.07926
6027.32649	0.07974
6026.36211	0.07827
6025.39774	0.07621
6024.43337	0.07569
6023.46900	0.07584
6022.50462	0.07559
6021.54025	0.07570
6020.57588	0.07598
6019.61151	0.07586
6018.64713	0.07532
6017.68276	0.07497
6016.71839	0.07564
6015.75402	0.07668
6014.78965	0.07679
6013.82527	0.07639
6012.86090	0.07667
6011.89653	0.07704
6010.93216	0.07609
6009.96778	0.07464
6009.00341	0.07462
6008.03904	0.07635
6007.07467	0.07862
6006.11030	0.07965
6005.14592	0.07885
6004.18155	0.07734
6003.21718	0.07590
6002.25281	0.07519
6001.28843	0.07529
6000.32406	0.07498
5999.35969	0.07459
5998.39532	0.07513
5997.43095	0.07528
5996.46657	0.07474
5995.50220	0.07509
5994.53783	0.07611
5993.57346	0.07666
5992.60908	0.07689
5991.64471	0.07683
5990.68034	0.07608
5989.71597	0.07540
5988.75160	0.07603
5987.78722	0.07742
5986.82285	0.07776
5985.85848	0.07637
5984.89411	0.07462
5983.92973	0.07428
5982.96536	0.07524
5982.00099	0.07622
5981.03662	0.07615
5980.07225	0.07514
5979.10787	0.07445
5978.14350	0.07442
5977.17913	0.07429
5976.21476	0.07439
5975.25038	0.07514
5974.28601	0.07541
5973.32164	0.07483
5972.35727	0.07385
5971.39290	0.07284
5970.42852	0.07272
5969.46415	0.07312
5968.49978	0.07341
5967.53541	0.07506
5966.57103	0.07696
5965.60666	0.07666
5964.64229	0.07575
5963.67792	0.07619
5962.71355	0.07751
5961.74917	0.07820
5960.78480	0.07703
5959.82043	0.07550
5958.85606	0.07555
5957.89168	0.07647
5956.92731	0.07707
5955.96294	0.07729
5954.99857	0.07720
5954.03420	0.07698
5953.06982	0.07730
5952.10545	0.07772
5951.14108	0.07683
5950.17671	0.07511
5949.21233	0.07438
5948.24796	0.07451
5947.28359	0.07393
5946.31922	0.07324
5945.35484	0.07414
5944.39047	0.07568
5943.42610	0.07647
5942.46173	0.07645
5941.49736	0.07556
5940.53298	0.07428
5939.56861	0.07406
5938.60424	0.07530
5937.63987	0.07650
5936.67549	0.07730
5935.71112	0.07837
5934.74675	0.07826
5933.78238	0.07665
5932.81801	0.07604
5931.85363	0.07669
5930.88926	0.07593
5929.92489	0.07359
5928.96052	0.07283
5927.99614	0.07442
5927.03177	0.07620
5926.06740	0.07696
5925.10303	0.07685
5924.13866	0.07576
5923.17428	0.07423
5922.20991	0.07354
5921.24554	0.07404
5920.28117	0.07504
5919.31679	0.07566
5918.35242	0.07558
5917.38805	0.07480
5916.42368	0.07363
5915.45931	0.07314
5914.49493	0.07320
5913.53056	0.07305
5912.56619	0.07272
5911.60182	0.07218
5910.63744	0.07213
5909.67307	0.07313
5908.70870	0.07370
5907.74433	0.07309
5906.77996	0.07326
5905.81558	0.07448
5904.85121	0.07507
5903.88684	0.07527
5902.92247	0.07536
5901.95809	0.07551
5900.99372	0.07632
5900.02935	0.07644
5899.06498	0.07502
5898.10061	0.07370
5897.13623	0.07366
5896.17186	0.07391
5895.20749	0.07381
5894.24312	0.07469
5893.27874	0.07635
5892.31437	0.07611
5891.35000	0.07401
5890.38563	0.07272
5889.42126	0.07248
5888.45688	0.07249
5887.49251	0.07282
5886.52814	0.07322
5885.56377	0.07384
5884.59939	0.07451
5883.63502	0.07392
5882.67065	0.07259
5881.70628	0.07239
5880.74190	0.07328
5879.77753	0.07470
5878.81316	0.07591
5877.84879	0.07586
5876.88442	0.07556
5875.92004	0.07616
5874.95567	0.07680
5873.99130	0.07664
5873.02693	0.07676
5872.06255	0.07790
5871.09818	0.07808
5870.13381	0.07668
5869.16944	0.07498
5868.20507	0.07355
5867.24069	0.07267
5866.27632	0.07219
5865.31195	0.07182
5864.34758	0.07140
5863.38320	0.07148
5862.41883	0.07266
5861.45446	0.07391
5860.49009	0.07442
5859.52572	0.07468
5858.56134	0.07474
5857.59697	0.07397
5856.63260	0.07256
5855.66823	0.07188
5854.70385	0.07222
5853.73948	0.07222
5852.77511	0.07152
5851.81074	0.07134
5850.84637	0.07192
5849.88199	0.07252
5848.91762	0.07304
5847.95325	0.07310
5846.98888	0.07257
5846.02450	0.07275
5845.06013	0.07345
5844.09576	0.07347
5843.13139	0.07332
5842.16702	0.07305
5841.20264	0.07212
5840.23827	0.07180
5839.27390	0.07256
5838.30953	0.07278
5837.34515	0.07255
5836.38078	0.07316
5835.41641	0.07381
5834.45204	0.07351
5833.48767	0.07310
5832.52329	0.07307
5831.55892	0.07286
5830.59455	0.07145
5829.63018	0.06865
5828.66580	0.06634
5827.70143	0.06716
5826.73706	0.07114
5825.77269	0.07475
5824.80832	0.07575
5823.84394	0.07524
5822.87957	0.07439
5821.91520	0.07331
5820.95083	0.07258
5819.98645	0.07271
5819.02208	0.07350
5818.05771	0.07516
5817.09334	0.07666
5816.12897	0.07617
5815.16459	0.07487
5814.20022	0.07463
5813.23585	0.07433
5812.27148	0.07268
5811.30710	0.07099
5810.34273	0.07109
5809.37836	0.07185
5808.41399	0.07108
5807.44961	0.07011
5806.48524	0.07142
5805.52087	0.07376
5804.55650	0.07392
5803.59213	0.07214
5802.62775	0.07100
5801.66338	0.07108
5800.69901	0.07146
5799.73464	0.07132
5798.77026	0.07084
5797.80589	0.07086
5796.84152	0.07207
5795.87715	0.07398
5794.91278	0.07453
5793.94840	0.07324
5792.98403	0.07215
5792.01966	0.07219
5791.05529	0.07274
5790.09091	0.07281
5789.12654	0.07205
5788.16217	0.07182
5787.19780	0.07283
5786.23343	0.07377
5785.26905	0.07399
5784.30468	0.07386
5783.34031	0.07265
5782.37594	0.07088
5781.41156	0.07107
5780.44719	0.07291
5779.48282	0.07355
5778.51845	0.07265
5777.55408	0.07167
5776.58970	0.07045
5775.62533	0.06870
5774.66096	0.06758
5773.69659	0.06816
5772.73221	0.06937
5771.76784	0.07023
5770.80347	0.07159
5769.83910	0.07234
5768.87473	0.07148
5767.91035	0.07148
5766.94598	0.07268
5765.98161	0.07258
5765.01724	0.07113
5764.05286	0.07027
5763.08849	0.07012
5762.12412	0.06945
5761.15975	0.06829
5760.19538	0.06758
5759.23100	0.06775
5758.26663	0.06788
5757.30226	0.06773
5756.33789	0.06833
5755.37351	0.06916
5754.40914	0.06975
5753.44477	0.07064
5752.48040	0.07117
5751.51603	0.07111
5750.55165	0.07106
5749.58728	0.07120
5748.62291	0.07167
5747.65854	0.07222
5746.69416	0.07229
5745.72979	0.07205
5744.76542	0.07202
5743.80105	0.07210
5742.83667	0.07166
5741.87230	0.07103
5740.90793	0.07153
5739.94356	0.07253
5738.97919	0.07209
5738.01481	0.07127
5737.05044	0.07222
5736.08607	0.07366
5735.12170	0.07383
5734.15732	0.07280
5733.19295	0.07131
5732.22858	0.07103
5731.26421	0.07203
5730.29984	0.07264
5729.33546	0.07259
5728.37109	0.07152
5727.40672	0.07004
5726.44235	0.06994
5725.47797	0.07063
5724.51360	0.07080
5723.54923	0.07051
5722.58486	0.06983
5721.62049	0.06899
5720.65611	0.06888
5719.69174	0.06952
5718.72737	0.06996
5717.76300	0.06994
5716.79862	0.07039
5715.83425	0.07189
5714.86988	0.07320
5713.90551	0.07382
5712.94114	0.07449
5711.97676	0.07445
5711.01239	0.07288
5710.04802	0.07082
5709.08365	0.07024
5708.11927	0.07119
5707.15490	0.07178
5706.19053	0.07147
5705.22616	0.07058
5704.26179	0.06919
5703.29741	0.06849
5702.33304	0.06875
5701.36867	0.06872
5700.40430	0.06850
5699.43992	0.06900
5698.47555	0.07019
5697.51118	0.07140
5696.54681	0.07171
5695.58244	0.07095
5694.61806	0.07063
5693.65369	0.07132
5692.68932	0.07194
5691.72495	0.07199
5690.76057	0.07135
5689.79620	0.07045
5688.83183	0.07013
5687.86746	0.07059
5686.90309	0.07129
5685.93871	0.07117
5684.97434	0.07055
5684.00997	0.07079
5683.04560	0.07194
5682.08122	0.07259
5681.11685	0.07185
5680.15248	0.07039
5679.18811	0.06830
5678.22374	0.06620
5677.25936	0.06609
5676.29499	0.06743
5675.33062	0.06802
5674.36625	0.06787
5673.40187	0.06777
5672.43750	0.06783
5671.47313	0.06848
5670.50876	0.06956
5669.54438	0.07012
5668.58001	0.07038
5667.61564	0.07078
5666.65127	0.07077
5665.68690	0.07008
5664.72252	0.06871
5663.75815	0.06764
5662.79378	0.06826
5661.82941	0.06942
5660.86503	0.06940
5659.90066	0.06925
5658.93629	0.07005
5657.97192	0.07071
5657.00755	0.07013
5656.04317	0.06916
5655.07880	0.06878
5654.11443	0.06879
5653.15006	0.06885
5652.18568	0.06863
5651.22131	0.06840
5650.25694	0.06842
5649.29257	0.06794
5648.32820	0.06697
5647.36382	0.06637
5646.39945	0.06698
5645.43508	0.06923
5644.47071	0.07180
5643.50633	0.07201
5642.54196	0.06976
5641.57759	0.06830
5640.61322	0.06840
5639.64885	0.06838
5638.68447	0.06856
5637.72010	0.06889
5636.75573	0.06861
5635.79136	0.06872
5634.82698	0.06965
5633.86261	0.07024
5632.89824	0.06977
5631.93387	0.06883
5630.96950	0.06821
5630.00512	0.06761
5629.04075	0.06697
5628.07638	0.06711
5627.11201	0.06794
5626.14763	0.06835
5625.18326	0.06790
5624.21889	0.06783
5623.25452	0.06862
5622.29015	0.06871
5621.32577	0.06793
5620.36140	0.06748
5619.39703	0.06779
5618.43266	0.06839
5617.46828	0.06842
5616.50391	0.06796
5615.53954	0.06767
5614.57517	0.06811
5613.61080	0.06909
5612.64642	0.06875
5611.68205	0.06688
5610.71768	0.06592
5609.75331	0.06670
5608.78893	0.06745
5607.82456	0.06741
5606.86019	0.06744
5605.89582	0.06747
5604.93144	0.06753
5603.96707	0.06815
5603.00270	0.06910
5602.03833	0.06990
5601.07396	0.06989
5600.10958	0.06941
5599.14521	0.06941
5598.18084	0.06897
5597.21647	0.06801
5596.25209	0.06780
5595.28772	0.06812
5594.32335	0.06847
5593.35898	0.06884
5592.39461	0.06900
5591.43023	0.06905
5590.46586	0.06932
5589.50149	0.06988
5588.53712	0.07066
5587.57274	0.07045
5586.60837	0.06886
5585.64400	0.06788
5584.67963	0.06823
5583.71526	0.06857
5582.75088	0.06862
5581.78651	0.06888
5580.82214	0.06915
5579.85777	0.06881
5578.89339	0.06738
5577.92902	0.06576
5576.96465	0.06523
5576.00028	0.06580
5575.03591	0.06711
5574.07153	0.06782
5573.10716	0.06710
5572.14279	0.06627
5571.17842	0.06611
5570.21404	0.06637
5569.24967	0.06701
5568.28530	0.06739
5567.32093	0.06729
5566.35656	0.06745
5565.39218	0.06723
5564.42781	0.06592
5563.46344	0.06547
5562.49907	0.06669
5561.53469	0.06712
5560.57032	0.06605
5559.60595	0.06566
5558.64158	0.06631
5557.67721	0.06668
5556.71283	0.06661
5555.74846	0.06716
5554.78409	0.06824
5553.81972	0.06834
5552.85534	0.06736
5551.89097	0.06671
5550.92660	0.06690
5549.96223	0.06708
5548.99786	0.06676
5548.03348	0.06663
5547.06911	0.06706
5546.10474	0.06726
5545.14037	0.06690
5544.17599	0.06701
5543.21162	0.06819
5542.24725	0.06947
5541.28288	0.06969
5540.31851	0.06881
5539.35413	0.06697
5538.38976	0.06457
5537.42539	0.06351
5536.46102	0.06475
5535.49664	0.06630
5534.53227	0.06712
5533.56790	0.06792
5532.60353	0.06816
5531.63915	0.06749
5530.67478	0.06728
5529.71041	0.06797
5528.74604	0.06843
5527.78167	0.06827
5526.81729	0.06783
5525.85292	0.06736
5524.88855	0.06711
5523.92418	0.06712
5522.95980	0.06730
5521.99543	0.06708
5521.03106	0.06622
5520.06669	0.06553
5519.10232	0.06544
5518.13794	0.06574
5517.17357	0.06585
5516.20920	0.06565
5515.24483	0.06590
5514.28045	0.06647
5513.31608	0.06656
5512.35171	0.06599
5511.38734	0.06502
5510.42297	0.06491
5509.45859	0.06658
5508.49422	0.06768
5507.52985	0.06605
5506.56548	0.06415
5505.60110	0.06345
5504.63673	0.06328
5503.67236	0.06361
5502.70799	0.06443
5501.74362	0.06529
5500.77924	0.06522
5499.81487	0.06425
5498.85050	0.06436
5497.88613	0.06564
5496.92175	0.06606
5495.95738	0.06566
5494.99301	0.06564
5494.02864	0.06591
5493.06427	0.06559
5492.09989	0.06487
5491.13552	0.06470
5490.17115	0.06519
5489.20678	0.06559
5488.24240	0.06549
5487.27803	0.06451
5486.31366	0.06324
5485.34929	0.06355
5484.38492	0.06509
5483.42054	0.06562
5482.45617	0.06494
5481.49180	0.06471
5480.52743	0.06544
5479.56305	0.06656
5478.59868	0.06740
5477.63431	0.06780
5476.66994	0.06776
5475.70557	0.06666
5474.74119	0.06547
5473.77682	0.06561
5472.81245	0.06637
5471.84808	0.06625
5470.88370	0.06470
5469.91933	0.06326
5468.95496	0.06327
5467.99059	0.06493
5467.02622	0.06706
5466.06184	0.06736
5465.09747	0.06566
5464.13310	0.06402
5463.16873	0.06368
5462.20435	0.06378
5461.23998	0.06413
5460.27561	0.06464
5459.31124	0.06489
5458.34686	0.06546
5457.38249	0.06670
5456.41812	0.06725
5455.45375	0.06630
5454.48938	0.06523
5453.52500	0.06488
5452.56063	0.06498
5451.59626	0.06516
5450.63189	0.06515
5449.66751	0.06508
5448.70314	0.06509
5447.73877	0.06502
5446.77440	0.06560
5445.81003	0.06685
5444.84565	0.06637
5443.88128	0.06478
5442.91691	0.06334
5441.95254	0.06179
5440.98816	0.06092
5440.02379	0.06175
5439.05942	0.06326
5438.09505	0.06425
5437.13068	0.06404
5436.16630	0.06308
5435.20193	0.06283
5434.23756	0.06399
5433.27319	0.06552
5432.30881	0.06624
5431.34444	0.06553
5430.38007	0.06421
5429.41570	0.06383
5428.45133	0.06445
5427.48695	0.06509
5426.52258	0.06548
5425.55821	0.06515
5424.59384	0.06430
5423.62946	0.06382
5422.66509	0.06378
5421.70072	0.06377
5420.73635	0.06384
5419.77198	0.06401
5418.80760	0.06381
5417.84323	0.06322
5416.87886	0.06328
5415.91449	0.06456
5414.95011	0.06516
5413.98574	0.06329
5413.02137	0.06214
5412.05700	0.06270
5411.09263	0.06374
5410.12825	0.06445
5409.16388	0.06441
5408.19951	0.06389
5407.23514	0.06319
5406.27076	0.06271
5405.30639	0.06258
5404.34202	0.06245
5403.37765	0.06254
5402.41328	0.06304
5401.44890	0.06331
5400.48453	0.06339
5399.52016	0.06378
5398.55579	0.06390
5397.59141	0.06341
5396.62704	0.06309
5395.66267	0.06255
5394.69830	0.06059
5393.73392	0.05918
5392.76955	0.06104
5391.80518	0.06307
5390.84081	0.06309
5389.87644	0.06243
5388.91206	0.06293
5387.94769	0.06412
5386.98332	0.06448
5386.01895	0.06343
5385.05457	0.06254
5384.09020	0.06256
5383.12583	0.06226
5382.16146	0.06164
5381.19709	0.06207
5380.23271	0.06274
5379.26834	0.06223
5378.30397	0.06144
5377.33960	0.06205
5376.37522	0.06364
5375.41085	0.06462
5374.44648	0.06461
5373.48211	0.06395
5372.51774	0.06336
5371.55336	0.06314
5370.58899	0.06342
5369.62462	0.06413
5368.66025	0.06414
5367.69587	0.06298
5366.73150	0.06229
5365.76713	0.06306
5364.80276	0.06420
5363.83839	0.06408
5362.87401	0.06308
5361.90964	0.06247
5360.94527	0.06250
5359.98090	0.06306
5359.01652	0.06350
5358.05215	0.06313
5357.08778	0.06239
5356.12341	0.06196
5355.15904	0.06229
5354.19466	0.06354
5353.23029	0.06395
5352.26592	0.06315
5351.30155	0.06274
5350.33717	0.06304
5349.37280	0.06353
5348.40843	0.06346
5347.44406	0.06274
5346.47969	0.06180
5345.51531	0.06078
5344.55094	0.06030
5343.58657	0.06024
5342.62220	0.05974
5341.65782	0.05927
5340.69345	0.05932
5339.72908	0.05952
5338.76471	0.06054
5337.80034	0.06237
5336.83596	0.06331
5335.87159	0.06339
5334.90722	0.06348
5333.94285	0.06361
5332.97847	0.06325
5332.01410	0.06223
5331.04973	0.06167
5330.08536	0.06231
5329.12099	0.06323
5328.15661	0.06325
5327.19224	0.06292
5326.22787	0.06293
5325.26350	0.06267
5324.29912	0.06255
5323.33475	0.06367
5322.37038	0.06539
5321.40601	0.06561
5320.44163	0.06434
5319.47726	0.06341
5318.51289	0.06285
5317.54852	0.06209
5316.58415	0.06161
5315.61977	0.06125
5314.65540	0.06049
5313.69103	0.05996
5312.72666	0.06059
5311.76228	0.06242
5310.79791	0.06391
5309.83354	0.06352
5308.86917	0.06235
5307.90480	0.06233
5306.94042	0.06289
5305.97605	0.06270
5305.01168	0.06174
5304.04731	0.06055
5303.08293	0.06029
5302.11856	0.06079
5301.15419	0.06109
5300.18982	0.06156
5299.22545	0.06243
5298.26107	0.06245
5297.29670	0.06144
5296.33233	0.06088
5295.36796	0.06121
5294.40358	0.06172
5293.43921	0.06240
5292.47484	0.06304
5291.51047	0.06311
5290.54610	0.06233
5289.58172	0.06121
5288.61735	0.06086
5287.65298	0.06165
5286.68861	0.06299
5285.72423	0.06341
5284.75986	0.06218
5283.79549	0.06104
5282.83112	0.06100
5281.86675	0.06097
5280.90237	0.06026
5279.93800	0.06001
5278.97363	0.06068
5278.00926	0.06080
5277.04488	0.06004
5276.08051	0.05936
5275.11614	0.05919
5274.15177	0.05929
5273.18740	0.05922
5272.22302	0.05910
5271.25865	0.05953
5270.29428	0.06051
5269.32991	0.06116
5268.36553	0.06108
5267.40116	0.06110
5266.43679	0.06142
5265.47242	0.06113
5264.50805	0.05991
5263.54367	0.05882
5262.57930	0.05841
5261.61493	0.05893
5260.65056	0.06001
5259.68618	0.06054
5258.72181	0.06045
5257.75744	0.06018
5256.79307	0.05972
5255.82869	0.05927
5254.86432	0.06001
5253.89995	0.06152
5252.93558	0.06186
5251.97121	0.06097
5251.00683	0.06006
5250.04246	0.05940
5249.07809	0.05925
5248.11372	0.06094
5247.14934	0.06281
5246.18497	0.06283
5245.22060	0.06128
5244.25623	0.05978
5243.29186	0.05984
5242.32748	0.06033
5241.36311	0.06008
5240.39874	0.05955
5239.43437	0.05960
5238.46999	0.06004
5237.50562	0.06036
5236.54125	0.06030
5235.57688	0.06003
5234.61251	0.06031
5233.64813	0.06082
5232.68376	0.06060
5231.71939	0.06016
5230.75502	0.06046
5229.79064	0.06118
5228.82627	0.06152
5227.86190	0.06122
5226.89753	0.06082
5225.93316	0.06073
5224.96878	0.06006
5224.00441	0.05924
5223.04004	0.05931
5222.07567	0.05962
5221.11129	0.05945
5220.14692	0.05924
5219.18255	0.05914
5218.21818	0.05923
5217.25381	0.05948
5216.28943	0.05939
5215.32506	0.05909
5214.36069	0.05921
5213.39632	0.05991
5212.43194	0.06038
5211.46757	0.06016
5210.50320	0.06016
5209.53883	0.06052
5208.57446	0.06028
5207.61008	0.05964
5206.64571	0.05912
5205.68134	0.05898
5204.71697	0.05919
5203.75259	0.05968
5202.78822	0.06058
5201.82385	0.06138
5200.85948	0.06131
5199.89511	0.06013
5198.93073	0.05884
5197.96636	0.05884
5197.00199	0.05980
5196.03762	0.06077
5195.07324	0.06174
5194.10887	0.06201
5193.14450	0.06127
5192.18013	0.06060
5191.21576	0.06037
5190.25138	0.06004
5189.28701	0.05969
5188.32264	0.05935
5187.35827	0.05880
5186.39389	0.05827
5185.42952	0.05813
5184.46515	0.05838
5183.50078	0.05893
5182.53640	0.05962
5181.57203	0.05999
5180.60766	0.05993
5179.64329	0.05975
5178.67892	0.05954
5177.71454	0.05933
5176.75017	0.05911
5175.78580	0.05903
5174.82143	0.05890
5173.85705	0.05893
5172.89268	0.05964
5171.92831	0.06022
5170.96394	0.06001
5169.99957	0.05963
5169.03519	0.05930
5168.07082	0.05923
5167.10645	0.05959
5166.14208	0.05971
5165.17770	0.05952
5164.21333	0.05937
5163.24896	0.05885
5162.28459	0.05848
5161.32022	0.05917
5160.35584	0.06010
5159.39147	0.06000
5158.42710	0.05900
5157.46273	0.05781
5156.49835	0.05752
5155.53398	0.05804
5154.56961	0.05808
5153.60524	0.05818
5152.64087	0.05916
5151.67649	0.05972
5150.71212	0.05918
5149.74775	0.05851
5148.78338	0.05813
5147.81900	0.05805
5146.85463	0.05835
5145.89026	0.05883
5144.92589	0.05923
5143.96152	0.05932
5142.99714	0.05944
5142.03277	0.06003
5141.06840	0.06019
5140.10403	0.05901
5139.13965	0.05750
5138.17528	0.05714
5137.21091	0.05791
5136.24654	0.05852
5135.28217	0.05845
5134.31779	0.05835
5133.35342	0.05844
5132.38905	0.05820
5131.42468	0.05745
5130.46030	0.05656
5129.49593	0.05633
5128.53156	0.05709
5127.56719	0.05784
5126.60282	0.05786
5125.63844	0.05788
5124.67407	0.05832
5123.70970	0.05838
5122.74533	0.05804
5121.78095	0.05803
5120.81658	0.05868
5119.85221	0.05965
5118.88784	0.05966
5117.92346	0.05864
5116.95909	0.05816
5115.99472	0.05824
5115.03035	0.05741
5114.06598	0.05612
5113.10160	0.05607
5112.13723	0.05694
5111.17286	0.05722
5110.20849	0.05714
5109.24411	0.05749
5108.27974	0.05814
5107.31537	0.05873
5106.35100	0.05855
5105.38663	0.05769
5104.42225	0.05754
5103.45788	0.05851
5102.49351	0.05952
5101.52914	0.05939
5100.56476	0.05779
5099.60039	0.05584
5098.63602	0.05503
5097.67165	0.05532
5096.70728	0.05570
5095.74290	0.05616
5094.77853	0.05696
5093.81416	0.05758
5092.84979	0.05778
5091.88541	0.05772
5090.92104	0.05754
5089.95667	0.05742
5088.99230	0.05714
5088.02793	0.05681
5087.06355	0.05695
5086.09918	0.05715
5085.13481	0.05688
5084.17044	0.05646
5083.20606	0.05627
5082.24169	0.05642
5081.27732	0.05707
5080.31295	0.05820
5079.34858	0.05904
5078.38420	0.05874
5077.41983	0.05776
5076.45546	0.05739
5075.49109	0.05777
5074.52671	0.05788
5073.56234	0.05751
5072.59797	0.05691
5071.63360	0.05615
5070.66923	0.05562
[truncated: 4,740 more rows]
