# Supplementary material for: Ultrathin 2 nm gold as impedance-matched absorber for infrared light
Source: Nat Commun. 2020 May 1;11:2161. doi: 10.1038/s41467-020-15762-3 (PMC7195431; doi:10.1038/s41467-020-15762-3)
Supplement: Supplementary file 3 — Source Data [file 41467_2020_15762_MOESM3_ESM.zip › SOURCE DATA/Fig.3 - SiN optical measurements and dataprocessing/SiN-50nm-REFL08.dpt]

6997.48496	0.11919
6995.55621	0.11810
6993.62747	0.11856
6991.69872	0.11857
6989.76998	0.11906
6987.84123	0.12028
6985.91249	0.12006
6983.98374	0.11831
6982.05500	0.11727
6980.12626	0.11694
6978.19751	0.11632
6976.26877	0.11612
6974.34002	0.11642
6972.41128	0.11717
6970.48253	0.11842
6968.55379	0.11892
6966.62504	0.11894
6964.69630	0.11989
6962.76756	0.12144
6960.83881	0.12177
6958.91007	0.12045
6956.98132	0.11972
6955.05258	0.12097
6953.12383	0.12251
6951.19509	0.12237
6949.26634	0.12107
6947.33760	0.12080
6945.40886	0.12104
6943.48011	0.11954
6941.55137	0.11791
6939.62262	0.11807
6937.69388	0.11837
6935.76513	0.11793
6933.83639	0.11865
6931.90764	0.12053
6929.97890	0.12081
6928.05015	0.11939
6926.12141	0.11858
6924.19267	0.11874
6922.26392	0.11877
6920.33518	0.11826
6918.40643	0.11853
6916.47769	0.12095
6914.54894	0.12287
6912.62020	0.12119
6910.69145	0.11838
6908.76271	0.11750
6906.83397	0.11799
6904.90522	0.11900
6902.97648	0.11982
6901.04773	0.11849
6899.11899	0.11555
6897.19024	0.11446
6895.26150	0.11617
6893.33275	0.11788
6891.40401	0.11817
6889.47527	0.11893
6887.54652	0.12094
6885.61778	0.12159
6883.68903	0.11918
6881.76029	0.11605
6879.83154	0.11585
6877.90280	0.11833
6875.97405	0.11918
6874.04531	0.11775
6872.11657	0.11788
6870.18782	0.11996
6868.25908	0.12042
6866.33033	0.11822
6864.40159	0.11594
6862.47284	0.11531
6860.54410	0.11622
6858.61535	0.11752
6856.68661	0.11815
6854.75786	0.11814
6852.82912	0.11803
6850.90038	0.11797
6848.97163	0.11787
6847.04289	0.11764
6845.11414	0.11688
6843.18540	0.11572
6841.25665	0.11533
6839.32791	0.11633
6837.39916	0.11740
6835.47042	0.11702
6833.54168	0.11566
6831.61293	0.11339
6829.68419	0.11040
6827.75544	0.11023
6825.82670	0.11438
6823.89795	0.11875
6821.96921	0.12074
6820.04046	0.12128
6818.11172	0.12042
6816.18298	0.11828
6814.25423	0.11621
6812.32549	0.11454
6810.39674	0.11294
6808.46800	0.11231
6806.53925	0.11379
6804.61051	0.11626
6802.68176	0.11698
6800.75302	0.11512
6798.82428	0.11251
6796.89553	0.11062
6794.96679	0.11012
6793.03804	0.11210
6791.10930	0.11545
6789.18055	0.11797
6787.25181	0.11873
6785.32306	0.11726
6783.39432	0.11501
6781.46557	0.11429
6779.53683	0.11462
6777.60809	0.11469
6775.67934	0.11468
6773.75060	0.11449
6771.82185	0.11384
6769.89311	0.11328
6767.96436	0.11316
6766.03562	0.11336
6764.10687	0.11352
6762.17813	0.11426
6760.24939	0.11572
6758.32064	0.11507
6756.39190	0.11203
6754.46315	0.11058
6752.53441	0.11172
6750.60566	0.11234
6748.67692	0.11202
6746.74817	0.11300
6744.81943	0.11470
6742.89069	0.11514
6740.96194	0.11424
6739.03320	0.11265
6737.10445	0.11127
6735.17571	0.11089
6733.24696	0.11145
6731.31822	0.11214
6729.38947	0.11185
6727.46073	0.11095
6725.53199	0.11045
6723.60324	0.11045
6721.67450	0.11106
6719.74575	0.11197
6717.81701	0.11296
6715.88826	0.11415
6713.95952	0.11436
6712.03077	0.11318
6710.10203	0.11187
6708.17328	0.11061
6706.24454	0.10961
6704.31580	0.10978
6702.38705	0.11070
6700.45831	0.11129
6698.52956	0.11123
6696.60082	0.11079
6694.67207	0.11015
6692.74333	0.10964
6690.81458	0.11053
6688.88584	0.11242
6686.95710	0.11289
6685.02835	0.11185
6683.09961	0.11068
6681.17086	0.10934
6679.24212	0.10861
6677.31337	0.10953
6675.38463	0.11076
6673.45588	0.11121
6671.52714	0.11140
6669.59840	0.11160
6667.66965	0.11197
6665.74091	0.11204
6663.81216	0.11151
6661.88342	0.11186
6659.95467	0.11353
6658.02593	0.11465
6656.09718	0.11448
6654.16844	0.11441
6652.23970	0.11460
6650.31095	0.11367
6648.38221	0.11199
6646.45346	0.11065
6644.52472	0.10937
6642.59597	0.10835
6640.66723	0.10826
6638.73848	0.10899
6636.80974	0.11077
6634.88099	0.11299
6632.95225	0.11376
6631.02351	0.11265
6629.09476	0.11148
6627.16602	0.11149
6625.23727	0.11180
6623.30853	0.11156
6621.37978	0.11140
6619.45104	0.11156
6617.52229	0.11080
6615.59355	0.10853
6613.66481	0.10631
6611.73606	0.10604
6609.80732	0.10783
6607.87857	0.11007
6605.94983	0.11094
6604.02108	0.11044
6602.09234	0.11012
6600.16359	0.11048
6598.23485	0.11061
6596.30611	0.11011
6594.37736	0.10996
6592.44862	0.11008
6590.51987	0.10936
6588.59113	0.10847
6586.66238	0.10840
6584.73364	0.10866
6582.80489	0.10893
6580.87615	0.10924
6578.94740	0.10939
6577.01866	0.10967
6575.08992	0.11060
6573.16117	0.11141
6571.23243	0.11078
6569.30368	0.10904
6567.37494	0.10810
6565.44619	0.10898
6563.51745	0.11031
6561.58870	0.11106
6559.65996	0.11101
6557.73122	0.10943
6555.80247	0.10720
6553.87373	0.10631
6551.94498	0.10718
6550.01624	0.10848
6548.08749	0.10907
6546.15875	0.10945
6544.23000	0.10934
6542.30126	0.10833
6540.37252	0.10799
6538.44377	0.10912
6536.51503	0.10994
6534.58628	0.10921
6532.65754	0.10798
6530.72879	0.10667
6528.80005	0.10562
6526.87130	0.10661
6524.94256	0.10903
6523.01382	0.11006
6521.08507	0.10945
6519.15633	0.10896
6517.22758	0.10825
6515.29884	0.10649
6513.37009	0.10493
6511.44135	0.10422
6509.51260	0.10350
6507.58386	0.10297
6505.65511	0.10390
6503.72637	0.10590
6501.79763	0.10667
6499.86888	0.10590
6497.94014	0.10560
6496.01139	0.10609
6494.08265	0.10639
6492.15390	0.10663
6490.22516	0.10658
6488.29641	0.10589
6486.36767	0.10569
6484.43893	0.10622
6482.51018	0.10658
6480.58144	0.10658
6478.65269	0.10672
6476.72395	0.10763
6474.79520	0.10887
6472.86646	0.10953
6470.93771	0.10934
6469.00897	0.10819
6467.08023	0.10664
6465.15148	0.10531
6463.22274	0.10417
6461.29399	0.10392
6459.36525	0.10523
6457.43650	0.10669
6455.50776	0.10667
6453.57901	0.10559
6451.65027	0.10466
6449.72153	0.10448
6447.79278	0.10477
6445.86404	0.10496
6443.93529	0.10517
6442.00655	0.10477
6440.07780	0.10315
6438.14906	0.10229
6436.22031	0.10352
6434.29157	0.10478
6432.36282	0.10396
6430.43408	0.10229
6428.50534	0.10211
6426.57659	0.10295
6424.64785	0.10289
6422.71910	0.10141
6420.79036	0.09984
6418.86161	0.10003
6416.93287	0.10174
6415.00412	0.10336
6413.07538	0.10451
6411.14664	0.10506
6409.21789	0.10459
6407.28915	0.10418
6405.36040	0.10501
6403.43166	0.10551
6401.50291	0.10388
6399.57417	0.10205
6397.64542	0.10271
6395.71668	0.10451
6393.78794	0.10470
6391.85919	0.10351
6389.93045	0.10268
6388.00170	0.10309
6386.07296	0.10424
6384.14421	0.10465
6382.21547	0.10415
6380.28672	0.10355
6378.35798	0.10331
6376.42924	0.10350
6374.50049	0.10333
6372.57175	0.10306
6370.64300	0.10387
6368.71426	0.10474
6366.78551	0.10441
6364.85677	0.10356
6362.92802	0.10306
6360.99928	0.10258
6359.07053	0.10220
6357.14179	0.10276
6355.21305	0.10339
6353.28430	0.10314
6351.35556	0.10251
6349.42681	0.10207
6347.49807	0.10249
6345.56932	0.10348
6343.64058	0.10384
6341.71183	0.10383
6339.78309	0.10395
6337.85435	0.10421
6335.92560	0.10475
6333.99686	0.10474
6332.06811	0.10364
6330.13937	0.10201
6328.21062	0.10055
6326.28188	0.10005
6324.35313	0.10035
6322.42439	0.10138
6320.49565	0.10350
6318.56690	0.10482
6316.63816	0.10354
6314.70941	0.10137
6312.78067	0.10027
6310.85192	0.09997
6308.92318	0.10009
6306.99443	0.10073
6305.06569	0.10138
6303.13695	0.10155
6301.20820	0.10121
6299.27946	0.10075
6297.35071	0.10059
6295.42197	0.10045
6293.49322	0.09951
6291.56448	0.09774
6289.63573	0.09668
6287.70699	0.09745
6285.77824	0.09941
6283.84950	0.10120
6281.92076	0.10199
6279.99201	0.10196
6278.06327	0.10128
6276.13452	0.10001
6274.20578	0.09879
6272.27703	0.09840
6270.34829	0.09942
6268.41954	0.10080
6266.49080	0.10073
6264.56206	0.09981
6262.63331	0.09948
6260.70457	0.09957
6258.77582	0.09910
6256.84708	0.09817
6254.91833	0.09819
6252.98959	0.09913
6251.06084	0.09931
6249.13210	0.09862
6247.20336	0.09851
6245.27461	0.09928
6243.34587	0.09972
6241.41712	0.09928
6239.48838	0.09844
6237.55963	0.09802
6235.63089	0.09909
6233.70214	0.10123
6231.77340	0.10179
6229.84465	0.10055
6227.91591	0.09996
6225.98717	0.10004
6224.05842	0.09961
6222.12968	0.09918
6220.20093	0.09917
6218.27219	0.09875
6216.34344	0.09792
6214.41470	0.09806
6212.48595	0.09891
6210.55721	0.09915
6208.62847	0.09932
6206.69972	0.09986
6204.77098	0.09990
6202.84223	0.09907
6200.91349	0.09770
6198.98474	0.09662
6197.05600	0.09664
6195.12725	0.09672
6193.19851	0.09586
6191.26977	0.09556
6189.34102	0.09676
6187.41228	0.09781
6185.48353	0.09797
6183.55479	0.09794
6181.62604	0.09741
6179.69730	0.09664
6177.76855	0.09683
6175.83981	0.09747
6173.91107	0.09739
6171.98232	0.09691
6170.05358	0.09656
6168.12483	0.09632
6166.19609	0.09683
6164.26734	0.09818
6162.33860	0.09929
6160.40985	0.09967
6158.48111	0.09943
6156.55236	0.09854
6154.62362	0.09759
6152.69488	0.09748
6150.76613	0.09796
6148.83739	0.09762
6146.90864	0.09642
6144.97990	0.09576
6143.05115	0.09603
6141.12241	0.09641
6139.19366	0.09606
6137.26492	0.09521
6135.33618	0.09511
6133.40743	0.09603
6131.47869	0.09665
6129.54994	0.09591
6127.62120	0.09470
6125.69245	0.09455
6123.76371	0.09494
6121.83496	0.09477
6119.90622	0.09477
6117.97748	0.09572
6116.04873	0.09658
6114.11999	0.09643
6112.19124	0.09560
6110.26250	0.09458
6108.33375	0.09398
6106.40501	0.09399
6104.47626	0.09419
6102.54752	0.09479
6100.61878	0.09586
6098.69003	0.09629
6096.76129	0.09525
6094.83254	0.09373
6092.90380	0.09310
6090.97505	0.09318
6089.04631	0.09331
6087.11756	0.09363
6085.18882	0.09431
6083.26007	0.09509
6081.33133	0.09530
6079.40259	0.09498
6077.47384	0.09519
6075.54510	0.09588
6073.61635	0.09584
6071.68761	0.09532
6069.75886	0.09543
6067.83012	0.09589
6065.90137	0.09558
6063.97263	0.09459
6062.04389	0.09393
6060.11514	0.09384
6058.18640	0.09428
6056.25765	0.09484
6054.32891	0.09482
6052.40016	0.09456
6050.47142	0.09453
6048.54267	0.09474
6046.61393	0.09490
6044.68519	0.09469
6042.75644	0.09451
6040.82770	0.09408
6038.89895	0.09314
6036.97021	0.09276
6035.04146	0.09270
6033.11272	0.09220
6031.18397	0.09229
6029.25523	0.09324
6027.32649	0.09373
6025.39774	0.09368
6023.46900	0.09382
6021.54025	0.09409
6019.61151	0.09423
6017.68276	0.09408
6015.75402	0.09330
6013.82527	0.09223
6011.89653	0.09205
6009.96778	0.09270
6008.03904	0.09283
6006.11030	0.09275
6004.18155	0.09371
6002.25281	0.09490
6000.32406	0.09493
5998.39532	0.09399
5996.46657	0.09267
5994.53783	0.09165
5992.60908	0.09201
5990.68034	0.09294
5988.75160	0.09286
5986.82285	0.09194
5984.89411	0.09104
5982.96536	0.09074
5981.03662	0.09130
5979.10787	0.09182
5977.17913	0.09139
5975.25038	0.09098
5973.32164	0.09151
5971.39290	0.09255
5969.46415	0.09377
5967.53541	0.09481
5965.60666	0.09470
5963.67792	0.09332
5961.74917	0.09209
5959.82043	0.09184
5957.89168	0.09181
5955.96294	0.09149
5954.03420	0.09116
5952.10545	0.09064
5950.17671	0.08984
5948.24796	0.08948
5946.31922	0.08957
5944.39047	0.08924
5942.46173	0.08883
5940.53298	0.08961
5938.60424	0.09108
5936.67549	0.09170
5934.74675	0.09168
5932.81801	0.09186
5930.88926	0.09207
5928.96052	0.09198
5927.03177	0.09150
5925.10303	0.09073
5923.17428	0.09006
5921.24554	0.08961
5919.31679	0.08939
5917.38805	0.08963
5915.45931	0.09010
5913.53056	0.09043
5911.60182	0.09078
5909.67307	0.09100
5907.74433	0.09091
5905.81558	0.09078
5903.88684	0.09068
5901.95809	0.09060
5900.02935	0.09046
5898.10061	0.08985
5896.17186	0.08884
5894.24312	0.08853
5892.31437	0.08947
5890.38563	0.09041
5888.45688	0.09035
5886.52814	0.08997
5884.59939	0.08998
5882.67065	0.09020
5880.74190	0.09042
5878.81316	0.09021
5876.88442	0.08918
5874.95567	0.08838
5873.02693	0.08861
5871.09818	0.08935
5869.16944	0.08988
5867.24069	0.08949
5865.31195	0.08849
5863.38320	0.08819
5861.45446	0.08890
5859.52572	0.08986
5857.59697	0.09024
5855.66823	0.08964
5853.73948	0.08870
5851.81074	0.08830
5849.88199	0.08842
5847.95325	0.08821
5846.02450	0.08732
5844.09576	0.08684
5842.16702	0.08786
5840.23827	0.08963
5838.30953	0.09027
5836.38078	0.08914
5834.45204	0.08794
5832.52329	0.08827
5830.59455	0.08904
5828.66580	0.08889
5826.73706	0.08835
5824.80832	0.08812
5822.87957	0.08813
5820.95083	0.08794
5819.02208	0.08736
5817.09334	0.08669
5815.16459	0.08624
5813.23585	0.08601
5811.30710	0.08609
5809.37836	0.08676
5807.44961	0.08744
5805.52087	0.08739
5803.59213	0.08736
5801.66338	0.08764
5799.73464	0.08746
5797.80589	0.08693
5795.87715	0.08654
5793.94840	0.08645
5792.01966	0.08683
5790.09091	0.08741
5788.16217	0.08767
5786.23343	0.08731
5784.30468	0.08668
5782.37594	0.08654
5780.44719	0.08692
5778.51845	0.08709
5776.58970	0.08682
5774.66096	0.08648
5772.73221	0.08608
5770.80347	0.08591
5768.87473	0.08645
5766.94598	0.08672
5765.01724	0.08614
5763.08849	0.08585
5761.15975	0.08623
5759.23100	0.08654
5757.30226	0.08617
5755.37351	0.08543
5753.44477	0.08537
5751.51603	0.08611
5749.58728	0.08638
5747.65854	0.08587
5745.72979	0.08556
5743.80105	0.08558
5741.87230	0.08539
5739.94356	0.08488
5738.01481	0.08432
5736.08607	0.08432
5734.15732	0.08495
5732.22858	0.08544
5730.29984	0.08548
5728.37109	0.08533
5726.44235	0.08498
5724.51360	0.08452
5722.58486	0.08447
5720.65611	0.08507
5718.72737	0.08588
5716.79862	0.08611
5714.86988	0.08544
5712.94114	0.08451
5711.01239	0.08414
5709.08365	0.08423
5707.15490	0.08417
5705.22616	0.08384
5703.29741	0.08372
5701.36867	0.08410
5699.43992	0.08473
5697.51118	0.08527
5695.58244	0.08535
5693.65369	0.08492
5691.72495	0.08436
5689.79620	0.08391
5687.86746	0.08376
5685.93871	0.08398
5684.00997	0.08405
5682.08122	0.08396
5680.15248	0.08398
5678.22374	0.08403
5676.29499	0.08400
5674.36625	0.08365
5672.43750	0.08311
5670.50876	0.08297
5668.58001	0.08295
5666.65127	0.08277
5664.72252	0.08308
5662.79378	0.08398
5660.86503	0.08430
5658.93629	0.08358
5657.00755	0.08289
5655.07880	0.08296
5653.15006	0.08325
5651.22131	0.08274
5649.29257	0.08177
5647.36382	0.08184
5645.43508	0.08253
5643.50633	0.08268
5641.57759	0.08263
5639.64885	0.08280
5637.72010	0.08306
5635.79136	0.08307
5633.86261	0.08268
5631.93387	0.08276
5630.00512	0.08349
5628.07638	0.08351
5626.14763	0.08239
5624.21889	0.08156
5622.29015	0.08205
5620.36140	0.08296
5618.43266	0.08306
5616.50391	0.08301
5614.57517	0.08349
5612.64642	0.08353
5610.71768	0.08314
5608.78893	0.08338
5606.86019	0.08370
5604.93144	0.08317
5603.00270	0.08236
5601.07396	0.08205
5599.14521	0.08212
5597.21647	0.08214
5595.28772	0.08195
5593.35898	0.08178
5591.43023	0.08175
5589.50149	0.08169
5587.57274	0.08165
5585.64400	0.08178
5583.71526	0.08203
5581.78651	0.08239
5579.85777	0.08243
5577.92902	0.08166
5576.00028	0.08084
5574.07153	0.08088
5572.14279	0.08153
5570.21404	0.08200
5568.28530	0.08183
5566.35656	0.08136
5564.42781	0.08138
5562.49907	0.08179
5560.57032	0.08165
5558.64158	0.08099
5556.71283	0.08100
5554.78409	0.08193
5552.85534	0.08240
5550.92660	0.08170
5548.99786	0.08061
5547.06911	0.07987
5545.14037	0.07973
5543.21162	0.08031
5541.28288	0.08097
5539.35413	0.08095
5537.42539	0.08046
5535.49664	0.08016
5533.56790	0.08018
5531.63915	0.08010
5529.71041	0.07983
5527.78167	0.07984
5525.85292	0.08028
5523.92418	0.08096
5521.99543	0.08137
5520.06669	0.08111
5518.13794	0.08076
5516.20920	0.08069
5514.28045	0.08029
5512.35171	0.07970
5510.42297	0.07991
5508.49422	0.08084
5506.56548	0.08127
5504.63673	0.08085
5502.70799	0.08041
5500.77924	0.08034
5498.85050	0.08033
5496.92175	0.08019
5494.99301	0.08005
5493.06427	0.07991
5491.13552	0.07992
5489.20678	0.08012
5487.27803	0.08020
5485.34929	0.08015
5483.42054	0.08007
5481.49180	0.07996
5479.56305	0.08001
5477.63431	0.08001
5475.70557	0.07996
5473.77682	0.08022
5471.84808	0.08022
5469.91933	0.07953
5467.99059	0.07875
5466.06184	0.07840
5464.13310	0.07841
5462.20435	0.07881
5460.27561	0.07917
5458.34686	0.07915
5456.41812	0.07928
5454.48938	0.07962
5452.56063	0.07976
5450.63189	0.07972
5448.70314	0.07950
5446.77440	0.07885
5444.84565	0.07826
5442.91691	0.07806
5440.98816	0.07803
5439.05942	0.07820
5437.13068	0.07836
5435.20193	0.07819
5433.27319	0.07793
5431.34444	0.07798
5429.41570	0.07817
5427.48695	0.07802
5425.55821	0.07756
5423.62946	0.07721
5421.70072	0.07701
5419.77198	0.07686
5417.84323	0.07696
5415.91449	0.07766
5413.98574	0.07854
5412.05700	0.07854
5410.12825	0.07769
5408.19951	0.07706
5406.27076	0.07693
5404.34202	0.07695
5402.41328	0.07701
5400.48453	0.07727
5398.55579	0.07767
5396.62704	0.07792
5394.69830	0.07793
5392.76955	0.07775
5390.84081	0.07749
5388.91206	0.07757
5386.98332	0.07803
5385.05457	0.07804
5383.12583	0.07736
5381.19709	0.07679
5379.26834	0.07632
5377.33960	0.07565
5375.41085	0.07545
5373.48211	0.07596
5371.55336	0.07653
5369.62462	0.07691
5367.69587	0.07695
5365.76713	0.07648
5363.83839	0.07616
5361.90964	0.07650
5359.98090	0.07660
5358.05215	0.07630
5356.12341	0.07631
5354.19466	0.07662
5352.26592	0.07669
5350.33717	0.07672
5348.40843	0.07687
5346.47969	0.07674
5344.55094	0.07646
5342.62220	0.07635
5340.69345	0.07604
5338.76471	0.07591
5336.83596	0.07624
5334.90722	0.07643
5332.97847	0.07642
5331.04973	0.07602
5329.12099	0.07516
5327.19224	0.07437
5325.26350	0.07411
5323.33475	0.07442
5321.40601	0.07506
5319.47726	0.07550
5317.54852	0.07558
5315.61977	0.07550
5313.69103	0.07525
5311.76228	0.07477
5309.83354	0.07424
5307.90480	0.07399
5305.97605	0.07411
5304.04731	0.07457
5302.11856	0.07503
5300.18982	0.07499
5298.26107	0.07471
5296.33233	0.07454
5294.40358	0.07462
5292.47484	0.07513
5290.54610	0.07541
5288.61735	0.07490
5286.68861	0.07440
5284.75986	0.07447
5282.83112	0.07462
5280.90237	0.07437
5278.97363	0.07391
5277.04488	0.07380
5275.11614	0.07421
5273.18740	0.07433
5271.25865	0.07374
5269.32991	0.07349
5267.40116	0.07405
5265.47242	0.07463
5263.54367	0.07480
5261.61493	0.07467
5259.68618	0.07445
5257.75744	0.07422
5255.82869	0.07405
5253.89995	0.07406
5251.97121	0.07400
5250.04246	0.07370
5248.11372	0.07331
5246.18497	0.07283
5244.25623	0.07248
5242.32748	0.07270
5240.39874	0.07343
5238.46999	0.07419
5236.54125	0.07455
5234.61251	0.07437
5232.68376	0.07355
5230.75502	0.07235
5228.82627	0.07190
5226.89753	0.07278
5224.96878	0.07377
5223.04004	0.07351
5221.11129	0.07279
5219.18255	0.07271
5217.25381	0.07298
5215.32506	0.07256
5213.39632	0.07161
5211.46757	0.07120
5209.53883	0.07174
5207.61008	0.07254
5205.68134	0.07286
5203.75259	0.07293
5201.82385	0.07280
5199.89511	0.07231
5197.96636	0.07167
5196.03762	0.07124
5194.10887	0.07121
5192.18013	0.07147
5190.25138	0.07185
5188.32264	0.07242
5186.39389	0.07307
5184.46515	0.07314
5182.53640	0.07251
5180.60766	0.07178
5178.67892	0.07145
5176.75017	0.07146
5174.82143	0.07144
5172.89268	0.07123
5170.96394	0.07105
5169.03519	0.07102
5167.10645	0.07099
5165.17770	0.07102
5163.24896	0.07106
5161.32022	0.07103
5159.39147	0.07107
5157.46273	0.07102
5155.53398	0.07077
5153.60524	0.07070
5151.67649	0.07092
5149.74775	0.07107
5147.81900	0.07070
5145.89026	0.07012
5143.96152	0.07023
5142.03277	0.07095
5140.10403	0.07139
5138.17528	0.07149
5136.24654	0.07178
5134.31779	0.07206
5132.38905	0.07219
5130.46030	0.07218
5128.53156	0.07151
5126.60282	0.07032
5124.67407	0.06969
5122.74533	0.06989
5120.81658	0.07038
5118.88784	0.07077
5116.95909	0.07081
5115.03035	0.07047
5113.10160	0.07005
5111.17286	0.06987
5109.24411	0.06986
5107.31537	0.06962
5105.38663	0.06925
5103.45788	0.06911
5101.52914	0.06922
5099.60039	0.06961
5097.67165	0.07005
5095.74290	0.07010
5093.81416	0.06997
5091.88541	0.06985
5089.95667	0.06991
5088.02793	0.07021
5086.09918	0.06998
5084.17044	0.06918
5082.24169	0.06900
5080.31295	0.06950
5078.38420	0.06973
5076.45546	0.06962
5074.52671	0.06959
5072.59797	0.06972
5070.66923	0.06984
5068.74048	0.06975
5066.81174	0.06966
5064.88299	0.06947
5062.95425	0.06900
5061.02550	0.06887
5059.09676	0.06924
5057.16801	0.06936
5055.23927	0.06912
5053.31053	0.06886
5051.38178	0.06861
5049.45304	0.06834
5047.52429	0.06831
5045.59555	0.06867
5043.66680	0.06906
5041.73806	0.06908
5039.80931	0.06876
5037.88057	0.06854
5035.95182	0.06864
5034.02308	0.06862
5032.09434	0.06838
5030.16559	0.06822
5028.23685	0.06810
5026.30810	0.06785
5024.37936	0.06742
5022.45061	0.06683
5020.52187	0.06645
5018.59312	0.06657
5016.66438	0.06714
5014.73564	0.06787
5012.80689	0.06845
5010.87815	0.06876
5008.94940	0.06877
5007.02066	0.06857
5005.09191	0.06818
5003.16317	0.06780
5001.23442	0.06772
4999.30568	0.06760
4997.37694	0.06711
4995.44819	0.06674
4993.51945	0.06667
4991.59070	0.06654
4989.66196	0.06637
4987.73321	0.06630
4985.80447	0.06639
4983.87572	0.06665
4981.94698	0.06669
4980.01824	0.06655
4978.08949	0.06669
4976.16075	0.06703
4974.23200	0.06734
4972.30326	0.06750
4970.37451	0.06726
4968.44577	0.06687
4966.51702	0.06633
4964.58828	0.06562
4962.65953	0.06544
4960.73079	0.06576
4958.80205	0.06580
4956.87330	0.06556
4954.94456	0.06554
4953.01581	0.06587
4951.08707	0.06626
4949.15832	0.06630
4947.22958	0.06614
4945.30083	0.06611
4943.37209	0.06603
4941.44335	0.06584
4939.51460	0.06588
4937.58586	0.06614
4935.65711	0.06629
4933.72837	0.06646
4931.79962	0.06653
4929.87088	0.06619
4927.94213	0.06575
4926.01339	0.06554
4924.08465	0.06553
4922.15590	0.06580
4920.22716	0.06611
4918.29841	0.06602
4916.36967	0.06583
4914.44092	0.06589
4912.51218	0.06553
4910.58343	0.06479
4908.65469	0.06471
4906.72594	0.06528
4904.79720	0.06549
4902.86846	0.06522
4900.93971	0.06511
4899.01097	0.06525
4897.08222	0.06509
4895.15348	0.06454
4893.22473	0.06421
4891.29599	0.06438
4889.36724	0.06464
4887.43850	0.06462
4885.50976	0.06446
4883.58101	0.06445
4881.65227	0.06455
4879.72352	0.06451
4877.79478	0.06431
4875.86603	0.06410
4873.93729	0.06414
4872.00854	0.06466
4870.07980	0.06514
4868.15106	0.06507
4866.22231	0.06471
4864.29357	0.06460
4862.36482	0.06486
4860.43608	0.06501
4858.50733	0.06464
4856.57859	0.06408
4854.64984	0.06382
4852.72110	0.06376
4850.79236	0.06369
4848.86361	0.06361
4846.93487	0.06345
4845.00612	0.06313
4843.07738	0.06281
4841.14863	0.06275
4839.21989	0.06292
4837.29114	0.06324
4835.36240	0.06365
4833.43365	0.06381
4831.50491	0.06348
4829.57617	0.06303
4827.64742	0.06290
4825.71868	0.06292
4823.78993	0.06286
4821.86119	0.06291
4819.93244	0.06318
4818.00370	0.06346
4816.07495	0.06345
4814.14621	0.06317
4812.21747	0.06289
4810.28872	0.06284
4808.35998	0.06293
4806.43123	0.06295
4804.50249	0.06297
4802.57374	0.06301
4800.64500	0.06296
4798.71625	0.06281
4796.78751	0.06278
4794.85877	0.06291
4792.93002	0.06291
4791.00128	0.06265
4789.07253	0.06242
4787.14379	0.06237
4785.21504	0.06245
4783.28630	0.06255
4781.35755	0.06255
4779.42881	0.06243
4777.50007	0.06233
4775.57132	0.06228
4773.64258	0.06235
4771.71383	0.06255
4769.78509	0.06243
4767.85634	0.06203
4765.92760	0.06186
4763.99885	0.06204
4762.07011	0.06225
4760.14136	0.06217
4758.21262	0.06186
4756.28388	0.06164
4754.35513	0.06159
4752.42639	0.06161
4750.49764	0.06150
4748.56890	0.06124
4746.64015	0.06123
4744.71141	0.06138
4742.78266	0.06131
4740.85392	0.06138
4738.92518	0.06179
4736.99643	0.06175
4735.06769	0.06114
4733.13894	0.06066
4731.21020	0.06066
4729.28145	0.06097
4727.35271	0.06114
4725.42396	0.06102
4723.49522	0.06098
4721.56648	0.06114
4719.63773	0.06111
4717.70899	0.06084
4715.78024	0.06073
4713.85150	0.06080
4711.92275	0.06077
4709.99401	0.06072
4708.06526	0.06070
4706.13652	0.06068
4704.20778	0.06075
4702.27903	0.06079
4700.35029	0.06081
4698.42154	0.06087
4696.49280	0.06083
4694.56405	0.06071
4692.63531	0.06064
4690.70656	0.06050
4688.77782	0.06025
4686.84907	0.06010
4684.92033	0.05999
4682.99159	0.05956
4681.06284	0.05906
4679.13410	0.05900
4677.20535	0.05939
4675.27661	0.05968
4673.34786	0.05950
4671.41912	0.05916
4669.49037	0.05913
4667.56163	0.05933
4665.63289	0.05958
4663.70414	0.05986
4661.77540	0.05989
4659.84665	0.05954
4657.91791	0.05922
4655.98916	0.05923
4654.06042	0.05931
4652.13167	0.05941
4650.20293	0.05963
4648.27419	0.05958
4646.34544	0.05916
4644.41670	0.05889
4642.48795	0.05897
4640.55921	0.05894
4638.63046	0.05860
4636.70172	0.05835
4634.77297	0.05843
4632.84423	0.05857
4630.91549	0.05867
4628.98674	0.05893
4627.05800	0.05907
4625.12925	0.05891
4623.20051	0.05882
4621.27176	0.05884
4619.34302	0.05869
4617.41427	0.05856
4615.48553	0.05863
4613.55678	0.05859
4611.62804	0.05836
4609.69930	0.05815
4607.77055	0.05804
4605.84181	0.05812
4603.91306	0.05823
4601.98432	0.05808
4600.05557	0.05782
4598.12683	0.05770
4596.19808	0.05766
4594.26934	0.05758
4592.34060	0.05764
4590.41185	0.05787
4588.48311	0.05792
4586.55436	0.05768
4584.62562	0.05739
4582.69687	0.05722
4580.76813	0.05730
4578.83938	0.05743
4576.91064	0.05722
4574.98190	0.05688
4573.05315	0.05687
4571.12441	0.05729
4569.19566	0.05773
4567.26692	0.05764
4565.33817	0.05710
4563.40943	0.05683
4561.48068	0.05702
4559.55194	0.05722
4557.62319	0.05722
4555.69445	0.05699
4553.76571	0.05665
4551.83696	0.05652
4549.90822	0.05654
4547.97947	0.05654
4546.05073	0.05664
4544.12198	0.05686
4542.19324	0.05700
4540.26449	0.05697
4538.33575	0.05686
4536.40701	0.05659
4534.47826	0.05628
4532.54952	0.05619
4530.62077	0.05623
4528.69203	0.05627
4526.76328	0.05641
4524.83454	0.05651
4522.90579	0.05644
4520.97705	0.05631
4519.04831	0.05618
4517.11956	0.05611
4515.19082	0.05620
4513.26207	0.05630
4511.33333	0.05627
4509.40458	0.05620
4507.47584	0.05624
4505.54709	0.05635
4503.61835	0.05628
4501.68961	0.05609
4499.76086	0.05600
4497.83212	0.05599
4495.90337	0.05591
4493.97463	0.05574
4492.04588	0.05561
4490.11714	0.05563
4488.18839	0.05568
4486.25965	0.05558
4484.33090	0.05550
4482.40216	0.05549
4480.47342	0.05537
4478.54467	0.05518
4476.61593	0.05509
4474.68718	0.05529
4472.75844	0.05560
4470.82969	0.05548
4468.90095	0.05511
4466.97220	0.05500
4465.04346	0.05508
4463.11472	0.05502
4461.18597	0.05484
4459.25723	0.05466
4457.32848	0.05457
4455.39974	0.05464
4453.47099	0.05481
4451.54225	0.05487
4449.61350	0.05489
4447.68476	0.05500
4445.75602	0.05491
4443.82727	0.05459
4441.89853	0.05442
4439.96978	0.05439
4438.04104	0.05433
4436.11229	0.05439
4434.18355	0.05456
4432.25480	0.05458
4430.32606	0.05438
4428.39732	0.05404
4426.46857	0.05366
4424.53983	0.05354
4422.61108	0.05393
4420.68234	0.05449
4418.75359	0.05470
4416.82485	0.05456
4414.89610	0.05440
4412.96736	0.05431
4411.03861	0.05402
4409.10987	0.05356
4407.18113	0.05328
4405.25238	0.05331
4403.32364	0.05347
4401.39489	0.05375
4399.46615	0.05409
4397.53740	0.05426
4395.60866	0.05415
4393.67991	0.05393
4391.75117	0.05368
4389.82243	0.05335
4387.89368	0.05314
4385.96494	0.05310
4384.03619	0.05305
4382.10745	0.05311
4380.17870	0.05341
4378.24996	0.05361
4376.32121	0.05338
4374.39247	0.05306
4372.46373	0.05302
4370.53498	0.05311
4368.60624	0.05312
4366.67749	0.05296
4364.74875	0.05272
4362.82000	0.05275
4360.89126	0.05300
4358.96251	0.05303
4357.03377	0.05277
4355.10503	0.05259
4353.17628	0.05257
4351.24754	0.05258
4349.31879	0.05253
4347.39005	0.05255
4345.46130	0.05267
4343.53256	0.05272
4341.60381	0.05262
4339.67507	0.05251
4337.74632	0.05240
4335.81758	0.05215
4333.88884	0.05193
4331.96009	0.05215
4330.03135	0.05257
4328.10260	0.05261
4326.17386	0.05242
4324.24511	0.05233
4322.31637	0.05217
4320.38762	0.05190
4318.45888	0.05182
4316.53014	0.05190
4314.60139	0.05187
4312.67265	0.05186
4310.74390	0.05193
4308.81516	0.05182
4306.88641	0.05162
4304.95767	0.05161
4303.02892	0.05160
4301.10018	0.05148
4299.17144	0.05152
4297.24269	0.05161
4295.31395	0.05142
4293.38520	0.05119
4291.45646	0.05133
4289.52771	0.05156
4287.59897	0.05156
4285.67022	0.05146
4283.74148	0.05143
4281.81273	0.05135
4279.88399	0.05113
4277.95525	0.05090
4276.02650	0.05070
4274.09776	0.05043
4272.16901	0.05023
4270.24027	0.05028
4268.31152	0.05044
4266.38278	0.05054
4264.45403	0.05053
4262.52529	0.05055
4260.59655	0.05073
4258.66780	0.05082
4256.73906	0.05071
4254.81031	0.05058
4252.88157	0.05040
4250.95282	0.05016
4249.02408	0.04989
4247.09533	0.04973
4245.16659	0.04991
4243.23785	0.05021
4241.30910	0.05034
4239.38036	0.05032
4237.45161	0.05017
4235.52287	0.05012
4233.59412	0.05039
4231.66538	0.05058
4229.73663	0.05039
4227.80789	0.05007
4225.87915	0.04985
4223.95040	0.04975
4222.02166	0.04984
4220.09291	0.04998
4218.16417	0.04997
4216.23542	0.04979
4214.30668	0.04956
4212.37793	0.04946
4210.44919	0.04956
4208.52044	0.04968
4206.59170	0.04956
4204.66296	0.04929
4202.73421	0.04918
4200.80547	0.04925
4198.87672	0.04933
4196.94798	0.04941
4195.01923	0.04950
4193.09049	0.04949
4191.16174	0.04935
4189.23300	0.04915
4187.30426	0.04893
4185.37551	0.04869
4183.44677	0.04858
4181.51802	0.04866
4179.58928	0.04871
4177.66053	0.04865
4175.73179	0.04862
4173.80304	0.04867
4171.87430	0.04872
4169.94556	0.04863
4168.01681	0.04847
4166.08807	0.04842
4164.15932	0.04846
4162.23058	0.04851
4160.30183	0.04858
4158.37309	0.04856
4156.44434	0.04839
4154.51560	0.04817
4152.58686	0.04800
4150.65811	0.04798
4148.72937	0.04805
4146.80062	0.04808
4144.87188	0.04808
4142.94313	0.04800
4141.01439	0.04781
4139.08564	0.04776
4137.15690	0.04796
4135.22815	0.04821
4133.29941	0.04839
4131.37067	0.04846
4129.44192	0.04838
4127.51318	0.04826
4125.58443	0.04814
4123.65569	0.04793
4121.72694	0.04768
4119.79820	0.04752
4117.86945	0.04747
4115.94071	0.04757
4114.01197	0.04776
4112.08322	0.04776
4110.15448	0.04758
4108.22573	0.04744
4106.29699	0.04725
4104.36824	0.04708
4102.43950	0.04725
4100.51075	0.04751
4098.58201	0.04745
4096.65327	0.04726
4094.72452	0.04724
4092.79578	0.04732
4090.86703	0.04726
4088.93829	0.04711
4087.00954	0.04712
4085.08080	0.04720
4083.15205	0.04718
4081.22331	0.04703
4079.29457	0.04684
4077.36582	0.04677
4075.43708	0.04680
4073.50833	0.04687
4071.57959	0.04704
4069.65084	0.04711
4067.72210	0.04689
4065.79335	0.04659
4063.86461	0.04649
4061.93586	0.04645
4060.00712	0.04638
4058.07838	0.04639
4056.14963	0.04649
4054.22089	0.04649
4052.29214	0.04633
4050.36340	0.04620
4048.43465	0.04615
4046.50591	0.04615
4044.57716	0.04623
4042.64842	0.04622
4040.71968	0.04593
4038.79093	0.04560
4036.86219	0.04556
4034.93344	0.04583
4033.00470	0.04606
4031.07595	0.04590
4029.14721	0.04548
4027.21846	0.04529
4025.28972	0.04548
4023.36098	0.04574
4021.43223	0.04584
4019.50349	0.04593
4017.57474	0.04601
4015.64600	0.04592
4013.71725	0.04562
4011.78851	0.04531
4009.85976	0.04521
4007.93102	0.04522
4006.00228	0.04514
4004.07353	0.04508
4002.14479	0.04512
4000.21604	0.04523
3998.28730	0.04533
3996.35855	0.04527
3994.42981	0.04504
3992.50106	0.04493
3990.57232	0.04510
3988.64357	0.04526
3986.71483	0.04516
3984.78609	0.04493
3982.85734	0.04481
3980.92860	0.04482
3978.99985	0.04482
3977.07111	0.04469
3975.14236	0.04452
3973.21362	0.04446
3971.28487	0.04458
3969.35613	0.04483
3967.42739	0.04495
3965.49864	0.04481
3963.56990	0.04454
3961.64115	0.04445
3959.71241	0.04451
3957.78366	0.04455
3955.85492	0.04456
3953.92617	0.04469
3951.99743	0.04499
3950.06869	0.04521
3948.13994	0.04509
3946.21120	0.04483
3944.28245	0.04466
3942.35371	0.04444
3940.42496	0.04403
3938.49622	0.04372
3936.56747	0.04371
3934.63873	0.04379
3932.70998	0.04376
3930.78124	0.04390
3928.85250	0.04420
3926.92375	0.04417
3924.99501	0.04384
3923.06626	0.04372
3921.13752	0.04385
3919.20877	0.04385
3917.28003	0.04368
3915.35128	0.04371
3913.42254	0.04385
3911.49380	0.04374
3909.56505	0.04341
3907.63631	0.04314
3905.70756	0.04306
3903.77882	0.04324
3901.85007	0.04350
3899.92133	0.04357
3897.99258	0.04354
3896.06384	0.04351
3894.13510	0.04345
3892.20635	0.04335
3890.27761	0.04326
3888.34886	0.04323
3886.42012	0.04322
3884.49137	0.04311
3882.56263	0.04297
3880.63388	0.04307
3878.70514	0.04315
3876.77640	0.04291
3874.84765	0.04249
3872.91891	0.04231
3870.99016	0.04229
3869.06142	0.04212
3867.13267	0.04203
3865.20393	0.04215
3863.27518	0.04263
3861.34644	0.04299
3859.41769	0.04284
3857.48895	0.04236
3855.56021	0.04182
3853.63146	0.04196
3851.70272	0.04244
3849.77397	0.04238
3847.84523	0.04227
3845.91648	0.04234
3843.98774	0.04252
3842.05899	0.04235
3840.13025	0.04162
3838.20151	0.04111
3836.27276	0.04109
3834.34402	0.04116
3832.41527	0.04149
3830.48653	0.04194
3828.55778	0.04205
3826.62904	0.04199
3824.70029	0.04220
3822.77155	0.04254
3820.84281	0.04226
3818.91406	0.04175
3816.98532	0.04169
3815.05657	0.04173
3813.12783	0.04163
3811.19908	0.04142
3809.27034	0.04120
3807.34159	0.04110
3805.41285	0.04118
3803.48411	0.04144
3801.55536	0.04173
3799.62662	0.04172
3797.69787	0.04163
3795.76913	0.04152
3793.84038	0.04136
3791.91164	0.04132
3789.98289	0.04154
3788.05415	0.04179
3786.12540	0.04165
3784.19666	0.04121
3782.26792	0.04085
3780.33917	0.04070
3778.41043	0.04079
3776.48168	0.04083
3774.55294	0.04075
3772.62419	0.04070
3770.69545	0.04068
3768.76670	0.04075
3766.83796	0.04096
3764.90922	0.04103
3762.98047	0.04076
3761.05173	0.04032
3759.12298	0.04003
3757.19424	0.04011
3755.26549	0.04030
3753.33675	0.04062
3751.40800	0.04122
3749.47926	0.04091
3747.55052	0.03964
3745.62177	0.03856
3743.69303	0.03885
3741.76428	0.03962
3739.83554	0.03994
3737.90679	0.04008
3735.97805	0.04021
3734.04930	0.04020
3732.12056	0.04015
3730.19182	0.04008
3728.26307	0.03991
3726.33433	0.03981
3724.40558	0.04005
3722.47684	0.04036
3720.54809	0.04020
3718.61935	0.03977
3716.69060	0.03959
3714.76186	0.03959
3712.83311	0.03936
3710.90437	0.03898
3708.97563	0.03914
3707.04688	0.03941
3705.11814	0.03950
3703.18939	0.03945
3701.26065	0.03955
3699.33190	0.03970
3697.40316	0.03964
3695.47441	0.03947
3693.54567	0.03939
3691.61693	0.03938
3689.68818	0.03929
3687.75944	0.03917
3685.83069	0.03905
3683.90195	0.03890
3681.97320	0.03877
3680.04446	0.03868
3678.11571	0.03858
3676.18697	0.03849
3674.25823	0.03861
3672.32948	0.03901
3670.40074	0.03950
3668.47199	0.03937
3666.54325	0.03903
3664.61450	0.03892
3662.68576	0.03894
3660.75701	0.03881
3658.82827	0.03843
3656.89953	0.03812
3654.97078	0.03819
3653.04204	0.03820
3651.11329	0.03782
3649.18455	0.03767
3647.25580	0.03807
3645.32706	0.03809
3643.39831	0.03808
3641.46957	0.03820
3639.54082	0.03828
3637.61208	0.03817
3635.68334	0.03800
3633.75459	0.03800
3631.82585	0.03809
3629.89710	0.03790
3627.96836	0.03756
3626.03961	0.03746
3624.11087	0.03743
3622.18212	0.03737
3620.25338	0.03720
3618.32464	0.03713
3616.39589	0.03718
3614.46715	0.03701
3612.53840	0.03684
3610.60966	0.03705
3608.68091	0.03738
3606.75217	0.03738
3604.82342	0.03716
3602.89468	0.03701
3600.96594	0.03701
3599.03719	0.03705
3597.10845	0.03717
3595.17970	0.03741
3593.25096	0.03755
3591.32221	0.03743
3589.39347	0.03702
3587.46472	0.03649
3585.53598	0.03647
3583.60723	0.03672
3581.67849	0.03684
3579.74975	0.03681
3577.82100	0.03667
3575.89226	0.03644
3573.96351	0.03628
3572.03477	0.03626
3570.10602	0.03620
3568.17728	0.03600
3566.24853	0.03589
3564.31979	0.03607
3562.39105	0.03633
3560.46230	0.03654
3558.53356	0.03668
3556.60481	0.03667
3554.67607	0.03639
3552.74732	0.03603
3550.81858	0.03596
3548.88983	0.03604
3546.96109	0.03591
3545.03235	0.03568
3543.10360	0.03575
3541.17486	0.03598
3539.24611	0.03614
3537.31737	0.03617
3535.38862	0.03607
3533.45988	0.03589
3531.53113	0.03578
3529.60239	0.03579
3527.67365	0.03583
3525.74490	0.03585
3523.81616	0.03580
3521.88741	0.03562
3519.95867	0.03549
3518.02992	0.03538
3516.10118	0.03526
3514.17243	0.03525
3512.24369	0.03519
3510.31494	0.03498
3508.38620	0.03492
3506.45746	0.03503
3504.52871	0.03513
3502.59997	0.03525
3500.67122	0.03540
3498.74248	0.03545
3496.81373	0.03527
3494.88499	0.03498
3492.95624	0.03487
3491.02750	0.03485
3489.09876	0.03470
3487.17001	0.03452
3485.24127	0.03463
3483.31252	0.03484
3481.38378	0.03477
3479.45503	0.03466
3477.52629	0.03479
3475.59754	0.03489
3473.66880	0.03467
3471.74006	0.03441
3469.81131	0.03445
3467.88257	0.03457
3465.95382	0.03446
3464.02508	0.03433
3462.09633	0.03437
3460.16759	0.03448
3458.23884	0.03458
3456.31010	0.03459
3454.38136	0.03445
3452.45261	0.03434
3450.52387	0.03448
3448.59512	0.03478
3446.66638	0.03475
3444.73763	0.03423
3442.80889	0.03372
3440.88014	0.03359
3438.95140	0.03368
3437.02265	0.03372
3435.09391	0.03379
3433.16517	0.03393
3431.23642	0.03401
3429.30768	0.03398
3427.37893	0.03389
3425.45019	0.03380
3423.52144	0.03366
3421.59270	0.03355
3419.66395	0.03355
3417.73521	0.03357
3415.80647	0.03352
3413.87772	0.03339
3411.94898	0.03331
3410.02023	0.03338
3408.09149	0.03351
3406.16274	0.03361
3404.23400	0.03369
3402.30525	0.03367
3400.37651	0.03339
3398.44777	0.03302
3396.51902	0.03289
3394.59028	0.03299
3392.66153	0.03302
3390.73279	0.03293
3388.80404	0.03290
3386.87530	0.03300
3384.94655	0.03313
3383.01781	0.03324
3381.08907	0.03334
3379.16032	0.03336
3377.23158	0.03336
3375.30283	0.03333
3373.37409	0.03315
3371.44534	0.03299
3369.51660	0.03311
3367.58785	0.03327
3365.65911	0.03305
3363.73036	0.03263
3361.80162	0.03243
3359.87288	0.03240
3357.94413	0.03241
3356.01539	0.03250
3354.08664	0.03259
3352.15790	0.03259
3350.22915	0.03256
3348.30041	0.03243
3346.37166	0.03217
3344.44292	0.03209
3342.51418	0.03235
3340.58543	0.03263
3338.65669	0.03264
3336.72794	0.03243
3334.79920	0.03234
3332.87045	0.03243
3330.94171	0.03242
3329.01296	0.03234
3327.08422	0.03244
3325.15548	0.03251
3323.22673	0.03231
3321.29799	0.03203
3319.36924	0.03194
3317.44050	0.03196
3315.51175	0.03201
3313.58301	0.03202
3311.65426	0.03184
3309.72552	0.03164
3307.79678	0.03175
3305.86803	0.03194
3303.93929	0.03196
3302.01054	0.03199
3300.08180	0.03199
3298.15305	0.03177
3296.22431	0.03155
3294.29556	0.03154
3292.36682	0.03162
3290.43807	0.03161
3288.50933	0.03160
3286.58059	0.03170
3284.65184	0.03174
3282.72310	0.03153
3280.79435	0.03126
3278.86561	0.03122
3276.93686	0.03130
3275.00812	0.03124
3273.07937	0.03112
3271.15063	0.03113
3269.22189	0.03124
3267.29314	0.03131
3265.36440	0.03134
3263.43565	0.03127
3261.50691	0.03111
3259.57816	0.03101
3257.64942	0.03106
3255.72067	0.03117
3253.79193	0.03109
3251.86319	0.03080
3249.93444	0.03058
3248.00570	0.03055
3246.07695	0.03061
3244.14821	0.03065
3242.21946	0.03058
3240.29072	0.03055
3238.36197	0.03070
3236.43323	0.03084
3234.50448	0.03075
3232.57574	0.03054
3230.64700	0.03046
3228.71825	0.03056
3226.78951	0.03063
3224.86076	0.03059
3222.93202	0.03056
3221.00327	0.03052
3219.07453	0.03041
3217.14578	0.03027
3215.21704	0.03011
3213.28830	0.03008
3211.35955	0.03014
3209.43081	0.03010
3207.50206	0.03006
3205.57332	0.03014
3203.64457	0.03017
3201.71583	0.03015
3199.78708	0.03021
3197.85834	0.03027
3195.92960	0.03019
3194.00085	0.03005
3192.07211	0.02992
3190.14336	0.02990
3188.21462	0.02996
3186.28587	0.02993
3184.35713	0.02985
3182.42838	0.02990
3180.49964	0.03002
3178.57090	0.02998
3176.64215	0.02981
3174.71341	0.02972
3172.78466	0.02966
3170.85592	0.02959
3168.92717	0.02957
3166.99843	0.02956
3165.06968	0.02949
3163.14094	0.02943
3161.21219	0.02940
3159.28345	0.02934
3157.35471	0.02929
3155.42596	0.02924
3153.49722	0.02920
3151.56847	0.02922
3149.63973	0.02928
3147.71098	0.02945
3145.78224	0.02966
3143.85349	0.02960
3141.92475	0.02929
[truncated: 1,370 more rows]
