# Supplementary material for: Ultrathin 2 nm gold as impedance-matched absorber for infrared light
Source: Nat Commun. 2020 May 1;11:2161. doi: 10.1038/s41467-020-15762-3 (PMC7195431; doi:10.1038/s41467-020-15762-3)
Supplement: Supplementary file 3 — Source Data [file 41467_2020_15762_MOESM3_ESM.zip › SOURCE DATA/Fig.3 - SiN optical measurements and dataprocessing/SiN-50nm-TRA.dpt]

6998.44933	0.89818
6997.48496	0.89924
6996.52058	0.90000
6995.55621	0.89657
6994.59184	0.89248
6993.62747	0.89322
6992.66309	0.89731
6991.69872	0.90048
6990.73435	0.90013
6989.76998	0.89704
6988.80561	0.89456
6987.84123	0.89556
6986.87686	0.89882
6985.91249	0.90004
6984.94812	0.89797
6983.98374	0.89567
6983.01937	0.89639
6982.05500	0.89834
6981.09063	0.89760
6980.12626	0.89574
6979.16188	0.89503
6978.19751	0.89419
6977.23314	0.89415
6976.26877	0.89633
6975.30439	0.89685
6974.34002	0.89413
6973.37565	0.89297
6972.41128	0.89558
6971.44691	0.89908
6970.48253	0.90031
6969.51816	0.89930
6968.55379	0.89776
6967.58942	0.89562
6966.62504	0.89177
6965.66067	0.88845
6964.69630	0.88868
6963.73193	0.89052
6962.76756	0.89062
6961.80318	0.88960
6960.83881	0.88947
6959.87444	0.89146
6958.91007	0.89652
6957.94569	0.90162
6956.98132	0.90174
6956.01695	0.89791
6955.05258	0.89407
6954.08821	0.89299
6953.12383	0.89605
6952.15946	0.89807
6951.19509	0.89472
6950.23072	0.89183
6949.26634	0.89439
6948.30197	0.89861
6947.33760	0.89927
6946.37323	0.89674
6945.40886	0.89451
6944.44448	0.89422
6943.48011	0.89536
6942.51574	0.89730
6941.55137	0.90062
6940.58699	0.90386
6939.62262	0.90408
6938.65825	0.90130
6937.69388	0.89775
6936.72951	0.89536
6935.76513	0.89509
6934.80076	0.89771
6933.83639	0.90206
6932.87202	0.90403
6931.90764	0.90102
6930.94327	0.89611
6929.97890	0.89460
6929.01453	0.89661
6928.05015	0.89956
6927.08578	0.90145
6926.12141	0.90187
6925.15704	0.90196
6924.19267	0.90145
6923.22829	0.90097
6922.26392	0.89997
6921.29955	0.89714
6920.33518	0.89501
6919.37080	0.89462
6918.40643	0.89525
6917.44206	0.89773
6916.47769	0.90191
6915.51332	0.90486
6914.54894	0.90342
6913.58457	0.89912
6912.62020	0.89686
6911.65583	0.89817
6910.69145	0.89983
6909.72708	0.89983
6908.76271	0.89936
6907.79834	0.89801
6906.83397	0.89593
6905.86959	0.89696
6904.90522	0.90043
6903.94085	0.90071
6902.97648	0.89771
6902.01210	0.89423
6901.04773	0.89236
6900.08336	0.89379
6899.11899	0.89498
6898.15462	0.89350
6897.19024	0.89237
6896.22587	0.89438
6895.26150	0.89808
6894.29713	0.89748
6893.33275	0.89313
6892.36838	0.89235
6891.40401	0.89476
6890.43964	0.89600
6889.47527	0.89614
6888.51089	0.89572
6887.54652	0.89502
6886.58215	0.89736
6885.61778	0.90233
6884.65340	0.90462
6883.68903	0.90448
6882.72466	0.90424
6881.76029	0.90364
6880.79592	0.90459
6879.83154	0.90657
6878.86717	0.90606
6877.90280	0.90548
6876.93843	0.90741
6875.97405	0.90728
6875.00968	0.90260
6874.04531	0.89761
6873.08094	0.89634
6872.11657	0.89887
6871.15219	0.90143
6870.18782	0.90065
6869.22345	0.89840
6868.25908	0.89811
6867.29470	0.90019
6866.33033	0.90235
6865.36596	0.90185
6864.40159	0.89933
6863.43722	0.89834
6862.47284	0.89888
6861.50847	0.89830
6860.54410	0.89779
6859.57973	0.89866
6858.61535	0.89855
6857.65098	0.89712
6856.68661	0.89731
6855.72224	0.89934
6854.75786	0.90026
6853.79349	0.89962
6852.82912	0.89903
6851.86475	0.89984
6850.90038	0.90169
6849.93600	0.90068
6848.97163	0.89800
6848.00726	0.89840
6847.04289	0.89976
6846.07851	0.90000
6845.11414	0.90044
6844.14977	0.90066
6843.18540	0.89955
6842.22103	0.89770
6841.25665	0.89692
6840.29228	0.89756
6839.32791	0.89884
6838.36354	0.89980
6837.39916	0.89896
6836.43479	0.89683
6835.47042	0.89573
6834.50605	0.89735
6833.54168	0.90049
6832.57730	0.90162
6831.61293	0.90067
6830.64856	0.90062
6829.68419	0.89985
6828.71981	0.89559
6827.75544	0.89378
6826.79107	0.89932
6825.82670	0.90527
6824.86233	0.90588
6823.89795	0.90509
6822.93358	0.90593
6821.96921	0.90682
6821.00484	0.90571
6820.04046	0.90254
6819.07609	0.89970
6818.11172	0.89909
6817.14735	0.90033
6816.18298	0.90265
6815.21860	0.90496
6814.25423	0.90448
6813.28986	0.90115
6812.32549	0.89971
6811.36111	0.90228
6810.39674	0.90590
6809.43237	0.90653
6808.46800	0.90325
6807.50363	0.89959
6806.53925	0.89876
6805.57488	0.90107
6804.61051	0.90445
6803.64614	0.90494
6802.68176	0.90232
6801.71739	0.90125
6800.75302	0.90364
6799.78865	0.90581
6798.82428	0.90497
6797.85990	0.90208
6796.89553	0.89967
6795.93116	0.90030
6794.96679	0.90200
6794.00241	0.89999
6793.03804	0.89535
6792.07367	0.89292
6791.10930	0.89446
6790.14493	0.89938
6789.18055	0.90539
6788.21618	0.90914
6787.25181	0.90985
6786.28744	0.90804
6785.32306	0.90449
6784.35869	0.90155
6783.39432	0.89939
6782.42995	0.89726
6781.46557	0.89700
6780.50120	0.89812
6779.53683	0.89826
6778.57246	0.89827
6777.60809	0.89948
6776.64371	0.90071
6775.67934	0.90101
6774.71497	0.90044
6773.75060	0.89852
6772.78622	0.89630
6771.82185	0.89634
6770.85748	0.89914
6769.89311	0.90161
6768.92874	0.90109
6767.96436	0.89952
6766.99999	0.89903
6766.03562	0.89997
6765.07125	0.90370
6764.10687	0.90774
6763.14250	0.90605
6762.17813	0.89986
6761.21376	0.89730
6760.24939	0.90126
6759.28501	0.90678
6758.32064	0.90842
6757.35627	0.90591
6756.39190	0.90288
6755.42752	0.90118
6754.46315	0.90129
6753.49878	0.90435
6752.53441	0.90728
6751.57004	0.90552
6750.60566	0.90145
6749.64129	0.89941
6748.67692	0.89863
6747.71255	0.89840
6746.74817	0.90018
6745.78380	0.90281
6744.81943	0.90351
6743.85506	0.90214
6742.89069	0.90176
6741.92631	0.90289
6740.96194	0.90325
6739.99757	0.90400
6739.03320	0.90611
6738.06882	0.90629
6737.10445	0.90346
6736.14008	0.90074
6735.17571	0.90006
6734.21134	0.90008
6733.24696	0.89966
6732.28259	0.90016
6731.31822	0.90236
6730.35385	0.90319
6729.38947	0.90122
6728.42510	0.90068
6727.46073	0.90300
6726.49636	0.90499
6725.53199	0.90568
6724.56761	0.90529
6723.60324	0.90436
6722.63887	0.90478
6721.67450	0.90606
6720.71012	0.90533
6719.74575	0.90266
6718.78138	0.90013
6717.81701	0.89835
6716.85263	0.89768
6715.88826	0.89914
6714.92389	0.90251
6713.95952	0.90536
6712.99515	0.90657
6712.03077	0.90715
6711.06640	0.90691
6710.10203	0.90693
6709.13766	0.90947
6708.17328	0.91168
6707.20891	0.90971
6706.24454	0.90701
6705.28017	0.90714
6704.31580	0.90706
6703.35142	0.90582
6702.38705	0.90524
6701.42268	0.90448
6700.45831	0.90366
6699.49393	0.90413
6698.52956	0.90534
6697.56519	0.90514
6696.60082	0.90242
6695.63645	0.90022
6694.67207	0.90265
6693.70770	0.90779
6692.74333	0.90956
6691.77896	0.90745
6690.81458	0.90514
6689.85021	0.90333
6688.88584	0.90187
6687.92147	0.90121
6686.95710	0.90122
6685.99272	0.90206
6685.02835	0.90285
6684.06398	0.90169
6683.09961	0.90137
6682.13523	0.90478
6681.17086	0.90739
6680.20649	0.90631
6679.24212	0.90403
6678.27775	0.90270
6677.31337	0.90324
6676.34900	0.90534
6675.38463	0.90796
6674.42026	0.90882
6673.45588	0.90686
6672.49151	0.90480
6671.52714	0.90377
6670.56277	0.90290
6669.59840	0.90351
6668.63402	0.90567
6667.66965	0.90602
6666.70528	0.90439
6665.74091	0.90386
6664.77653	0.90389
6663.81216	0.90211
6662.84779	0.90026
6661.88342	0.90153
6660.91905	0.90440
6659.95467	0.90569
6658.99030	0.90509
6658.02593	0.90427
6657.06156	0.90440
6656.09718	0.90354
6655.13281	0.90093
6654.16844	0.89971
6653.20407	0.90063
6652.23970	0.90161
6651.27532	0.90204
6650.31095	0.90265
6649.34658	0.90400
6648.38221	0.90565
6647.41783	0.90578
6646.45346	0.90438
6645.48909	0.90387
6644.52472	0.90481
6643.56034	0.90597
6642.59597	0.90626
6641.63160	0.90545
6640.66723	0.90496
6639.70286	0.90545
6638.73848	0.90478
6637.77411	0.90218
6636.80974	0.90138
6635.84537	0.90393
6634.88099	0.90641
6633.91662	0.90691
6632.95225	0.90706
6631.98788	0.90879
6631.02351	0.91108
6630.05913	0.91097
6629.09476	0.90882
6628.13039	0.90642
6627.16602	0.90390
6626.20164	0.90261
6625.23727	0.90382
6624.27290	0.90529
6623.30853	0.90431
6622.34416	0.90215
6621.37978	0.90131
6620.41541	0.90228
6619.45104	0.90503
6618.48667	0.90789
6617.52229	0.90841
6616.55792	0.90739
6615.59355	0.90712
6614.62918	0.90828
6613.66481	0.90861
6612.70043	0.90618
6611.73606	0.90436
6610.77169	0.90609
6609.80732	0.90795
6608.84294	0.90656
6607.87857	0.90386
6606.91420	0.90211
6605.94983	0.90179
6604.98546	0.90409
6604.02108	0.90830
6603.05671	0.91125
6602.09234	0.91141
6601.12797	0.90937
6600.16359	0.90692
6599.19922	0.90586
6598.23485	0.90497
6597.27048	0.90342
6596.30611	0.90314
6595.34173	0.90376
6594.37736	0.90395
6593.41299	0.90525
6592.44862	0.90876
6591.48424	0.91168
6590.51987	0.91117
6589.55550	0.90869
6588.59113	0.90636
6587.62676	0.90426
6586.66238	0.90219
6585.69801	0.90148
6584.73364	0.90393
6583.76927	0.90698
6582.80489	0.90778
6581.84052	0.90836
6580.87615	0.90908
6579.91178	0.90830
6578.94740	0.90801
6577.98303	0.90933
6577.01866	0.90888
6576.05429	0.90609
6575.08992	0.90477
6574.12554	0.90598
6573.16117	0.90776
6572.19680	0.90877
6571.23243	0.90849
6570.26805	0.90704
6569.30368	0.90632
6568.33931	0.90741
6567.37494	0.90792
6566.41057	0.90759
6565.44619	0.90778
6564.48182	0.90686
6563.51745	0.90526
6562.55308	0.90485
6561.58870	0.90476
6560.62433	0.90409
6559.65996	0.90301
6558.69559	0.90332
6557.73122	0.90555
6556.76684	0.90664
6555.80247	0.90600
6554.83810	0.90608
6553.87373	0.90697
6552.90935	0.90586
6551.94498	0.90178
6550.98061	0.89946
6550.01624	0.90253
6549.05187	0.90624
6548.08749	0.90642
6547.12312	0.90611
6546.15875	0.90717
6545.19438	0.90853
6544.23000	0.91010
6543.26563	0.91040
6542.30126	0.90960
6541.33689	0.91003
6540.37252	0.91029
6539.40814	0.90904
6538.44377	0.90799
6537.47940	0.90791
6536.51503	0.90779
6535.55065	0.90671
6534.58628	0.90647
6533.62191	0.90838
6532.65754	0.90932
6531.69317	0.90775
6530.72879	0.90555
6529.76442	0.90328
6528.80005	0.90149
6527.83568	0.90174
6526.87130	0.90372
6525.90693	0.90523
6524.94256	0.90591
6523.97819	0.90677
6523.01382	0.90708
6522.04944	0.90684
6521.08507	0.90695
6520.12070	0.90659
6519.15633	0.90656
6518.19195	0.90863
6517.22758	0.91075
6516.26321	0.91114
6515.29884	0.91229
6514.33447	0.91377
6513.37009	0.91212
6512.40572	0.90915
6511.44135	0.90816
6510.47698	0.90870
6509.51260	0.90937
6508.54823	0.90869
6507.58386	0.90581
6506.61949	0.90312
6505.65511	0.90353
6504.69074	0.90596
6503.72637	0.90849
6502.76200	0.91022
6501.79763	0.91021
6500.83325	0.90956
6499.86888	0.90856
6498.90451	0.90735
6497.94014	0.90890
6496.97576	0.91252
6496.01139	0.91426
6495.04702	0.91306
6494.08265	0.91045
6493.11828	0.90883
6492.15390	0.90880
6491.18953	0.90907
6490.22516	0.90993
6489.26079	0.91120
6488.29641	0.91057
6487.33204	0.90850
6486.36767	0.90735
6485.40330	0.90765
6484.43893	0.90942
6483.47455	0.91119
6482.51018	0.91114
6481.54581	0.91087
6480.58144	0.91121
6479.61706	0.91034
6478.65269	0.90887
6477.68832	0.90879
6476.72395	0.90902
6475.75958	0.90737
6474.79520	0.90527
6473.83083	0.90640
6472.86646	0.90930
6471.90209	0.90865
6470.93771	0.90526
6469.97334	0.90413
6469.00897	0.90566
6468.04460	0.90689
6467.08023	0.90680
6466.11585	0.90692
6465.15148	0.90735
6464.18711	0.90590
6463.22274	0.90357
6462.25836	0.90389
6461.29399	0.90673
6460.32962	0.90924
6459.36525	0.91085
6458.40088	0.91200
6457.43650	0.91148
6456.47213	0.91031
6455.50776	0.91034
6454.54339	0.90881
6453.57901	0.90529
6452.61464	0.90484
6451.65027	0.90850
6450.68590	0.91217
6449.72153	0.91314
6448.75715	0.91201
6447.79278	0.91128
6446.82841	0.91171
6445.86404	0.91184
6444.89966	0.91118
6443.93529	0.91045
6442.97092	0.90993
6442.00655	0.90962
6441.04217	0.91037
6440.07780	0.91197
6439.11343	0.91273
6438.14906	0.91322
6437.18469	0.91415
6436.22031	0.91386
6435.25594	0.91191
6434.29157	0.90935
6433.32720	0.90736
6432.36282	0.90799
6431.39845	0.91093
6430.43408	0.91286
6429.46971	0.91247
6428.50534	0.91032
6427.54096	0.90732
6426.57659	0.90649
6425.61222	0.90925
6424.64785	0.91223
6423.68347	0.91249
6422.71910	0.91177
6421.75473	0.91233
6420.79036	0.91371
6419.82599	0.91499
6418.86161	0.91474
6417.89724	0.91240
6416.93287	0.91064
6415.96850	0.91077
6415.00412	0.90927
6414.03975	0.90565
6413.07538	0.90539
6412.11101	0.90907
6411.14664	0.91136
6410.18226	0.91069
6409.21789	0.90929
6408.25352	0.90877
6407.28915	0.90816
6406.32477	0.90714
6405.36040	0.90763
6404.39603	0.90856
6403.43166	0.90838
6402.46729	0.90911
6401.50291	0.91115
6400.53854	0.91327
6399.57417	0.91485
6398.60980	0.91466
6397.64542	0.91289
6396.68105	0.91160
6395.71668	0.91207
6394.75231	0.91279
6393.78794	0.91159
6392.82356	0.90899
6391.85919	0.90735
6390.89482	0.90892
6389.93045	0.91274
6388.96607	0.91467
6388.00170	0.91380
6387.03733	0.91243
6386.07296	0.91112
6385.10859	0.91008
6384.14421	0.90972
6383.17984	0.90902
6382.21547	0.90815
6381.25110	0.90852
6380.28672	0.90965
6379.32235	0.91014
6378.35798	0.91023
6377.39361	0.91093
6376.42924	0.91115
6375.46486	0.91023
6374.50049	0.90948
6373.53612	0.90941
6372.57175	0.91007
6371.60737	0.91121
6370.64300	0.91135
6369.67863	0.90933
6368.71426	0.90689
6367.74988	0.90723
6366.78551	0.90990
6365.82114	0.91192
6364.85677	0.91205
6363.89240	0.91203
6362.92802	0.91301
6361.96365	0.91241
6360.99928	0.91008
6360.03491	0.91021
6359.07053	0.91248
6358.10616	0.91226
6357.14179	0.90909
6356.17742	0.90702
6355.21305	0.90865
6354.24867	0.91224
6353.28430	0.91439
6352.31993	0.91419
6351.35556	0.91319
6350.39118	0.91241
6349.42681	0.91121
6348.46244	0.91043
6347.49807	0.91204
6346.53370	0.91430
6345.56932	0.91486
6344.60495	0.91480
6343.64058	0.91474
6342.67621	0.91350
6341.71183	0.91134
6340.74746	0.91037
6339.78309	0.91065
6338.81872	0.90973
6337.85435	0.90792
6336.88997	0.90770
6335.92560	0.90842
6334.96123	0.90885
6333.99686	0.91054
6333.03248	0.91363
6332.06811	0.91519
6331.10374	0.91480
6330.13937	0.91501
6329.17500	0.91568
6328.21062	0.91572
6327.24625	0.91590
6326.28188	0.91497
6325.31751	0.91125
6324.35313	0.90781
6323.38876	0.90816
6322.42439	0.91040
6321.46002	0.91166
6320.49565	0.91277
6319.53127	0.91415
6318.56690	0.91436
6317.60253	0.91275
6316.63816	0.90940
6315.67378	0.90555
6314.70941	0.90374
6313.74504	0.90494
6312.78067	0.90764
6311.81630	0.91096
6310.85192	0.91419
6309.88755	0.91530
6308.92318	0.91420
6307.95881	0.91327
6306.99443	0.91335
6306.03006	0.91321
6305.06569	0.91296
6304.10132	0.91352
6303.13695	0.91402
6302.17257	0.91316
6301.20820	0.91154
6300.24383	0.91113
6299.27946	0.91237
6298.31508	0.91379
6297.35071	0.91391
6296.38634	0.91268
6295.42197	0.91185
6294.45759	0.91191
6293.49322	0.91185
6292.52885	0.91202
6291.56448	0.91227
6290.60011	0.91241
6289.63573	0.91305
6288.67136	0.91334
6287.70699	0.91331
6286.74262	0.91362
6285.77824	0.91367
6284.81387	0.91413
6283.84950	0.91511
6282.88513	0.91505
6281.92076	0.91384
6280.95638	0.91277
6279.99201	0.91302
6279.02764	0.91431
6278.06327	0.91497
6277.09889	0.91441
6276.13452	0.91410
6275.17015	0.91526
6274.20578	0.91638
6273.24141	0.91613
6272.27703	0.91436
6271.31266	0.91148
6270.34829	0.90955
6269.38392	0.90927
6268.41954	0.91011
6267.45517	0.91197
6266.49080	0.91323
6265.52643	0.91264
6264.56206	0.91123
6263.59768	0.91056
6262.63331	0.91061
6261.66894	0.91060
6260.70457	0.91108
6259.74019	0.91181
6258.77582	0.91142
6257.81145	0.91078
6256.84708	0.91157
6255.88271	0.91344
6254.91833	0.91584
6253.95396	0.91829
6252.98959	0.91837
6252.02522	0.91529
6251.06084	0.91264
6250.09647	0.91210
6249.13210	0.91123
6248.16773	0.91028
6247.20336	0.91139
6246.23898	0.91276
6245.27461	0.91267
6244.31024	0.91258
6243.34587	0.91306
6242.38149	0.91351
6241.41712	0.91418
6240.45275	0.91505
6239.48838	0.91619
6238.52401	0.91743
6237.55963	0.91690
6236.59526	0.91480
6235.63089	0.91401
6234.66652	0.91455
6233.70214	0.91463
6232.73777	0.91466
6231.77340	0.91470
6230.80903	0.91377
6229.84465	0.91325
6228.88028	0.91423
6227.91591	0.91498
6226.95154	0.91479
6225.98717	0.91441
6225.02279	0.91415
6224.05842	0.91412
6223.09405	0.91471
6222.12968	0.91618
6221.16530	0.91735
6220.20093	0.91676
6219.23656	0.91564
6218.27219	0.91599
6217.30782	0.91671
6216.34344	0.91543
6215.37907	0.91292
6214.41470	0.91218
6213.45033	0.91371
6212.48595	0.91536
6211.52158	0.91475
6210.55721	0.91192
6209.59284	0.91035
6208.62847	0.91178
6207.66409	0.91455
6206.69972	0.91697
6205.73535	0.91778
6204.77098	0.91713
6203.80660	0.91663
6202.84223	0.91660
6201.87786	0.91663
6200.91349	0.91683
6199.94912	0.91692
6198.98474	0.91671
6198.02037	0.91628
6197.05600	0.91530
6196.09163	0.91423
6195.12725	0.91388
6194.16288	0.91429
6193.19851	0.91521
6192.23414	0.91621
6191.26977	0.91683
6190.30539	0.91645
6189.34102	0.91563
6188.37665	0.91599
6187.41228	0.91727
6186.44790	0.91735
6185.48353	0.91562
6184.51916	0.91389
6183.55479	0.91423
6182.59042	0.91637
6181.62604	0.91745
6180.66167	0.91667
6179.69730	0.91660
6178.73293	0.91732
6177.76855	0.91609
6176.80418	0.91311
6175.83981	0.91173
6174.87544	0.91383
6173.91107	0.91766
6172.94669	0.92008
6171.98232	0.92006
6171.01795	0.91895
6170.05358	0.91816
6169.08920	0.91786
6168.12483	0.91688
6167.16046	0.91494
6166.19609	0.91411
6165.23172	0.91539
6164.26734	0.91829
6163.30297	0.92105
6162.33860	0.92011
6161.37423	0.91573
6160.40985	0.91285
6159.44548	0.91335
6158.48111	0.91468
6157.51674	0.91544
6156.55236	0.91660
6155.58799	0.91826
6154.62362	0.91904
6153.65925	0.91858
6152.69488	0.91738
6151.73050	0.91604
6150.76613	0.91601
6149.80176	0.91681
6148.83739	0.91586
6147.87301	0.91430
6146.90864	0.91503
6145.94427	0.91685
6144.97990	0.91789
6144.01553	0.91896
6143.05115	0.92024
6142.08678	0.92022
6141.12241	0.91870
6140.15804	0.91732
6139.19366	0.91715
6138.22929	0.91729
6137.26492	0.91668
6136.30055	0.91582
6135.33618	0.91534
6134.37180	0.91565
6133.40743	0.91708
6132.44306	0.91814
6131.47869	0.91831
6130.51431	0.91927
6129.54994	0.91977
6128.58557	0.91822
6127.62120	0.91656
6126.65683	0.91551
6125.69245	0.91424
6124.72808	0.91379
6123.76371	0.91511
6122.79934	0.91722
6121.83496	0.91783
6120.87059	0.91614
6119.90622	0.91490
6118.94185	0.91624
6117.97748	0.91854
6117.01310	0.91970
6116.04873	0.91957
6115.08436	0.91860
6114.11999	0.91701
6113.15561	0.91549
6112.19124	0.91527
6111.22687	0.91632
6110.26250	0.91724
6109.29813	0.91822
6108.33375	0.91972
6107.36938	0.92058
6106.40501	0.92013
6105.44064	0.91869
6104.47626	0.91767
6103.51189	0.91786
6102.54752	0.91829
6101.58315	0.91798
6100.61878	0.91665
6099.65440	0.91576
6098.69003	0.91654
6097.72566	0.91772
6096.76129	0.91870
6095.79691	0.91942
6094.83254	0.91959
6093.86817	0.92041
6092.90380	0.92097
6091.93942	0.91887
6090.97505	0.91690
6090.01068	0.91870
6089.04631	0.92152
6088.08194	0.92096
6087.11756	0.91762
6086.15319	0.91490
6085.18882	0.91413
6084.22445	0.91420
6083.26007	0.91428
6082.29570	0.91542
6081.33133	0.91746
6080.36696	0.91804
6079.40259	0.91756
6078.43821	0.91770
6077.47384	0.91804
6076.50947	0.91861
6075.54510	0.91962
6074.58072	0.91940
6073.61635	0.91758
6072.65198	0.91664
6071.68761	0.91730
6070.72324	0.91832
6069.75886	0.91925
6068.79449	0.91963
6067.83012	0.91980
6066.86575	0.91959
6065.90137	0.91819
6064.93700	0.91722
6063.97263	0.91803
6063.00826	0.91948
6062.04389	0.92035
6061.07951	0.92099
6060.11514	0.92150
6059.15077	0.92037
6058.18640	0.91824
6057.22202	0.91717
6056.25765	0.91663
6055.29328	0.91617
6054.32891	0.91644
6053.36454	0.91724
6052.40016	0.91872
6051.43579	0.92042
6050.47142	0.92003
6049.50705	0.91795
6048.54267	0.91691
6047.57830	0.91672
6046.61393	0.91621
6045.64956	0.91617
6044.68519	0.91781
6043.72081	0.92015
6042.75644	0.91998
6041.79207	0.91730
6040.82770	0.91577
6039.86332	0.91643
6038.89895	0.91674
6037.93458	0.91591
6036.97021	0.91585
6036.00584	0.91655
6035.04146	0.91717
6034.07709	0.91918
6033.11272	0.92218
6032.14835	0.92323
6031.18397	0.92117
6030.21960	0.91781
6029.25523	0.91615
6028.29086	0.91684
6027.32649	0.91772
6026.36211	0.91744
6025.39774	0.91668
6024.43337	0.91667
6023.46900	0.91738
6022.50462	0.91809
6021.54025	0.91893
6020.57588	0.91954
6019.61151	0.91908
6018.64713	0.91846
6017.68276	0.91860
6016.71839	0.91822
6015.75402	0.91698
6014.78965	0.91657
6013.82527	0.91718
6012.86090	0.91754
6011.89653	0.91813
6010.93216	0.91977
6009.96778	0.92134
6009.00341	0.92247
6008.03904	0.92303
6007.07467	0.92142
6006.11030	0.91817
6005.14592	0.91653
6004.18155	0.91744
6003.21718	0.91859
6002.25281	0.91906
6001.28843	0.91988
6000.32406	0.92045
5999.35969	0.91988
5998.39532	0.91926
5997.43095	0.91986
5996.46657	0.92086
5995.50220	0.92051
5994.53783	0.91931
5993.57346	0.91906
5992.60908	0.91927
5991.64471	0.91937
5990.68034	0.92036
5989.71597	0.92112
5988.75160	0.92072
5987.78722	0.92049
5986.82285	0.92038
5985.85848	0.91987
5984.89411	0.91882
5983.92973	0.91772
5982.96536	0.91843
5982.00099	0.92034
5981.03662	0.92091
5980.07225	0.92053
5979.10787	0.92084
5978.14350	0.92127
5977.17913	0.92080
5976.21476	0.91986
5975.25038	0.91965
5974.28601	0.92059
5973.32164	0.92123
5972.35727	0.92021
5971.39290	0.91893
5970.42852	0.91893
5969.46415	0.91910
5968.49978	0.91893
5967.53541	0.91990
5966.57103	0.92148
5965.60666	0.92161
5964.64229	0.92060
5963.67792	0.92005
5962.71355	0.92067
5961.74917	0.92164
5960.78480	0.92162
5959.82043	0.92154
5958.85606	0.92200
5957.89168	0.92174
5956.92731	0.92096
5955.96294	0.92041
5954.99857	0.92019
5954.03420	0.92038
5953.06982	0.92122
5952.10545	0.92228
5951.14108	0.92225
5950.17671	0.92215
5949.21233	0.92314
5948.24796	0.92308
5947.28359	0.92108
5946.31922	0.91918
5945.35484	0.91850
5944.39047	0.91826
5943.42610	0.91826
5942.46173	0.91874
5941.49736	0.91926
5940.53298	0.92000
5939.56861	0.92111
5938.60424	0.92203
5937.63987	0.92221
5936.67549	0.92157
5935.71112	0.92045
5934.74675	0.91946
5933.78238	0.91930
5932.81801	0.92028
5931.85363	0.92188
5930.88926	0.92256
5929.92489	0.92224
5928.96052	0.92221
5927.99614	0.92231
5927.03177	0.92260
5926.06740	0.92313
5925.10303	0.92339
5924.13866	0.92337
5923.17428	0.92270
5922.20991	0.92199
5921.24554	0.92223
5920.28117	0.92242
5919.31679	0.92172
5918.35242	0.92143
5917.38805	0.92238
5916.42368	0.92319
5915.45931	0.92250
5914.49493	0.92113
5913.53056	0.92080
5912.56619	0.92161
5911.60182	0.92190
5910.63744	0.92071
5909.67307	0.91911
5908.70870	0.91863
5907.74433	0.91913
5906.77996	0.92009
5905.81558	0.92091
5904.85121	0.92083
5903.88684	0.91969
5902.92247	0.91829
5901.95809	0.91872
5900.99372	0.92134
5900.02935	0.92312
5899.06498	0.92217
5898.10061	0.92094
5897.13623	0.92216
5896.17186	0.92350
5895.20749	0.92240
5894.24312	0.92093
5893.27874	0.92031
5892.31437	0.91969
5891.35000	0.91952
5890.38563	0.91994
5889.42126	0.92027
5888.45688	0.92033
5887.49251	0.92024
5886.52814	0.92009
5885.56377	0.92006
5884.59939	0.91989
5883.63502	0.91939
5882.67065	0.91949
5881.70628	0.92064
5880.74190	0.92168
5879.77753	0.92228
5878.81316	0.92270
5877.84879	0.92227
5876.88442	0.92117
5875.92004	0.92055
5874.95567	0.92107
5873.99130	0.92278
5873.02693	0.92463
5872.06255	0.92490
5871.09818	0.92405
5870.13381	0.92392
5869.16944	0.92419
5868.20507	0.92367
5867.24069	0.92263
5866.27632	0.92204
5865.31195	0.92282
5864.34758	0.92346
5863.38320	0.92161
5862.41883	0.91922
5861.45446	0.91941
5860.49009	0.92157
5859.52572	0.92360
5858.56134	0.92492
5857.59697	0.92504
5856.63260	0.92313
5855.66823	0.92089
5854.70385	0.92069
5853.73948	0.92173
5852.77511	0.92287
5851.81074	0.92429
5850.84637	0.92540
5849.88199	0.92573
5848.91762	0.92503
5847.95325	0.92371
5846.98888	0.92331
5846.02450	0.92398
5845.06013	0.92491
5844.09576	0.92544
5843.13139	0.92482
5842.16702	0.92353
5841.20264	0.92266
5840.23827	0.92200
5839.27390	0.92150
5838.30953	0.92208
5837.34515	0.92309
5836.38078	0.92304
5835.41641	0.92252
5834.45204	0.92251
5833.48767	0.92232
5832.52329	0.92191
5831.55892	0.92226
5830.59455	0.92288
5829.63018	0.92309
5828.66580	0.92304
5827.70143	0.92311
5826.73706	0.92457
5825.77269	0.92649
5824.80832	0.92612
5823.84394	0.92395
5822.87957	0.92287
5821.91520	0.92337
5820.95083	0.92330
5819.98645	0.92247
5819.02208	0.92305
5818.05771	0.92522
5817.09334	0.92677
5816.12897	0.92639
5815.16459	0.92501
5814.20022	0.92393
5813.23585	0.92328
5812.27148	0.92265
5811.30710	0.92263
5810.34273	0.92386
5809.37836	0.92525
5808.41399	0.92554
5807.44961	0.92477
5806.48524	0.92402
5805.52087	0.92392
5804.55650	0.92389
5803.59213	0.92446
5802.62775	0.92558
5801.66338	0.92505
5800.69901	0.92300
5799.73464	0.92213
5798.77026	0.92268
5797.80589	0.92295
5796.84152	0.92341
5795.87715	0.92504
5794.91278	0.92630
5793.94840	0.92573
5792.98403	0.92430
5792.01966	0.92307
5791.05529	0.92218
5790.09091	0.92234
5789.12654	0.92367
5788.16217	0.92483
5787.19780	0.92494
5786.23343	0.92419
5785.26905	0.92315
5784.30468	0.92199
5783.34031	0.92144
5782.37594	0.92239
5781.41156	0.92326
5780.44719	0.92238
5779.48282	0.92068
5778.51845	0.92033
5777.55408	0.92214
5776.58970	0.92414
5775.62533	0.92445
5774.66096	0.92397
5773.69659	0.92382
5772.73221	0.92342
5771.76784	0.92228
5770.80347	0.92117
5769.83910	0.92096
5768.87473	0.92196
5767.91035	0.92330
5766.94598	0.92377
5765.98161	0.92363
5765.01724	0.92367
5764.05286	0.92424
5763.08849	0.92529
5762.12412	0.92612
5761.15975	0.92614
5760.19538	0.92555
5759.23100	0.92470
5758.26663	0.92409
5757.30226	0.92408
5756.33789	0.92438
5755.37351	0.92446
5754.40914	0.92372
5753.44477	0.92289
5752.48040	0.92353
5751.51603	0.92471
5750.55165	0.92454
5749.58728	0.92356
5748.62291	0.92361
5747.65854	0.92473
5746.69416	0.92518
5745.72979	0.92479
5744.76542	0.92500
5743.80105	0.92586
5742.83667	0.92621
5741.87230	0.92595
5740.90793	0.92549
5739.94356	0.92507
5738.97919	0.92532
5738.01481	0.92580
5737.05044	0.92566
5736.08607	0.92593
5735.12170	0.92732
5734.15732	0.92816
5733.19295	0.92748
5732.22858	0.92638
5731.26421	0.92551
5730.29984	0.92518
5729.33546	0.92585
5728.37109	0.92655
5727.40672	0.92665
5726.44235	0.92670
5725.47797	0.92661
5724.51360	0.92636
5723.54923	0.92634
5722.58486	0.92604
5721.62049	0.92514
5720.65611	0.92472
5719.69174	0.92567
5718.72737	0.92671
5717.76300	0.92621
5716.79862	0.92515
5715.83425	0.92491
5714.86988	0.92539
5713.90551	0.92630
5712.94114	0.92704
5711.97676	0.92753
5711.01239	0.92792
5710.04802	0.92703
5709.08365	0.92530
5708.11927	0.92459
5707.15490	0.92514
5706.19053	0.92616
5705.22616	0.92649
5704.26179	0.92564
5703.29741	0.92451
5702.33304	0.92396
5701.36867	0.92421
5700.40430	0.92504
5699.43992	0.92579
5698.47555	0.92599
5697.51118	0.92629
5696.54681	0.92697
5695.58244	0.92735
5694.61806	0.92768
5693.65369	0.92789
5692.68932	0.92717
5691.72495	0.92647
5690.76057	0.92679
5689.79620	0.92723
5688.83183	0.92721
5687.86746	0.92722
5686.90309	0.92730
5685.93871	0.92714
5684.97434	0.92692
5684.00997	0.92723
5683.04560	0.92784
5682.08122	0.92787
5681.11685	0.92739
5680.15248	0.92728
5679.18811	0.92753
5678.22374	0.92762
5677.25936	0.92746
5676.29499	0.92682
5675.33062	0.92619
5674.36625	0.92704
5673.40187	0.92871
5672.43750	0.92918
5671.47313	0.92836
5670.50876	0.92735
5669.54438	0.92637
5668.58001	0.92490
5667.61564	0.92387
5666.65127	0.92471
5665.68690	0.92628
5664.72252	0.92642
5663.75815	0.92511
5662.79378	0.92380
5661.82941	0.92389
5660.86503	0.92550
5659.90066	0.92707
5658.93629	0.92745
5657.97192	0.92703
5657.00755	0.92631
5656.04317	0.92594
5655.07880	0.92673
5654.11443	0.92812
5653.15006	0.92847
5652.18568	0.92760
5651.22131	0.92680
5650.25694	0.92690
5649.29257	0.92716
5648.32820	0.92668
5647.36382	0.92638
5646.39945	0.92699
5645.43508	0.92736
5644.47071	0.92704
5643.50633	0.92706
5642.54196	0.92750
5641.57759	0.92734
5640.61322	0.92741
5639.64885	0.92892
5638.68447	0.92984
5637.72010	0.92885
5636.75573	0.92801
5635.79136	0.92793
5634.82698	0.92735
5633.86261	0.92612
5632.89824	0.92510
5631.93387	0.92487
5630.96950	0.92556
5630.00512	0.92716
5629.04075	0.92893
5628.07638	0.92905
5627.11201	0.92747
5626.14763	0.92653
5625.18326	0.92688
5624.21889	0.92739
5623.25452	0.92818
5622.29015	0.92911
5621.32577	0.92899
5620.36140	0.92847
5619.39703	0.92873
5618.43266	0.92885
5617.46828	0.92812
5616.50391	0.92720
5615.53954	0.92691
5614.57517	0.92752
5613.61080	0.92820
5612.64642	0.92857
5611.68205	0.92887
5610.71768	0.92874
5609.75331	0.92836
5608.78893	0.92831
5607.82456	0.92864
5606.86019	0.92902
5605.89582	0.92874
5604.93144	0.92795
5603.96707	0.92767
5603.00270	0.92803
5602.03833	0.92869
5601.07396	0.92939
5600.10958	0.92922
5599.14521	0.92807
5598.18084	0.92715
5597.21647	0.92718
5596.25209	0.92779
5595.28772	0.92795
5594.32335	0.92768
5593.35898	0.92800
5592.39461	0.92847
5591.43023	0.92850
5590.46586	0.92870
5589.50149	0.92881
5588.53712	0.92850
5587.57274	0.92843
5586.60837	0.92875
5585.64400	0.92931
5584.67963	0.92945
5583.71526	0.92875
5582.75088	0.92849
5581.78651	0.92913
5580.82214	0.92909
5579.85777	0.92782
5578.89339	0.92720
5577.92902	0.92829
5576.96465	0.92932
5576.00028	0.92906
5575.03591	0.92850
5574.07153	0.92838
5573.10716	0.92831
5572.14279	0.92796
5571.17842	0.92777
5570.21404	0.92836
5569.24967	0.92878
5568.28530	0.92776
5567.32093	0.92630
5566.35656	0.92604
5565.39218	0.92686
5564.42781	0.92781
5563.46344	0.92861
5562.49907	0.92882
5561.53469	0.92801
5560.57032	0.92745
5559.60595	0.92808
5558.64158	0.92901
5557.67721	0.92965
5556.71283	0.92973
5555.74846	0.92863
5554.78409	0.92714
5553.81972	0.92693
5552.85534	0.92819
5551.89097	0.92924
5550.92660	0.92897
5549.96223	0.92852
5548.99786	0.92898
5548.03348	0.93013
5547.06911	0.93049
5546.10474	0.92885
5545.14037	0.92701
5544.17599	0.92709
5543.21162	0.92837
5542.24725	0.92958
5541.28288	0.93013
5540.31851	0.93027
5539.35413	0.93027
5538.38976	0.92964
5537.42539	0.92915
5536.46102	0.92972
5535.49664	0.93013
5534.53227	0.92998
5533.56790	0.92997
5532.60353	0.92995
5531.63915	0.92979
5530.67478	0.92985
5529.71041	0.93035
5528.74604	0.93078
5527.78167	0.93053
5526.81729	0.92988
5525.85292	0.92945
5524.88855	0.92964
5523.92418	0.93069
5522.95980	0.93148
5521.99543	0.93041
5521.03106	0.92838
5520.06669	0.92727
5519.10232	0.92707
5518.13794	0.92765
5517.17357	0.92907
5516.20920	0.93017
5515.24483	0.92976
5514.28045	0.92829
5513.31608	0.92753
5512.35171	0.92866
5511.38734	0.93044
5510.42297	0.93085
5509.45859	0.93027
5508.49422	0.93041
5507.52985	0.93056
5506.56548	0.92953
5505.60110	0.92924
5504.63673	0.93035
5503.67236	0.93039
5502.70799	0.92893
5501.74362	0.92794
5500.77924	0.92827
5499.81487	0.92955
5498.85050	0.93054
5497.88613	0.93099
5496.92175	0.93155
5495.95738	0.93180
5494.99301	0.93144
5494.02864	0.93087
5493.06427	0.93049
5492.09989	0.93086
5491.13552	0.93132
5490.17115	0.93112
5489.20678	0.93127
5488.24240	0.93187
5487.27803	0.93144
5486.31366	0.93091
5485.34929	0.93133
5484.38492	0.93155
5483.42054	0.93079
5482.45617	0.93020
5481.49180	0.93112
5480.52743	0.93231
5479.56305	0.93178
5478.59868	0.93066
5477.63431	0.93066
5476.66994	0.93111
5475.70557	0.93126
5474.74119	0.93145
5473.77682	0.93149
5472.81245	0.93105
5471.84808	0.93069
5470.88370	0.93109
5469.91933	0.93121
5468.95496	0.93039
5467.99059	0.93045
5467.02622	0.93183
5466.06184	0.93261
5465.09747	0.93223
5464.13310	0.93206
5463.16873	0.93252
5462.20435	0.93254
5461.23998	0.93214
5460.27561	0.93178
5459.31124	0.93191
5458.34686	0.93318
5457.38249	0.93463
5456.41812	0.93437
5455.45375	0.93304
5454.48938	0.93200
5453.52500	0.93159
5452.56063	0.93176
5451.59626	0.93181
5450.63189	0.93205
5449.66751	0.93302
5448.70314	0.93324
5447.73877	0.93279
5446.77440	0.93325
5445.81003	0.93434
5444.84565	0.93405
5443.88128	0.93267
5442.91691	0.93106
5441.95254	0.93020
5440.98816	0.93139
5440.02379	0.93311
5439.05942	0.93321
5438.09505	0.93194
5437.13068	0.93111
5436.16630	0.93195
5435.20193	0.93330
5434.23756	0.93285
5433.27319	0.93150
5432.30881	0.93054
5431.34444	0.93035
5430.38007	0.93100
5429.41570	0.93208
5428.45133	0.93320
5427.48695	0.93415
5426.52258	0.93433
5425.55821	0.93372
5424.59384	0.93294
5423.62946	0.93267
5422.66509	0.93275
5421.70072	0.93265
5420.73635	0.93256
5419.77198	0.93257
5418.80760	0.93250
5417.84323	0.93203
5416.87886	0.93126
5415.91449	0.93151
5414.95011	0.93341
5413.98574	0.93480
5413.02137	0.93402
5412.05700	0.93325
5411.09263	0.93367
5410.12825	0.93354
5409.16388	0.93232
5408.19951	0.93191
5407.23514	0.93208
5406.27076	0.93192
5405.30639	0.93181
5404.34202	0.93190
5403.37765	0.93187
5402.41328	0.93208
5401.44890	0.93280
5400.48453	0.93337
5399.52016	0.93346
5398.55579	0.93350
5397.59141	0.93360
5396.62704	0.93320
5395.66267	0.93269
5394.69830	0.93309
5393.73392	0.93328
5392.76955	0.93252
5391.80518	0.93265
5390.84081	0.93325
5389.87644	0.93295
5388.91206	0.93246
5387.94769	0.93304
5386.98332	0.93483
5386.01895	0.93632
5385.05457	0.93584
5384.09020	0.93436
5383.12583	0.93277
5382.16146	0.93173
5381.19709	0.93180
5380.23271	0.93282
5379.26834	0.93421
5378.30397	0.93551
5377.33960	0.93607
5376.37522	0.93532
5375.41085	0.93463
5374.44648	0.93497
5373.48211	0.93544
5372.51774	0.93529
5371.55336	0.93492
5370.58899	0.93446
5369.62462	0.93353
5368.66025	0.93222
5367.69587	0.93156
5366.73150	0.93228
5365.76713	0.93393
5364.80276	0.93542
5363.83839	0.93554
5362.87401	0.93459
5361.90964	0.93372
5360.94527	0.93313
5359.98090	0.93243
5359.01652	0.93173
5358.05215	0.93187
5357.08778	0.93307
5356.12341	0.93445
5355.15904	0.93529
5354.19466	0.93502
5353.23029	0.93370
5352.26592	0.93290
5351.30155	0.93275
5350.33717	0.93264
5349.37280	0.93294
5348.40843	0.93377
5347.44406	0.93403
5346.47969	0.93326
5345.51531	0.93255
5344.55094	0.93326
5343.58657	0.93379
5342.62220	0.93400
5341.65782	0.93439
5340.69345	0.93445
5339.72908	0.93456
5338.76471	0.93485
5337.80034	0.93444
5336.83596	0.93411
5335.87159	0.93456
5334.90722	0.93523
5333.94285	0.93516
5332.97847	0.93441
5332.01410	0.93421
5331.04973	0.93473
5330.08536	0.93512
5329.12099	0.93508
5328.15661	0.93491
5327.19224	0.93507
5326.22787	0.93498
5325.26350	0.93479
5324.29912	0.93524
5323.33475	0.93550
5322.37038	0.93478
5321.40601	0.93435
5320.44163	0.93514
5319.47726	0.93586
5318.51289	0.93558
5317.54852	0.93487
5316.58415	0.93424
5315.61977	0.93395
5314.65540	0.93415
5313.69103	0.93476
5312.72666	0.93549
5311.76228	0.93548
5310.79791	0.93443
5309.83354	0.93345
5308.86917	0.93336
5307.90480	0.93383
5306.94042	0.93440
5305.97605	0.93486
5305.01168	0.93523
5304.04731	0.93560
5303.08293	0.93545
5302.11856	0.93467
5301.15419	0.93425
5300.18982	0.93473
5299.22545	0.93540
5298.26107	0.93552
5297.29670	0.93565
5296.33233	0.93591
5295.36796	0.93560
5294.40358	0.93484
5293.43921	0.93457
5292.47484	0.93530
5291.51047	0.93633
5290.54610	0.93593
5289.58172	0.93439
5288.61735	0.93384
5287.65298	0.93441
5286.68861	0.93485
5285.72423	0.93466
5284.75986	0.93445
5283.79549	0.93446
5282.83112	0.93443
5281.86675	0.93470
5280.90237	0.93517
5279.93800	0.93497
5278.97363	0.93450
5278.00926	0.93425
5277.04488	0.93371
5276.08051	0.93304
5275.11614	0.93295
5274.15177	0.93364
5273.18740	0.93456
5272.22302	0.93462
5271.25865	0.93415
5270.29428	0.93455
5269.32991	0.93478
5268.36553	0.93360
5267.40116	0.93347
5266.43679	0.93530
5265.47242	0.93673
5264.50805	0.93633
5263.54367	0.93554
5262.57930	0.93537
5261.61493	0.93488
5260.65056	0.93383
5259.68618	0.93359
5258.72181	0.93455
5257.75744	0.93497
5256.79307	0.93418
5255.82869	0.93446
5254.86432	0.93683
5253.89995	0.93760
5252.93558	0.93633
5251.97121	0.93534
5251.00683	0.93521
5250.04246	0.93529
5249.07809	0.93567
5248.11372	0.93644
5247.14934	0.93653
5246.18497	0.93640
5245.22060	0.93718
5244.25623	0.93816
5243.29186	0.93764
5242.32748	0.93663
5241.36311	0.93653
5240.39874	0.93692
5239.43437	0.93655
5238.46999	0.93576
5237.50562	0.93511
5236.54125	0.93456
5235.57688	0.93468
5234.61251	0.93569
5233.64813	0.93696
5232.68376	0.93779
5231.71939	0.93781
5230.75502	0.93717
5229.79064	0.93671
5228.82627	0.93667
5227.86190	0.93660
5226.89753	0.93649
5225.93316	0.93644
5224.96878	0.93626
5224.00441	0.93642
5223.04004	0.93682
5222.07567	0.93668
5221.11129	0.93611
5220.14692	0.93563
5219.18255	0.93527
5218.21818	0.93502
5217.25381	0.93517
5216.28943	0.93585
5215.32506	0.93674
5214.36069	0.93715
5213.39632	0.93691
5212.43194	0.93676
5211.46757	0.93718
5210.50320	0.93776
5209.53883	0.93773
5208.57446	0.93720
5207.61008	0.93681
5206.64571	0.93692
5205.68134	0.93801
5204.71697	0.93901
5203.75259	0.93917
5202.78822	0.93861
5201.82385	0.93761
5200.85948	0.93664
5199.89511	0.93626
5198.93073	0.93678
5197.96636	0.93761
5197.00199	0.93728
5196.03762	0.93634
5195.07324	0.93612
5194.10887	0.93619
5193.14450	0.93588
5192.18013	0.93566
5191.21576	0.93581
5190.25138	0.93575
5189.28701	0.93549
5188.32264	0.93550
5187.35827	0.93584
5186.39389	0.93651
5185.42952	0.93711
5184.46515	0.93713
5183.50078	0.93663
5182.53640	0.93610
5181.57203	0.93606
5180.60766	0.93638
5179.64329	0.93640
5178.67892	0.93612
5177.71454	0.93617
5176.75017	0.93657
5175.78580	0.93693
5174.82143	0.93715
5173.85705	0.93693
5172.89268	0.93635
5171.92831	0.93620
5170.96394	0.93665
5169.99957	0.93697
5169.03519	0.93678
5168.07082	0.93613
5167.10645	0.93562
5166.14208	0.93594
5165.17770	0.93651
5164.21333	0.93639
5163.24896	0.93602
5162.28459	0.93631
5161.32022	0.93685
5160.35584	0.93692
5159.39147	0.93657
5158.42710	0.93616
5157.46273	0.93611
5156.49835	0.93642
5155.53398	0.93643
5154.56961	0.93624
5153.60524	0.93653
5152.64087	0.93706
5151.67649	0.93726
5150.71212	0.93746
5149.74775	0.93772
5148.78338	0.93736
5147.81900	0.93670
5146.85463	0.93672
5145.89026	0.93712
5144.92589	0.93700
5143.96152	0.93641
5142.99714	0.93596
5142.03277	0.93601
5141.06840	0.93615
5140.10403	0.93618
5139.13965	0.93668
5138.17528	0.93752
5137.21091	0.93826
5136.24654	0.93896
5135.28217	0.93951
5134.31779	0.93924
5133.35342	0.93778
5132.38905	0.93628
5131.42468	0.93624
5130.46030	0.93693
5129.49593	0.93671
5128.53156	0.93622
5127.56719	0.93674
5126.60282	0.93782
5125.63844	0.93848
5124.67407	0.93827
5123.70970	0.93730
5122.74533	0.93616
5121.78095	0.93576
5120.81658	0.93622
5119.85221	0.93683
5118.88784	0.93728
5117.92346	0.93721
5116.95909	0.93657
5115.99472	0.93644
5115.03035	0.93762
5114.06598	0.93942
5113.10160	0.94051
5112.13723	0.94058
5111.17286	0.94020
5110.20849	0.93997
5109.24411	0.93982
5108.27974	0.93942
5107.31537	0.93886
5106.35100	0.93866
5105.38663	0.93893
5104.42225	0.93878
5103.45788	0.93839
5102.49351	0.93880
5101.52914	0.93933
5100.56476	0.93916
5099.60039	0.93878
5098.63602	0.93861
5097.67165	0.93852
5096.70728	0.93816
5095.74290	0.93785
5094.77853	0.93816
5093.81416	0.93901
5092.84979	0.93963
5091.88541	0.93917
5090.92104	0.93811
5089.95667	0.93747
5088.99230	0.93730
5088.02793	0.93751
5087.06355	0.93797
5086.09918	0.93855
5085.13481	0.93948
5084.17044	0.94008
5083.20606	0.93983
5082.24169	0.93954
5081.27732	0.93951
5080.31295	0.93902
5079.34858	0.93809
5078.38420	0.93779
5077.41983	0.93818
5076.45546	0.93850
5075.49109	0.93873
5074.52671	0.93899
5073.56234	0.93893
5072.59797	0.93862
5071.63360	0.93861
5070.66923	0.93886
[truncated: 4,740 more rows]
