# Supplementary material for: Ultrathin 2 nm gold as impedance-matched absorber for infrared light
Source: Nat Commun. 2020 May 1;11:2161. doi: 10.1038/s41467-020-15762-3 (PMC7195431; doi:10.1038/s41467-020-15762-3)
Supplement: Supplementary file 3 — Source Data [file 41467_2020_15762_MOESM3_ESM.zip › SOURCE DATA/Fig.3 - SiN optical measurements and dataprocessing/SiN-50nm-TRA00.dpt]

6998.44933	0.90290
6997.48496	0.90283
6996.52058	0.90325
6995.55621	0.90110
6994.59184	0.89881
6993.62747	0.90115
6992.66309	0.90385
6991.69872	0.90369
6990.73435	0.90316
6989.76998	0.90338
6988.80561	0.90343
6987.84123	0.90293
6986.87686	0.90336
6985.91249	0.90542
6984.94812	0.90790
6983.98374	0.90914
6983.01937	0.90879
6982.05500	0.90685
6981.09063	0.90405
6980.12626	0.90352
6979.16188	0.90380
6978.19751	0.90252
6977.23314	0.90356
6976.26877	0.90615
6975.30439	0.90488
6974.34002	0.90177
6973.37565	0.90192
6972.41128	0.90476
6971.44691	0.90739
6970.48253	0.90909
6969.51816	0.90879
6968.55379	0.90524
6967.58942	0.89975
6966.62504	0.89583
6965.66067	0.89629
6964.69630	0.89906
6963.73193	0.90062
6962.76756	0.90122
6961.80318	0.90157
6960.83881	0.90142
6959.87444	0.90222
6958.91007	0.90525
6957.94569	0.90792
6956.98132	0.90786
6956.01695	0.90659
6955.05258	0.90546
6954.08821	0.90365
6953.12383	0.90111
6952.15946	0.89881
6951.19509	0.89648
6950.23072	0.89533
6949.26634	0.89962
6948.30197	0.90807
6947.33760	0.91150
6946.37323	0.90670
6945.40886	0.90190
6944.44448	0.90209
6943.48011	0.90380
6942.51574	0.90328
6941.55137	0.90173
6940.58699	0.90296
6939.62262	0.90601
6938.65825	0.90689
6937.69388	0.90567
6936.72951	0.90400
6935.76513	0.90357
6934.80076	0.90603
6933.83639	0.90876
6932.87202	0.90752
6931.90764	0.90399
6930.94327	0.90327
6929.97890	0.90446
6929.01453	0.90310
6928.05015	0.89995
6927.08578	0.89898
6926.12141	0.90280
6925.15704	0.90910
6924.19267	0.91208
6923.22829	0.91076
6922.26392	0.90724
6921.29955	0.90256
6920.33518	0.89931
6919.37080	0.89893
6918.40643	0.90073
6917.44206	0.90264
6916.47769	0.90189
6915.51332	0.90102
6914.54894	0.90278
6913.58457	0.90375
6912.62020	0.90203
6911.65583	0.90057
6910.69145	0.90044
6909.72708	0.90109
6908.76271	0.90313
6907.79834	0.90439
6906.83397	0.90349
6905.86959	0.90456
6904.90522	0.90755
6903.94085	0.90712
6902.97648	0.90417
6902.01210	0.90330
6901.04773	0.90482
6900.08336	0.90688
6899.11899	0.90822
6898.15462	0.90915
6897.19024	0.91020
6896.22587	0.91089
6895.26150	0.91035
6894.29713	0.90615
6893.33275	0.90124
6892.36838	0.90287
6891.40401	0.90710
6890.43964	0.90605
6889.47527	0.90323
6888.51089	0.90392
6887.54652	0.90627
6886.58215	0.90816
6885.61778	0.90980
6884.65340	0.91091
6883.68903	0.91078
6882.72466	0.90807
6881.76029	0.90471
6880.79592	0.90609
6879.83154	0.91026
6878.86717	0.91089
6877.90280	0.91035
6876.93843	0.91182
6875.97405	0.91053
6875.00968	0.90533
6874.04531	0.90238
6873.08094	0.90433
6872.11657	0.90747
6871.15219	0.90827
6870.18782	0.90897
6869.22345	0.91082
6868.25908	0.91042
6867.29470	0.90878
6866.33033	0.90942
6865.36596	0.91067
6864.40159	0.91026
6863.43722	0.90907
6862.47284	0.90848
6861.50847	0.90830
6860.54410	0.90777
6859.57973	0.90737
6858.61535	0.90779
6857.65098	0.90859
6856.68661	0.90891
6855.72224	0.90797
6854.75786	0.90664
6853.79349	0.90710
6852.82912	0.90913
6851.86475	0.91235
6850.90038	0.91692
6849.93600	0.91865
6848.97163	0.91578
6848.00726	0.91281
6847.04289	0.91059
6846.07851	0.90787
6845.11414	0.90743
6844.14977	0.90952
6843.18540	0.90921
6842.22103	0.90614
6841.25665	0.90582
6840.29228	0.90859
6839.32791	0.90974
6838.36354	0.90843
6837.39916	0.90726
6836.43479	0.90748
6835.47042	0.90831
6834.50605	0.90951
6833.54168	0.91004
6832.57730	0.90796
6831.61293	0.90695
6830.64856	0.91056
6829.68419	0.91260
6828.71981	0.90835
6827.75544	0.90379
6826.79107	0.90363
6825.82670	0.90415
6824.86233	0.90227
6823.89795	0.90044
6822.93358	0.90141
6821.96921	0.90564
6821.00484	0.91031
6820.04046	0.91173
6819.07609	0.91110
6818.11172	0.91110
6817.14735	0.91052
6816.18298	0.90823
6815.21860	0.90615
6814.25423	0.90525
6813.28986	0.90462
6812.32549	0.90503
6811.36111	0.90795
6810.39674	0.91198
6809.43237	0.91343
6808.46800	0.90965
6807.50363	0.90354
6806.53925	0.90222
6805.57488	0.90695
6804.61051	0.91123
6803.64614	0.91071
6802.68176	0.90783
6801.71739	0.90758
6800.75302	0.91177
6799.78865	0.91561
6798.82428	0.91580
6797.85990	0.91589
6796.89553	0.91481
6795.93116	0.90977
6794.96679	0.90587
6794.00241	0.90593
6793.03804	0.90672
6792.07367	0.90622
6791.10930	0.90544
6790.14493	0.90692
6789.18055	0.90992
6788.21618	0.91191
6787.25181	0.91323
6786.28744	0.91268
6785.32306	0.90959
6784.35869	0.90848
6783.39432	0.91028
6782.42995	0.91140
6781.46557	0.91148
6780.50120	0.91060
6779.53683	0.90837
6778.57246	0.90654
6777.60809	0.90697
6776.64371	0.90908
6775.67934	0.90953
6774.71497	0.90788
6773.75060	0.90734
6772.78622	0.90768
6771.82185	0.90644
6770.85748	0.90444
6769.89311	0.90318
6768.92874	0.90237
6767.96436	0.90244
6766.99999	0.90380
6766.03562	0.90668
6765.07125	0.91140
6764.10687	0.91497
6763.14250	0.91373
6762.17813	0.90890
6761.21376	0.90547
6760.24939	0.90563
6759.28501	0.90693
6758.32064	0.90791
6757.35627	0.90909
6756.39190	0.91068
6755.42752	0.91183
6754.46315	0.91186
6753.49878	0.91267
6752.53441	0.91461
6751.57004	0.91417
6750.60566	0.91135
6749.64129	0.90982
6748.67692	0.90977
6747.71255	0.90934
6746.74817	0.90874
6745.78380	0.90877
6744.81943	0.90928
6743.85506	0.90960
6742.89069	0.91035
6741.92631	0.91238
6740.96194	0.91443
6739.99757	0.91576
6739.03320	0.91607
6738.06882	0.91365
6737.10445	0.91026
6736.14008	0.91001
6735.17571	0.91245
6734.21134	0.91424
6733.24696	0.91349
6732.28259	0.91024
6731.31822	0.90599
6730.35385	0.90382
6729.38947	0.90500
6728.42510	0.90674
6727.46073	0.90683
6726.49636	0.90711
6725.53199	0.91016
6724.56761	0.91394
6723.60324	0.91473
6722.63887	0.91331
6721.67450	0.91169
6720.71012	0.91008
6719.74575	0.90927
6718.78138	0.90911
6717.81701	0.90734
6716.85263	0.90509
6715.88826	0.90632
6714.92389	0.91006
6713.95952	0.91135
6712.99515	0.90956
6712.03077	0.90977
6711.06640	0.91442
6710.10203	0.92033
6709.13766	0.92307
6708.17328	0.92040
6707.20891	0.91454
6706.24454	0.90939
6705.28017	0.90727
6704.31580	0.90783
6703.35142	0.90853
6702.38705	0.90914
6701.42268	0.91101
6700.45831	0.91295
6699.49393	0.91323
6698.52956	0.91255
6697.56519	0.91183
6696.60082	0.91041
6695.63645	0.90877
6694.67207	0.90933
6693.70770	0.91175
6692.74333	0.91287
6691.77896	0.91323
6690.81458	0.91421
6689.85021	0.91379
6688.88584	0.91155
6687.92147	0.90864
6686.95710	0.90598
6685.99272	0.90571
6685.02835	0.90828
6684.06398	0.91061
6683.09961	0.91089
6682.13523	0.91081
6681.17086	0.91148
6680.20649	0.91177
6679.24212	0.91021
6678.27775	0.90878
6677.31337	0.91077
6676.34900	0.91478
6675.38463	0.91660
6674.42026	0.91432
6673.45588	0.91067
6672.49151	0.90908
6671.52714	0.90917
6670.56277	0.90977
6669.59840	0.91020
6668.63402	0.90956
6667.66965	0.90908
6666.70528	0.91065
6665.74091	0.91331
6664.77653	0.91450
6663.81216	0.91237
6662.84779	0.90888
6661.88342	0.90914
6660.91905	0.91270
6659.95467	0.91412
6658.99030	0.91245
6658.02593	0.91121
6657.06156	0.91174
6656.09718	0.91144
6655.13281	0.90865
6654.16844	0.90594
6653.20407	0.90596
6652.23970	0.90685
6651.27532	0.90618
6650.31095	0.90514
6649.34658	0.90602
6648.38221	0.90810
6647.41783	0.90856
6646.45346	0.90827
6645.48909	0.90991
6644.52472	0.91253
6643.56034	0.91437
6642.59597	0.91451
6641.63160	0.91232
6640.66723	0.90989
6639.70286	0.91022
6638.73848	0.91155
6637.77411	0.91041
6636.80974	0.90939
6635.84537	0.91209
6634.88099	0.91513
6633.91662	0.91474
6632.95225	0.91368
6631.98788	0.91411
6631.02351	0.91390
6630.05913	0.91254
6629.09476	0.91173
6628.13039	0.91130
6627.16602	0.90942
6626.20164	0.90692
6625.23727	0.90746
6624.27290	0.91120
6623.30853	0.91426
6622.34416	0.91453
6621.37978	0.91346
6620.41541	0.91247
6619.45104	0.91127
6618.48667	0.91123
6617.52229	0.91343
6616.55792	0.91458
6615.59355	0.91320
6614.62918	0.91226
6613.66481	0.91242
6612.70043	0.91202
6611.73606	0.91113
6610.77169	0.91077
6609.80732	0.91177
6608.84294	0.91409
6607.87857	0.91557
6606.91420	0.91496
6605.94983	0.91412
6604.98546	0.91470
6604.02108	0.91653
6603.05671	0.91803
6602.09234	0.91753
6601.12797	0.91536
6600.16359	0.91378
6599.19922	0.91405
6598.23485	0.91338
6597.27048	0.91021
6596.30611	0.90836
6595.34173	0.91038
6594.37736	0.91419
6593.41299	0.91713
6592.44862	0.91829
6591.48424	0.91769
6590.51987	0.91662
6589.55550	0.91612
6588.59113	0.91502
6587.62676	0.91295
6586.66238	0.91017
6585.69801	0.90777
6584.73364	0.90879
6583.76927	0.91216
6582.80489	0.91380
6581.84052	0.91434
6580.87615	0.91517
6579.91178	0.91462
6578.94740	0.91345
6577.98303	0.91349
6577.01866	0.91339
6576.05429	0.91262
6575.08992	0.91228
6574.12554	0.91234
6573.16117	0.91293
6572.19680	0.91395
6571.23243	0.91445
6570.26805	0.91414
6569.30368	0.91385
6568.33931	0.91396
6567.37494	0.91368
6566.41057	0.91344
6565.44619	0.91369
6564.48182	0.91357
6563.51745	0.91294
6562.55308	0.91220
6561.58870	0.91219
6560.62433	0.91305
6559.65996	0.91391
6558.69559	0.91534
6557.73122	0.91595
6556.76684	0.91346
6555.80247	0.91102
6554.83810	0.91148
6553.87373	0.91286
6552.90935	0.91282
6551.94498	0.91045
6550.98061	0.90770
6550.01624	0.90772
6549.05187	0.90946
6548.08749	0.91053
6547.12312	0.91199
6546.15875	0.91418
6545.19438	0.91544
6544.23000	0.91582
6543.26563	0.91569
6542.30126	0.91553
6541.33689	0.91602
6540.37252	0.91551
6539.40814	0.91332
6538.44377	0.91170
6537.47940	0.91169
6536.51503	0.91203
6535.55065	0.91231
6534.58628	0.91382
6533.62191	0.91588
6532.65754	0.91640
6531.69317	0.91550
6530.72879	0.91367
6529.76442	0.91115
6528.80005	0.90998
6527.83568	0.91209
6526.87130	0.91532
6525.90693	0.91527
6524.94256	0.91234
6523.97819	0.91134
6523.01382	0.91428
6522.04944	0.91787
6521.08507	0.91746
6520.12070	0.91349
6519.15633	0.91110
6518.19195	0.91263
6517.22758	0.91556
6516.26321	0.91773
6515.29884	0.91887
6514.33447	0.91856
6513.37009	0.91759
6512.40572	0.91768
6511.44135	0.91823
6510.47698	0.91793
6509.51260	0.91713
6508.54823	0.91651
6507.58386	0.91606
6506.61949	0.91551
6505.65511	0.91522
6504.69074	0.91536
6503.72637	0.91591
6502.76200	0.91636
6501.79763	0.91513
6500.83325	0.91368
6499.86888	0.91436
6498.90451	0.91548
6497.94014	0.91565
6496.97576	0.91546
6496.01139	0.91514
6495.04702	0.91490
6494.08265	0.91505
6493.11828	0.91535
6492.15390	0.91548
6491.18953	0.91546
6490.22516	0.91563
6489.26079	0.91626
6488.29641	0.91650
6487.33204	0.91511
6486.36767	0.91199
6485.40330	0.90948
6484.43893	0.91027
6483.47455	0.91277
6482.51018	0.91434
6481.54581	0.91510
6480.58144	0.91478
6479.61706	0.91338
6478.65269	0.91260
6477.68832	0.91264
6476.72395	0.91243
6475.75958	0.91144
6474.79520	0.91031
6473.83083	0.91148
6472.86646	0.91485
6471.90209	0.91599
6470.93771	0.91325
6469.97334	0.91067
6469.00897	0.91167
6468.04460	0.91441
6467.08023	0.91557
6466.11585	0.91538
6465.15148	0.91586
6464.18711	0.91620
6463.22274	0.91429
6462.25836	0.91288
6461.29399	0.91459
6460.32962	0.91651
6459.36525	0.91771
6458.40088	0.91976
6457.43650	0.92089
6456.47213	0.92026
6455.50776	0.91938
6454.54339	0.91746
6453.57901	0.91475
6452.61464	0.91395
6451.65027	0.91511
6450.68590	0.91708
6449.72153	0.91854
6448.75715	0.91749
6447.79278	0.91561
6446.82841	0.91598
6445.86404	0.91729
6444.89966	0.91740
6443.93529	0.91708
6442.97092	0.91647
6442.00655	0.91543
6441.04217	0.91601
6440.07780	0.91831
6439.11343	0.91981
6438.14906	0.92019
6437.18469	0.91982
6436.22031	0.91827
6435.25594	0.91674
6434.29157	0.91512
6433.32720	0.91286
6432.36282	0.91340
6431.39845	0.91787
6430.43408	0.92160
6429.46971	0.92167
6428.50534	0.91927
6427.54096	0.91634
6426.57659	0.91502
6425.61222	0.91518
6424.64785	0.91469
6423.68347	0.91501
6422.71910	0.91795
6421.75473	0.92105
6420.79036	0.92219
6419.82599	0.92166
6418.86161	0.92021
6417.89724	0.91849
6416.93287	0.91751
6415.96850	0.91804
6415.00412	0.91887
6414.03975	0.91803
6413.07538	0.91594
6412.11101	0.91487
6411.14664	0.91495
6410.18226	0.91503
6409.21789	0.91563
6408.25352	0.91722
6407.28915	0.91829
6406.32477	0.91752
6405.36040	0.91598
6404.39603	0.91465
6403.43166	0.91448
6402.46729	0.91670
6401.50291	0.91915
6400.53854	0.91982
6399.57417	0.91959
6398.60980	0.91888
6397.64542	0.91792
6396.68105	0.91817
6395.71668	0.92036
6394.75231	0.92166
6393.78794	0.91949
6392.82356	0.91619
6391.85919	0.91457
6390.89482	0.91461
6389.93045	0.91522
6388.96607	0.91564
6388.00170	0.91624
6387.03733	0.91753
6386.07296	0.91823
6385.10859	0.91808
6384.14421	0.91865
6383.17984	0.91948
6382.21547	0.91880
6381.25110	0.91694
6380.28672	0.91590
6379.32235	0.91594
6378.35798	0.91583
6377.39361	0.91603
6376.42924	0.91732
6375.46486	0.91877
6374.50049	0.91960
6373.53612	0.92049
6372.57175	0.92108
6371.60737	0.92037
6370.64300	0.91882
6369.67863	0.91640
6368.71426	0.91429
6367.74988	0.91493
6366.78551	0.91738
6365.82114	0.91883
6364.85677	0.91810
6363.89240	0.91696
6362.92802	0.91764
6361.96365	0.91866
6360.99928	0.91848
6360.03491	0.91914
6359.07053	0.92087
6358.10616	0.92062
6357.14179	0.91851
6356.17742	0.91721
6355.21305	0.91725
6354.24867	0.91868
6353.28430	0.92095
6352.31993	0.92219
6351.35556	0.92199
6350.39118	0.92100
6349.42681	0.91980
6348.46244	0.91936
6347.49807	0.91971
6346.53370	0.92005
6345.56932	0.92067
6344.60495	0.92143
6343.64058	0.92110
6342.67621	0.91950
6341.71183	0.91717
6340.74746	0.91502
6339.78309	0.91391
6338.81872	0.91337
6337.85435	0.91275
6336.88997	0.91252
6335.92560	0.91291
6334.96123	0.91380
6333.99686	0.91620
6333.03248	0.91946
6332.06811	0.92099
6331.10374	0.92109
6330.13937	0.92096
6329.17500	0.91994
6328.21062	0.91873
6327.24625	0.91912
6326.28188	0.91996
6325.31751	0.91864
6324.35313	0.91667
6323.38876	0.91775
6322.42439	0.92062
6321.46002	0.92176
6320.49565	0.92155
6319.53127	0.92085
6318.56690	0.91951
6317.60253	0.91897
6316.63816	0.91873
6315.67378	0.91704
6314.70941	0.91573
6313.74504	0.91658
6312.78067	0.91874
6311.81630	0.92153
6310.85192	0.92411
6309.88755	0.92463
6308.92318	0.92285
6307.95881	0.92065
6306.99443	0.91925
6306.03006	0.91871
6305.06569	0.91892
6304.10132	0.91915
6303.13695	0.91928
6302.17257	0.91967
6301.20820	0.91944
6300.24383	0.91858
6299.27946	0.91835
6298.31508	0.91906
6297.35071	0.92025
6296.38634	0.92080
6295.42197	0.91970
6294.45759	0.91807
6293.49322	0.91795
6292.52885	0.91943
6291.56448	0.92102
6290.60011	0.92219
6289.63573	0.92300
6288.67136	0.92268
6287.70699	0.92156
6286.74262	0.92079
6285.77824	0.91990
6284.81387	0.91926
6283.84950	0.92003
6282.88513	0.92041
6281.92076	0.91938
6280.95638	0.91915
6279.99201	0.92024
6279.02764	0.92083
6278.06327	0.91975
6277.09889	0.91820
6276.13452	0.91851
6275.17015	0.92059
6274.20578	0.92221
6273.24141	0.92207
6272.27703	0.92062
6271.31266	0.91932
6270.34829	0.91920
6269.38392	0.91985
6268.41954	0.92106
6267.45517	0.92217
6266.49080	0.92228
6265.52643	0.92188
6264.56206	0.92074
6263.59768	0.91879
6262.63331	0.91796
6261.66894	0.91927
6260.70457	0.92131
6259.74019	0.92247
6258.77582	0.92298
6257.81145	0.92293
6256.84708	0.92233
6255.88271	0.92275
6254.91833	0.92427
6253.95396	0.92551
6252.98959	0.92591
6252.02522	0.92547
6251.06084	0.92433
6250.09647	0.92189
6249.13210	0.91925
6248.16773	0.91910
6247.20336	0.92015
6246.23898	0.91962
6245.27461	0.91872
6244.31024	0.91921
6243.34587	0.92022
6242.38149	0.92085
6241.41712	0.92109
6240.45275	0.92107
6239.48838	0.92183
6238.52401	0.92359
6237.55963	0.92382
6236.59526	0.92142
6235.63089	0.91952
6234.66652	0.92025
6233.70214	0.92179
6232.73777	0.92270
6231.77340	0.92311
6230.80903	0.92299
6229.84465	0.92376
6228.88028	0.92612
6227.91591	0.92771
6226.95154	0.92718
6225.98717	0.92552
6225.02279	0.92472
6224.05842	0.92511
6223.09405	0.92432
6222.12968	0.92226
6221.16530	0.92165
6220.20093	0.92335
6219.23656	0.92566
6218.27219	0.92679
6217.30782	0.92668
6216.34344	0.92628
6215.37907	0.92622
6214.41470	0.92575
6213.45033	0.92358
6212.48595	0.92127
6211.52158	0.92092
6210.55721	0.92117
6209.59284	0.92075
6208.62847	0.92051
6207.66409	0.92082
6206.69972	0.92184
6205.73535	0.92321
6204.77098	0.92370
6203.80660	0.92397
6202.84223	0.92540
6201.87786	0.92739
6200.91349	0.92816
6199.94912	0.92652
6198.98474	0.92357
6198.02037	0.92141
6197.05600	0.92089
6196.09163	0.92124
6195.12725	0.92098
6194.16288	0.91983
6193.19851	0.91842
6192.23414	0.91773
6191.26977	0.91847
6190.30539	0.91976
6189.34102	0.92138
6188.37665	0.92408
6187.41228	0.92665
6186.44790	0.92735
6185.48353	0.92626
6184.51916	0.92442
6183.55479	0.92318
6182.59042	0.92316
6181.62604	0.92387
6180.66167	0.92534
6179.69730	0.92689
6178.73293	0.92676
6177.76855	0.92488
6176.80418	0.92257
6175.83981	0.92096
6174.87544	0.92102
6173.91107	0.92258
6172.94669	0.92433
6171.98232	0.92543
6171.01795	0.92515
6170.05358	0.92392
6169.08920	0.92396
6168.12483	0.92466
6167.16046	0.92402
6166.19609	0.92285
6165.23172	0.92235
6164.26734	0.92283
6163.30297	0.92336
6162.33860	0.92280
6161.37423	0.92255
6160.40985	0.92356
6159.44548	0.92419
6158.48111	0.92368
6157.51674	0.92294
6156.55236	0.92267
6155.58799	0.92298
6154.62362	0.92292
6153.65925	0.92173
6152.69488	0.92134
6151.73050	0.92297
6150.76613	0.92405
6149.80176	0.92323
6148.83739	0.92208
6147.87301	0.92186
6146.90864	0.92338
6145.94427	0.92586
6144.97990	0.92723
6144.01553	0.92738
6143.05115	0.92661
6142.08678	0.92474
6141.12241	0.92354
6140.15804	0.92439
6139.19366	0.92529
6138.22929	0.92406
6137.26492	0.92222
6136.30055	0.92220
6135.33618	0.92269
6134.37180	0.92237
6133.40743	0.92273
6132.44306	0.92407
6131.47869	0.92580
6130.51431	0.92746
6129.54994	0.92762
6128.58557	0.92653
6127.62120	0.92554
6126.65683	0.92414
6125.69245	0.92189
6124.72808	0.92029
6123.76371	0.92093
6122.79934	0.92332
6121.83496	0.92465
6120.87059	0.92373
6119.90622	0.92280
6118.94185	0.92360
6117.97748	0.92552
6117.01310	0.92685
6116.04873	0.92618
6115.08436	0.92445
6114.11999	0.92367
6113.15561	0.92394
6112.19124	0.92459
6111.22687	0.92480
6110.26250	0.92344
6109.29813	0.92268
6108.33375	0.92443
6107.36938	0.92598
6106.40501	0.92566
6105.44064	0.92454
6104.47626	0.92395
6103.51189	0.92383
6102.54752	0.92292
6101.58315	0.92166
6100.61878	0.92126
6099.65440	0.92192
6098.69003	0.92281
6097.72566	0.92308
6096.76129	0.92369
6095.79691	0.92479
6094.83254	0.92555
6093.86817	0.92623
6092.90380	0.92627
6091.93942	0.92509
6090.97505	0.92385
6090.01068	0.92365
6089.04631	0.92415
6088.08194	0.92375
6087.11756	0.92217
6086.15319	0.92071
6085.18882	0.91969
6084.22445	0.91904
6083.26007	0.91957
6082.29570	0.92232
6081.33133	0.92605
6080.36696	0.92792
6079.40259	0.92782
6078.43821	0.92681
6077.47384	0.92526
6076.50947	0.92441
6075.54510	0.92455
6074.58072	0.92461
6073.61635	0.92418
6072.65198	0.92397
6071.68761	0.92420
6070.72324	0.92459
6069.75886	0.92562
6068.79449	0.92660
6067.83012	0.92669
6066.86575	0.92694
6065.90137	0.92769
6064.93700	0.92835
6063.97263	0.92900
6063.00826	0.92959
6062.04389	0.92925
6061.07951	0.92809
6060.11514	0.92707
6059.15077	0.92545
6058.18640	0.92356
6057.22202	0.92382
6056.25765	0.92552
6055.29328	0.92615
6054.32891	0.92629
6053.36454	0.92708
6052.40016	0.92776
6051.43579	0.92800
6050.47142	0.92751
6049.50705	0.92644
6048.54267	0.92630
6047.57830	0.92644
6046.61393	0.92582
6045.64956	0.92554
6044.68519	0.92641
6043.72081	0.92787
6042.75644	0.92783
6041.79207	0.92506
6040.82770	0.92260
6039.86332	0.92328
6038.89895	0.92445
6037.93458	0.92351
6036.97021	0.92282
6036.00584	0.92388
6035.04146	0.92508
6034.07709	0.92615
6033.11272	0.92697
6032.14835	0.92678
6031.18397	0.92607
6030.21960	0.92494
6029.25523	0.92366
6028.29086	0.92409
6027.32649	0.92581
6026.36211	0.92657
6025.39774	0.92678
6024.43337	0.92759
6023.46900	0.92813
6022.50462	0.92717
6021.54025	0.92554
6020.57588	0.92477
6019.61151	0.92429
6018.64713	0.92394
6017.68276	0.92503
6016.71839	0.92640
6015.75402	0.92649
6014.78965	0.92667
6013.82527	0.92708
6012.86090	0.92644
6011.89653	0.92596
6010.93216	0.92726
6009.96778	0.92972
6009.00341	0.93177
6008.03904	0.93169
6007.07467	0.92876
6006.11030	0.92518
6005.14592	0.92420
6004.18155	0.92618
6003.21718	0.92842
6002.25281	0.92935
6001.28843	0.92984
6000.32406	0.92996
5999.35969	0.92929
5998.39532	0.92847
5997.43095	0.92801
5996.46657	0.92784
5995.50220	0.92779
5994.53783	0.92787
5993.57346	0.92772
5992.60908	0.92703
5991.64471	0.92650
5990.68034	0.92601
5989.71597	0.92503
5988.75160	0.92542
5987.78722	0.92807
5986.82285	0.93023
5985.85848	0.93044
5984.89411	0.92937
5983.92973	0.92711
5982.96536	0.92539
5982.00099	0.92616
5981.03662	0.92707
5980.07225	0.92601
5979.10787	0.92536
5978.14350	0.92604
5977.17913	0.92591
5976.21476	0.92519
5975.25038	0.92586
5974.28601	0.92729
5973.32164	0.92712
5972.35727	0.92559
5971.39290	0.92501
5970.42852	0.92589
5969.46415	0.92700
5968.49978	0.92761
5967.53541	0.92831
5966.57103	0.92881
5965.60666	0.92744
5964.64229	0.92464
5963.67792	0.92297
5962.71355	0.92356
5961.74917	0.92541
5960.78480	0.92722
5959.82043	0.92889
5958.85606	0.93095
5957.89168	0.93224
5956.92731	0.93124
5955.96294	0.92927
5954.99857	0.92851
5954.03420	0.92869
5953.06982	0.92868
5952.10545	0.92810
5951.14108	0.92725
5950.17671	0.92729
5949.21233	0.92820
5948.24796	0.92808
5947.28359	0.92699
5946.31922	0.92635
5945.35484	0.92594
5944.39047	0.92582
5943.42610	0.92626
5942.46173	0.92645
5941.49736	0.92630
5940.53298	0.92659
5939.56861	0.92811
5938.60424	0.93008
5937.63987	0.93007
5936.67549	0.92853
5935.71112	0.92809
5934.74675	0.92862
5933.78238	0.92919
5932.81801	0.92988
5931.85363	0.93000
5930.88926	0.92903
5929.92489	0.92796
5928.96052	0.92743
5927.99614	0.92760
5927.03177	0.92868
5926.06740	0.92986
5925.10303	0.93044
5924.13866	0.93040
5923.17428	0.92980
5922.20991	0.92944
5921.24554	0.92977
5920.28117	0.92988
5919.31679	0.92899
5918.35242	0.92837
5917.38805	0.92895
5916.42368	0.92890
5915.45931	0.92754
5914.49493	0.92676
5913.53056	0.92721
5912.56619	0.92795
5911.60182	0.92827
5910.63744	0.92778
5909.67307	0.92703
5908.70870	0.92723
5907.74433	0.92833
5906.77996	0.92924
5905.81558	0.92969
5904.85121	0.92976
5903.88684	0.92906
5902.92247	0.92818
5901.95809	0.92902
5900.99372	0.93113
5900.02935	0.93132
5899.06498	0.92959
5898.10061	0.92946
5897.13623	0.93139
5896.17186	0.93176
5895.20749	0.92948
5894.24312	0.92849
5893.27874	0.93025
5892.31437	0.93133
5891.35000	0.93033
5890.38563	0.92900
5889.42126	0.92884
5888.45688	0.92962
5887.49251	0.92925
5886.52814	0.92753
5885.56377	0.92651
5884.59939	0.92624
5883.63502	0.92594
5882.67065	0.92649
5881.70628	0.92831
5880.74190	0.92970
5879.77753	0.93001
5878.81316	0.93033
5877.84879	0.93061
5876.88442	0.93019
5875.92004	0.92936
5874.95567	0.92946
5873.99130	0.93092
5873.02693	0.93195
5872.06255	0.93127
5871.09818	0.93001
5870.13381	0.92975
5869.16944	0.93007
5868.20507	0.92975
5867.24069	0.92913
5866.27632	0.92918
5865.31195	0.92979
5864.34758	0.92980
5863.38320	0.92869
5862.41883	0.92729
5861.45446	0.92716
5860.49009	0.92852
5859.52572	0.92989
5858.56134	0.93074
5857.59697	0.93077
5856.63260	0.92992
5855.66823	0.92976
5854.70385	0.93026
5853.73948	0.93033
5852.77511	0.93076
5851.81074	0.93113
5850.84637	0.93040
5849.88199	0.92999
5848.91762	0.93032
5847.95325	0.93049
5846.98888	0.93089
5846.02450	0.93163
5845.06013	0.93182
5844.09576	0.93096
5843.13139	0.92982
5842.16702	0.92924
5841.20264	0.92878
5840.23827	0.92799
5839.27390	0.92757
5838.30953	0.92832
5837.34515	0.93002
5836.38078	0.93161
5835.41641	0.93169
5834.45204	0.93024
5833.48767	0.92879
5832.52329	0.92855
5831.55892	0.92998
5830.59455	0.93167
5829.63018	0.93184
5828.66580	0.93105
5827.70143	0.93124
5826.73706	0.93333
5825.77269	0.93494
5824.80832	0.93379
5823.84394	0.93148
5822.87957	0.92964
5821.91520	0.92822
5820.95083	0.92760
5819.98645	0.92798
5819.02208	0.92896
5818.05771	0.93070
5817.09334	0.93255
5816.12897	0.93242
5815.16459	0.93035
5814.20022	0.92886
5813.23585	0.92903
5812.27148	0.92969
5811.30710	0.92994
5810.34273	0.92989
5809.37836	0.92983
5808.41399	0.93031
5807.44961	0.93180
5806.48524	0.93327
5805.52087	0.93332
5804.55650	0.93287
5803.59213	0.93324
5802.62775	0.93337
5801.66338	0.93236
5800.69901	0.93108
5799.73464	0.93032
5798.77026	0.92987
5797.80589	0.92947
5796.84152	0.92940
5795.87715	0.92976
5794.91278	0.93036
5793.94840	0.93089
5792.98403	0.93103
5792.01966	0.93114
5791.05529	0.93150
5790.09091	0.93141
5789.12654	0.93086
5788.16217	0.93110
5787.19780	0.93180
5786.23343	0.93143
5785.26905	0.93031
5784.30468	0.92942
5783.34031	0.92928
5782.37594	0.93024
5781.41156	0.93123
5780.44719	0.93098
5779.48282	0.93034
5778.51845	0.93072
5777.55408	0.93185
5776.58970	0.93294
5775.62533	0.93341
5774.66096	0.93269
5773.69659	0.93161
5772.73221	0.93073
5771.76784	0.92923
5770.80347	0.92772
5769.83910	0.92750
5768.87473	0.92853
5767.91035	0.93018
5766.94598	0.93184
5765.98161	0.93290
5765.01724	0.93267
5764.05286	0.93156
5763.08849	0.93089
5762.12412	0.93115
5761.15975	0.93190
5760.19538	0.93213
5759.23100	0.93152
5758.26663	0.93111
5757.30226	0.93130
5756.33789	0.93168
5755.37351	0.93266
5754.40914	0.93358
5753.44477	0.93352
5752.48040	0.93373
5751.51603	0.93441
5750.55165	0.93413
5749.58728	0.93281
5748.62291	0.93170
5747.65854	0.93123
5746.69416	0.93081
5745.72979	0.93085
5744.76542	0.93173
5743.80105	0.93218
5742.83667	0.93179
5741.87230	0.93132
5740.90793	0.93066
5739.94356	0.92992
5738.97919	0.93003
5738.01481	0.93128
5737.05044	0.93294
5736.08607	0.93425
5735.12170	0.93506
5734.15732	0.93509
5733.19295	0.93443
5732.22858	0.93398
5731.26421	0.93378
5730.29984	0.93364
5729.33546	0.93407
5728.37109	0.93455
5727.40672	0.93438
5726.44235	0.93405
5725.47797	0.93375
5724.51360	0.93356
5723.54923	0.93370
5722.58486	0.93355
5721.62049	0.93313
5720.65611	0.93329
5719.69174	0.93390
5718.72737	0.93440
5717.76300	0.93438
5716.79862	0.93401
5715.83425	0.93395
5714.86988	0.93412
5713.90551	0.93384
5712.94114	0.93316
5711.97676	0.93296
5711.01239	0.93309
5710.04802	0.93261
5709.08365	0.93194
5708.11927	0.93230
5707.15490	0.93359
5706.19053	0.93433
5705.22616	0.93349
5704.26179	0.93208
5703.29741	0.93159
5702.33304	0.93190
5701.36867	0.93266
5700.40430	0.93383
5699.43992	0.93467
5698.47555	0.93444
5697.51118	0.93392
5696.54681	0.93419
5695.58244	0.93485
5694.61806	0.93535
5693.65369	0.93532
5692.68932	0.93432
5691.72495	0.93301
5690.76057	0.93210
5689.79620	0.93203
5688.83183	0.93315
5687.86746	0.93463
5686.90309	0.93509
5685.93871	0.93451
5684.97434	0.93444
5684.00997	0.93527
5683.04560	0.93563
5682.08122	0.93517
5681.11685	0.93471
5680.15248	0.93440
5679.18811	0.93380
5678.22374	0.93360
5677.25936	0.93454
5676.29499	0.93531
5675.33062	0.93524
5674.36625	0.93546
5673.40187	0.93592
5672.43750	0.93567
5671.47313	0.93507
5670.50876	0.93462
5669.54438	0.93387
5668.58001	0.93267
5667.61564	0.93235
5666.65127	0.93374
5665.68690	0.93543
5664.72252	0.93615
5663.75815	0.93567
5662.79378	0.93437
5661.82941	0.93368
5660.86503	0.93377
5659.90066	0.93366
5658.93629	0.93376
5657.97192	0.93464
5657.00755	0.93564
5656.04317	0.93595
5655.07880	0.93552
5654.11443	0.93490
5653.15006	0.93462
5652.18568	0.93500
5651.22131	0.93543
5650.25694	0.93534
5649.29257	0.93540
5648.32820	0.93611
5647.36382	0.93715
5646.39945	0.93756
5645.43508	0.93700
5644.47071	0.93677
5643.50633	0.93760
5642.54196	0.93802
5641.57759	0.93688
5640.61322	0.93568
5639.64885	0.93588
5638.68447	0.93683
5637.72010	0.93761
5636.75573	0.93790
5635.79136	0.93741
5634.82698	0.93617
5633.86261	0.93499
5632.89824	0.93434
5631.93387	0.93390
5630.96950	0.93380
5630.00512	0.93456
5629.04075	0.93568
5628.07638	0.93569
5627.11201	0.93492
5626.14763	0.93501
5625.18326	0.93570
5624.21889	0.93603
5623.25452	0.93596
5622.29015	0.93548
5621.32577	0.93456
5620.36140	0.93398
5619.39703	0.93439
5618.43266	0.93477
5617.46828	0.93430
5616.50391	0.93410
5615.53954	0.93503
5614.57517	0.93629
5613.61080	0.93688
5612.64642	0.93685
5611.68205	0.93644
5610.71768	0.93584
5609.75331	0.93550
5608.78893	0.93573
5607.82456	0.93630
5606.86019	0.93681
5605.89582	0.93650
5604.93144	0.93483
5603.96707	0.93295
5603.00270	0.93220
5602.03833	0.93275
5601.07396	0.93443
5600.10958	0.93574
5599.14521	0.93546
5598.18084	0.93485
5597.21647	0.93504
5596.25209	0.93564
5595.28772	0.93610
5594.32335	0.93659
5593.35898	0.93698
5592.39461	0.93651
5591.43023	0.93555
5590.46586	0.93532
5589.50149	0.93552
5588.53712	0.93547
5587.57274	0.93548
5586.60837	0.93589
5585.64400	0.93649
5584.67963	0.93662
5583.71526	0.93626
5582.75088	0.93622
5581.78651	0.93637
5580.82214	0.93590
5579.85777	0.93507
5578.89339	0.93506
5577.92902	0.93643
5576.96465	0.93778
5576.00028	0.93757
5575.03591	0.93659
5574.07153	0.93561
5573.10716	0.93417
5572.14279	0.93310
5571.17842	0.93380
5570.21404	0.93582
5569.24967	0.93720
5568.28530	0.93713
5567.32093	0.93632
5566.35656	0.93553
5565.39218	0.93576
5564.42781	0.93691
5563.46344	0.93724
5562.49907	0.93623
5561.53469	0.93500
5560.57032	0.93476
5559.60595	0.93571
5558.64158	0.93681
5557.67721	0.93750
5556.71283	0.93757
5555.74846	0.93687
5554.78409	0.93629
5553.81972	0.93585
5552.85534	0.93508
5551.89097	0.93467
5550.92660	0.93485
5549.96223	0.93548
5548.99786	0.93677
5548.03348	0.93855
5547.06911	0.93966
5546.10474	0.93888
5545.14037	0.93741
5544.17599	0.93701
5543.21162	0.93742
5542.24725	0.93766
5541.28288	0.93705
5540.31851	0.93604
5539.35413	0.93595
5538.38976	0.93660
5537.42539	0.93718
5536.46102	0.93784
5535.49664	0.93822
5534.53227	0.93766
5533.56790	0.93657
5532.60353	0.93594
5531.63915	0.93635
5530.67478	0.93728
5529.71041	0.93745
5528.74604	0.93644
5527.78167	0.93597
5526.81729	0.93679
5525.85292	0.93719
5524.88855	0.93706
5523.92418	0.93737
5522.95980	0.93748
5521.99543	0.93725
5521.03106	0.93698
5520.06669	0.93624
5519.10232	0.93525
5518.13794	0.93493
5517.17357	0.93565
5516.20920	0.93665
5515.24483	0.93682
5514.28045	0.93621
5513.31608	0.93631
5512.35171	0.93781
5511.38734	0.93908
5510.42297	0.93858
5509.45859	0.93706
5508.49422	0.93635
5507.52985	0.93662
5506.56548	0.93650
5505.60110	0.93672
5504.63673	0.93808
5503.67236	0.93855
5502.70799	0.93693
5501.74362	0.93558
5500.77924	0.93577
5499.81487	0.93617
5498.85050	0.93632
5497.88613	0.93708
5496.92175	0.93799
5495.95738	0.93796
5494.99301	0.93745
5494.02864	0.93731
5493.06427	0.93709
5492.09989	0.93724
5491.13552	0.93825
5490.17115	0.93914
5489.20678	0.93932
5488.24240	0.93903
5487.27803	0.93862
5486.31366	0.93854
5485.34929	0.93910
5484.38492	0.93981
5483.42054	0.94004
5482.45617	0.93992
5481.49180	0.93972
5480.52743	0.93952
5479.56305	0.93886
5478.59868	0.93768
5477.63431	0.93714
5476.66994	0.93795
5475.70557	0.93964
5474.74119	0.94045
5473.77682	0.94022
5472.81245	0.93935
5471.84808	0.93847
5470.88370	0.93861
5469.91933	0.93884
5468.95496	0.93838
5467.99059	0.93876
5467.02622	0.93994
5466.06184	0.93992
5465.09747	0.93863
5464.13310	0.93793
5463.16873	0.93845
5462.20435	0.93924
5461.23998	0.93981
5460.27561	0.93949
5459.31124	0.93956
5458.34686	0.94101
5457.38249	0.94212
5456.41812	0.94129
5455.45375	0.93990
5454.48938	0.93905
5453.52500	0.93864
5452.56063	0.93886
5451.59626	0.93944
5450.63189	0.93978
5449.66751	0.93990
5448.70314	0.93948
5447.73877	0.93883
5446.77440	0.93930
5445.81003	0.94075
5444.84565	0.94086
5443.88128	0.93990
5442.91691	0.93861
5441.95254	0.93729
5440.98816	0.93754
5440.02379	0.93919
5439.05942	0.94030
5438.09505	0.94055
5437.13068	0.94051
5436.16630	0.94054
5435.20193	0.94010
5434.23756	0.93884
5433.27319	0.93802
5432.30881	0.93809
5431.34444	0.93840
5430.38007	0.93850
5429.41570	0.93875
5428.45133	0.93992
5427.48695	0.94122
5426.52258	0.94127
5425.55821	0.93999
5424.59384	0.93859
5423.62946	0.93798
5422.66509	0.93787
5421.70072	0.93831
5420.73635	0.93897
5419.77198	0.93866
5418.80760	0.93798
5417.84323	0.93812
5416.87886	0.93911
5415.91449	0.94050
5414.95011	0.94081
5413.98574	0.93932
5413.02137	0.93860
5412.05700	0.93939
5411.09263	0.94113
5410.12825	0.94161
5409.16388	0.94063
5408.19951	0.94050
5407.23514	0.94079
5406.27076	0.94051
5405.30639	0.94061
5404.34202	0.94154
5403.37765	0.94198
5402.41328	0.94154
5401.44890	0.94081
5400.48453	0.94015
5399.52016	0.93985
5398.55579	0.94001
5397.59141	0.94075
5396.62704	0.94151
5395.66267	0.94162
5394.69830	0.94177
5393.73392	0.94092
5392.76955	0.93895
5391.80518	0.93850
5390.84081	0.93938
5389.87644	0.94000
5388.91206	0.94012
5387.94769	0.94015
5386.98332	0.94068
5386.01895	0.94179
5385.05457	0.94233
5384.09020	0.94227
5383.12583	0.94185
5382.16146	0.94100
5381.19709	0.94055
5380.23271	0.94102
5379.26834	0.94129
5378.30397	0.94042
5377.33960	0.93983
5376.37522	0.94030
5375.41085	0.94046
5374.44648	0.94076
5373.48211	0.94115
5372.51774	0.94095
5371.55336	0.94072
5370.58899	0.94054
5369.62462	0.93966
5368.66025	0.93891
5367.69587	0.93974
5366.73150	0.94094
5365.76713	0.94134
5364.80276	0.94173
5363.83839	0.94206
5362.87401	0.94180
5361.90964	0.94134
5360.94527	0.94099
5359.98090	0.94054
5359.01652	0.93949
5358.05215	0.93832
5357.08778	0.93832
5356.12341	0.93936
5355.15904	0.94055
5354.19466	0.94140
5353.23029	0.94144
5352.26592	0.94141
5351.30155	0.94171
5350.33717	0.94138
5349.37280	0.94039
5348.40843	0.94003
5347.44406	0.94017
5346.47969	0.93962
5345.51531	0.93903
5344.55094	0.94022
5343.58657	0.94141
5342.62220	0.94143
5341.65782	0.94114
5340.69345	0.94106
5339.72908	0.94155
5338.76471	0.94252
5337.80034	0.94299
5336.83596	0.94312
5335.87159	0.94317
5334.90722	0.94252
5333.94285	0.94067
5332.97847	0.93857
5332.01410	0.93822
5331.04973	0.93931
5330.08536	0.94045
5329.12099	0.94116
5328.15661	0.94121
5327.19224	0.94105
5326.22787	0.94105
5325.26350	0.94098
5324.29912	0.94110
5323.33475	0.94135
5322.37038	0.94112
5321.40601	0.94080
5320.44163	0.94127
5319.47726	0.94232
5318.51289	0.94331
5317.54852	0.94379
5316.58415	0.94331
5315.61977	0.94198
5314.65540	0.94100
5313.69103	0.94180
5312.72666	0.94389
5311.76228	0.94519
5310.79791	0.94446
5309.83354	0.94261
5308.86917	0.94140
5307.90480	0.94152
5306.94042	0.94235
5305.97605	0.94310
5305.01168	0.94360
5304.04731	0.94385
5303.08293	0.94338
5302.11856	0.94212
5301.15419	0.94142
5300.18982	0.94199
5299.22545	0.94265
5298.26107	0.94274
5297.29670	0.94290
5296.33233	0.94281
5295.36796	0.94183
5294.40358	0.94087
5293.43921	0.94082
5292.47484	0.94152
5291.51047	0.94273
5290.54610	0.94365
5289.58172	0.94317
5288.61735	0.94233
5287.65298	0.94242
5286.68861	0.94312
5285.72423	0.94318
5284.75986	0.94244
5283.79549	0.94165
5282.83112	0.94098
5281.86675	0.94107
5280.90237	0.94194
5279.93800	0.94222
5278.97363	0.94196
5278.00926	0.94213
5277.04488	0.94253
5276.08051	0.94266
5275.11614	0.94265
5274.15177	0.94294
5273.18740	0.94336
5272.22302	0.94304
5271.25865	0.94224
5270.29428	0.94231
5269.32991	0.94265
5268.36553	0.94209
5267.40116	0.94200
5266.43679	0.94257
5265.47242	0.94261
5264.50805	0.94243
5263.54367	0.94273
5262.57930	0.94317
5261.61493	0.94311
5260.65056	0.94223
5259.68618	0.94162
5258.72181	0.94205
5257.75744	0.94243
5256.79307	0.94230
5255.82869	0.94328
5254.86432	0.94518
5253.89995	0.94498
5252.93558	0.94321
5251.97121	0.94197
5251.00683	0.94244
5250.04246	0.94368
5249.07809	0.94386
5248.11372	0.94316
5247.14934	0.94254
5246.18497	0.94179
5245.22060	0.94183
5244.25623	0.94297
5243.29186	0.94341
5242.32748	0.94341
5241.36311	0.94391
5240.39874	0.94419
5239.43437	0.94358
5238.46999	0.94310
5237.50562	0.94328
5236.54125	0.94347
5235.57688	0.94352
5234.61251	0.94351
5233.64813	0.94350
5232.68376	0.94354
5231.71939	0.94396
5230.75502	0.94460
5229.79064	0.94437
5228.82627	0.94335
5227.86190	0.94283
5226.89753	0.94353
5225.93316	0.94456
5224.96878	0.94420
5224.00441	0.94316
5223.04004	0.94299
5222.07567	0.94336
5221.11129	0.94295
5220.14692	0.94198
5219.18255	0.94142
5218.21818	0.94120
5217.25381	0.94068
5216.28943	0.94036
5215.32506	0.94070
5214.36069	0.94154
5213.39632	0.94254
5212.43194	0.94309
5211.46757	0.94333
5210.50320	0.94394
5209.53883	0.94448
5208.57446	0.94448
5207.61008	0.94446
5206.64571	0.94396
5205.68134	0.94280
5204.71697	0.94244
5203.75259	0.94290
5202.78822	0.94356
5201.82385	0.94406
5200.85948	0.94395
5199.89511	0.94377
5198.93073	0.94445
5197.96636	0.94537
5197.00199	0.94538
5196.03762	0.94470
5195.07324	0.94378
5194.10887	0.94275
5193.14450	0.94216
5192.18013	0.94231
5191.21576	0.94262
5190.25138	0.94277
5189.28701	0.94332
5188.32264	0.94393
5187.35827	0.94406
5186.39389	0.94417
5185.42952	0.94422
5184.46515	0.94414
5183.50078	0.94421
5182.53640	0.94422
5181.57203	0.94441
5180.60766	0.94511
5179.64329	0.94526
5178.67892	0.94409
5177.71454	0.94280
5176.75017	0.94239
5175.78580	0.94271
5174.82143	0.94341
5173.85705	0.94348
5172.89268	0.94273
5171.92831	0.94240
5170.96394	0.94323
5169.99957	0.94437
5169.03519	0.94449
5168.07082	0.94356
5167.10645	0.94268
5166.14208	0.94267
5165.17770	0.94325
5164.21333	0.94353
5163.24896	0.94331
5162.28459	0.94336
5161.32022	0.94363
5160.35584	0.94363
5159.39147	0.94362
5158.42710	0.94354
5157.46273	0.94335
5156.49835	0.94368
5155.53398	0.94461
5154.56961	0.94577
5153.60524	0.94644
5152.64087	0.94585
5151.67649	0.94481
5150.71212	0.94482
5149.74775	0.94566
5148.78338	0.94601
5147.81900	0.94543
5146.85463	0.94476
5145.89026	0.94466
5144.92589	0.94462
5143.96152	0.94406
5142.99714	0.94343
5142.03277	0.94334
5141.06840	0.94351
5140.10403	0.94376
5139.13965	0.94449
5138.17528	0.94538
5137.21091	0.94581
5136.24654	0.94585
5135.28217	0.94550
5134.31779	0.94481
5133.35342	0.94422
5132.38905	0.94401
5131.42468	0.94432
5130.46030	0.94504
5129.49593	0.94529
5128.53156	0.94496
5127.56719	0.94488
5126.60282	0.94516
5125.63844	0.94531
5124.67407	0.94490
5123.70970	0.94404
5122.74533	0.94345
5121.78095	0.94358
5120.81658	0.94410
5119.85221	0.94447
5118.88784	0.94476
5117.92346	0.94480
5116.95909	0.94426
5115.99472	0.94384
5115.03035	0.94443
5114.06598	0.94563
5113.10160	0.94650
5112.13723	0.94675
5111.17286	0.94646
5110.20849	0.94632
5109.24411	0.94640
5108.27974	0.94576
5107.31537	0.94498
5106.35100	0.94508
5105.38663	0.94534
5104.42225	0.94506
5103.45788	0.94479
5102.49351	0.94515
5101.52914	0.94581
5100.56476	0.94604
5099.60039	0.94577
5098.63602	0.94561
5097.67165	0.94573
5096.70728	0.94579
5095.74290	0.94551
5094.77853	0.94488
5093.81416	0.94469
5092.84979	0.94519
5091.88541	0.94539
5090.92104	0.94536
5089.95667	0.94549
5088.99230	0.94545
5088.02793	0.94525
5087.06355	0.94485
5086.09918	0.94471
5085.13481	0.94542
5084.17044	0.94621
5083.20606	0.94657
5082.24169	0.94720
5081.27732	0.94777
5080.31295	0.94742
5079.34858	0.94668
5078.38420	0.94625
5077.41983	0.94591
5076.45546	0.94564
5075.49109	0.94556
5074.52671	0.94549
5073.56234	0.94533
5072.59797	0.94542
5071.63360	0.94602
5070.66923	0.94676
[truncated: 4,740 more rows]
