# Supplementary material for: Ultrathin 2 nm gold as impedance-matched absorber for infrared light
Source: Nat Commun. 2020 May 1;11:2161. doi: 10.1038/s41467-020-15762-3 (PMC7195431; doi:10.1038/s41467-020-15762-3)
Supplement: Supplementary file 3 — Source Data [file 41467_2020_15762_MOESM3_ESM.zip › SOURCE DATA/Fig.3 - SiN optical measurements and dataprocessing/SiN-50nm-TRA01.dpt]

6998.44933	0.90065
6997.48496	0.90216
6996.52058	0.90324
6995.55621	0.90142
6994.59184	0.90098
6993.62747	0.90367
6992.66309	0.90429
6991.69872	0.90262
6990.73435	0.90127
6989.76998	0.89998
6988.80561	0.89829
6987.84123	0.89775
6986.87686	0.90007
6985.91249	0.90306
6984.94812	0.90419
6983.98374	0.90475
6983.01937	0.90683
6982.05500	0.90889
6981.09063	0.90744
6980.12626	0.90419
6979.16188	0.90256
6978.19751	0.90256
6977.23314	0.90452
6976.26877	0.90730
6975.30439	0.90574
6974.34002	0.89949
6973.37565	0.89504
6972.41128	0.89617
6971.44691	0.90116
6970.48253	0.90450
6969.51816	0.90311
6968.55379	0.90023
6967.58942	0.89913
6966.62504	0.90110
6965.66067	0.90437
6964.69630	0.90547
6963.73193	0.90523
6962.76756	0.90405
6961.80318	0.90175
6960.83881	0.90184
6959.87444	0.90450
6958.91007	0.90503
6957.94569	0.90231
6956.98132	0.90094
6956.01695	0.90167
6955.05258	0.90114
6954.08821	0.90100
6953.12383	0.90167
6952.15946	0.89830
6951.19509	0.89282
6950.23072	0.89237
6949.26634	0.89597
6948.30197	0.89868
6947.33760	0.89868
6946.37323	0.89677
6945.40886	0.89667
6944.44448	0.89897
6943.48011	0.90066
6942.51574	0.90077
6941.55137	0.90062
6940.58699	0.90140
6939.62262	0.90250
6938.65825	0.90405
6937.69388	0.90602
6936.72951	0.90551
6935.76513	0.90368
6934.80076	0.90424
6933.83639	0.90621
6932.87202	0.90716
6931.90764	0.90598
6930.94327	0.90350
6929.97890	0.90299
6929.01453	0.90363
6928.05015	0.90247
6927.08578	0.90122
6926.12141	0.90221
6925.15704	0.90393
6924.19267	0.90428
6923.22829	0.90476
6922.26392	0.90592
6921.29955	0.90546
6920.33518	0.90378
6919.37080	0.90215
6918.40643	0.90141
6917.44206	0.90167
6916.47769	0.90136
6915.51332	0.90129
6914.54894	0.90209
6913.58457	0.90286
6912.62020	0.90460
6911.65583	0.90722
6910.69145	0.90776
6909.72708	0.90608
6908.76271	0.90545
6907.79834	0.90552
6906.83397	0.90438
6905.86959	0.90439
6904.90522	0.90628
6903.94085	0.90615
6902.97648	0.90224
6902.01210	0.89842
6901.04773	0.90057
6900.08336	0.90711
6899.11899	0.90897
6898.15462	0.90470
6897.19024	0.90103
6896.22587	0.90047
6895.26150	0.90087
6894.29713	0.90089
6893.33275	0.90112
6892.36838	0.90144
6891.40401	0.90162
6890.43964	0.90276
6889.47527	0.90305
6888.51089	0.90075
6887.54652	0.89915
6886.58215	0.90174
6885.61778	0.90677
6884.65340	0.90868
6883.68903	0.90590
6882.72466	0.90212
6881.76029	0.90079
6880.79592	0.90421
6879.83154	0.90920
6878.86717	0.90877
6877.90280	0.90565
6876.93843	0.90652
6875.97405	0.90824
6875.00968	0.90688
6874.04531	0.90536
6873.08094	0.90622
6872.11657	0.90795
6871.15219	0.90801
6870.18782	0.90691
6869.22345	0.90564
6868.25908	0.90385
6867.29470	0.90399
6866.33033	0.90690
6865.36596	0.90725
6864.40159	0.90382
6863.43722	0.90178
6862.47284	0.90116
6861.50847	0.90028
6860.54410	0.90130
6859.57973	0.90337
6858.61535	0.90402
6857.65098	0.90219
6856.68661	0.89954
6855.72224	0.90027
6854.75786	0.90325
6853.79349	0.90457
6852.82912	0.90441
6851.86475	0.90537
6850.90038	0.90762
6849.93600	0.90806
6848.97163	0.90787
6848.00726	0.91017
6847.04289	0.91197
6846.07851	0.91048
6845.11414	0.90858
6844.14977	0.90772
6843.18540	0.90522
6842.22103	0.90189
6841.25665	0.90111
6840.29228	0.90245
6839.32791	0.90479
6838.36354	0.90822
6837.39916	0.91018
6836.43479	0.90890
6835.47042	0.90716
6834.50605	0.90714
6833.54168	0.90773
6832.57730	0.90687
6831.61293	0.90566
6830.64856	0.90710
6829.68419	0.90881
6828.71981	0.90777
6827.75544	0.90701
6826.79107	0.90955
6825.82670	0.91265
6824.86233	0.91233
6823.89795	0.91098
6822.93358	0.91172
6821.96921	0.91217
6821.00484	0.91035
6820.04046	0.90736
6819.07609	0.90425
6818.11172	0.90157
6817.14735	0.90163
6816.18298	0.90590
6815.21860	0.91027
6814.25423	0.91036
6813.28986	0.90773
6812.32549	0.90584
6811.36111	0.90567
6810.39674	0.90665
6809.43237	0.90763
6808.46800	0.90722
6807.50363	0.90557
6806.53925	0.90520
6805.57488	0.90770
6804.61051	0.91147
6803.64614	0.91378
6802.68176	0.91320
6801.71739	0.91062
6800.75302	0.90844
6799.78865	0.90737
6798.82428	0.90702
6797.85990	0.90761
6796.89553	0.90863
6795.93116	0.91035
6794.96679	0.91297
6794.00241	0.91391
6793.03804	0.91226
6792.07367	0.91024
6791.10930	0.90904
6790.14493	0.90830
6789.18055	0.90700
6788.21618	0.90437
6787.25181	0.90308
6786.28744	0.90607
6785.32306	0.91049
6784.35869	0.91254
6783.39432	0.91165
6782.42995	0.90869
6781.46557	0.90573
6780.50120	0.90379
6779.53683	0.90271
6778.57246	0.90225
6777.60809	0.90160
6776.64371	0.90113
6775.67934	0.90177
6774.71497	0.90313
6773.75060	0.90485
6772.78622	0.90665
6771.82185	0.90719
6770.85748	0.90666
6769.89311	0.90632
6768.92874	0.90632
6767.96436	0.90633
6766.99999	0.90562
6766.03562	0.90532
6765.07125	0.90835
6764.10687	0.91420
6763.14250	0.91645
6762.17813	0.91184
6761.21376	0.90850
6760.24939	0.91151
6759.28501	0.91468
6758.32064	0.91368
6757.35627	0.91045
6756.39190	0.90757
6755.42752	0.90594
6754.46315	0.90575
6753.49878	0.90764
6752.53441	0.91124
6751.57004	0.91352
6750.60566	0.91259
6749.64129	0.91094
6748.67692	0.91027
6747.71255	0.90890
6746.74817	0.90714
6745.78380	0.90709
6744.81943	0.90791
6743.85506	0.90850
6742.89069	0.91055
6741.92631	0.91429
6740.96194	0.91680
6739.99757	0.91646
6739.03320	0.91423
6738.06882	0.91160
6737.10445	0.90977
6736.14008	0.90890
6735.17571	0.90827
6734.21134	0.90774
6733.24696	0.90815
6732.28259	0.90952
6731.31822	0.91025
6730.35385	0.91042
6729.38947	0.91142
6728.42510	0.91179
6727.46073	0.90996
6726.49636	0.90902
6725.53199	0.91118
6724.56761	0.91281
6723.60324	0.91112
6722.63887	0.90789
6721.67450	0.90552
6720.71012	0.90556
6719.74575	0.90800
6718.78138	0.90989
6717.81701	0.90866
6716.85263	0.90643
6715.88826	0.90661
6714.92389	0.90869
6713.95952	0.90913
6712.99515	0.90715
6712.03077	0.90644
6711.06640	0.90860
6710.10203	0.91146
6709.13766	0.91348
6708.17328	0.91475
6707.20891	0.91421
6706.24454	0.91036
6705.28017	0.90635
6704.31580	0.90669
6703.35142	0.91001
6702.38705	0.91183
6701.42268	0.91033
6700.45831	0.90782
6699.49393	0.90761
6698.52956	0.90912
6697.56519	0.90952
6696.60082	0.90913
6695.63645	0.90882
6694.67207	0.90931
6693.70770	0.91230
6692.74333	0.91433
6691.77896	0.91217
6690.81458	0.91040
6689.85021	0.91157
6688.88584	0.91189
6687.92147	0.91092
6686.95710	0.91142
6685.99272	0.91217
6685.02835	0.91158
6684.06398	0.91053
6683.09961	0.91051
6682.13523	0.91238
6681.17086	0.91372
6680.20649	0.91203
6679.24212	0.90912
6678.27775	0.90834
6677.31337	0.90964
6676.34900	0.91163
6675.38463	0.91387
6674.42026	0.91371
6673.45588	0.91069
6672.49151	0.90807
6671.52714	0.90578
6670.56277	0.90400
6669.59840	0.90579
6668.63402	0.90880
6667.66965	0.90869
6666.70528	0.90838
6665.74091	0.91076
6664.77653	0.91239
6663.81216	0.91080
6662.84779	0.90916
6661.88342	0.91112
6660.91905	0.91418
6659.95467	0.91371
6658.99030	0.91108
6658.02593	0.90975
6657.06156	0.90853
6656.09718	0.90601
6655.13281	0.90393
6654.16844	0.90413
6653.20407	0.90690
6652.23970	0.90925
6651.27532	0.90804
6650.31095	0.90499
6649.34658	0.90373
6648.38221	0.90578
6647.41783	0.90969
6646.45346	0.91247
6645.48909	0.91341
6644.52472	0.91399
6643.56034	0.91398
6642.59597	0.91200
6641.63160	0.90931
6640.66723	0.90856
6639.70286	0.90956
6638.73848	0.90948
6637.77411	0.90794
6636.80974	0.90843
6635.84537	0.91143
6634.88099	0.91340
6633.91662	0.91358
6632.95225	0.91352
6631.98788	0.91301
6631.02351	0.91106
6630.05913	0.90884
6629.09476	0.90903
6628.13039	0.91088
6627.16602	0.91089
6626.20164	0.90906
6625.23727	0.90944
6624.27290	0.91265
6623.30853	0.91330
6622.34416	0.91058
6621.37978	0.90943
6620.41541	0.91085
6619.45104	0.91274
6618.48667	0.91423
6617.52229	0.91530
6616.55792	0.91471
6615.59355	0.91205
6614.62918	0.91011
6613.66481	0.90989
6612.70043	0.90970
6611.73606	0.90986
6610.77169	0.91118
6609.80732	0.91255
6608.84294	0.91349
6607.87857	0.91433
6606.91420	0.91358
6605.94983	0.91128
6604.98546	0.91036
6604.02108	0.91120
6603.05671	0.91170
6602.09234	0.91177
6601.12797	0.91186
6600.16359	0.91138
6599.19922	0.91016
6598.23485	0.90844
6597.27048	0.90714
6596.30611	0.90715
6595.34173	0.90830
6594.37736	0.90987
6593.41299	0.91148
6592.44862	0.91295
6591.48424	0.91294
6590.51987	0.91140
6589.55550	0.91015
6588.59113	0.90988
6587.62676	0.91088
6586.66238	0.91219
6585.69801	0.91262
6584.73364	0.91364
6583.76927	0.91530
6582.80489	0.91553
6581.84052	0.91477
6580.87615	0.91399
6579.91178	0.91284
6578.94740	0.91253
6577.98303	0.91361
6577.01866	0.91433
6576.05429	0.91377
6575.08992	0.91192
6574.12554	0.90989
6573.16117	0.90872
6572.19680	0.90794
6571.23243	0.90769
6570.26805	0.90797
6569.30368	0.90858
6568.33931	0.90903
6567.37494	0.90733
6566.41057	0.90522
6565.44619	0.90611
6564.48182	0.90764
6563.51745	0.90803
6562.55308	0.90941
6561.58870	0.91125
6560.62433	0.91092
6559.65996	0.90882
6558.69559	0.90870
6557.73122	0.91125
6556.76684	0.91297
6555.80247	0.91296
6554.83810	0.91298
6553.87373	0.91363
6552.90935	0.91326
6551.94498	0.90995
6550.98061	0.90679
6550.01624	0.90809
6549.05187	0.91141
6548.08749	0.91302
6547.12312	0.91355
6546.15875	0.91303
6545.19438	0.91140
6544.23000	0.91125
6543.26563	0.91229
6542.30126	0.91179
6541.33689	0.91071
6540.37252	0.91122
6539.40814	0.91292
6538.44377	0.91409
6537.47940	0.91365
6536.51503	0.91292
6535.55065	0.91361
6534.58628	0.91527
6533.62191	0.91619
6532.65754	0.91451
6531.69317	0.91121
6530.72879	0.90945
6529.76442	0.90871
6528.80005	0.90753
6527.83568	0.90853
6526.87130	0.91200
6525.90693	0.91401
6524.94256	0.91494
6523.97819	0.91770
6523.01382	0.92039
6522.04944	0.92020
6521.08507	0.91718
6520.12070	0.91316
6519.15633	0.91140
6518.19195	0.91298
6517.22758	0.91532
6516.26321	0.91629
6515.29884	0.91640
6514.33447	0.91636
6513.37009	0.91574
6512.40572	0.91428
6511.44135	0.91310
6510.47698	0.91408
6509.51260	0.91632
6508.54823	0.91648
6507.58386	0.91452
6506.61949	0.91320
6505.65511	0.91310
6504.69074	0.91355
6503.72637	0.91526
6502.76200	0.91733
6501.79763	0.91722
6500.83325	0.91555
6499.86888	0.91433
6498.90451	0.91408
6497.94014	0.91508
6496.97576	0.91674
6496.01139	0.91732
6495.04702	0.91651
6494.08265	0.91599
6493.11828	0.91631
6492.15390	0.91624
6491.18953	0.91571
6490.22516	0.91594
6489.26079	0.91714
6488.29641	0.91774
6487.33204	0.91645
6486.36767	0.91335
6485.40330	0.91084
6484.43893	0.91195
6483.47455	0.91471
6482.51018	0.91567
6481.54581	0.91538
6480.58144	0.91508
6479.61706	0.91474
6478.65269	0.91537
6477.68832	0.91732
6476.72395	0.91770
6475.75958	0.91518
6474.79520	0.91228
6473.83083	0.91065
6472.86646	0.91016
6471.90209	0.91027
6470.93771	0.91044
6469.97334	0.91059
6469.00897	0.91160
6468.04460	0.91421
6467.08023	0.91673
6466.11585	0.91733
6465.15148	0.91680
6464.18711	0.91547
6463.22274	0.91233
6462.25836	0.90908
6461.29399	0.90905
6460.32962	0.91191
6459.36525	0.91472
6458.40088	0.91580
6457.43650	0.91511
6456.47213	0.91435
6455.50776	0.91485
6454.54339	0.91514
6453.57901	0.91437
6452.61464	0.91364
6451.65027	0.91314
6450.68590	0.91253
6449.72153	0.91179
6448.75715	0.91182
6447.79278	0.91414
6446.82841	0.91769
6445.86404	0.91897
6444.89966	0.91689
6443.93529	0.91444
6442.97092	0.91356
6442.00655	0.91299
6441.04217	0.91291
6440.07780	0.91411
6439.11343	0.91535
6438.14906	0.91645
6437.18469	0.91757
6436.22031	0.91707
6435.25594	0.91556
6434.29157	0.91547
6433.32720	0.91584
6432.36282	0.91517
6431.39845	0.91522
6430.43408	0.91643
6429.46971	0.91660
6428.50534	0.91547
6427.54096	0.91497
6426.57659	0.91696
6425.61222	0.92050
6424.64785	0.92188
6423.68347	0.92123
6422.71910	0.92177
6421.75473	0.92234
6420.79036	0.92006
6419.82599	0.91653
6418.86161	0.91485
6417.89724	0.91471
6416.93287	0.91439
6415.96850	0.91380
6415.00412	0.91269
6414.03975	0.91130
6413.07538	0.91155
6412.11101	0.91283
6411.14664	0.91290
6410.18226	0.91320
6409.21789	0.91441
6408.25352	0.91393
6407.28915	0.91220
6406.32477	0.91165
6405.36040	0.91241
6404.39603	0.91409
6403.43166	0.91674
6402.46729	0.91987
6401.50291	0.92195
6400.53854	0.92211
6399.57417	0.92109
6398.60980	0.91928
6397.64542	0.91720
6396.68105	0.91642
6395.71668	0.91707
6394.75231	0.91695
6393.78794	0.91537
6392.82356	0.91460
6391.85919	0.91587
6390.89482	0.91792
6389.93045	0.91848
6388.96607	0.91675
6388.00170	0.91464
6387.03733	0.91343
6386.07296	0.91351
6385.10859	0.91547
6384.14421	0.91776
6383.17984	0.91874
6382.21547	0.91876
6381.25110	0.91817
6380.28672	0.91689
6379.32235	0.91595
6378.35798	0.91677
6377.39361	0.91821
6376.42924	0.91788
6375.46486	0.91588
6374.50049	0.91477
6373.53612	0.91654
6372.57175	0.91936
6371.60737	0.91976
6370.64300	0.91768
6369.67863	0.91505
6368.71426	0.91313
6367.74988	0.91231
6366.78551	0.91215
6365.82114	0.91294
6364.85677	0.91517
6363.89240	0.91771
6362.92802	0.91892
6361.96365	0.91780
6360.99928	0.91522
6360.03491	0.91450
6359.07053	0.91651
6358.10616	0.91795
6357.14179	0.91736
6356.17742	0.91699
6355.21305	0.91799
6354.24867	0.91898
6353.28430	0.91872
6352.31993	0.91723
6351.35556	0.91622
6350.39118	0.91686
6349.42681	0.91743
6348.46244	0.91781
6347.49807	0.91938
6346.53370	0.92048
6345.56932	0.92016
6344.60495	0.91941
6343.64058	0.91738
6342.67621	0.91427
6341.71183	0.91328
6340.74746	0.91512
6339.78309	0.91614
6338.81872	0.91476
6337.85435	0.91393
6336.88997	0.91461
6335.92560	0.91466
6334.96123	0.91468
6333.99686	0.91696
6333.03248	0.92016
6332.06811	0.92090
6331.10374	0.91923
6330.13937	0.91754
6329.17500	0.91682
6328.21062	0.91681
6327.24625	0.91631
6326.28188	0.91521
6325.31751	0.91489
6324.35313	0.91543
6323.38876	0.91644
6322.42439	0.91728
6321.46002	0.91754
6320.49565	0.91809
6319.53127	0.91848
6318.56690	0.91828
6317.60253	0.91810
6316.63816	0.91646
6315.67378	0.91287
6314.70941	0.91094
6313.74504	0.91316
6312.78067	0.91668
6311.81630	0.91870
6310.85192	0.92035
6309.88755	0.92172
6308.92318	0.92115
6307.95881	0.91951
6306.99443	0.91825
6306.03006	0.91702
6305.06569	0.91567
6304.10132	0.91512
6303.13695	0.91603
6302.17257	0.91747
6301.20820	0.91786
6300.24383	0.91804
6299.27946	0.91953
6298.31508	0.92086
6297.35071	0.92019
6296.38634	0.91899
6295.42197	0.91917
6294.45759	0.91920
6293.49322	0.91765
6292.52885	0.91660
6291.56448	0.91663
6290.60011	0.91662
6289.63573	0.91750
6288.67136	0.91872
6287.70699	0.91882
6286.74262	0.91874
6285.77824	0.91875
6284.81387	0.91848
6283.84950	0.91881
6282.88513	0.91919
6281.92076	0.91784
6280.95638	0.91539
6279.99201	0.91416
6279.02764	0.91457
6278.06327	0.91586
6277.09889	0.91780
6276.13452	0.91966
6275.17015	0.92091
6274.20578	0.92085
6273.24141	0.91950
6272.27703	0.91872
6271.31266	0.91887
6270.34829	0.91876
6269.38392	0.91860
6268.41954	0.91901
6267.45517	0.91940
6266.49080	0.91954
6265.52643	0.91953
6264.56206	0.91829
6263.59768	0.91624
6262.63331	0.91584
6261.66894	0.91784
6260.70457	0.91972
6259.74019	0.91955
6258.77582	0.91880
6257.81145	0.91804
6256.84708	0.91675
6255.88271	0.91621
6254.91833	0.91708
6253.95396	0.91915
6252.98959	0.92158
6252.02522	0.92294
6251.06084	0.92297
6250.09647	0.92185
6249.13210	0.91973
6248.16773	0.91862
6247.20336	0.92012
6246.23898	0.92215
6245.27461	0.92232
6244.31024	0.92105
6243.34587	0.91988
6242.38149	0.92030
6241.41712	0.92181
6240.45275	0.92166
6239.48838	0.92029
6238.52401	0.92070
6237.55963	0.92246
6236.59526	0.92360
6235.63089	0.92347
6234.66652	0.92221
6233.70214	0.92074
6232.73777	0.91979
6231.77340	0.91946
6230.80903	0.91943
6229.84465	0.91973
6228.88028	0.92107
6227.91591	0.92299
6226.95154	0.92387
6225.98717	0.92282
6225.02279	0.92113
6224.05842	0.92107
6223.09405	0.92237
6222.12968	0.92302
6221.16530	0.92260
6220.20093	0.92172
6219.23656	0.92083
6218.27219	0.92064
6217.30782	0.92052
6216.34344	0.91906
6215.37907	0.91734
6214.41470	0.91676
6213.45033	0.91636
6212.48595	0.91612
6211.52158	0.91679
6210.55721	0.91729
6209.59284	0.91741
6208.62847	0.91816
6207.66409	0.91937
6206.69972	0.92056
6205.73535	0.92187
6204.77098	0.92280
6203.80660	0.92270
6202.84223	0.92245
6201.87786	0.92277
6200.91349	0.92342
6199.94912	0.92373
6198.98474	0.92336
6198.02037	0.92299
6197.05600	0.92236
6196.09163	0.92070
6195.12725	0.91880
6194.16288	0.91749
6193.19851	0.91705
6192.23414	0.91797
6191.26977	0.91963
6190.30539	0.92051
6189.34102	0.92130
6188.37665	0.92325
6187.41228	0.92508
6186.44790	0.92493
6185.48353	0.92294
6184.51916	0.92085
6183.55479	0.92038
6182.59042	0.92141
6181.62604	0.92240
6180.66167	0.92306
6179.69730	0.92397
6178.73293	0.92391
6177.76855	0.92201
6176.80418	0.91973
6175.83981	0.91889
6174.87544	0.91988
6173.91107	0.92155
6172.94669	0.92289
6171.98232	0.92315
6171.01795	0.92167
6170.05358	0.92060
6169.08920	0.92207
6168.12483	0.92335
6167.16046	0.92240
6166.19609	0.92145
6165.23172	0.92174
6164.26734	0.92233
6163.30297	0.92264
6162.33860	0.92215
6161.37423	0.92122
6160.40985	0.92090
6159.44548	0.92065
6158.48111	0.92005
6157.51674	0.92044
6156.55236	0.92209
6155.58799	0.92391
6154.62362	0.92498
6153.65925	0.92464
6152.69488	0.92371
6151.73050	0.92351
6150.76613	0.92359
6149.80176	0.92329
6148.83739	0.92225
6147.87301	0.92069
6146.90864	0.92044
6145.94427	0.92182
6144.97990	0.92313
6144.01553	0.92348
6143.05115	0.92325
6142.08678	0.92313
6141.12241	0.92307
6140.15804	0.92270
6139.19366	0.92193
6138.22929	0.92100
6137.26492	0.92107
6136.30055	0.92239
6135.33618	0.92293
6134.37180	0.92187
6133.40743	0.92071
6132.44306	0.92016
6131.47869	0.92061
6130.51431	0.92283
6129.54994	0.92535
6128.58557	0.92599
6127.62120	0.92458
6126.65683	0.92214
6125.69245	0.92022
6124.72808	0.91961
6123.76371	0.91983
6122.79934	0.92085
6121.83496	0.92182
6120.87059	0.92145
6119.90622	0.92087
6118.94185	0.92096
6117.97748	0.92166
6117.01310	0.92313
6116.04873	0.92383
6115.08436	0.92367
6114.11999	0.92400
6113.15561	0.92350
6112.19124	0.92218
6111.22687	0.92182
6110.26250	0.92180
6109.29813	0.92225
6108.33375	0.92391
6107.36938	0.92500
6106.40501	0.92414
6105.44064	0.92240
6104.47626	0.92192
6103.51189	0.92272
6102.54752	0.92284
6101.58315	0.92190
6100.61878	0.92096
6099.65440	0.92108
6098.69003	0.92236
6097.72566	0.92353
6096.76129	0.92374
6095.79691	0.92350
6094.83254	0.92387
6093.86817	0.92508
6092.90380	0.92581
6091.93942	0.92497
6090.97505	0.92384
6090.01068	0.92427
6089.04631	0.92552
6088.08194	0.92506
6087.11756	0.92266
6086.15319	0.92107
6085.18882	0.92060
6084.22445	0.91878
6083.26007	0.91703
6082.29570	0.91918
6081.33133	0.92387
6080.36696	0.92676
6079.40259	0.92711
6078.43821	0.92610
6077.47384	0.92460
6076.50947	0.92413
6075.54510	0.92437
6074.58072	0.92394
6073.61635	0.92378
6072.65198	0.92430
6071.68761	0.92350
6070.72324	0.92165
6069.75886	0.92151
6068.79449	0.92234
6067.83012	0.92169
6066.86575	0.92090
6065.90137	0.92181
6064.93700	0.92332
6063.97263	0.92445
6063.00826	0.92518
6062.04389	0.92517
6061.07951	0.92503
6060.11514	0.92522
6059.15077	0.92428
6058.18640	0.92246
6057.22202	0.92221
6056.25765	0.92356
6055.29328	0.92473
6054.32891	0.92566
6053.36454	0.92654
6052.40016	0.92699
6051.43579	0.92736
6050.47142	0.92696
6049.50705	0.92550
6048.54267	0.92437
6047.57830	0.92310
6046.61393	0.92120
6045.64956	0.92080
6044.68519	0.92323
6043.72081	0.92640
6042.75644	0.92654
6041.79207	0.92325
6040.82770	0.92079
6039.86332	0.92220
6038.89895	0.92485
6037.93458	0.92502
6036.97021	0.92411
6036.00584	0.92475
6035.04146	0.92623
6034.07709	0.92703
6033.11272	0.92663
6032.14835	0.92528
6031.18397	0.92338
6030.21960	0.92093
6029.25523	0.91902
6028.29086	0.91974
6027.32649	0.92236
6026.36211	0.92402
6025.39774	0.92385
6024.43337	0.92296
6023.46900	0.92247
6022.50462	0.92218
6021.54025	0.92157
6020.57588	0.92132
6019.61151	0.92188
6018.64713	0.92298
6017.68276	0.92450
6016.71839	0.92565
6015.75402	0.92512
6014.78965	0.92338
6013.82527	0.92268
6012.86090	0.92371
6011.89653	0.92538
6010.93216	0.92702
6009.96778	0.92803
6009.00341	0.92768
6008.03904	0.92586
6007.07467	0.92349
6006.11030	0.92223
6005.14592	0.92272
6004.18155	0.92366
6003.21718	0.92390
6002.25281	0.92436
6001.28843	0.92627
6000.32406	0.92830
5999.35969	0.92837
5998.39532	0.92657
5997.43095	0.92492
5996.46657	0.92460
5995.50220	0.92477
5994.53783	0.92478
5993.57346	0.92466
5992.60908	0.92420
5991.64471	0.92394
5990.68034	0.92435
5989.71597	0.92443
5988.75160	0.92438
5987.78722	0.92505
5986.82285	0.92554
5985.85848	0.92555
5984.89411	0.92537
5983.92973	0.92424
5982.96536	0.92298
5982.00099	0.92351
5981.03662	0.92480
5980.07225	0.92467
5979.10787	0.92397
5978.14350	0.92382
5977.17913	0.92355
5976.21476	0.92351
5975.25038	0.92438
5974.28601	0.92534
5973.32164	0.92491
5972.35727	0.92284
5971.39290	0.92165
5970.42852	0.92295
5969.46415	0.92428
5968.49978	0.92404
5967.53541	0.92418
5966.57103	0.92547
5965.60666	0.92600
5964.64229	0.92482
5963.67792	0.92342
5962.71355	0.92346
5961.74917	0.92443
5960.78480	0.92513
5959.82043	0.92601
5958.85606	0.92747
5957.89168	0.92872
5956.92731	0.92893
5955.96294	0.92746
5954.99857	0.92539
5954.03420	0.92486
5953.06982	0.92574
5952.10545	0.92651
5951.14108	0.92611
5950.17671	0.92503
5949.21233	0.92493
5948.24796	0.92571
5947.28359	0.92618
5946.31922	0.92626
5945.35484	0.92588
5944.39047	0.92486
5943.42610	0.92446
5942.46173	0.92527
5941.49736	0.92600
5940.53298	0.92652
5939.56861	0.92799
5938.60424	0.92960
5937.63987	0.92940
5936.67549	0.92747
5935.71112	0.92592
5934.74675	0.92562
5933.78238	0.92538
5932.81801	0.92496
5931.85363	0.92563
5930.88926	0.92715
5929.92489	0.92787
5928.96052	0.92755
5927.99614	0.92725
5927.03177	0.92719
5926.06740	0.92716
5925.10303	0.92769
5924.13866	0.92854
5923.17428	0.92845
5922.20991	0.92766
5921.24554	0.92764
5920.28117	0.92825
5919.31679	0.92820
5918.35242	0.92792
5917.38805	0.92878
5916.42368	0.92961
5915.45931	0.92805
5914.49493	0.92548
5913.53056	0.92479
5912.56619	0.92528
5911.60182	0.92538
5910.63744	0.92535
5909.67307	0.92486
5908.70870	0.92375
5907.74433	0.92394
5906.77996	0.92610
5905.81558	0.92758
5904.85121	0.92652
5903.88684	0.92430
5902.92247	0.92385
5901.95809	0.92623
5900.99372	0.92844
5900.02935	0.92772
5899.06498	0.92589
5898.10061	0.92596
5897.13623	0.92797
5896.17186	0.92950
5895.20749	0.92862
5894.24312	0.92670
5893.27874	0.92608
5892.31437	0.92622
5891.35000	0.92589
5890.38563	0.92549
5889.42126	0.92607
5888.45688	0.92760
5887.49251	0.92823
5886.52814	0.92713
5885.56377	0.92592
5884.59939	0.92565
5883.63502	0.92568
5882.67065	0.92580
5881.70628	0.92633
5880.74190	0.92689
5879.77753	0.92801
5878.81316	0.93001
5877.84879	0.93089
5876.88442	0.92992
5875.92004	0.92849
5874.95567	0.92771
5873.99130	0.92824
5873.02693	0.92936
5872.06255	0.92964
5871.09818	0.92923
5870.13381	0.92910
5869.16944	0.92936
5868.20507	0.92938
5867.24069	0.92863
5866.27632	0.92753
5865.31195	0.92701
5864.34758	0.92732
5863.38320	0.92775
5862.41883	0.92720
5861.45446	0.92615
5860.49009	0.92619
5859.52572	0.92760
5858.56134	0.92961
5857.59697	0.93090
5856.63260	0.93070
5855.66823	0.93016
5854.70385	0.92980
5853.73948	0.92878
5852.77511	0.92801
5851.81074	0.92825
5850.84637	0.92857
5849.88199	0.92886
5848.91762	0.92933
5847.95325	0.93001
5846.98888	0.93107
5846.02450	0.93232
5845.06013	0.93318
5844.09576	0.93253
5843.13139	0.93005
5842.16702	0.92739
5841.20264	0.92599
5840.23827	0.92581
5839.27390	0.92670
5838.30953	0.92845
5837.34515	0.92981
5836.38078	0.93004
5835.41641	0.92956
5834.45204	0.92865
5833.48767	0.92744
5832.52329	0.92686
5831.55892	0.92801
5830.59455	0.92942
5829.63018	0.92901
5828.66580	0.92815
5827.70143	0.92897
5826.73706	0.93104
5825.77269	0.93280
5824.80832	0.93321
5823.84394	0.93196
5822.87957	0.92991
5821.91520	0.92836
5820.95083	0.92745
5819.98645	0.92637
5819.02208	0.92548
5818.05771	0.92600
5817.09334	0.92723
5816.12897	0.92752
5815.16459	0.92735
5814.20022	0.92806
5813.23585	0.92916
5812.27148	0.92939
5811.30710	0.92883
5810.34273	0.92819
5809.37836	0.92787
5808.41399	0.92799
5807.44961	0.92820
5806.48524	0.92828
5805.52087	0.92875
5804.55650	0.92969
5803.59213	0.93024
5802.62775	0.92992
5801.66338	0.92903
5800.69901	0.92857
5799.73464	0.92908
5798.77026	0.92979
5797.80589	0.92986
5796.84152	0.92907
5795.87715	0.92882
5794.91278	0.92977
5793.94840	0.92987
5792.98403	0.92903
5792.01966	0.92882
5791.05529	0.92880
5790.09091	0.92893
5789.12654	0.93005
5788.16217	0.93109
5787.19780	0.93076
5786.23343	0.92974
5785.26905	0.92946
5784.30468	0.93014
5783.34031	0.93097
5782.37594	0.93180
5781.41156	0.93227
5780.44719	0.93119
5779.48282	0.92907
5778.51845	0.92758
5777.55408	0.92759
5776.58970	0.92906
5775.62533	0.93086
5774.66096	0.93162
5773.69659	0.93113
5772.73221	0.92987
5771.76784	0.92820
5770.80347	0.92691
5769.83910	0.92698
5768.87473	0.92825
5767.91035	0.92948
5766.94598	0.92977
5765.98161	0.92931
5765.01724	0.92878
5764.05286	0.92861
5763.08849	0.92888
5762.12412	0.92968
5761.15975	0.93034
5760.19538	0.92986
5759.23100	0.92917
5758.26663	0.92964
5757.30226	0.93068
5756.33789	0.93142
5755.37351	0.93155
5754.40914	0.93058
5753.44477	0.92948
5752.48040	0.92986
5751.51603	0.93134
5750.55165	0.93245
5749.58728	0.93244
5748.62291	0.93174
5747.65854	0.93078
5746.69416	0.92981
5745.72979	0.92988
5744.76542	0.93077
5743.80105	0.93041
5742.83667	0.92878
5741.87230	0.92786
5740.90793	0.92809
5739.94356	0.92868
5738.97919	0.92963
5738.01481	0.93109
5737.05044	0.93171
5736.08607	0.93077
5735.12170	0.93020
5734.15732	0.93109
5733.19295	0.93244
5732.22858	0.93315
5731.26421	0.93277
5730.29984	0.93254
5729.33546	0.93318
5728.37109	0.93339
5727.40672	0.93269
5726.44235	0.93181
5725.47797	0.93149
5724.51360	0.93161
5723.54923	0.93114
5722.58486	0.93009
5721.62049	0.92982
5720.65611	0.93061
5719.69174	0.93171
5718.72737	0.93251
5717.76300	0.93262
5716.79862	0.93252
5715.83425	0.93300
5714.86988	0.93383
5713.90551	0.93367
5712.94114	0.93218
5711.97676	0.93118
5711.01239	0.93119
5710.04802	0.93062
5709.08365	0.92999
5708.11927	0.93068
5707.15490	0.93139
5706.19053	0.93086
5705.22616	0.93014
5704.26179	0.93001
5703.29741	0.92990
5702.33304	0.92973
5701.36867	0.93007
5700.40430	0.93104
5699.43992	0.93202
5698.47555	0.93209
5697.51118	0.93201
5696.54681	0.93270
5695.58244	0.93303
5694.61806	0.93276
5693.65369	0.93269
5692.68932	0.93263
5691.72495	0.93249
5690.76057	0.93224
5689.79620	0.93195
5688.83183	0.93228
5687.86746	0.93328
5686.90309	0.93403
5685.93871	0.93381
5684.97434	0.93312
5684.00997	0.93283
5683.04560	0.93298
5682.08122	0.93348
5681.11685	0.93403
5680.15248	0.93348
5679.18811	0.93184
5678.22374	0.93128
5677.25936	0.93223
5676.29499	0.93256
5675.33062	0.93233
5674.36625	0.93289
5673.40187	0.93354
5672.43750	0.93375
5671.47313	0.93406
5670.50876	0.93445
5669.54438	0.93434
5668.58001	0.93317
5667.61564	0.93199
5666.65127	0.93206
5665.68690	0.93234
5664.72252	0.93208
5663.75815	0.93192
5662.79378	0.93160
5661.82941	0.93096
5660.86503	0.93056
5659.90066	0.93060
5658.93629	0.93107
5657.97192	0.93178
5657.00755	0.93250
5656.04317	0.93333
5655.07880	0.93399
5654.11443	0.93393
5653.15006	0.93350
5652.18568	0.93348
5651.22131	0.93364
5650.25694	0.93365
5649.29257	0.93351
5648.32820	0.93328
5647.36382	0.93357
5646.39945	0.93402
5645.43508	0.93374
5644.47071	0.93340
5643.50633	0.93396
5642.54196	0.93499
5641.57759	0.93505
5640.61322	0.93448
5639.64885	0.93520
5638.68447	0.93664
5637.72010	0.93698
5636.75573	0.93623
5635.79136	0.93500
5634.82698	0.93411
5633.86261	0.93380
5632.89824	0.93270
5631.93387	0.93083
5630.96950	0.93030
5630.00512	0.93161
5629.04075	0.93308
5628.07638	0.93352
5627.11201	0.93304
5626.14763	0.93221
5625.18326	0.93189
5624.21889	0.93288
5623.25452	0.93444
5622.29015	0.93460
5621.32577	0.93318
5620.36140	0.93229
5619.39703	0.93297
5618.43266	0.93403
5617.46828	0.93428
5616.50391	0.93387
5615.53954	0.93346
5614.57517	0.93362
5613.61080	0.93464
5612.64642	0.93544
5611.68205	0.93457
5610.71768	0.93281
5609.75331	0.93203
5608.78893	0.93268
5607.82456	0.93392
5606.86019	0.93463
5605.89582	0.93420
5604.93144	0.93288
5603.96707	0.93167
5603.00270	0.93151
5602.03833	0.93235
5601.07396	0.93365
5600.10958	0.93475
5599.14521	0.93473
5598.18084	0.93381
5597.21647	0.93323
5596.25209	0.93340
5595.28772	0.93382
5594.32335	0.93400
5593.35898	0.93374
5592.39461	0.93325
5591.43023	0.93343
5590.46586	0.93479
5589.50149	0.93604
5588.53712	0.93614
5587.57274	0.93558
5586.60837	0.93498
5585.64400	0.93432
5584.67963	0.93314
5583.71526	0.93237
5582.75088	0.93360
5581.78651	0.93568
5580.82214	0.93624
5579.85777	0.93477
5578.89339	0.93266
5577.92902	0.93180
5576.96465	0.93251
5576.00028	0.93356
5575.03591	0.93387
5574.07153	0.93345
5573.10716	0.93285
5572.14279	0.93230
5571.17842	0.93227
5570.21404	0.93310
5569.24967	0.93393
5568.28530	0.93407
5567.32093	0.93382
5566.35656	0.93348
5565.39218	0.93335
5564.42781	0.93327
5563.46344	0.93272
5562.49907	0.93237
5561.53469	0.93289
5560.57032	0.93375
5559.60595	0.93457
5558.64158	0.93520
5557.67721	0.93550
5556.71283	0.93584
5555.74846	0.93584
5554.78409	0.93484
5553.81972	0.93355
5552.85534	0.93326
5551.89097	0.93386
5550.92660	0.93419
5549.96223	0.93450
5548.99786	0.93550
5548.03348	0.93655
5547.06911	0.93650
5546.10474	0.93525
5545.14037	0.93383
5544.17599	0.93321
5543.21162	0.93383
5542.24725	0.93511
5541.28288	0.93541
5540.31851	0.93447
5539.35413	0.93412
5538.38976	0.93522
5537.42539	0.93664
5536.46102	0.93754
5535.49664	0.93770
5534.53227	0.93671
5533.56790	0.93507
5532.60353	0.93435
5531.63915	0.93468
5530.67478	0.93504
5529.71041	0.93560
5528.74604	0.93619
5527.78167	0.93619
5526.81729	0.93596
5525.85292	0.93587
5524.88855	0.93620
5523.92418	0.93662
5522.95980	0.93621
5521.99543	0.93537
5521.03106	0.93502
5520.06669	0.93474
5519.10232	0.93422
5518.13794	0.93424
5517.17357	0.93540
5516.20920	0.93686
5515.24483	0.93710
5514.28045	0.93635
5513.31608	0.93606
5512.35171	0.93657
5511.38734	0.93686
5510.42297	0.93604
5509.45859	0.93475
5508.49422	0.93410
5507.52985	0.93402
5506.56548	0.93377
5505.60110	0.93386
5504.63673	0.93503
5503.67236	0.93581
5502.70799	0.93475
5501.74362	0.93346
5500.77924	0.93361
5499.81487	0.93471
5498.85050	0.93540
5497.88613	0.93542
5496.92175	0.93532
5495.95738	0.93513
5494.99301	0.93526
5494.02864	0.93615
5493.06427	0.93658
5492.09989	0.93619
5491.13552	0.93620
5490.17115	0.93630
5489.20678	0.93640
5488.24240	0.93688
5487.27803	0.93701
5486.31366	0.93666
5485.34929	0.93653
5484.38492	0.93704
5483.42054	0.93775
5482.45617	0.93756
5481.49180	0.93704
5480.52743	0.93735
5479.56305	0.93734
5478.59868	0.93630
5477.63431	0.93550
5476.66994	0.93503
5475.70557	0.93436
5474.74119	0.93473
5473.77682	0.93611
5472.81245	0.93731
5471.84808	0.93733
5470.88370	0.93622
5469.91933	0.93518
5468.95496	0.93502
5467.99059	0.93565
5467.02622	0.93682
5466.06184	0.93731
5465.09747	0.93659
5464.13310	0.93658
5463.16873	0.93762
5462.20435	0.93775
5461.23998	0.93721
5460.27561	0.93709
5459.31124	0.93774
5458.34686	0.93946
5457.38249	0.94113
5456.41812	0.94092
5455.45375	0.93944
5454.48938	0.93823
5453.52500	0.93757
5452.56063	0.93684
5451.59626	0.93584
5450.63189	0.93542
5449.66751	0.93626
5448.70314	0.93708
5447.73877	0.93664
5446.77440	0.93574
5445.81003	0.93554
5444.84565	0.93582
5443.88128	0.93575
5442.91691	0.93506
5441.95254	0.93415
5440.98816	0.93515
5440.02379	0.93737
5439.05942	0.93824
5438.09505	0.93799
5437.13068	0.93773
5436.16630	0.93740
5435.20193	0.93639
5434.23756	0.93454
5433.27319	0.93279
5432.30881	0.93215
5431.34444	0.93266
5430.38007	0.93347
5429.41570	0.93430
5428.45133	0.93619
5427.48695	0.93860
5426.52258	0.93963
5425.55821	0.93879
5424.59384	0.93719
5423.62946	0.93636
5422.66509	0.93673
5421.70072	0.93759
5420.73635	0.93793
5419.77198	0.93744
5418.80760	0.93704
5417.84323	0.93696
5416.87886	0.93713
5415.91449	0.93817
5414.95011	0.93916
5413.98574	0.93850
5413.02137	0.93725
5412.05700	0.93670
5411.09263	0.93757
5410.12825	0.93844
5409.16388	0.93764
5408.19951	0.93690
5407.23514	0.93692
5406.27076	0.93692
5405.30639	0.93667
5404.34202	0.93672
5403.37765	0.93695
5402.41328	0.93711
5401.44890	0.93764
5400.48453	0.93838
5399.52016	0.93878
5398.55579	0.93874
5397.59141	0.93848
5396.62704	0.93770
5395.66267	0.93670
5394.69830	0.93642
5393.73392	0.93605
5392.76955	0.93561
5391.80518	0.93640
5390.84081	0.93707
5389.87644	0.93686
5388.91206	0.93708
5387.94769	0.93745
5386.98332	0.93721
5386.01895	0.93730
5385.05457	0.93802
5384.09020	0.93843
5383.12583	0.93818
5382.16146	0.93793
5381.19709	0.93847
5380.23271	0.93930
5379.26834	0.93963
5378.30397	0.93934
5377.33960	0.93871
5376.37522	0.93782
5375.41085	0.93683
5374.44648	0.93644
5373.48211	0.93678
5372.51774	0.93754
5371.55336	0.93841
5370.58899	0.93862
5369.62462	0.93795
5368.66025	0.93731
5367.69587	0.93778
5366.73150	0.93893
5365.76713	0.93950
5364.80276	0.93951
5363.83839	0.93990
5362.87401	0.94040
5361.90964	0.94017
5360.94527	0.93952
5359.98090	0.93904
5359.01652	0.93844
5358.05215	0.93763
5357.08778	0.93750
5356.12341	0.93840
5355.15904	0.93910
5354.19466	0.93876
5353.23029	0.93877
5352.26592	0.93876
5351.30155	0.93790
5350.33717	0.93765
5349.37280	0.93868
5348.40843	0.93920
5347.44406	0.93883
5346.47969	0.93833
5345.51531	0.93776
5344.55094	0.93812
5343.58657	0.93906
5342.62220	0.93928
5341.65782	0.93908
5340.69345	0.93901
5339.72908	0.93920
5338.76471	0.93929
5337.80034	0.93952
5336.83596	0.94029
5335.87159	0.94099
5334.90722	0.94080
5333.94285	0.93945
5332.97847	0.93795
5332.01410	0.93831
5331.04973	0.93939
5330.08536	0.93890
5329.12099	0.93727
5328.15661	0.93632
5327.19224	0.93738
5326.22787	0.93879
5325.26350	0.93922
5324.29912	0.93908
5323.33475	0.93909
5322.37038	0.93954
5321.40601	0.94030
5320.44163	0.94080
5319.47726	0.94029
5318.51289	0.93928
5317.54852	0.93916
5316.58415	0.93993
5315.61977	0.94063
5314.65540	0.94098
5313.69103	0.94121
5312.72666	0.94154
5311.76228	0.94178
5310.79791	0.94137
5309.83354	0.94051
5308.86917	0.93988
5307.90480	0.93982
5306.94042	0.94064
5305.97605	0.94133
5305.01168	0.94086
5304.04731	0.93985
5303.08293	0.93899
5302.11856	0.93818
5301.15419	0.93786
5300.18982	0.93879
5299.22545	0.94048
5298.26107	0.94146
5297.29670	0.94156
5296.33233	0.94126
5295.36796	0.94045
5294.40358	0.93933
5293.43921	0.93863
5292.47484	0.93859
5291.51047	0.93928
5290.54610	0.94097
5289.58172	0.94243
5288.61735	0.94269
5287.65298	0.94272
5286.68861	0.94273
5285.72423	0.94194
5284.75986	0.94095
5283.79549	0.94091
5282.83112	0.94115
5281.86675	0.94113
5280.90237	0.94083
5279.93800	0.94020
5278.97363	0.93999
5278.00926	0.94017
5277.04488	0.94005
5276.08051	0.93978
5275.11614	0.93979
5274.15177	0.94020
5273.18740	0.94066
5272.22302	0.94034
5271.25865	0.93954
5270.29428	0.93969
5269.32991	0.94031
5268.36553	0.93987
5267.40116	0.93944
5266.43679	0.94008
5265.47242	0.94085
5264.50805	0.94048
5263.54367	0.93953
5262.57930	0.93924
5261.61493	0.93932
5260.65056	0.93943
5259.68618	0.93968
5258.72181	0.94003
5257.75744	0.94023
5256.79307	0.94012
5255.82869	0.94055
5254.86432	0.94190
5253.89995	0.94178
5252.93558	0.94057
5251.97121	0.94028
5251.00683	0.94083
5250.04246	0.94113
5249.07809	0.94095
5248.11372	0.94084
5247.14934	0.94052
5246.18497	0.93975
5245.22060	0.93951
5244.25623	0.94029
5243.29186	0.94076
5242.32748	0.94097
5241.36311	0.94171
5240.39874	0.94234
5239.43437	0.94216
5238.46999	0.94151
5237.50562	0.94085
5236.54125	0.94080
5235.57688	0.94126
5234.61251	0.94134
5233.64813	0.94118
5232.68376	0.94141
5231.71939	0.94239
5230.75502	0.94350
5229.79064	0.94343
5228.82627	0.94241
5227.86190	0.94121
5226.89753	0.94056
5225.93316	0.94101
5224.96878	0.94144
5224.00441	0.94078
5223.04004	0.94007
5222.07567	0.94020
5221.11129	0.94053
5220.14692	0.94026
5219.18255	0.93990
5218.21818	0.93990
5217.25381	0.93977
5216.28943	0.93966
5215.32506	0.93967
5214.36069	0.93951
5213.39632	0.93995
5212.43194	0.94129
5211.46757	0.94212
5210.50320	0.94170
5209.53883	0.94105
5208.57446	0.94123
5207.61008	0.94163
5206.64571	0.94140
5205.68134	0.94117
5204.71697	0.94136
5203.75259	0.94141
5202.78822	0.94179
5201.82385	0.94281
5200.85948	0.94330
5199.89511	0.94294
5198.93073	0.94292
5197.96636	0.94320
5197.00199	0.94262
5196.03762	0.94183
5195.07324	0.94147
5194.10887	0.94110
5193.14450	0.94097
5192.18013	0.94147
5191.21576	0.94197
5190.25138	0.94184
5189.28701	0.94146
5188.32264	0.94156
5187.35827	0.94185
5186.39389	0.94166
5185.42952	0.94096
5184.46515	0.94068
5183.50078	0.94108
5182.53640	0.94165
5181.57203	0.94220
5180.60766	0.94256
5179.64329	0.94262
5178.67892	0.94244
5177.71454	0.94207
5176.75017	0.94189
5175.78580	0.94219
5174.82143	0.94252
5173.85705	0.94199
5172.89268	0.94087
5171.92831	0.94065
5170.96394	0.94179
5169.99957	0.94321
5169.03519	0.94401
5168.07082	0.94372
5167.10645	0.94263
5166.14208	0.94208
5165.17770	0.94210
5164.21333	0.94156
5163.24896	0.94145
5162.28459	0.94264
5161.32022	0.94322
5160.35584	0.94252
5159.39147	0.94231
5158.42710	0.94271
5157.46273	0.94232
5156.49835	0.94162
5155.53398	0.94165
5154.56961	0.94179
5153.60524	0.94183
5152.64087	0.94174
5151.67649	0.94140
5150.71212	0.94191
5149.74775	0.94305
5148.78338	0.94291
5147.81900	0.94168
5146.85463	0.94133
5145.89026	0.94209
5144.92589	0.94269
5143.96152	0.94286
5142.99714	0.94297
5142.03277	0.94289
5141.06840	0.94239
5140.10403	0.94192
5139.13965	0.94242
5138.17528	0.94396
5137.21091	0.94531
5136.24654	0.94505
5135.28217	0.94345
5134.31779	0.94237
5133.35342	0.94234
5132.38905	0.94254
5131.42468	0.94279
5130.46030	0.94316
5129.49593	0.94332
5128.53156	0.94330
5127.56719	0.94351
5126.60282	0.94382
5125.63844	0.94387
5124.67407	0.94398
5123.70970	0.94397
5122.74533	0.94325
5121.78095	0.94270
5120.81658	0.94296
5119.85221	0.94300
5118.88784	0.94252
5117.92346	0.94215
5116.95909	0.94211
5115.99472	0.94240
5115.03035	0.94298
5114.06598	0.94370
5113.10160	0.94421
5112.13723	0.94420
5111.17286	0.94400
5110.20849	0.94426
5109.24411	0.94433
5108.27974	0.94351
5107.31537	0.94292
5106.35100	0.94316
5105.38663	0.94349
5104.42225	0.94370
5103.45788	0.94413
5102.49351	0.94459
5101.52914	0.94468
5100.56476	0.94446
5099.60039	0.94417
5098.63602	0.94417
5097.67165	0.94439
5096.70728	0.94420
5095.74290	0.94372
5094.77853	0.94346
5093.81416	0.94367
5092.84979	0.94433
5091.88541	0.94490
5090.92104	0.94497
5089.95667	0.94436
5088.99230	0.94336
5088.02793	0.94304
5087.06355	0.94371
5086.09918	0.94482
5085.13481	0.94605
5084.17044	0.94658
5083.20606	0.94584
5082.24169	0.94488
5081.27732	0.94485
5080.31295	0.94517
5079.34858	0.94486
5078.38420	0.94407
5077.41983	0.94328
5076.45546	0.94312
5075.49109	0.94386
5074.52671	0.94454
5073.56234	0.94460
5072.59797	0.94482
5071.63360	0.94550
5070.66923	0.94598
[truncated: 4,740 more rows]
