# Supplementary material for: Ultrathin 2 nm gold as impedance-matched absorber for infrared light
Source: Nat Commun. 2020 May 1;11:2161. doi: 10.1038/s41467-020-15762-3 (PMC7195431; doi:10.1038/s41467-020-15762-3)
Supplement: Supplementary file 3 — Source Data [file 41467_2020_15762_MOESM3_ESM.zip › SOURCE DATA/Fig.3 - SiN optical measurements and dataprocessing/SiN-50nm-TRA02.dpt]

6998.44933	0.90002
6997.48496	0.89877
6996.52058	0.89880
6995.55621	0.89950
6994.59184	0.90116
6993.62747	0.90314
6992.66309	0.90327
6991.69872	0.90263
6990.73435	0.90259
6989.76998	0.90232
6988.80561	0.90200
6987.84123	0.90382
6986.87686	0.90694
6985.91249	0.90739
6984.94812	0.90555
6983.98374	0.90454
6983.01937	0.90540
6982.05500	0.90618
6981.09063	0.90455
6980.12626	0.90263
6979.16188	0.90248
6978.19751	0.90361
6977.23314	0.90520
6976.26877	0.90641
6975.30439	0.90656
6974.34002	0.90533
6973.37565	0.90433
6972.41128	0.90534
6971.44691	0.90826
6970.48253	0.91079
6969.51816	0.91068
6968.55379	0.90860
6967.58942	0.90513
6966.62504	0.90152
6965.66067	0.90039
6964.69630	0.90147
6963.73193	0.90222
6962.76756	0.90178
6961.80318	0.90298
6960.83881	0.90536
6959.87444	0.90529
6958.91007	0.90469
6957.94569	0.90503
6956.98132	0.90599
6956.01695	0.90885
6955.05258	0.91032
6954.08821	0.90726
6953.12383	0.90263
6952.15946	0.90047
6951.19509	0.90328
6950.23072	0.90997
6949.26634	0.91695
6948.30197	0.92136
6947.33760	0.91957
6946.37323	0.91125
6945.40886	0.90428
6944.44448	0.90328
6943.48011	0.90405
6942.51574	0.90416
6941.55137	0.90566
6940.58699	0.90707
6939.62262	0.90593
6938.65825	0.90488
6937.69388	0.90579
6936.72951	0.90586
6935.76513	0.90460
6934.80076	0.90459
6933.83639	0.90599
6932.87202	0.90574
6931.90764	0.90229
6930.94327	0.89974
6929.97890	0.90170
6929.01453	0.90529
6928.05015	0.90725
6927.08578	0.90730
6926.12141	0.90657
6925.15704	0.90595
6924.19267	0.90559
6923.22829	0.90592
6922.26392	0.90478
6921.29955	0.90091
6920.33518	0.89872
6919.37080	0.89965
6918.40643	0.90026
6917.44206	0.90087
6916.47769	0.90420
6915.51332	0.90849
6914.54894	0.90985
6913.58457	0.90690
6912.62020	0.90275
6911.65583	0.90110
6910.69145	0.90129
6909.72708	0.90154
6908.76271	0.90224
6907.79834	0.90306
6906.83397	0.90403
6905.86959	0.90650
6904.90522	0.91004
6903.94085	0.91244
6902.97648	0.91125
6902.01210	0.90815
6901.04773	0.90870
6900.08336	0.91129
6899.11899	0.91024
6898.15462	0.90821
6897.19024	0.90838
6896.22587	0.90827
6895.26150	0.90729
6894.29713	0.90537
6893.33275	0.90297
6892.36838	0.90311
6891.40401	0.90570
6890.43964	0.90785
6889.47527	0.90706
6888.51089	0.90400
6887.54652	0.90364
6886.58215	0.90857
6885.61778	0.91502
6884.65340	0.91756
6883.68903	0.91588
6882.72466	0.91338
6881.76029	0.91089
6880.79592	0.90938
6879.83154	0.90959
6878.86717	0.90946
6877.90280	0.91034
6876.93843	0.91324
6875.97405	0.91398
6875.00968	0.91162
6874.04531	0.90856
6873.08094	0.90606
6872.11657	0.90693
6871.15219	0.91128
6870.18782	0.91355
6869.22345	0.91127
6868.25908	0.90735
6867.29470	0.90581
6866.33033	0.90866
6865.36596	0.91306
6864.40159	0.91438
6863.43722	0.91280
6862.47284	0.91109
6861.50847	0.91036
6860.54410	0.91031
6859.57973	0.90995
6858.61535	0.90947
6857.65098	0.90890
6856.68661	0.90703
6855.72224	0.90458
6854.75786	0.90310
6853.79349	0.90341
6852.82912	0.90541
6851.86475	0.90748
6850.90038	0.90838
6849.93600	0.90843
6848.97163	0.91022
6848.00726	0.91477
6847.04289	0.91738
6846.07851	0.91582
6845.11414	0.91359
6844.14977	0.91198
6843.18540	0.90896
6842.22103	0.90484
6841.25665	0.90297
6840.29228	0.90425
6839.32791	0.90732
6838.36354	0.91066
6837.39916	0.91030
6836.43479	0.90526
6835.47042	0.90211
6834.50605	0.90534
6833.54168	0.91019
6832.57730	0.91026
6831.61293	0.90694
6830.64856	0.90498
6829.68419	0.90355
6828.71981	0.90198
6827.75544	0.90502
6826.79107	0.91217
6825.82670	0.91476
6824.86233	0.90996
6823.89795	0.90591
6822.93358	0.90720
6821.96921	0.90911
6821.00484	0.90866
6820.04046	0.90820
6819.07609	0.90890
6818.11172	0.90950
6817.14735	0.90867
6816.18298	0.90783
6815.21860	0.90899
6814.25423	0.91009
6813.28986	0.90961
6812.32549	0.90973
6811.36111	0.91097
6810.39674	0.91225
6809.43237	0.91296
6808.46800	0.91085
6807.50363	0.90622
6806.53925	0.90505
6805.57488	0.90937
6804.61051	0.91338
6803.64614	0.91342
6802.68176	0.91252
6801.71739	0.91353
6800.75302	0.91483
6799.78865	0.91331
6798.82428	0.91055
6797.85990	0.90963
6796.89553	0.90833
6795.93116	0.90515
6794.96679	0.90344
6794.00241	0.90541
6793.03804	0.90879
6792.07367	0.90917
6791.10930	0.90691
6790.14493	0.90645
6789.18055	0.90822
6788.21618	0.91077
6787.25181	0.91335
6786.28744	0.91419
6785.32306	0.91397
6784.35869	0.91487
6783.39432	0.91548
6782.42995	0.91412
6781.46557	0.91192
6780.50120	0.91030
6779.53683	0.90962
6778.57246	0.90878
6777.60809	0.90815
6776.64371	0.90957
6775.67934	0.91102
6774.71497	0.91053
6773.75060	0.90970
6772.78622	0.90876
6771.82185	0.90759
6770.85748	0.90859
6769.89311	0.91186
6768.92874	0.91266
6767.96436	0.90915
6766.99999	0.90556
6766.03562	0.90615
6765.07125	0.91160
6764.10687	0.91720
6763.14250	0.91580
6762.17813	0.90894
6761.21376	0.90619
6760.24939	0.90995
6759.28501	0.91377
6758.32064	0.91440
6757.35627	0.91290
6756.39190	0.90999
6755.42752	0.90716
6754.46315	0.90696
6753.49878	0.91086
6752.53441	0.91491
6751.57004	0.91435
6750.60566	0.91195
6749.64129	0.91120
6748.67692	0.91031
6747.71255	0.90839
6746.74817	0.90766
6745.78380	0.90805
6744.81943	0.90790
6743.85506	0.90795
6742.89069	0.91017
6741.92631	0.91459
6740.96194	0.91799
6739.99757	0.91859
6739.03320	0.91808
6738.06882	0.91606
6737.10445	0.91231
6736.14008	0.90985
6735.17571	0.90987
6734.21134	0.91017
6733.24696	0.91072
6732.28259	0.91307
6731.31822	0.91481
6730.35385	0.91444
6729.38947	0.91318
6728.42510	0.91031
6727.46073	0.90710
6726.49636	0.90742
6725.53199	0.91154
6724.56761	0.91491
6723.60324	0.91474
6722.63887	0.91406
6721.67450	0.91491
6720.71012	0.91513
6719.74575	0.91300
6718.78138	0.90970
6717.81701	0.90727
6716.85263	0.90650
6715.88826	0.90787
6714.92389	0.91129
6713.95952	0.91413
6712.99515	0.91404
6712.03077	0.91291
6711.06640	0.91362
6710.10203	0.91616
6709.13766	0.91852
6708.17328	0.91816
6707.20891	0.91494
6706.24454	0.91330
6705.28017	0.91502
6704.31580	0.91497
6703.35142	0.91185
6702.38705	0.91058
6701.42268	0.91233
6700.45831	0.91425
6699.49393	0.91490
6698.52956	0.91512
6697.56519	0.91528
6696.60082	0.91396
6695.63645	0.91135
6694.67207	0.91132
6693.70770	0.91514
6692.74333	0.91645
6691.77896	0.91293
6690.81458	0.91106
6689.85021	0.91216
6688.88584	0.91088
6687.92147	0.90631
6686.95710	0.90335
6685.99272	0.90474
6685.02835	0.90772
6684.06398	0.90896
6683.09961	0.90968
6682.13523	0.91119
6681.17086	0.91077
6680.20649	0.90894
6679.24212	0.90938
6678.27775	0.91207
6677.31337	0.91461
6676.34900	0.91523
6675.38463	0.91518
6674.42026	0.91512
6673.45588	0.91293
6672.49151	0.90992
6671.52714	0.90839
6670.56277	0.90829
6669.59840	0.90980
6668.63402	0.91146
6667.66965	0.91179
6666.70528	0.91274
6665.74091	0.91494
6664.77653	0.91576
6663.81216	0.91334
6662.84779	0.90974
6661.88342	0.91002
6660.91905	0.91415
6659.95467	0.91664
6658.99030	0.91640
6658.02593	0.91499
6657.06156	0.91235
6656.09718	0.90991
6655.13281	0.90869
6654.16844	0.90837
6653.20407	0.90931
6652.23970	0.91149
6651.27532	0.91308
6650.31095	0.91203
6649.34658	0.91081
6648.38221	0.91138
6647.41783	0.91126
6646.45346	0.91097
6645.48909	0.91196
6644.52472	0.91277
6643.56034	0.91279
6642.59597	0.91247
6641.63160	0.91255
6640.66723	0.91336
6639.70286	0.91430
6638.73848	0.91397
6637.77411	0.91218
6636.80974	0.91275
6635.84537	0.91671
6634.88099	0.91861
6633.91662	0.91609
6632.95225	0.91339
6631.98788	0.91336
6631.02351	0.91414
6630.05913	0.91337
6629.09476	0.91147
6628.13039	0.90979
6627.16602	0.90866
6626.20164	0.90892
6625.23727	0.91022
6624.27290	0.91088
6623.30853	0.91083
6622.34416	0.91076
6621.37978	0.91232
6620.41541	0.91621
6619.45104	0.91936
6618.48667	0.91902
6617.52229	0.91579
6616.55792	0.91113
6615.59355	0.90726
6614.62918	0.90731
6613.66481	0.91036
6612.70043	0.91227
6611.73606	0.91268
6610.77169	0.91406
6609.80732	0.91601
6608.84294	0.91561
6607.87857	0.91337
6606.91420	0.91307
6605.94983	0.91470
6604.98546	0.91573
6604.02108	0.91661
6603.05671	0.91764
6602.09234	0.91691
6601.12797	0.91497
6600.16359	0.91454
6599.19922	0.91565
6598.23485	0.91556
6597.27048	0.91326
6596.30611	0.91081
6595.34173	0.91062
6594.37736	0.91355
6593.41299	0.91820
6592.44862	0.92090
6591.48424	0.91868
6590.51987	0.91434
6589.55550	0.91256
6588.59113	0.91281
6587.62676	0.91304
6586.66238	0.91333
6585.69801	0.91379
6584.73364	0.91422
6583.76927	0.91442
6582.80489	0.91493
6581.84052	0.91599
6580.87615	0.91518
6579.91178	0.91222
6578.94740	0.91131
6577.98303	0.91298
6577.01866	0.91462
6576.05429	0.91656
6575.08992	0.91770
6574.12554	0.91661
6573.16117	0.91635
6572.19680	0.91763
6571.23243	0.91691
6570.26805	0.91428
6569.30368	0.91304
6568.33931	0.91317
6567.37494	0.91202
6566.41057	0.91021
6565.44619	0.91024
6564.48182	0.91163
6563.51745	0.91307
6562.55308	0.91428
6561.58870	0.91498
6560.62433	0.91475
6559.65996	0.91352
6558.69559	0.91301
6557.73122	0.91374
6556.76684	0.91405
6555.80247	0.91354
6554.83810	0.91207
6553.87373	0.91009
6552.90935	0.90895
6551.94498	0.90825
6550.98061	0.90801
6550.01624	0.90946
6549.05187	0.91181
6548.08749	0.91384
6547.12312	0.91535
6546.15875	0.91552
6545.19438	0.91484
6544.23000	0.91506
6543.26563	0.91544
6542.30126	0.91480
6541.33689	0.91526
6540.37252	0.91760
6539.40814	0.91829
6538.44377	0.91556
6537.47940	0.91218
6536.51503	0.91114
6535.55065	0.91246
6534.58628	0.91450
6533.62191	0.91568
6532.65754	0.91548
6531.69317	0.91555
6530.72879	0.91618
6529.76442	0.91569
6528.80005	0.91495
6527.83568	0.91601
6526.87130	0.91818
6525.90693	0.91875
6524.94256	0.91722
6523.97819	0.91616
6523.01382	0.91713
6522.04944	0.91819
6521.08507	0.91608
6520.12070	0.91217
6519.15633	0.91131
6518.19195	0.91375
6517.22758	0.91579
6516.26321	0.91709
6515.29884	0.92015
6514.33447	0.92285
6513.37009	0.92207
6512.40572	0.91980
6511.44135	0.91831
6510.47698	0.91873
6509.51260	0.92006
6508.54823	0.91822
6507.58386	0.91388
6506.61949	0.91243
6505.65511	0.91444
6504.69074	0.91614
6503.72637	0.91666
6502.76200	0.91745
6501.79763	0.91755
6500.83325	0.91588
6499.86888	0.91414
6498.90451	0.91422
6497.94014	0.91604
6496.97576	0.91780
6496.01139	0.91747
6495.04702	0.91566
6494.08265	0.91564
6493.11828	0.91786
6492.15390	0.91953
6491.18953	0.91974
6490.22516	0.91913
6489.26079	0.91875
6488.29641	0.91959
6487.33204	0.92003
6486.36767	0.91833
6485.40330	0.91674
6484.43893	0.91779
6483.47455	0.91894
6482.51018	0.91694
6481.54581	0.91382
6480.58144	0.91313
6479.61706	0.91463
6478.65269	0.91582
6477.68832	0.91645
6476.72395	0.91759
6475.75958	0.91764
6474.79520	0.91564
6473.83083	0.91473
6472.86646	0.91597
6471.90209	0.91539
6470.93771	0.91241
6469.97334	0.91124
6469.00897	0.91293
6468.04460	0.91545
6467.08023	0.91749
6466.11585	0.91918
6465.15148	0.92003
6464.18711	0.91801
6463.22274	0.91434
6462.25836	0.91334
6461.29399	0.91433
6460.32962	0.91335
6459.36525	0.91276
6458.40088	0.91621
6457.43650	0.91945
6456.47213	0.91940
6455.50776	0.91865
6454.54339	0.91763
6453.57901	0.91645
6452.61464	0.91680
6451.65027	0.91804
6450.68590	0.91911
6449.72153	0.91959
6448.75715	0.91907
6447.79278	0.91894
6446.82841	0.91977
6445.86404	0.91980
6444.89966	0.91859
6443.93529	0.91745
6442.97092	0.91647
6442.00655	0.91583
6441.04217	0.91694
6440.07780	0.91848
6439.11343	0.91777
6438.14906	0.91664
6437.18469	0.91705
6436.22031	0.91681
6435.25594	0.91571
6434.29157	0.91583
6433.32720	0.91682
6432.36282	0.91855
6431.39845	0.92150
6430.43408	0.92336
6429.46971	0.92279
6428.50534	0.92098
6427.54096	0.91790
6426.57659	0.91484
6425.61222	0.91410
6424.64785	0.91530
6423.68347	0.91807
6422.71910	0.92181
6421.75473	0.92425
6420.79036	0.92431
6419.82599	0.92198
6418.86161	0.91900
6417.89724	0.91785
6416.93287	0.91738
6415.96850	0.91537
6415.00412	0.91289
6414.03975	0.91233
6413.07538	0.91437
6412.11101	0.91681
6411.14664	0.91746
6410.18226	0.91780
6409.21789	0.91816
6408.25352	0.91687
6407.28915	0.91535
6406.32477	0.91501
6405.36040	0.91537
6404.39603	0.91640
6403.43166	0.91848
6402.46729	0.92133
6401.50291	0.92295
6400.53854	0.92259
6399.57417	0.92157
6398.60980	0.92030
6397.64542	0.91915
6396.68105	0.91890
6395.71668	0.91941
6394.75231	0.91927
6393.78794	0.91786
6392.82356	0.91649
6391.85919	0.91604
6390.89482	0.91714
6389.93045	0.91950
6388.96607	0.92013
6388.00170	0.91837
6387.03733	0.91757
6386.07296	0.91880
6385.10859	0.92023
6384.14421	0.92089
6383.17984	0.92126
6382.21547	0.92144
6381.25110	0.92053
6380.28672	0.91895
6379.32235	0.91875
6378.35798	0.91974
6377.39361	0.91946
6376.42924	0.91796
6375.46486	0.91792
6374.50049	0.91987
6373.53612	0.92171
6372.57175	0.92199
6371.60737	0.92157
6370.64300	0.92090
6369.67863	0.91885
6368.71426	0.91662
6367.74988	0.91570
6366.78551	0.91574
6365.82114	0.91734
6364.85677	0.91968
6363.89240	0.92058
6362.92802	0.92006
6361.96365	0.91914
6360.99928	0.91885
6360.03491	0.92001
6359.07053	0.92182
6358.10616	0.92244
6357.14179	0.92199
6356.17742	0.92215
6355.21305	0.92264
6354.24867	0.92246
6353.28430	0.92149
6352.31993	0.91982
6351.35556	0.91908
6350.39118	0.92015
6349.42681	0.92097
6348.46244	0.92100
6347.49807	0.92163
6346.53370	0.92273
6345.56932	0.92380
6344.60495	0.92465
6343.64058	0.92397
6342.67621	0.92140
6341.71183	0.91932
6340.74746	0.91877
6339.78309	0.91758
6338.81872	0.91491
6337.85435	0.91270
6336.88997	0.91261
6335.92560	0.91470
6334.96123	0.91749
6333.99686	0.91931
6333.03248	0.91991
6332.06811	0.91981
6331.10374	0.91994
6330.13937	0.92042
6329.17500	0.92008
6328.21062	0.91931
6327.24625	0.91955
6326.28188	0.91982
6325.31751	0.91868
6324.35313	0.91787
6323.38876	0.91960
6322.42439	0.92196
6321.46002	0.92222
6320.49565	0.92165
6319.53127	0.92168
6318.56690	0.92149
6317.60253	0.92101
6316.63816	0.91951
6315.67378	0.91647
6314.70941	0.91478
6313.74504	0.91683
6312.78067	0.92091
6311.81630	0.92312
6310.85192	0.92224
6309.88755	0.92121
6308.92318	0.92193
6307.95881	0.92306
6306.99443	0.92293
6306.03006	0.92120
6305.06569	0.91878
6304.10132	0.91737
6303.13695	0.91786
6302.17257	0.91880
6301.20820	0.91924
6300.24383	0.92085
6299.27946	0.92378
6298.31508	0.92557
6297.35071	0.92542
6296.38634	0.92455
6295.42197	0.92348
6294.45759	0.92218
6293.49322	0.92128
6292.52885	0.92129
6291.56448	0.92186
6290.60011	0.92281
6289.63573	0.92351
6288.67136	0.92274
6287.70699	0.92124
6286.74262	0.91984
6285.77824	0.91844
6284.81387	0.91862
6283.84950	0.92061
6282.88513	0.92226
6281.92076	0.92302
6280.95638	0.92312
6279.99201	0.92247
6279.02764	0.92141
6278.06327	0.92028
6277.09889	0.92012
6276.13452	0.92228
6275.17015	0.92512
6274.20578	0.92472
6273.24141	0.92184
6272.27703	0.92056
6271.31266	0.92072
6270.34829	0.92040
6269.38392	0.92090
6268.41954	0.92356
6267.45517	0.92628
6266.49080	0.92698
6265.52643	0.92539
6264.56206	0.92150
6263.59768	0.91802
6262.63331	0.91797
6261.66894	0.92016
6260.70457	0.92208
6259.74019	0.92257
6258.77582	0.92163
6257.81145	0.92061
6256.84708	0.92108
6255.88271	0.92182
6254.91833	0.92175
6253.95396	0.92292
6252.98959	0.92476
6252.02522	0.92405
6251.06084	0.92138
6250.09647	0.91965
6249.13210	0.91947
6248.16773	0.91994
6247.20336	0.92054
6246.23898	0.92061
6245.27461	0.92070
6244.31024	0.92189
6243.34587	0.92339
6242.38149	0.92433
6241.41712	0.92467
6240.45275	0.92446
6239.48838	0.92460
6238.52401	0.92496
6237.55963	0.92387
6236.59526	0.92240
6235.63089	0.92260
6234.66652	0.92345
6233.70214	0.92351
6232.73777	0.92254
6231.77340	0.92088
6230.80903	0.91981
6229.84465	0.92030
6228.88028	0.92195
6227.91591	0.92428
6226.95154	0.92590
6225.98717	0.92507
6225.02279	0.92407
6224.05842	0.92522
6223.09405	0.92667
6222.12968	0.92685
6221.16530	0.92632
6220.20093	0.92582
6219.23656	0.92504
6218.27219	0.92391
6217.30782	0.92314
6216.34344	0.92247
6215.37907	0.92210
6214.41470	0.92279
6213.45033	0.92376
6212.48595	0.92439
6211.52158	0.92444
6210.55721	0.92300
6209.59284	0.92086
6208.62847	0.92014
6207.66409	0.92107
6206.69972	0.92292
6205.73535	0.92502
6204.77098	0.92553
6203.80660	0.92412
6202.84223	0.92261
6201.87786	0.92205
6200.91349	0.92272
6199.94912	0.92445
6198.98474	0.92611
6198.02037	0.92733
6197.05600	0.92856
6196.09163	0.92863
6195.12725	0.92679
6194.16288	0.92505
6193.19851	0.92447
6192.23414	0.92420
6191.26977	0.92342
6190.30539	0.92192
6189.34102	0.92154
6188.37665	0.92375
6187.41228	0.92665
6186.44790	0.92732
6185.48353	0.92549
6184.51916	0.92397
6183.55479	0.92409
6182.59042	0.92423
6181.62604	0.92427
6180.66167	0.92579
6179.69730	0.92726
6178.73293	0.92651
6177.76855	0.92523
6176.80418	0.92459
6175.83981	0.92376
6174.87544	0.92348
6173.91107	0.92399
6172.94669	0.92417
6171.98232	0.92363
6171.01795	0.92214
6170.05358	0.92100
6169.08920	0.92273
6168.12483	0.92586
6167.16046	0.92665
6166.19609	0.92495
6165.23172	0.92343
6164.26734	0.92325
6163.30297	0.92330
6162.33860	0.92325
6161.37423	0.92386
6160.40985	0.92471
6159.44548	0.92431
6158.48111	0.92288
6157.51674	0.92279
6156.55236	0.92470
6155.58799	0.92659
6154.62362	0.92649
6153.65925	0.92465
6152.69488	0.92303
6151.73050	0.92282
6150.76613	0.92355
6149.80176	0.92417
6148.83739	0.92435
6147.87301	0.92423
6146.90864	0.92444
6145.94427	0.92553
6144.97990	0.92631
6144.01553	0.92649
6143.05115	0.92695
6142.08678	0.92644
6141.12241	0.92451
6140.15804	0.92341
6139.19366	0.92342
6138.22929	0.92270
6137.26492	0.92246
6136.30055	0.92473
6135.33618	0.92679
6134.37180	0.92652
6133.40743	0.92646
6132.44306	0.92711
6131.47869	0.92724
6130.51431	0.92763
6129.54994	0.92770
6128.58557	0.92688
6127.62120	0.92602
6126.65683	0.92434
6125.69245	0.92215
6124.72808	0.92125
6123.76371	0.92192
6122.79934	0.92375
6121.83496	0.92580
6120.87059	0.92662
6119.90622	0.92590
6118.94185	0.92470
6117.97748	0.92434
6117.01310	0.92530
6116.04873	0.92677
6115.08436	0.92719
6114.11999	0.92597
6113.15561	0.92422
6112.19124	0.92392
6111.22687	0.92525
6110.26250	0.92663
6109.29813	0.92762
6108.33375	0.92802
6107.36938	0.92738
6106.40501	0.92661
6105.44064	0.92663
6104.47626	0.92698
6103.51189	0.92645
6102.54752	0.92523
6101.58315	0.92426
6100.61878	0.92352
6099.65440	0.92353
6098.69003	0.92421
6097.72566	0.92394
6096.76129	0.92407
6095.79691	0.92705
6094.83254	0.93079
6093.86817	0.93219
6092.90380	0.93074
6091.93942	0.92749
6090.97505	0.92557
6090.01068	0.92634
6089.04631	0.92650
6088.08194	0.92399
6087.11756	0.92152
6086.15319	0.92136
6085.18882	0.92212
6084.22445	0.92215
6083.26007	0.92212
6082.29570	0.92400
6081.33133	0.92746
6080.36696	0.92937
6079.40259	0.92925
6078.43821	0.92923
6077.47384	0.92916
6076.50947	0.92805
6075.54510	0.92649
6074.58072	0.92513
6073.61635	0.92484
6072.65198	0.92628
6071.68761	0.92783
6070.72324	0.92804
6069.75886	0.92772
6068.79449	0.92728
6067.83012	0.92592
6066.86575	0.92421
6065.90137	0.92453
6064.93700	0.92717
6063.97263	0.92931
6063.00826	0.92940
6062.04389	0.92834
6061.07951	0.92745
6060.11514	0.92718
6059.15077	0.92682
6058.18640	0.92592
6057.22202	0.92506
6056.25765	0.92447
6055.29328	0.92410
6054.32891	0.92439
6053.36454	0.92502
6052.40016	0.92589
6051.43579	0.92718
6050.47142	0.92699
6049.50705	0.92540
6048.54267	0.92501
6047.57830	0.92574
6046.61393	0.92612
6045.64956	0.92672
6044.68519	0.92872
6043.72081	0.93033
6042.75644	0.92870
6041.79207	0.92492
6040.82770	0.92319
6039.86332	0.92569
6038.89895	0.92827
6037.93458	0.92654
6036.97021	0.92430
6036.00584	0.92520
6035.04146	0.92684
6034.07709	0.92755
6033.11272	0.92779
6032.14835	0.92732
6031.18397	0.92678
6030.21960	0.92726
6029.25523	0.92761
6028.29086	0.92682
6027.32649	0.92573
6026.36211	0.92467
6025.39774	0.92461
6024.43337	0.92678
6023.46900	0.92907
6022.50462	0.92849
6021.54025	0.92654
6020.57588	0.92622
6019.61151	0.92672
6018.64713	0.92683
6017.68276	0.92708
6016.71839	0.92694
6015.75402	0.92632
6014.78965	0.92606
6013.82527	0.92605
6012.86090	0.92635
6011.89653	0.92760
6010.93216	0.92963
6009.96778	0.93095
6009.00341	0.93059
6008.03904	0.92907
6007.07467	0.92725
6006.11030	0.92620
6005.14592	0.92658
6004.18155	0.92760
6003.21718	0.92787
6002.25281	0.92749
6001.28843	0.92785
6000.32406	0.92903
5999.35969	0.93003
5998.39532	0.93028
5997.43095	0.92997
5996.46657	0.92955
5995.50220	0.92917
5994.53783	0.92882
5993.57346	0.92823
5992.60908	0.92740
5991.64471	0.92738
5990.68034	0.92796
5989.71597	0.92748
5988.75160	0.92651
5987.78722	0.92692
5986.82285	0.92825
5985.85848	0.92909
5984.89411	0.92901
5983.92973	0.92810
5982.96536	0.92743
5982.00099	0.92773
5981.03662	0.92753
5980.07225	0.92673
5979.10787	0.92740
5978.14350	0.92877
5977.17913	0.92866
5976.21476	0.92752
5975.25038	0.92692
5974.28601	0.92776
5973.32164	0.92927
5972.35727	0.92927
5971.39290	0.92775
5970.42852	0.92706
5969.46415	0.92679
5968.49978	0.92569
5967.53541	0.92579
5966.57103	0.92763
5965.60666	0.92917
5964.64229	0.92994
5963.67792	0.93002
5962.71355	0.92926
5961.74917	0.92792
5960.78480	0.92675
5959.82043	0.92726
5958.85606	0.92947
5957.89168	0.93126
5956.92731	0.93102
5955.96294	0.92894
5954.99857	0.92674
5954.03420	0.92568
5953.06982	0.92592
5952.10545	0.92700
5951.14108	0.92788
5950.17671	0.92861
5949.21233	0.92926
5948.24796	0.92911
5947.28359	0.92874
5946.31922	0.92853
5945.35484	0.92800
5944.39047	0.92756
5943.42610	0.92754
5942.46173	0.92761
5941.49736	0.92804
5940.53298	0.92921
5939.56861	0.93049
5938.60424	0.93085
5937.63987	0.92991
5936.67549	0.92907
5935.71112	0.92934
5934.74675	0.92990
5933.78238	0.93029
5932.81801	0.93012
5931.85363	0.92926
5930.88926	0.92867
5929.92489	0.92888
5928.96052	0.92908
5927.99614	0.92876
5927.03177	0.92883
5926.06740	0.92963
5925.10303	0.93010
5924.13866	0.92990
5923.17428	0.92983
5922.20991	0.93021
5921.24554	0.93037
5920.28117	0.93007
5919.31679	0.92959
5918.35242	0.92954
5917.38805	0.93073
5916.42368	0.93227
5915.45931	0.93218
5914.49493	0.92977
5913.53056	0.92709
5912.56619	0.92689
5911.60182	0.92868
5910.63744	0.92946
5909.67307	0.92860
5908.70870	0.92755
5907.74433	0.92741
5906.77996	0.92891
5905.81558	0.93087
5904.85121	0.93109
5903.88684	0.92990
5902.92247	0.92943
5901.95809	0.93050
5900.99372	0.93140
5900.02935	0.93045
5899.06498	0.92859
5898.10061	0.92823
5897.13623	0.93022
5896.17186	0.93204
5895.20749	0.93156
5894.24312	0.93018
5893.27874	0.92932
5892.31437	0.92870
5891.35000	0.92833
5890.38563	0.92832
5889.42126	0.92828
5888.45688	0.92828
5887.49251	0.92851
5886.52814	0.92894
5885.56377	0.92964
5884.59939	0.93056
5883.63502	0.93100
5882.67065	0.93060
5881.70628	0.93013
5880.74190	0.92966
5879.77753	0.92968
5878.81316	0.93135
5877.84879	0.93304
5876.88442	0.93260
5875.92004	0.93136
5874.95567	0.93154
5873.99130	0.93299
5873.02693	0.93368
5872.06255	0.93261
5871.09818	0.93145
5870.13381	0.93153
5869.16944	0.93145
5868.20507	0.93038
5867.24069	0.92975
5866.27632	0.93027
5865.31195	0.93106
5864.34758	0.93089
5863.38320	0.92931
5862.41883	0.92813
5861.45446	0.92937
5860.49009	0.93123
5859.52572	0.93137
5858.56134	0.93114
5857.59697	0.93154
5856.63260	0.93092
5855.66823	0.92958
5854.70385	0.92929
5853.73948	0.93009
5852.77511	0.93137
5851.81074	0.93208
5850.84637	0.93198
5849.88199	0.93236
5848.91762	0.93250
5847.95325	0.93161
5846.98888	0.93126
5846.02450	0.93240
5845.06013	0.93388
5844.09576	0.93394
5843.13139	0.93260
5842.16702	0.93060
5841.20264	0.92843
5840.23827	0.92788
5839.27390	0.92980
5838.30953	0.93234
5837.34515	0.93294
5836.38078	0.93145
5835.41641	0.93032
5834.45204	0.93056
5833.48767	0.93084
5832.52329	0.93131
5831.55892	0.93271
5830.59455	0.93367
5829.63018	0.93334
5828.66580	0.93258
5827.70143	0.93245
5826.73706	0.93367
5825.77269	0.93510
5824.80832	0.93515
5823.84394	0.93376
5822.87957	0.93206
5821.91520	0.93115
5820.95083	0.93069
5819.98645	0.93015
5819.02208	0.92995
5818.05771	0.93032
5817.09334	0.93090
5816.12897	0.93148
5815.16459	0.93209
5814.20022	0.93250
5813.23585	0.93242
5812.27148	0.93179
5811.30710	0.93104
5810.34273	0.93092
5809.37836	0.93128
5808.41399	0.93143
5807.44961	0.93141
5806.48524	0.93151
5805.52087	0.93221
5804.55650	0.93358
5803.59213	0.93405
5802.62775	0.93290
5801.66338	0.93150
5800.69901	0.93108
5799.73464	0.93140
5798.77026	0.93116
5797.80589	0.93057
5796.84152	0.93106
5795.87715	0.93248
5794.91278	0.93347
5793.94840	0.93291
5792.98403	0.93150
5792.01966	0.93096
5791.05529	0.93145
5790.09091	0.93229
5789.12654	0.93293
5788.16217	0.93352
5787.19780	0.93425
5786.23343	0.93374
5785.26905	0.93190
5784.30468	0.93077
5783.34031	0.93101
5782.37594	0.93234
5781.41156	0.93400
5780.44719	0.93378
5779.48282	0.93163
5778.51845	0.93032
5777.55408	0.93071
5776.58970	0.93175
5775.62533	0.93254
5774.66096	0.93245
5773.69659	0.93213
5772.73221	0.93219
5771.76784	0.93194
5770.80347	0.93142
5769.83910	0.93166
5768.87473	0.93277
5767.91035	0.93373
5766.94598	0.93362
5765.98161	0.93244
5765.01724	0.93123
5764.05286	0.93101
5763.08849	0.93141
5762.12412	0.93180
5761.15975	0.93241
5760.19538	0.93295
5759.23100	0.93254
5758.26663	0.93153
5757.30226	0.93101
5756.33789	0.93127
5755.37351	0.93173
5754.40914	0.93144
5753.44477	0.93095
5752.48040	0.93182
5751.51603	0.93327
5750.55165	0.93328
5749.58728	0.93160
5748.62291	0.93018
5747.65854	0.93061
5746.69416	0.93194
5745.72979	0.93262
5744.76542	0.93275
5743.80105	0.93294
5742.83667	0.93304
5741.87230	0.93305
5740.90793	0.93323
5739.94356	0.93331
5738.97919	0.93353
5738.01481	0.93428
5737.05044	0.93455
5736.08607	0.93420
5735.12170	0.93461
5734.15732	0.93526
5733.19295	0.93518
5732.22858	0.93462
5731.26421	0.93348
5730.29984	0.93264
5729.33546	0.93311
5728.37109	0.93387
5727.40672	0.93389
5726.44235	0.93318
5725.47797	0.93197
5724.51360	0.93124
5723.54923	0.93196
5722.58486	0.93329
5721.62049	0.93385
5720.65611	0.93384
5719.69174	0.93428
5718.72737	0.93503
5717.76300	0.93501
5716.79862	0.93435
5715.83425	0.93431
5714.86988	0.93498
5713.90551	0.93501
5712.94114	0.93392
5711.97676	0.93314
5711.01239	0.93348
5710.04802	0.93388
5709.08365	0.93411
5708.11927	0.93481
5707.15490	0.93537
5706.19053	0.93512
5705.22616	0.93430
5704.26179	0.93353
5703.29741	0.93320
5702.33304	0.93301
5701.36867	0.93279
5700.40430	0.93268
5699.43992	0.93305
5698.47555	0.93388
5697.51118	0.93445
5696.54681	0.93451
5695.58244	0.93452
5694.61806	0.93471
5693.65369	0.93456
5692.68932	0.93370
5691.72495	0.93292
5690.76057	0.93292
5689.79620	0.93361
5688.83183	0.93452
5687.86746	0.93516
5686.90309	0.93539
5685.93871	0.93551
5684.97434	0.93557
5684.00997	0.93547
5683.04560	0.93522
5682.08122	0.93516
5681.11685	0.93616
5680.15248	0.93736
5679.18811	0.93717
5678.22374	0.93594
5677.25936	0.93438
5676.29499	0.93373
5675.33062	0.93531
5674.36625	0.93742
5673.40187	0.93774
5672.43750	0.93698
5671.47313	0.93662
5670.50876	0.93647
5669.54438	0.93545
5668.58001	0.93323
5667.61564	0.93168
5666.65127	0.93279
5665.68690	0.93517
5664.72252	0.93614
5663.75815	0.93516
5662.79378	0.93367
5661.82941	0.93312
5660.86503	0.93334
5659.90066	0.93380
5658.93629	0.93484
5657.97192	0.93587
5657.00755	0.93614
5656.04317	0.93628
5655.07880	0.93631
5654.11443	0.93572
5653.15006	0.93496
5652.18568	0.93484
5651.22131	0.93522
5650.25694	0.93558
5649.29257	0.93570
5648.32820	0.93546
5647.36382	0.93556
5646.39945	0.93627
5645.43508	0.93685
5644.47071	0.93728
5643.50633	0.93746
5642.54196	0.93712
5641.57759	0.93672
5640.61322	0.93685
5639.64885	0.93727
5638.68447	0.93705
5637.72010	0.93673
5636.75573	0.93747
5635.79136	0.93786
5634.82698	0.93636
5633.86261	0.93442
5632.89824	0.93334
5631.93387	0.93301
5630.96950	0.93374
5630.00512	0.93540
5629.04075	0.93678
5628.07638	0.93676
5627.11201	0.93579
5626.14763	0.93541
5625.18326	0.93581
5624.21889	0.93652
5623.25452	0.93722
5622.29015	0.93675
5621.32577	0.93491
5620.36140	0.93413
5619.39703	0.93528
5618.43266	0.93644
5617.46828	0.93685
5616.50391	0.93738
5615.53954	0.93812
5614.57517	0.93834
5613.61080	0.93825
5612.64642	0.93835
5611.68205	0.93825
5610.71768	0.93772
5609.75331	0.93691
5608.78893	0.93623
5607.82456	0.93617
5606.86019	0.93642
5605.89582	0.93664
5604.93144	0.93654
5603.96707	0.93564
5603.00270	0.93432
5602.03833	0.93385
5601.07396	0.93484
5600.10958	0.93607
5599.14521	0.93614
5598.18084	0.93572
5597.21647	0.93606
5596.25209	0.93692
5595.28772	0.93713
5594.32335	0.93659
5593.35898	0.93651
5592.39461	0.93685
5591.43023	0.93676
5590.46586	0.93692
5589.50149	0.93766
5588.53712	0.93809
5587.57274	0.93795
5586.60837	0.93754
5585.64400	0.93703
5584.67963	0.93635
5583.71526	0.93589
5582.75088	0.93618
5581.78651	0.93690
5580.82214	0.93739
5579.85777	0.93729
5578.89339	0.93671
5577.92902	0.93651
5576.96465	0.93718
5576.00028	0.93788
5575.03591	0.93760
5574.07153	0.93633
5573.10716	0.93507
5572.14279	0.93490
5571.17842	0.93569
5570.21404	0.93681
5569.24967	0.93784
5568.28530	0.93775
5567.32093	0.93613
5566.35656	0.93456
5565.39218	0.93451
5564.42781	0.93576
5563.46344	0.93713
5562.49907	0.93761
5561.53469	0.93720
5560.57032	0.93655
5559.60595	0.93638
5558.64158	0.93698
5557.67721	0.93772
5556.71283	0.93786
5555.74846	0.93737
5554.78409	0.93691
5553.81972	0.93719
5552.85534	0.93807
5551.89097	0.93879
5550.92660	0.93876
5549.96223	0.93829
5548.99786	0.93812
5548.03348	0.93854
5547.06911	0.93951
5546.10474	0.93985
5545.14037	0.93862
5544.17599	0.93716
5543.21162	0.93663
5542.24725	0.93657
5541.28288	0.93663
5540.31851	0.93705
5539.35413	0.93792
5538.38976	0.93870
5537.42539	0.93908
5536.46102	0.93931
5535.49664	0.93929
5534.53227	0.93904
5533.56790	0.93890
5532.60353	0.93852
5531.63915	0.93774
5530.67478	0.93768
5529.71041	0.93875
5528.74604	0.93942
5527.78167	0.93885
5526.81729	0.93782
5525.85292	0.93716
5524.88855	0.93734
5523.92418	0.93788
5522.95980	0.93796
5521.99543	0.93782
5521.03106	0.93797
5520.06669	0.93806
5519.10232	0.93773
5518.13794	0.93742
5517.17357	0.93739
5516.20920	0.93746
5515.24483	0.93777
5514.28045	0.93829
5513.31608	0.93922
5512.35171	0.94036
5511.38734	0.94057
5510.42297	0.93950
5509.45859	0.93829
5508.49422	0.93801
5507.52985	0.93826
5506.56548	0.93807
5505.60110	0.93794
5504.63673	0.93830
5503.67236	0.93830
5502.70799	0.93765
5501.74362	0.93743
5500.77924	0.93753
5499.81487	0.93692
5498.85050	0.93618
5497.88613	0.93659
5496.92175	0.93763
5495.95738	0.93769
5494.99301	0.93669
5494.02864	0.93619
5493.06427	0.93700
5492.09989	0.93843
5491.13552	0.93964
5490.17115	0.93999
5489.20678	0.93993
5488.24240	0.94051
5487.27803	0.94119
5486.31366	0.94102
5485.34929	0.94052
5484.38492	0.94035
5483.42054	0.94011
5482.45617	0.93971
5481.49180	0.93966
5480.52743	0.93976
5479.56305	0.93888
5478.59868	0.93720
5477.63431	0.93661
5476.66994	0.93744
5475.70557	0.93827
5474.74119	0.93888
5473.77682	0.93987
5472.81245	0.94020
5471.84808	0.93939
5470.88370	0.93822
5469.91933	0.93716
5468.95496	0.93703
5467.99059	0.93877
5467.02622	0.94086
5466.06184	0.94093
5465.09747	0.93930
5464.13310	0.93830
5463.16873	0.93852
5462.20435	0.93870
5461.23998	0.93886
5460.27561	0.93864
5459.31124	0.93823
5458.34686	0.93872
5457.38249	0.93977
5456.41812	0.94055
5455.45375	0.94076
5454.48938	0.94043
5453.52500	0.94024
5452.56063	0.94027
5451.59626	0.94001
5450.63189	0.93970
5449.66751	0.93973
5448.70314	0.93996
5447.73877	0.94017
5446.77440	0.94043
5445.81003	0.94056
5444.84565	0.94058
5443.88128	0.94031
5442.91691	0.93930
5441.95254	0.93857
5440.98816	0.93947
5440.02379	0.94078
5439.05942	0.94117
5438.09505	0.94025
5437.13068	0.93899
5436.16630	0.93867
5435.20193	0.93868
5434.23756	0.93802
5433.27319	0.93763
5432.30881	0.93752
5431.34444	0.93721
5430.38007	0.93697
5429.41570	0.93702
5428.45133	0.93811
5427.48695	0.94022
5426.52258	0.94175
5425.55821	0.94188
5424.59384	0.94118
5423.62946	0.94045
5422.66509	0.93997
5421.70072	0.93977
5420.73635	0.93960
5419.77198	0.93955
5418.80760	0.94001
5417.84323	0.94034
5416.87886	0.94015
5415.91449	0.94038
5414.95011	0.94170
5413.98574	0.94324
5413.02137	0.94314
5412.05700	0.94230
5411.09263	0.94238
5410.12825	0.94247
5409.16388	0.94109
5408.19951	0.93997
5407.23514	0.93984
5406.27076	0.93971
5405.30639	0.93950
5404.34202	0.94016
5403.37765	0.94126
5402.41328	0.94142
5401.44890	0.94055
5400.48453	0.93939
5399.52016	0.93923
5398.55579	0.94110
5397.59141	0.94380
5396.62704	0.94393
5395.66267	0.94184
5394.69830	0.94096
5393.73392	0.94091
5392.76955	0.94002
5391.80518	0.93986
5390.84081	0.94073
5389.87644	0.94121
5388.91206	0.94091
5387.94769	0.94044
5386.98332	0.94050
5386.01895	0.94144
5385.05457	0.94197
5384.09020	0.94150
5383.12583	0.94059
5382.16146	0.93997
5381.19709	0.94041
5380.23271	0.94154
5379.26834	0.94235
5378.30397	0.94276
5377.33960	0.94311
5376.37522	0.94294
5375.41085	0.94255
5374.44648	0.94251
5373.48211	0.94212
5372.51774	0.94140
5371.55336	0.94110
5370.58899	0.94082
5369.62462	0.94013
5368.66025	0.93959
5367.69587	0.93983
5366.73150	0.94052
5365.76713	0.94111
5364.80276	0.94156
5363.83839	0.94161
5362.87401	0.94112
5361.90964	0.94058
5360.94527	0.94033
5359.98090	0.94027
5359.01652	0.94040
5358.05215	0.94076
5357.08778	0.94127
5356.12341	0.94174
5355.15904	0.94169
5354.19466	0.94165
5353.23029	0.94246
5352.26592	0.94250
5351.30155	0.94144
5350.33717	0.94058
5349.37280	0.94063
5348.40843	0.94081
5347.44406	0.94045
5346.47969	0.93995
5345.51531	0.93986
5344.55094	0.94083
5343.58657	0.94195
5342.62220	0.94221
5341.65782	0.94179
5340.69345	0.94149
5339.72908	0.94173
5338.76471	0.94176
5337.80034	0.94137
5336.83596	0.94160
5335.87159	0.94204
5334.90722	0.94182
5333.94285	0.94080
5332.97847	0.93949
5332.01410	0.93910
5331.04973	0.94000
5330.08536	0.94114
5329.12099	0.94204
5328.15661	0.94294
5327.19224	0.94323
5326.22787	0.94250
5325.26350	0.94169
5324.29912	0.94117
5323.33475	0.94118
5322.37038	0.94196
5321.40601	0.94301
5320.44163	0.94368
5319.47726	0.94373
5318.51289	0.94310
5317.54852	0.94221
5316.58415	0.94165
5315.61977	0.94190
5314.65540	0.94282
5313.69103	0.94393
5312.72666	0.94476
5311.76228	0.94459
5310.79791	0.94328
5309.83354	0.94235
5308.86917	0.94277
5307.90480	0.94350
5306.94042	0.94327
5305.97605	0.94237
5305.01168	0.94146
5304.04731	0.94098
5303.08293	0.94090
5302.11856	0.94121
5301.15419	0.94186
5300.18982	0.94239
5299.22545	0.94264
5298.26107	0.94283
5297.29670	0.94291
5296.33233	0.94282
5295.36796	0.94249
5294.40358	0.94162
5293.43921	0.94057
5292.47484	0.94003
5291.51047	0.94018
5290.54610	0.94155
5289.58172	0.94312
5288.61735	0.94362
5287.65298	0.94379
5286.68861	0.94372
5285.72423	0.94322
5284.75986	0.94349
5283.79549	0.94429
5282.83112	0.94401
5281.86675	0.94315
5280.90237	0.94314
5279.93800	0.94355
5278.97363	0.94344
5278.00926	0.94307
5277.04488	0.94265
5276.08051	0.94220
5275.11614	0.94191
5274.15177	0.94225
5273.18740	0.94333
5272.22302	0.94382
5271.25865	0.94289
5270.29428	0.94209
5269.32991	0.94275
5268.36553	0.94328
5267.40116	0.94265
5266.43679	0.94204
5265.47242	0.94158
5264.50805	0.94051
5263.54367	0.94035
5262.57930	0.94149
5261.61493	0.94184
5260.65056	0.94126
5259.68618	0.94156
5258.72181	0.94273
5257.75744	0.94323
5256.79307	0.94235
5255.82869	0.94142
5254.86432	0.94210
5253.89995	0.94309
5252.93558	0.94324
5251.97121	0.94310
5251.00683	0.94338
5250.04246	0.94427
5249.07809	0.94531
5248.11372	0.94583
5247.14934	0.94514
5246.18497	0.94379
5245.22060	0.94287
5244.25623	0.94284
5243.29186	0.94298
5242.32748	0.94318
5241.36311	0.94391
5240.39874	0.94462
5239.43437	0.94452
5238.46999	0.94394
5237.50562	0.94318
5236.54125	0.94276
5235.57688	0.94323
5234.61251	0.94390
5233.64813	0.94403
5232.68376	0.94413
5231.71939	0.94477
5230.75502	0.94550
5229.79064	0.94554
5228.82627	0.94484
5227.86190	0.94352
5226.89753	0.94229
5225.93316	0.94237
5224.96878	0.94325
5224.00441	0.94375
5223.04004	0.94392
5222.07567	0.94371
5221.11129	0.94294
5220.14692	0.94188
5219.18255	0.94135
5218.21818	0.94164
5217.25381	0.94174
5216.28943	0.94187
5215.32506	0.94281
5214.36069	0.94384
5213.39632	0.94433
5212.43194	0.94485
5211.46757	0.94560
5210.50320	0.94571
5209.53883	0.94487
5208.57446	0.94435
5207.61008	0.94471
5206.64571	0.94476
5205.68134	0.94424
5204.71697	0.94410
5203.75259	0.94447
5202.78822	0.94508
5201.82385	0.94539
5200.85948	0.94483
5199.89511	0.94405
5198.93073	0.94431
5197.96636	0.94519
5197.00199	0.94526
5196.03762	0.94468
5195.07324	0.94423
5194.10887	0.94391
5193.14450	0.94348
5192.18013	0.94339
5191.21576	0.94381
5190.25138	0.94400
5189.28701	0.94391
5188.32264	0.94412
5187.35827	0.94478
5186.39389	0.94541
5185.42952	0.94497
5184.46515	0.94390
5183.50078	0.94387
5182.53640	0.94463
5181.57203	0.94510
5180.60766	0.94474
5179.64329	0.94399
5178.67892	0.94370
5177.71454	0.94394
5176.75017	0.94442
5175.78580	0.94518
5174.82143	0.94555
5173.85705	0.94492
5172.89268	0.94408
5171.92831	0.94387
5170.96394	0.94410
5169.99957	0.94435
5169.03519	0.94452
5168.07082	0.94437
5167.10645	0.94388
5166.14208	0.94359
5165.17770	0.94339
5164.21333	0.94305
5163.24896	0.94346
5162.28459	0.94477
5161.32022	0.94544
5160.35584	0.94490
5159.39147	0.94426
5158.42710	0.94399
5157.46273	0.94385
5156.49835	0.94385
5155.53398	0.94401
5154.56961	0.94456
5153.60524	0.94563
5152.64087	0.94667
5151.67649	0.94685
5150.71212	0.94657
5149.74775	0.94643
5148.78338	0.94552
5147.81900	0.94379
5146.85463	0.94317
5145.89026	0.94424
5144.92589	0.94529
5143.96152	0.94550
5142.99714	0.94542
5142.03277	0.94533
5141.06840	0.94520
5140.10403	0.94502
5139.13965	0.94508
5138.17528	0.94553
5137.21091	0.94593
5136.24654	0.94585
5135.28217	0.94555
5134.31779	0.94522
5133.35342	0.94489
5132.38905	0.94456
5131.42468	0.94456
5130.46030	0.94520
5129.49593	0.94551
5128.53156	0.94511
5127.56719	0.94514
5126.60282	0.94566
5125.63844	0.94578
5124.67407	0.94544
5123.70970	0.94469
5122.74533	0.94367
5121.78095	0.94312
5120.81658	0.94305
5119.85221	0.94322
5118.88784	0.94403
5117.92346	0.94498
5116.95909	0.94521
5115.99472	0.94497
5115.03035	0.94553
5114.06598	0.94710
5113.10160	0.94820
5112.13723	0.94823
5111.17286	0.94785
5110.20849	0.94756
5109.24411	0.94702
5108.27974	0.94589
5107.31537	0.94509
5106.35100	0.94534
5105.38663	0.94586
5104.42225	0.94587
5103.45788	0.94578
5102.49351	0.94608
5101.52914	0.94656
5100.56476	0.94677
5099.60039	0.94650
5098.63602	0.94639
5097.67165	0.94667
5096.70728	0.94657
5095.74290	0.94591
5094.77853	0.94534
5093.81416	0.94566
5092.84979	0.94661
5091.88541	0.94692
5090.92104	0.94663
5089.95667	0.94641
5088.99230	0.94587
5088.02793	0.94518
5087.06355	0.94540
5086.09918	0.94675
5085.13481	0.94822
5084.17044	0.94854
5083.20606	0.94795
5082.24169	0.94766
5081.27732	0.94786
5080.31295	0.94772
5079.34858	0.94702
5078.38420	0.94668
5077.41983	0.94697
5076.45546	0.94723
5075.49109	0.94730
5074.52671	0.94722
5073.56234	0.94693
5072.59797	0.94687
5071.63360	0.94752
5070.66923	0.94831
[truncated: 4,740 more rows]
