# Supplementary material for: Ultrathin 2 nm gold as impedance-matched absorber for infrared light
Source: Nat Commun. 2020 May 1;11:2161. doi: 10.1038/s41467-020-15762-3 (PMC7195431; doi:10.1038/s41467-020-15762-3)
Supplement: Supplementary file 3 — Source Data [file 41467_2020_15762_MOESM3_ESM.zip › SOURCE DATA/Fig.3 - SiN optical measurements and dataprocessing/SiN-50nm-TRA03.dpt]

6998.44933	0.90053
6997.48496	0.89940
6996.52058	0.89939
6995.55621	0.89604
6994.59184	0.89300
6993.62747	0.89513
6992.66309	0.89914
6991.69872	0.90191
6990.73435	0.90345
6989.76998	0.90296
6988.80561	0.90049
6987.84123	0.89866
6986.87686	0.89893
6985.91249	0.90066
6984.94812	0.90300
6983.98374	0.90440
6983.01937	0.90536
6982.05500	0.90556
6981.09063	0.90272
6980.12626	0.89890
6979.16188	0.89669
6978.19751	0.89662
6977.23314	0.89937
6976.26877	0.90250
6975.30439	0.90055
6974.34002	0.89472
6973.37565	0.89262
6972.41128	0.89666
6971.44691	0.90319
6970.48253	0.90768
6969.51816	0.90715
6968.55379	0.90219
6967.58942	0.89673
6966.62504	0.89438
6965.66067	0.89542
6964.69630	0.89759
6963.73193	0.89876
6962.76756	0.89816
6961.80318	0.89619
6960.83881	0.89414
6959.87444	0.89418
6958.91007	0.89720
6957.94569	0.89930
6956.98132	0.89805
6956.01695	0.89764
6955.05258	0.90013
6954.08821	0.90207
6953.12383	0.90180
6952.15946	0.90080
6951.19509	0.89988
6950.23072	0.89997
6949.26634	0.90431
6948.30197	0.91096
6947.33760	0.91107
6946.37323	0.90268
6945.40886	0.89557
6944.44448	0.89661
6943.48011	0.90112
6942.51574	0.90264
6941.55137	0.90289
6940.58699	0.90495
6939.62262	0.90591
6938.65825	0.90402
6937.69388	0.90233
6936.72951	0.90112
6935.76513	0.89861
6934.80076	0.89622
6933.83639	0.89650
6932.87202	0.89885
6931.90764	0.89940
6930.94327	0.89761
6929.97890	0.89712
6929.01453	0.89776
6928.05015	0.89687
6927.08578	0.89628
6926.12141	0.89867
6925.15704	0.90044
6924.19267	0.89902
6923.22829	0.89960
6922.26392	0.90267
6921.29955	0.90266
6920.33518	0.90028
6919.37080	0.89908
6918.40643	0.89921
6917.44206	0.89889
6916.47769	0.89792
6915.51332	0.89893
6914.54894	0.90108
6913.58457	0.90044
6912.62020	0.89710
6911.65583	0.89417
6910.69145	0.89284
6909.72708	0.89365
6908.76271	0.89705
6907.79834	0.89935
6906.83397	0.89876
6905.86959	0.89970
6904.90522	0.90172
6903.94085	0.89984
6902.97648	0.89624
6902.01210	0.89518
6901.04773	0.89663
6900.08336	0.90002
6899.11899	0.90174
6898.15462	0.90030
6897.19024	0.90129
6896.22587	0.90471
6895.26150	0.90493
6894.29713	0.90202
6893.33275	0.90017
6892.36838	0.90072
6891.40401	0.90294
6890.43964	0.90628
6889.47527	0.90796
6888.51089	0.90539
6887.54652	0.90095
6886.58215	0.89997
6885.61778	0.90305
6884.65340	0.90400
6883.68903	0.90124
6882.72466	0.89990
6881.76029	0.90248
6880.79592	0.90806
6879.83154	0.91215
6878.86717	0.90979
6877.90280	0.90534
6876.93843	0.90496
6875.97405	0.90510
6875.00968	0.90199
6874.04531	0.89827
6873.08094	0.89667
6872.11657	0.89858
6871.15219	0.90217
6870.18782	0.90258
6869.22345	0.90029
6868.25908	0.89992
6867.29470	0.90324
6866.33033	0.90724
6865.36596	0.90699
6864.40159	0.90416
6863.43722	0.90448
6862.47284	0.90660
6861.50847	0.90603
6860.54410	0.90301
6859.57973	0.90072
6858.61535	0.90116
6857.65098	0.90299
6856.68661	0.90296
6855.72224	0.90082
6854.75786	0.90052
6853.79349	0.90257
6852.82912	0.90237
6851.86475	0.90077
6850.90038	0.90221
6849.93600	0.90425
6848.97163	0.90438
6848.00726	0.90522
6847.04289	0.90585
6846.07851	0.90384
6845.11414	0.90158
6844.14977	0.90017
6843.18540	0.89799
6842.22103	0.89616
6841.25665	0.89600
6840.29228	0.89722
6839.32791	0.89998
6838.36354	0.90206
6837.39916	0.90032
6836.43479	0.89617
6835.47042	0.89455
6834.50605	0.89833
6833.54168	0.90461
6832.57730	0.90858
6831.61293	0.90944
6830.64856	0.90885
6829.68419	0.90658
6828.71981	0.90339
6827.75544	0.90279
6826.79107	0.90612
6825.82670	0.90923
6824.86233	0.90701
6823.89795	0.90270
6822.93358	0.90177
6821.96921	0.90343
6821.00484	0.90593
6820.04046	0.90742
6819.07609	0.90588
6818.11172	0.90208
6817.14735	0.89882
6816.18298	0.89978
6815.21860	0.90285
6814.25423	0.90150
6813.28986	0.89774
6812.32549	0.89851
6811.36111	0.90283
6810.39674	0.90626
6809.43237	0.90766
6808.46800	0.90615
6807.50363	0.90263
6806.53925	0.90080
6805.57488	0.90267
6804.61051	0.90671
6803.64614	0.90794
6802.68176	0.90396
6801.71739	0.89997
6800.75302	0.90071
6799.78865	0.90326
6798.82428	0.90364
6797.85990	0.90396
6796.89553	0.90609
6795.93116	0.90738
6794.96679	0.90588
6794.00241	0.90218
6793.03804	0.89909
6792.07367	0.89867
6791.10930	0.89872
6790.14493	0.89915
6789.18055	0.90200
6788.21618	0.90465
6787.25181	0.90504
6786.28744	0.90584
6785.32306	0.90757
6784.35869	0.90714
6783.39432	0.90497
6782.42995	0.90409
6781.46557	0.90387
6780.50120	0.90336
6779.53683	0.90431
6778.57246	0.90528
6777.60809	0.90405
6776.64371	0.90296
6775.67934	0.90282
6774.71497	0.90277
6773.75060	0.90367
6772.78622	0.90426
6771.82185	0.90290
6770.85748	0.90164
6769.89311	0.90221
6768.92874	0.90218
6767.96436	0.90003
6766.99999	0.89794
6766.03562	0.89772
6765.07125	0.89974
6764.10687	0.90318
6763.14250	0.90523
6762.17813	0.90426
6761.21376	0.90321
6760.24939	0.90408
6759.28501	0.90425
6758.32064	0.90363
6757.35627	0.90390
6756.39190	0.90311
6755.42752	0.90084
6754.46315	0.90071
6753.49878	0.90462
6752.53441	0.90856
6751.57004	0.90839
6750.60566	0.90672
6749.64129	0.90707
6748.67692	0.90825
6747.71255	0.90759
6746.74817	0.90562
6745.78380	0.90594
6744.81943	0.90774
6743.85506	0.90703
6742.89069	0.90703
6741.92631	0.91062
6740.96194	0.91264
6739.99757	0.91215
6739.03320	0.91227
6738.06882	0.91178
6737.10445	0.90935
6736.14008	0.90520
6735.17571	0.90106
6734.21134	0.90025
6733.24696	0.90145
6732.28259	0.90133
6731.31822	0.90195
6730.35385	0.90536
6729.38947	0.90809
6728.42510	0.90717
6727.46073	0.90436
6726.49636	0.90358
6725.53199	0.90636
6724.56761	0.90938
6723.60324	0.90957
6722.63887	0.90857
6721.67450	0.90854
6720.71012	0.90825
6719.74575	0.90706
6718.78138	0.90680
6717.81701	0.90595
6716.85263	0.90344
6715.88826	0.90333
6714.92389	0.90581
6713.95952	0.90702
6712.99515	0.90683
6712.03077	0.90738
6711.06640	0.90964
6710.10203	0.91259
6709.13766	0.91417
6708.17328	0.91345
6707.20891	0.91056
6706.24454	0.90669
6705.28017	0.90448
6704.31580	0.90480
6703.35142	0.90550
6702.38705	0.90549
6701.42268	0.90605
6700.45831	0.90743
6699.49393	0.90846
6698.52956	0.90936
6697.56519	0.91049
6696.60082	0.91041
6695.63645	0.90845
6694.67207	0.90811
6693.70770	0.91147
6692.74333	0.91348
6691.77896	0.91092
6690.81458	0.90666
6689.85021	0.90462
6688.88584	0.90617
6687.92147	0.90740
6686.95710	0.90598
6685.99272	0.90592
6685.02835	0.90883
6684.06398	0.90975
6683.09961	0.90759
6682.13523	0.90704
6681.17086	0.90826
6680.20649	0.90856
6679.24212	0.90702
6678.27775	0.90528
6677.31337	0.90594
6676.34900	0.90833
6675.38463	0.91054
6674.42026	0.91036
6673.45588	0.90831
6672.49151	0.90785
6671.52714	0.90744
6670.56277	0.90504
6669.59840	0.90260
6668.63402	0.90141
6667.66965	0.90242
6666.70528	0.90506
6665.74091	0.90664
6664.77653	0.90574
6663.81216	0.90331
6662.84779	0.90255
6661.88342	0.90629
6660.91905	0.91147
6659.95467	0.91276
6658.99030	0.91071
6658.02593	0.90848
6657.06156	0.90702
6656.09718	0.90609
6655.13281	0.90514
6654.16844	0.90483
6653.20407	0.90620
6652.23970	0.90727
6651.27532	0.90579
6650.31095	0.90331
6649.34658	0.90376
6648.38221	0.90766
6647.41783	0.90993
6646.45346	0.90829
6645.48909	0.90644
6644.52472	0.90653
6643.56034	0.90675
6642.59597	0.90591
6641.63160	0.90563
6640.66723	0.90633
6639.70286	0.90672
6638.73848	0.90629
6637.77411	0.90513
6636.80974	0.90509
6635.84537	0.90647
6634.88099	0.90646
6633.91662	0.90549
6632.95225	0.90658
6631.98788	0.90910
6631.02351	0.90998
6630.05913	0.90932
6629.09476	0.90879
6628.13039	0.90841
6627.16602	0.90832
6626.20164	0.90862
6625.23727	0.90928
6624.27290	0.91072
6623.30853	0.91099
6622.34416	0.90784
6621.37978	0.90421
6620.41541	0.90424
6619.45104	0.90695
6618.48667	0.90988
6617.52229	0.91180
6616.55792	0.91089
6615.59355	0.90770
6614.62918	0.90530
6613.66481	0.90472
6612.70043	0.90524
6611.73606	0.90634
6610.77169	0.90712
6609.80732	0.90690
6608.84294	0.90637
6607.87857	0.90591
6606.91420	0.90466
6605.94983	0.90359
6604.98546	0.90563
6604.02108	0.91031
6603.05671	0.91312
6602.09234	0.91217
6601.12797	0.91004
6600.16359	0.90913
6599.19922	0.90876
6598.23485	0.90719
6597.27048	0.90531
6596.30611	0.90486
6595.34173	0.90576
6594.37736	0.90817
6593.41299	0.91097
6592.44862	0.91114
6591.48424	0.90950
6590.51987	0.90910
6589.55550	0.90905
6588.59113	0.90733
6587.62676	0.90511
6586.66238	0.90481
6585.69801	0.90690
6584.73364	0.90914
6583.76927	0.90862
6582.80489	0.90668
6581.84052	0.90793
6580.87615	0.91085
6579.91178	0.91033
6578.94740	0.90811
6577.98303	0.90833
6577.01866	0.90966
6576.05429	0.91018
6575.08992	0.91111
6574.12554	0.91300
6573.16117	0.91419
6572.19680	0.91347
6571.23243	0.91107
6570.26805	0.90805
6569.30368	0.90649
6568.33931	0.90670
6567.37494	0.90578
6566.41057	0.90446
6565.44619	0.90551
6564.48182	0.90690
6563.51745	0.90703
6562.55308	0.90749
6561.58870	0.90882
6560.62433	0.90979
6559.65996	0.90963
6558.69559	0.91035
6557.73122	0.91181
6556.76684	0.91120
6555.80247	0.90968
6554.83810	0.90828
6553.87373	0.90657
6552.90935	0.90556
6551.94498	0.90477
6550.98061	0.90398
6550.01624	0.90443
6549.05187	0.90597
6548.08749	0.90720
6547.12312	0.90775
6546.15875	0.90893
6545.19438	0.91080
6544.23000	0.91208
6543.26563	0.91186
6542.30126	0.91049
6541.33689	0.90961
6540.37252	0.90981
6539.40814	0.91085
6538.44377	0.91260
6537.47940	0.91388
6536.51503	0.91285
6535.55065	0.91082
6534.58628	0.91165
6533.62191	0.91360
6532.65754	0.91241
6531.69317	0.90990
6530.72879	0.90874
6529.76442	0.90743
6528.80005	0.90601
6527.83568	0.90708
6526.87130	0.90989
6525.90693	0.91140
6524.94256	0.91130
6523.97819	0.91148
6523.01382	0.91308
6522.04944	0.91421
6521.08507	0.91213
6520.12070	0.90843
6519.15633	0.90727
6518.19195	0.90900
6517.22758	0.91092
6516.26321	0.91220
6515.29884	0.91355
6514.33447	0.91443
6513.37009	0.91454
6512.40572	0.91488
6511.44135	0.91440
6510.47698	0.91229
6509.51260	0.91092
6508.54823	0.91158
6507.58386	0.91268
6506.61949	0.91202
6505.65511	0.91017
6504.69074	0.90989
6503.72637	0.91122
6502.76200	0.91128
6501.79763	0.90932
6500.83325	0.90780
6499.86888	0.90708
6498.90451	0.90618
6497.94014	0.90720
6496.97576	0.91101
6496.01139	0.91422
6495.04702	0.91445
6494.08265	0.91334
6493.11828	0.91237
6492.15390	0.91165
6491.18953	0.91235
6490.22516	0.91380
6489.26079	0.91381
6488.29641	0.91335
6487.33204	0.91401
6486.36767	0.91389
6485.40330	0.91216
6484.43893	0.91128
6483.47455	0.91171
6482.51018	0.91155
6481.54581	0.91050
6480.58144	0.91000
6479.61706	0.91044
6478.65269	0.91118
6477.68832	0.91176
6476.72395	0.91160
6475.75958	0.91057
6474.79520	0.90963
6473.83083	0.91016
6472.86646	0.91124
6471.90209	0.91072
6470.93771	0.90997
6469.97334	0.91049
6469.00897	0.91178
6468.04460	0.91372
6467.08023	0.91503
6466.11585	0.91571
6465.15148	0.91673
6464.18711	0.91452
6463.22274	0.90831
6462.25836	0.90561
6461.29399	0.90947
6460.32962	0.91360
6459.36525	0.91474
6458.40088	0.91495
6457.43650	0.91381
6456.47213	0.91150
6455.50776	0.91054
6454.54339	0.91086
6453.57901	0.91159
6452.61464	0.91244
6451.65027	0.91297
6450.68590	0.91363
6449.72153	0.91404
6448.75715	0.91353
6447.79278	0.91281
6446.82841	0.91255
6445.86404	0.91214
6444.89966	0.91164
6443.93529	0.91209
6442.97092	0.91139
6442.00655	0.90813
6441.04217	0.90701
6440.07780	0.90982
6439.11343	0.91231
6438.14906	0.91328
6437.18469	0.91381
6436.22031	0.91318
6435.25594	0.91214
6434.29157	0.91133
6433.32720	0.90967
6432.36282	0.90944
6431.39845	0.91256
6430.43408	0.91536
6429.46971	0.91578
6428.50534	0.91456
6427.54096	0.91116
6426.57659	0.90882
6425.61222	0.91105
6424.64785	0.91462
6423.68347	0.91640
6422.71910	0.91689
6421.75473	0.91640
6420.79036	0.91509
6419.82599	0.91456
6418.86161	0.91571
6417.89724	0.91618
6416.93287	0.91450
6415.96850	0.91187
6415.00412	0.90888
6414.03975	0.90733
6413.07538	0.90915
6412.11101	0.91200
6411.14664	0.91317
6410.18226	0.91385
6409.21789	0.91445
6408.25352	0.91375
6407.28915	0.91259
6406.32477	0.91179
6405.36040	0.91110
6404.39603	0.91100
6403.43166	0.91283
6402.46729	0.91572
6401.50291	0.91644
6400.53854	0.91617
6399.57417	0.91741
6398.60980	0.91809
6397.64542	0.91720
6396.68105	0.91675
6395.71668	0.91743
6394.75231	0.91732
6393.78794	0.91521
6392.82356	0.91299
6391.85919	0.91303
6390.89482	0.91507
6389.93045	0.91642
6388.96607	0.91597
6388.00170	0.91534
6387.03733	0.91476
6386.07296	0.91330
6385.10859	0.91246
6384.14421	0.91375
6383.17984	0.91614
6382.21547	0.91713
6381.25110	0.91501
6380.28672	0.91180
6379.32235	0.91011
6378.35798	0.90962
6377.39361	0.90997
6376.42924	0.91168
6375.46486	0.91376
6374.50049	0.91444
6373.53612	0.91446
6372.57175	0.91538
6371.60737	0.91651
6370.64300	0.91643
6369.67863	0.91421
6368.71426	0.91164
6367.74988	0.91210
6366.78551	0.91493
6365.82114	0.91653
6364.85677	0.91543
6363.89240	0.91369
6362.92802	0.91408
6361.96365	0.91575
6360.99928	0.91635
6360.03491	0.91686
6359.07053	0.91720
6358.10616	0.91435
6357.14179	0.91042
6356.17742	0.91040
6355.21305	0.91288
6354.24867	0.91371
6353.28430	0.91334
6352.31993	0.91412
6351.35556	0.91597
6350.39118	0.91722
6349.42681	0.91704
6348.46244	0.91705
6347.49807	0.91821
6346.53370	0.91878
6345.56932	0.91857
6344.60495	0.91907
6343.64058	0.91896
6342.67621	0.91681
6341.71183	0.91575
6340.74746	0.91749
6339.78309	0.91721
6338.81872	0.91280
6337.85435	0.90987
6336.88997	0.91159
6335.92560	0.91430
6334.96123	0.91513
6333.99686	0.91595
6333.03248	0.91727
6332.06811	0.91642
6331.10374	0.91439
6330.13937	0.91444
6329.17500	0.91607
6328.21062	0.91707
6327.24625	0.91649
6326.28188	0.91492
6325.31751	0.91317
6324.35313	0.91192
6323.38876	0.91270
6322.42439	0.91504
6321.46002	0.91675
6320.49565	0.91773
6319.53127	0.91750
6318.56690	0.91485
6317.60253	0.91224
6316.63816	0.91184
6315.67378	0.91210
6314.70941	0.91289
6313.74504	0.91481
6312.78067	0.91540
6311.81630	0.91462
6310.85192	0.91506
6309.88755	0.91664
6308.92318	0.91765
6307.95881	0.91680
6306.99443	0.91565
6306.03006	0.91686
6305.06569	0.91811
6304.10132	0.91656
6303.13695	0.91477
6302.17257	0.91538
6301.20820	0.91685
6300.24383	0.91801
6299.27946	0.91900
6298.31508	0.91807
6297.35071	0.91533
6296.38634	0.91436
6295.42197	0.91627
6294.45759	0.91777
6293.49322	0.91720
6292.52885	0.91671
6291.56448	0.91734
6290.60011	0.91782
6289.63573	0.91717
6288.67136	0.91606
6287.70699	0.91566
6286.74262	0.91508
6285.77824	0.91350
6284.81387	0.91287
6283.84950	0.91416
6282.88513	0.91602
6281.92076	0.91724
6280.95638	0.91704
6279.99201	0.91614
6279.02764	0.91649
6278.06327	0.91729
6277.09889	0.91693
6276.13452	0.91704
6275.17015	0.91891
6274.20578	0.91984
6273.24141	0.91830
6272.27703	0.91666
6271.31266	0.91620
6270.34829	0.91620
6269.38392	0.91637
6268.41954	0.91775
6267.45517	0.92046
6266.49080	0.92195
6265.52643	0.92094
6264.56206	0.91860
6263.59768	0.91606
6262.63331	0.91449
6261.66894	0.91523
6260.70457	0.91730
6259.74019	0.91777
6258.77582	0.91625
6257.81145	0.91491
6256.84708	0.91525
6255.88271	0.91667
6254.91833	0.91824
6253.95396	0.91979
6252.98959	0.91972
6252.02522	0.91808
6251.06084	0.91730
6250.09647	0.91649
6249.13210	0.91466
6248.16773	0.91441
6247.20336	0.91615
6246.23898	0.91651
6245.27461	0.91472
6244.31024	0.91391
6243.34587	0.91534
6242.38149	0.91706
6241.41712	0.91780
6240.45275	0.91837
6239.48838	0.91941
6238.52401	0.92002
6237.55963	0.91942
6236.59526	0.91841
6235.63089	0.91797
6234.66652	0.91762
6233.70214	0.91744
6232.73777	0.91852
6231.77340	0.91987
6230.80903	0.92027
6229.84465	0.92108
6228.88028	0.92271
6227.91591	0.92310
6226.95154	0.92128
6225.98717	0.91895
6225.02279	0.91826
6224.05842	0.91928
6223.09405	0.92025
6222.12968	0.91985
6221.16530	0.91862
6220.20093	0.91812
6219.23656	0.91869
6218.27219	0.91924
6217.30782	0.91890
6216.34344	0.91806
6215.37907	0.91757
6214.41470	0.91744
6213.45033	0.91741
6212.48595	0.91756
6211.52158	0.91711
6210.55721	0.91563
6209.59284	0.91477
6208.62847	0.91566
6207.66409	0.91766
6206.69972	0.92048
6205.73535	0.92305
6204.77098	0.92310
6203.80660	0.92083
6202.84223	0.91860
6201.87786	0.91862
6200.91349	0.92019
6199.94912	0.92006
6198.98474	0.91799
6198.02037	0.91704
6197.05600	0.91813
6196.09163	0.91868
6195.12725	0.91723
6194.16288	0.91558
6193.19851	0.91522
6192.23414	0.91622
6191.26977	0.91763
6190.30539	0.91879
6189.34102	0.92009
6188.37665	0.92151
6187.41228	0.92302
6186.44790	0.92386
6185.48353	0.92299
6184.51916	0.92114
6183.55479	0.91990
6182.59042	0.92003
6181.62604	0.92078
6180.66167	0.92072
6179.69730	0.91974
6178.73293	0.91909
6177.76855	0.91892
6176.80418	0.91796
6175.83981	0.91685
6174.87544	0.91708
6173.91107	0.91810
6172.94669	0.91937
6171.98232	0.92072
6171.01795	0.92027
6170.05358	0.91870
6169.08920	0.91933
6168.12483	0.92092
6167.16046	0.92063
6166.19609	0.91953
6165.23172	0.91912
6164.26734	0.91929
6163.30297	0.91963
6162.33860	0.91969
6161.37423	0.91952
6160.40985	0.91926
6159.44548	0.91865
6158.48111	0.91814
6157.51674	0.91820
6156.55236	0.91896
6155.58799	0.92031
6154.62362	0.92072
6153.65925	0.91980
6152.69488	0.91951
6151.73050	0.91962
6150.76613	0.91844
6149.80176	0.91751
6148.83739	0.91788
6147.87301	0.91780
6146.90864	0.91805
6145.94427	0.92029
6144.97990	0.92306
6144.01553	0.92442
6143.05115	0.92386
6142.08678	0.92215
6141.12241	0.92132
6140.15804	0.92215
6139.19366	0.92265
6138.22929	0.92135
6137.26492	0.91982
6136.30055	0.91981
6135.33618	0.92013
6134.37180	0.91965
6133.40743	0.91989
6132.44306	0.92096
6131.47869	0.92185
6130.51431	0.92301
6129.54994	0.92329
6128.58557	0.92146
6127.62120	0.91927
6126.65683	0.91770
6125.69245	0.91621
6124.72808	0.91579
6123.76371	0.91714
6122.79934	0.91919
6121.83496	0.92048
6120.87059	0.92000
6119.90622	0.91864
6118.94185	0.91829
6117.97748	0.91955
6117.01310	0.92156
6116.04873	0.92261
6115.08436	0.92210
6114.11999	0.92038
6113.15561	0.91851
6112.19124	0.91813
6111.22687	0.91858
6110.26250	0.91872
6109.29813	0.91954
6108.33375	0.92078
6107.36938	0.92120
6106.40501	0.92083
6105.44064	0.92049
6104.47626	0.92096
6103.51189	0.92146
6102.54752	0.92114
6101.58315	0.92057
6100.61878	0.91947
6099.65440	0.91819
6098.69003	0.91832
6097.72566	0.91997
6096.76129	0.92185
6095.79691	0.92280
6094.83254	0.92302
6093.86817	0.92297
6092.90380	0.92196
6091.93942	0.91982
6090.97505	0.91767
6090.01068	0.91739
6089.04631	0.91884
6088.08194	0.91888
6087.11756	0.91708
6086.15319	0.91631
6085.18882	0.91665
6084.22445	0.91655
6083.26007	0.91659
6082.29570	0.91814
6081.33133	0.92092
6080.36696	0.92286
6079.40259	0.92277
6078.43821	0.92161
6077.47384	0.91995
6076.50947	0.91843
6075.54510	0.91880
6074.58072	0.92032
6073.61635	0.92078
6072.65198	0.92086
6071.68761	0.92103
6070.72324	0.92076
6069.75886	0.92098
6068.79449	0.92134
6067.83012	0.92076
6066.86575	0.92022
6065.90137	0.92106
6064.93700	0.92266
6063.97263	0.92378
6063.00826	0.92473
6062.04389	0.92548
6061.07951	0.92541
6060.11514	0.92494
6059.15077	0.92380
6058.18640	0.92215
6057.22202	0.92163
6056.25765	0.92204
6055.29328	0.92176
6054.32891	0.92120
6053.36454	0.92120
6052.40016	0.92161
6051.43579	0.92249
6050.47142	0.92288
6049.50705	0.92233
6048.54267	0.92231
6047.57830	0.92280
6046.61393	0.92285
6045.64956	0.92294
6044.68519	0.92396
6043.72081	0.92498
6042.75644	0.92386
6041.79207	0.92095
6040.82770	0.91913
6039.86332	0.92015
6038.89895	0.92178
6037.93458	0.92112
6036.97021	0.91953
6036.00584	0.91914
6035.04146	0.92021
6034.07709	0.92251
6033.11272	0.92416
6032.14835	0.92348
6031.18397	0.92197
6030.21960	0.92164
6029.25523	0.92221
6028.29086	0.92255
6027.32649	0.92213
6026.36211	0.92163
6025.39774	0.92235
6024.43337	0.92377
6023.46900	0.92358
6022.50462	0.92145
6021.54025	0.91997
6020.57588	0.92050
6019.61151	0.92211
6018.64713	0.92365
6017.68276	0.92439
6016.71839	0.92380
6015.75402	0.92219
6014.78965	0.92095
6013.82527	0.92089
6012.86090	0.92138
6011.89653	0.92211
6010.93216	0.92335
6009.96778	0.92481
6009.00341	0.92563
6008.03904	0.92499
6007.07467	0.92304
6006.11030	0.92166
6005.14592	0.92217
6004.18155	0.92316
6003.21718	0.92337
6002.25281	0.92332
6001.28843	0.92355
6000.32406	0.92381
5999.35969	0.92326
5998.39532	0.92221
5997.43095	0.92220
5996.46657	0.92316
5995.50220	0.92411
5994.53783	0.92496
5993.57346	0.92562
5992.60908	0.92542
5991.64471	0.92444
5990.68034	0.92359
5989.71597	0.92311
5988.75160	0.92374
5987.78722	0.92543
5986.82285	0.92608
5985.85848	0.92560
5984.89411	0.92467
5983.92973	0.92313
5982.96536	0.92277
5982.00099	0.92377
5981.03662	0.92372
5980.07225	0.92320
5979.10787	0.92406
5978.14350	0.92515
5977.17913	0.92493
5976.21476	0.92389
5975.25038	0.92321
5974.28601	0.92376
5973.32164	0.92446
5972.35727	0.92304
5971.39290	0.92104
5970.42852	0.92124
5969.46415	0.92234
5968.49978	0.92301
5967.53541	0.92400
5966.57103	0.92508
5965.60666	0.92544
5964.64229	0.92451
5963.67792	0.92277
5962.71355	0.92178
5961.74917	0.92227
5960.78480	0.92405
5959.82043	0.92616
5958.85606	0.92721
5957.89168	0.92684
5956.92731	0.92530
5955.96294	0.92315
5954.99857	0.92206
5954.03420	0.92291
5953.06982	0.92412
5952.10545	0.92395
5951.14108	0.92317
5950.17671	0.92362
5949.21233	0.92464
5948.24796	0.92430
5947.28359	0.92293
5946.31922	0.92198
5945.35484	0.92176
5944.39047	0.92197
5943.42610	0.92231
5942.46173	0.92252
5941.49736	0.92253
5940.53298	0.92233
5939.56861	0.92272
5938.60424	0.92424
5937.63987	0.92558
5936.67549	0.92627
5935.71112	0.92671
5934.74675	0.92620
5933.78238	0.92507
5932.81801	0.92451
5931.85363	0.92446
5930.88926	0.92420
5929.92489	0.92355
5928.96052	0.92309
5927.99614	0.92361
5927.03177	0.92513
5926.06740	0.92631
5925.10303	0.92631
5924.13866	0.92576
5923.17428	0.92506
5922.20991	0.92478
5921.24554	0.92558
5920.28117	0.92615
5919.31679	0.92538
5918.35242	0.92534
5917.38805	0.92713
5916.42368	0.92784
5915.45931	0.92610
5914.49493	0.92430
5913.53056	0.92402
5912.56619	0.92487
5911.60182	0.92553
5910.63744	0.92468
5909.67307	0.92346
5908.70870	0.92302
5907.74433	0.92244
5906.77996	0.92219
5905.81558	0.92287
5904.85121	0.92360
5903.88684	0.92393
5902.92247	0.92409
5901.95809	0.92506
5900.99372	0.92616
5900.02935	0.92493
5899.06498	0.92271
5898.10061	0.92316
5897.13623	0.92600
5896.17186	0.92763
5895.20749	0.92622
5894.24312	0.92377
5893.27874	0.92284
5892.31437	0.92325
5891.35000	0.92351
5890.38563	0.92339
5889.42126	0.92400
5888.45688	0.92582
5887.49251	0.92706
5886.52814	0.92652
5885.56377	0.92598
5884.59939	0.92622
5883.63502	0.92569
5882.67065	0.92476
5881.70628	0.92474
5880.74190	0.92462
5879.77753	0.92417
5878.81316	0.92474
5877.84879	0.92561
5876.88442	0.92556
5875.92004	0.92548
5874.95567	0.92635
5873.99130	0.92761
5873.02693	0.92790
5872.06255	0.92673
5871.09818	0.92537
5870.13381	0.92522
5869.16944	0.92580
5868.20507	0.92608
5867.24069	0.92636
5866.27632	0.92722
5865.31195	0.92794
5864.34758	0.92742
5863.38320	0.92627
5862.41883	0.92583
5861.45446	0.92599
5860.49009	0.92550
5859.52572	0.92436
5858.56134	0.92410
5857.59697	0.92463
5856.63260	0.92474
5855.66823	0.92513
5854.70385	0.92635
5853.73948	0.92720
5852.77511	0.92755
5851.81074	0.92808
5850.84637	0.92861
5849.88199	0.92901
5848.91762	0.92911
5847.95325	0.92927
5846.98888	0.93001
5846.02450	0.93047
5845.06013	0.93015
5844.09576	0.92955
5843.13139	0.92884
5842.16702	0.92805
5841.20264	0.92677
5840.23827	0.92514
5839.27390	0.92474
5838.30953	0.92568
5837.34515	0.92618
5836.38078	0.92603
5835.41641	0.92577
5834.45204	0.92505
5833.48767	0.92435
5832.52329	0.92546
5831.55892	0.92861
5830.59455	0.93039
5829.63018	0.92858
5828.66580	0.92600
5827.70143	0.92619
5826.73706	0.92862
5825.77269	0.92982
5824.80832	0.92898
5823.84394	0.92841
5822.87957	0.92900
5821.91520	0.92942
5820.95083	0.92828
5819.98645	0.92659
5819.02208	0.92671
5818.05771	0.92822
5817.09334	0.92815
5816.12897	0.92615
5815.16459	0.92534
5814.20022	0.92678
5813.23585	0.92800
5812.27148	0.92736
5811.30710	0.92621
5810.34273	0.92608
5809.37836	0.92649
5808.41399	0.92658
5807.44961	0.92639
5806.48524	0.92665
5805.52087	0.92769
5804.55650	0.92866
5803.59213	0.92874
5802.62775	0.92843
5801.66338	0.92826
5800.69901	0.92795
5799.73464	0.92800
5798.77026	0.92860
5797.80589	0.92841
5796.84152	0.92767
5795.87715	0.92782
5794.91278	0.92829
5793.94840	0.92812
5792.98403	0.92779
5792.01966	0.92696
5791.05529	0.92525
5790.09091	0.92423
5789.12654	0.92504
5788.16217	0.92655
5787.19780	0.92718
5786.23343	0.92661
5785.26905	0.92579
5784.30468	0.92513
5783.34031	0.92492
5782.37594	0.92595
5781.41156	0.92720
5780.44719	0.92689
5779.48282	0.92546
5778.51845	0.92465
5777.55408	0.92530
5776.58970	0.92711
5775.62533	0.92909
5774.66096	0.93032
5773.69659	0.93032
5772.73221	0.92872
5771.76784	0.92631
5770.80347	0.92485
5769.83910	0.92495
5768.87473	0.92615
5767.91035	0.92773
5766.94598	0.92911
5765.98161	0.92942
5765.01724	0.92834
5764.05286	0.92708
5763.08849	0.92668
5762.12412	0.92740
5761.15975	0.92890
5760.19538	0.92971
5759.23100	0.92909
5758.26663	0.92826
5757.30226	0.92782
5756.33789	0.92726
5755.37351	0.92660
5754.40914	0.92561
5753.44477	0.92517
5752.48040	0.92687
5751.51603	0.92913
5750.55165	0.92944
5749.58728	0.92800
5748.62291	0.92699
5747.65854	0.92750
5746.69416	0.92829
5745.72979	0.92867
5744.76542	0.92882
5743.80105	0.92842
5742.83667	0.92803
5741.87230	0.92827
5740.90793	0.92848
5739.94356	0.92830
5738.97919	0.92811
5738.01481	0.92834
5737.05044	0.92889
5736.08607	0.92930
5735.12170	0.92956
5734.15732	0.92998
5733.19295	0.93087
5732.22858	0.93178
5731.26421	0.93149
5730.29984	0.93065
5729.33546	0.93075
5728.37109	0.93117
5727.40672	0.93069
5726.44235	0.92973
5725.47797	0.92922
5724.51360	0.92928
5723.54923	0.92967
5722.58486	0.93003
5721.62049	0.93006
5720.65611	0.92992
5719.69174	0.92988
5718.72737	0.92971
5717.76300	0.92904
5716.79862	0.92867
5715.83425	0.92955
5714.86988	0.93120
5713.90551	0.93201
5712.94114	0.93126
5711.97676	0.93098
5711.01239	0.93206
5710.04802	0.93165
5709.08365	0.92959
5708.11927	0.92923
5707.15490	0.93069
5706.19053	0.93131
5705.22616	0.93043
5704.26179	0.92913
5703.29741	0.92799
5702.33304	0.92712
5701.36867	0.92721
5700.40430	0.92830
5699.43992	0.92884
5698.47555	0.92829
5697.51118	0.92829
5696.54681	0.92954
5695.58244	0.93098
5694.61806	0.93215
5693.65369	0.93281
5692.68932	0.93253
5691.72495	0.93171
5690.76057	0.93133
5689.79620	0.93180
5688.83183	0.93208
5687.86746	0.93149
5686.90309	0.93128
5685.93871	0.93185
5684.97434	0.93196
5684.00997	0.93147
5683.04560	0.93123
5682.08122	0.93155
5681.11685	0.93233
5680.15248	0.93283
5679.18811	0.93202
5678.22374	0.93060
5677.25936	0.92996
5676.29499	0.92995
5675.33062	0.93022
5674.36625	0.93114
5673.40187	0.93151
5672.43750	0.93023
5671.47313	0.92933
5670.50876	0.93005
5669.54438	0.93028
5668.58001	0.92906
5667.61564	0.92793
5666.65127	0.92851
5665.68690	0.93027
5664.72252	0.93115
5663.75815	0.93079
5662.79378	0.93024
5661.82941	0.93009
5660.86503	0.93056
5659.90066	0.93105
5658.93629	0.93037
5657.97192	0.92928
5657.00755	0.92976
5656.04317	0.93143
5655.07880	0.93265
5654.11443	0.93312
5653.15006	0.93286
5652.18568	0.93179
5651.22131	0.93025
5650.25694	0.92923
5649.29257	0.92935
5648.32820	0.93036
5647.36382	0.93183
5646.39945	0.93252
5645.43508	0.93166
5644.47071	0.93099
5643.50633	0.93168
5642.54196	0.93250
5641.57759	0.93265
5640.61322	0.93292
5639.64885	0.93367
5638.68447	0.93364
5637.72010	0.93272
5636.75573	0.93249
5635.79136	0.93285
5634.82698	0.93273
5633.86261	0.93207
5632.89824	0.93110
5631.93387	0.93031
5630.96950	0.93034
5630.00512	0.93099
5629.04075	0.93160
5628.07638	0.93176
5627.11201	0.93138
5626.14763	0.93083
5625.18326	0.93094
5624.21889	0.93206
5623.25452	0.93320
5622.29015	0.93282
5621.32577	0.93135
5620.36140	0.93122
5619.39703	0.93233
5618.43266	0.93194
5617.46828	0.93017
5616.50391	0.92948
5615.53954	0.93041
5614.57517	0.93174
5613.61080	0.93213
5612.64642	0.93147
5611.68205	0.93099
5610.71768	0.93072
5609.75331	0.93016
5608.78893	0.93000
5607.82456	0.93062
5606.86019	0.93133
5605.89582	0.93124
5604.93144	0.93022
5603.96707	0.92931
5603.00270	0.92946
5602.03833	0.93063
5601.07396	0.93240
5600.10958	0.93416
5599.14521	0.93483
5598.18084	0.93396
5597.21647	0.93230
5596.25209	0.93133
5595.28772	0.93137
5594.32335	0.93132
5593.35898	0.93096
5592.39461	0.93081
5591.43023	0.93100
5590.46586	0.93163
5589.50149	0.93242
5588.53712	0.93300
5587.57274	0.93340
5586.60837	0.93402
5585.64400	0.93482
5584.67963	0.93443
5583.71526	0.93300
5582.75088	0.93240
5581.78651	0.93273
5580.82214	0.93288
5579.85777	0.93246
5578.89339	0.93187
5577.92902	0.93192
5576.96465	0.93275
5576.00028	0.93355
5575.03591	0.93342
5574.07153	0.93262
5573.10716	0.93199
5572.14279	0.93148
5571.17842	0.93118
5570.21404	0.93162
5569.24967	0.93217
5568.28530	0.93185
5567.32093	0.93081
5566.35656	0.92999
5565.39218	0.93069
5564.42781	0.93251
5563.46344	0.93348
5562.49907	0.93288
5561.53469	0.93167
5560.57032	0.93135
5559.60595	0.93213
5558.64158	0.93288
5557.67721	0.93317
5556.71283	0.93325
5555.74846	0.93288
5554.78409	0.93225
5553.81972	0.93243
5552.85534	0.93350
5551.89097	0.93406
5550.92660	0.93333
5549.96223	0.93243
5548.99786	0.93277
5548.03348	0.93425
5547.06911	0.93541
5546.10474	0.93505
5545.14037	0.93387
5544.17599	0.93340
5543.21162	0.93370
5542.24725	0.93390
5541.28288	0.93330
5540.31851	0.93227
5539.35413	0.93217
5538.38976	0.93299
5537.42539	0.93349
5536.46102	0.93314
5535.49664	0.93222
5534.53227	0.93148
5533.56790	0.93160
5532.60353	0.93248
5531.63915	0.93343
5530.67478	0.93380
5529.71041	0.93382
5528.74604	0.93379
5527.78167	0.93344
5526.81729	0.93318
5525.85292	0.93365
5524.88855	0.93435
5523.92418	0.93435
5522.95980	0.93342
5521.99543	0.93211
5521.03106	0.93160
5520.06669	0.93245
5519.10232	0.93330
5518.13794	0.93276
5517.17357	0.93199
5516.20920	0.93270
5515.24483	0.93398
5514.28045	0.93444
5513.31608	0.93475
5512.35171	0.93548
5511.38734	0.93578
5510.42297	0.93502
5509.45859	0.93369
5508.49422	0.93279
5507.52985	0.93243
5506.56548	0.93150
5505.60110	0.93100
5504.63673	0.93239
5503.67236	0.93414
5502.70799	0.93471
5501.74362	0.93471
5500.77924	0.93459
5499.81487	0.93459
5498.85050	0.93453
5497.88613	0.93408
5496.92175	0.93343
5495.95738	0.93254
5494.99301	0.93162
5494.02864	0.93161
5493.06427	0.93316
5492.09989	0.93477
5491.13552	0.93530
5490.17115	0.93509
5489.20678	0.93491
5488.24240	0.93500
5487.27803	0.93472
5486.31366	0.93424
5485.34929	0.93442
5484.38492	0.93499
5483.42054	0.93540
5482.45617	0.93566
5481.49180	0.93587
5480.52743	0.93556
5479.56305	0.93416
5478.59868	0.93258
5477.63431	0.93185
5476.66994	0.93154
5475.70557	0.93174
5474.74119	0.93329
5473.77682	0.93492
5472.81245	0.93542
5471.84808	0.93459
5470.88370	0.93320
5469.91933	0.93251
5468.95496	0.93340
5467.99059	0.93511
5467.02622	0.93643
5466.06184	0.93667
5465.09747	0.93536
5464.13310	0.93370
5463.16873	0.93314
5462.20435	0.93296
5461.23998	0.93291
5460.27561	0.93314
5459.31124	0.93374
5458.34686	0.93512
5457.38249	0.93661
5456.41812	0.93690
5455.45375	0.93581
5454.48938	0.93468
5453.52500	0.93459
5452.56063	0.93506
5451.59626	0.93514
5450.63189	0.93511
5449.66751	0.93546
5448.70314	0.93511
5447.73877	0.93386
5446.77440	0.93304
5445.81003	0.93340
5444.84565	0.93443
5443.88128	0.93515
5442.91691	0.93464
5441.95254	0.93366
5440.98816	0.93454
5440.02379	0.93565
5439.05942	0.93523
5438.09505	0.93443
5437.13068	0.93441
5436.16630	0.93504
5435.20193	0.93524
5434.23756	0.93402
5433.27319	0.93280
5432.30881	0.93236
5431.34444	0.93206
5430.38007	0.93167
5429.41570	0.93186
5428.45133	0.93352
5427.48695	0.93594
5426.52258	0.93695
5425.55821	0.93604
5424.59384	0.93531
5423.62946	0.93566
5422.66509	0.93541
5421.70072	0.93426
5420.73635	0.93397
5419.77198	0.93522
5418.80760	0.93631
5417.84323	0.93582
5416.87886	0.93502
5415.91449	0.93531
5414.95011	0.93577
5413.98574	0.93549
5413.02137	0.93541
5412.05700	0.93557
5411.09263	0.93590
5410.12825	0.93634
5409.16388	0.93648
5408.19951	0.93656
5407.23514	0.93588
5406.27076	0.93392
5405.30639	0.93264
5404.34202	0.93397
5403.37765	0.93608
5402.41328	0.93680
5401.44890	0.93670
5400.48453	0.93660
5399.52016	0.93664
5398.55579	0.93698
5397.59141	0.93796
5396.62704	0.93873
5395.66267	0.93826
5394.69830	0.93752
5393.73392	0.93656
5392.76955	0.93506
5391.80518	0.93438
5390.84081	0.93488
5389.87644	0.93565
5388.91206	0.93595
5387.94769	0.93542
5386.98332	0.93459
5386.01895	0.93531
5385.05457	0.93702
5384.09020	0.93783
5383.12583	0.93784
5382.16146	0.93746
5381.19709	0.93705
5380.23271	0.93670
5379.26834	0.93650
5378.30397	0.93681
5377.33960	0.93710
5376.37522	0.93625
5375.41085	0.93568
5374.44648	0.93636
5373.48211	0.93681
5372.51774	0.93680
5371.55336	0.93697
5370.58899	0.93689
5369.62462	0.93623
5368.66025	0.93570
5367.69587	0.93633
5366.73150	0.93743
5365.76713	0.93792
5364.80276	0.93829
5363.83839	0.93861
5362.87401	0.93834
5361.90964	0.93773
5360.94527	0.93722
5359.98090	0.93697
5359.01652	0.93694
5358.05215	0.93730
5357.08778	0.93792
5356.12341	0.93836
5355.15904	0.93787
5354.19466	0.93625
5353.23029	0.93597
5352.26592	0.93692
5351.30155	0.93659
5350.33717	0.93524
5349.37280	0.93455
5348.40843	0.93518
5347.44406	0.93587
5346.47969	0.93607
5345.51531	0.93622
5344.55094	0.93667
5343.58657	0.93744
5342.62220	0.93824
5341.65782	0.93827
5340.69345	0.93736
5339.72908	0.93620
5338.76471	0.93573
5337.80034	0.93599
5336.83596	0.93643
5335.87159	0.93739
5334.90722	0.93811
5333.94285	0.93726
5332.97847	0.93531
5332.01410	0.93471
5331.04973	0.93588
5330.08536	0.93683
5329.12099	0.93665
5328.15661	0.93588
5327.19224	0.93606
5326.22787	0.93703
5325.26350	0.93764
5324.29912	0.93786
5323.33475	0.93769
5322.37038	0.93698
5321.40601	0.93629
5320.44163	0.93615
5319.47726	0.93623
5318.51289	0.93644
5317.54852	0.93706
5316.58415	0.93761
5315.61977	0.93756
5314.65540	0.93752
5313.69103	0.93816
5312.72666	0.93908
5311.76228	0.93967
5310.79791	0.93975
5309.83354	0.93907
5308.86917	0.93813
5307.90480	0.93816
5306.94042	0.93883
5305.97605	0.93872
5305.01168	0.93824
5304.04731	0.93790
5303.08293	0.93729
5302.11856	0.93677
5301.15419	0.93742
5300.18982	0.93908
5299.22545	0.94033
5298.26107	0.94042
5297.29670	0.94009
5296.33233	0.94007
5295.36796	0.93988
5294.40358	0.93916
5293.43921	0.93870
5292.47484	0.93887
5291.51047	0.93940
5290.54610	0.94052
5289.58172	0.94126
5288.61735	0.94095
5287.65298	0.94073
5286.68861	0.94047
5285.72423	0.93943
5284.75986	0.93870
5283.79549	0.93850
5282.83112	0.93800
5281.86675	0.93793
5280.90237	0.93854
5279.93800	0.93865
5278.97363	0.93826
5278.00926	0.93794
5277.04488	0.93787
5276.08051	0.93805
5275.11614	0.93811
5274.15177	0.93820
5273.18740	0.93870
5272.22302	0.93875
5271.25865	0.93785
5270.29428	0.93691
5269.32991	0.93623
5268.36553	0.93583
5267.40116	0.93663
5266.43679	0.93815
5265.47242	0.93841
5264.50805	0.93727
5263.54367	0.93732
5262.57930	0.93879
5261.61493	0.93927
5260.65056	0.93838
5259.68618	0.93807
5258.72181	0.93873
5257.75744	0.93892
5256.79307	0.93808
5255.82869	0.93761
5254.86432	0.93851
5253.89995	0.93893
5252.93558	0.93839
5251.97121	0.93826
5251.00683	0.93873
5250.04246	0.93905
5249.07809	0.93950
5248.11372	0.94028
5247.14934	0.94009
5246.18497	0.93888
5245.22060	0.93773
5244.25623	0.93773
5243.29186	0.93805
5242.32748	0.93817
5241.36311	0.93901
5240.39874	0.94003
5239.43437	0.94006
5238.46999	0.93947
5237.50562	0.93913
5236.54125	0.93949
5235.57688	0.94011
5234.61251	0.94005
5233.64813	0.93959
5232.68376	0.93960
5231.71939	0.94024
5230.75502	0.94083
5229.79064	0.94075
5228.82627	0.94026
5227.86190	0.93943
5226.89753	0.93848
5225.93316	0.93848
5224.96878	0.93919
5224.00441	0.93931
5223.04004	0.93925
5222.07567	0.93941
5221.11129	0.93936
5220.14692	0.93911
5219.18255	0.93884
5218.21818	0.93826
5217.25381	0.93759
5216.28943	0.93774
5215.32506	0.93874
5214.36069	0.93953
5213.39632	0.93995
5212.43194	0.94071
5211.46757	0.94139
5210.50320	0.94092
5209.53883	0.93910
5208.57446	0.93757
5207.61008	0.93797
5206.64571	0.93959
5205.68134	0.94081
5204.71697	0.94133
5203.75259	0.94156
5202.78822	0.94153
5201.82385	0.94102
5200.85948	0.93985
5199.89511	0.93884
5198.93073	0.93906
5197.96636	0.93978
5197.00199	0.93975
5196.03762	0.93937
5195.07324	0.93888
5194.10887	0.93827
5193.14450	0.93825
5192.18013	0.93879
5191.21576	0.93911
5190.25138	0.93927
5189.28701	0.93956
5188.32264	0.93993
5187.35827	0.94024
5186.39389	0.94022
5185.42952	0.93998
5184.46515	0.94025
5183.50078	0.94082
5182.53640	0.94095
5181.57203	0.94065
5180.60766	0.94041
5179.64329	0.94037
5178.67892	0.94020
5177.71454	0.93986
5176.75017	0.93992
5175.78580	0.94091
5174.82143	0.94193
5173.85705	0.94174
5172.89268	0.94066
5171.92831	0.93992
5170.96394	0.94035
5169.99957	0.94111
5169.03519	0.94094
5168.07082	0.94012
5167.10645	0.93971
5166.14208	0.94023
5165.17770	0.94083
5164.21333	0.94057
5163.24896	0.93985
5162.28459	0.93963
5161.32022	0.93990
5160.35584	0.94012
5159.39147	0.94022
5158.42710	0.94051
5157.46273	0.94084
5156.49835	0.94077
5155.53398	0.94043
5154.56961	0.94046
5153.60524	0.94087
5152.64087	0.94112
5151.67649	0.94161
5150.71212	0.94264
5149.74775	0.94303
5148.78338	0.94202
5147.81900	0.94066
5146.85463	0.94034
5145.89026	0.94095
5144.92589	0.94115
5143.96152	0.94076
5142.99714	0.94060
5142.03277	0.94105
5141.06840	0.94168
5140.10403	0.94191
5139.13965	0.94188
5138.17528	0.94182
5137.21091	0.94162
5136.24654	0.94160
5135.28217	0.94156
5134.31779	0.94109
5133.35342	0.94056
5132.38905	0.93998
5131.42468	0.93980
5130.46030	0.94077
5129.49593	0.94145
5128.53156	0.94095
5127.56719	0.94061
5126.60282	0.94110
5125.63844	0.94185
5124.67407	0.94191
5123.70970	0.94085
5122.74533	0.93987
5121.78095	0.94022
5120.81658	0.94109
5119.85221	0.94136
5118.88784	0.94147
5117.92346	0.94151
5116.95909	0.94114
5115.99472	0.94101
5115.03035	0.94152
5114.06598	0.94239
5113.10160	0.94294
5112.13723	0.94251
5111.17286	0.94207
5110.20849	0.94263
5109.24411	0.94311
5108.27974	0.94271
5107.31537	0.94231
5106.35100	0.94239
5105.38663	0.94241
5104.42225	0.94211
5103.45788	0.94214
5102.49351	0.94265
5101.52914	0.94272
5100.56476	0.94211
5099.60039	0.94167
5098.63602	0.94189
5097.67165	0.94226
5096.70728	0.94222
5095.74290	0.94214
5094.77853	0.94229
5093.81416	0.94252
5092.84979	0.94256
5091.88541	0.94216
5090.92104	0.94168
5089.95667	0.94149
5088.99230	0.94135
5088.02793	0.94114
5087.06355	0.94097
5086.09918	0.94139
5085.13481	0.94291
5084.17044	0.94434
5083.20606	0.94466
5082.24169	0.94462
5081.27732	0.94478
5080.31295	0.94456
5079.34858	0.94373
5078.38420	0.94304
5077.41983	0.94295
5076.45546	0.94295
5075.49109	0.94268
5074.52671	0.94237
5073.56234	0.94193
5072.59797	0.94145
5071.63360	0.94182
5070.66923	0.94289
[truncated: 4,740 more rows]
