# Supplementary material for: Ultrathin 2 nm gold as impedance-matched absorber for infrared light
Source: Nat Commun. 2020 May 1;11:2161. doi: 10.1038/s41467-020-15762-3 (PMC7195431; doi:10.1038/s41467-020-15762-3)
Supplement: Supplementary file 3 — Source Data [file 41467_2020_15762_MOESM3_ESM.zip › SOURCE DATA/Fig.3 - SiN optical measurements and dataprocessing/SiN-50nm-TRA04.dpt]

6997.48496	0.89004
6995.55621	0.88939
6993.62747	0.88937
6991.69872	0.88980
6989.76998	0.89036
6987.84123	0.89020
6985.91249	0.88880
6983.98374	0.88695
6982.05500	0.88582
6980.12626	0.88656
6978.19751	0.88887
6976.26877	0.89063
6974.34002	0.89144
6972.41128	0.89238
6970.48253	0.89283
6968.55379	0.89243
6966.62504	0.89173
6964.69630	0.89073
6962.76756	0.88997
6960.83881	0.89000
6958.91007	0.89017
6956.98132	0.88928
6955.05258	0.88816
6953.12383	0.88877
6951.19509	0.89027
6949.26634	0.89141
6947.33760	0.89224
6945.40886	0.89209
6943.48011	0.89070
6941.55137	0.88866
6939.62262	0.88700
6937.69388	0.88706
6935.76513	0.88827
6933.83639	0.88941
6931.90764	0.88996
6929.97890	0.88985
6928.05015	0.88981
6926.12141	0.88988
6924.19267	0.89060
6922.26392	0.89250
6920.33518	0.89345
6918.40643	0.89343
6916.47769	0.89436
6914.54894	0.89500
6912.62020	0.89475
6910.69145	0.89537
6908.76271	0.89604
6906.83397	0.89490
6904.90522	0.89350
6902.97648	0.89414
6901.04773	0.89569
6899.11899	0.89504
6897.19024	0.89182
6895.26150	0.88931
6893.33275	0.88970
6891.40401	0.89087
6889.47527	0.89029
6887.54652	0.88906
6885.61778	0.88902
6883.68903	0.88980
6881.76029	0.89042
6879.83154	0.89151
6877.90280	0.89356
6875.97405	0.89455
6874.04531	0.89286
6872.11657	0.89067
6870.18782	0.89088
6868.25908	0.89245
6866.33033	0.89278
6864.40159	0.89244
6862.47284	0.89271
6860.54410	0.89289
6858.61535	0.89226
6856.68661	0.89100
6854.75786	0.89033
6852.82912	0.89131
6850.90038	0.89332
6848.97163	0.89485
6847.04289	0.89459
6845.11414	0.89312
6843.18540	0.89219
6841.25665	0.89214
6839.32791	0.89309
6837.39916	0.89444
6835.47042	0.89447
6833.54168	0.89388
6831.61293	0.89401
6829.68419	0.89450
6827.75544	0.89513
6825.82670	0.89485
6823.89795	0.89286
6821.96921	0.89157
6820.04046	0.89252
6818.11172	0.89352
6816.18298	0.89355
6814.25423	0.89402
6812.32549	0.89482
6810.39674	0.89499
6808.46800	0.89524
6806.53925	0.89620
6804.61051	0.89683
6802.68176	0.89685
6800.75302	0.89681
6798.82428	0.89617
6796.89553	0.89522
6794.96679	0.89587
6793.03804	0.89828
6791.10930	0.89940
6789.18055	0.89699
6787.25181	0.89345
6785.32306	0.89256
6783.39432	0.89444
6781.46557	0.89641
6779.53683	0.89634
6777.60809	0.89437
6775.67934	0.89288
6773.75060	0.89282
6771.82185	0.89345
6769.89311	0.89524
6767.96436	0.89728
6766.03562	0.89751
6764.10687	0.89635
6762.17813	0.89531
6760.24939	0.89485
6758.32064	0.89490
6756.39190	0.89531
6754.46315	0.89550
6752.53441	0.89448
6750.60566	0.89275
6748.67692	0.89211
6746.74817	0.89344
6744.81943	0.89599
6742.89069	0.89798
6740.96194	0.89847
6739.03320	0.89803
6737.10445	0.89735
6735.17571	0.89614
6733.24696	0.89386
6731.31822	0.89294
6729.38947	0.89551
6727.46073	0.89811
6725.53199	0.89739
6723.60324	0.89515
6721.67450	0.89448
6719.74575	0.89591
6717.81701	0.89755
6715.88826	0.89825
6713.95952	0.89854
6712.03077	0.89830
6710.10203	0.89756
6708.17328	0.89712
6706.24454	0.89603
6704.31580	0.89412
6702.38705	0.89342
6700.45831	0.89457
6698.52956	0.89714
6696.60082	0.89997
6694.67207	0.90053
6692.74333	0.89863
6690.81458	0.89776
6688.88584	0.89916
6686.95710	0.90053
6685.02835	0.90061
6683.09961	0.89947
6681.17086	0.89849
6679.24212	0.89887
6677.31337	0.89946
6675.38463	0.89873
6673.45588	0.89687
6671.52714	0.89608
6669.59840	0.89679
6667.66965	0.89688
6665.74091	0.89684
6663.81216	0.89856
6661.88342	0.90092
6659.95467	0.90147
6658.02593	0.89977
6656.09718	0.89761
6654.16844	0.89684
6652.23970	0.89721
6650.31095	0.89792
6648.38221	0.89860
6646.45346	0.89827
6644.52472	0.89790
6642.59597	0.89922
6640.66723	0.90074
6638.73848	0.90072
6636.80974	0.89978
6634.88099	0.89915
6632.95225	0.89917
6631.02351	0.90006
6629.09476	0.90201
6627.16602	0.90358
6625.23727	0.90346
6623.30853	0.90262
6621.37978	0.90162
6619.45104	0.90016
6617.52229	0.89948
6615.59355	0.90056
6613.66481	0.90179
6611.73606	0.90124
6609.80732	0.89957
6607.87857	0.89816
6605.94983	0.89773
6604.02108	0.89865
6602.09234	0.90041
6600.16359	0.90233
6598.23485	0.90348
6596.30611	0.90304
6594.37736	0.90102
6592.44862	0.89862
6590.51987	0.89860
6588.59113	0.90080
6586.66238	0.90220
6584.73364	0.90215
6582.80489	0.90184
6580.87615	0.90200
6578.94740	0.90209
6577.01866	0.90122
6575.08992	0.89987
6573.16117	0.89912
6571.23243	0.89951
6569.30368	0.90055
6567.37494	0.90163
6565.44619	0.90234
6563.51745	0.90155
6561.58870	0.89962
6559.65996	0.89855
6557.73122	0.89846
6555.80247	0.89810
6553.87373	0.89751
6551.94498	0.89803
6550.01624	0.90036
6548.08749	0.90259
6546.15875	0.90298
6544.23000	0.90276
6542.30126	0.90342
6540.37252	0.90388
6538.44377	0.90303
6536.51503	0.90188
6534.58628	0.90106
6532.65754	0.90064
6530.72879	0.90072
6528.80005	0.90083
6526.87130	0.90084
6524.94256	0.90074
6523.01382	0.90054
6521.08507	0.90117
6519.15633	0.90262
6517.22758	0.90354
6515.29884	0.90318
6513.37009	0.90215
6511.44135	0.90153
6509.51260	0.90113
6507.58386	0.90055
6505.65511	0.90083
6503.72637	0.90218
6501.79763	0.90316
6499.86888	0.90292
6497.94014	0.90211
6496.01139	0.90207
6494.08265	0.90292
6492.15390	0.90380
6490.22516	0.90421
6488.29641	0.90419
6486.36767	0.90424
6484.43893	0.90404
6482.51018	0.90287
6480.58144	0.90148
6478.65269	0.90147
6476.72395	0.90283
6474.79520	0.90373
6472.86646	0.90378
6470.93771	0.90406
6469.00897	0.90433
6467.08023	0.90352
6465.15148	0.90214
6463.22274	0.90184
6461.29399	0.90235
6459.36525	0.90313
6457.43650	0.90501
6455.50776	0.90674
6453.57901	0.90644
6451.65027	0.90497
6449.72153	0.90417
6447.79278	0.90442
6445.86404	0.90464
6443.93529	0.90447
6442.00655	0.90504
6440.07780	0.90601
6438.14906	0.90613
6436.22031	0.90600
6434.29157	0.90622
6432.36282	0.90579
6430.43408	0.90444
6428.50534	0.90350
6426.57659	0.90386
6424.64785	0.90494
6422.71910	0.90588
6420.79036	0.90607
6418.86161	0.90537
6416.93287	0.90449
6415.00412	0.90392
6413.07538	0.90388
6411.14664	0.90508
6409.21789	0.90687
6407.28915	0.90727
6405.36040	0.90602
6403.43166	0.90540
6401.50291	0.90654
6399.57417	0.90721
6397.64542	0.90652
6395.71668	0.90608
6393.78794	0.90581
6391.85919	0.90466
6389.93045	0.90359
6388.00170	0.90462
6386.07296	0.90680
6384.14421	0.90739
6382.21547	0.90662
6380.28672	0.90570
6378.35798	0.90459
6376.42924	0.90412
6374.50049	0.90483
6372.57175	0.90503
6370.64300	0.90429
6368.71426	0.90461
6366.78551	0.90604
6364.85677	0.90687
6362.92802	0.90674
6360.99928	0.90626
6359.07053	0.90648
6357.14179	0.90747
6355.21305	0.90770
6353.28430	0.90766
6351.35556	0.90866
6349.42681	0.90949
6347.49807	0.90913
6345.56932	0.90792
6343.64058	0.90674
6341.71183	0.90663
6339.78309	0.90705
6337.85435	0.90722
6335.92560	0.90767
6333.99686	0.90822
6332.06811	0.90776
6330.13937	0.90678
6328.21062	0.90663
6326.28188	0.90740
6324.35313	0.90876
6322.42439	0.91016
6320.49565	0.91079
6318.56690	0.91079
6316.63816	0.91032
6314.70941	0.90919
6312.78067	0.90822
6310.85192	0.90798
6308.92318	0.90801
6306.99443	0.90837
6305.06569	0.90910
6303.13695	0.90981
6301.20820	0.91013
6299.27946	0.90919
6297.35071	0.90744
6295.42197	0.90678
6293.49322	0.90725
6291.56448	0.90747
6289.63573	0.90741
6287.70699	0.90793
6285.77824	0.90872
6283.84950	0.90913
6281.92076	0.90934
6279.99201	0.90930
6278.06327	0.90897
6276.13452	0.90879
6274.20578	0.90860
6272.27703	0.90824
6270.34829	0.90828
6268.41954	0.90895
6266.49080	0.90983
6264.56206	0.91065
6262.63331	0.91105
6260.70457	0.91063
6258.77582	0.90954
6256.84708	0.90872
6254.91833	0.90851
6252.98959	0.90791
6251.06084	0.90703
6249.13210	0.90729
6247.20336	0.90853
6245.27461	0.90902
6243.34587	0.90859
6241.41712	0.90868
6239.48838	0.90919
6237.55963	0.90918
6235.63089	0.90884
6233.70214	0.90891
6231.77340	0.90962
6229.84465	0.91001
6227.91591	0.90981
6225.98717	0.90977
6224.05842	0.90960
6222.12968	0.90953
6220.20093	0.91047
6218.27219	0.91146
6216.34344	0.91109
6214.41470	0.91001
6212.48595	0.90984
6210.55721	0.91087
6208.62847	0.91181
6206.69972	0.91146
6204.77098	0.91031
6202.84223	0.90984
6200.91349	0.91055
6198.98474	0.91140
6197.05600	0.91168
6195.12725	0.91170
6193.19851	0.91115
6191.26977	0.91023
6189.34102	0.91035
6187.41228	0.91106
6185.48353	0.91107
6183.55479	0.91088
6181.62604	0.91115
6179.69730	0.91171
6177.76855	0.91228
6175.83981	0.91261
6173.91107	0.91278
6171.98232	0.91288
6170.05358	0.91268
6168.12483	0.91252
6166.19609	0.91258
6164.26734	0.91246
6162.33860	0.91216
6160.40985	0.91189
6158.48111	0.91166
6156.55236	0.91169
6154.62362	0.91199
6152.69488	0.91197
6150.76613	0.91155
6148.83739	0.91143
6146.90864	0.91196
6144.97990	0.91272
6143.05115	0.91316
6141.12241	0.91350
6139.19366	0.91413
6137.26492	0.91446
6135.33618	0.91374
6133.40743	0.91243
6131.47869	0.91182
6129.54994	0.91197
6127.62120	0.91179
6125.69245	0.91106
6123.76371	0.91026
6121.83496	0.91012
6119.90622	0.91107
6117.97748	0.91211
6116.04873	0.91189
6114.11999	0.91050
6112.19124	0.91003
6110.26250	0.91175
6108.33375	0.91337
6106.40501	0.91286
6104.47626	0.91189
6102.54752	0.91215
6100.61878	0.91304
6098.69003	0.91383
6096.76129	0.91418
6094.83254	0.91356
6092.90380	0.91240
6090.97505	0.91193
6089.04631	0.91207
6087.11756	0.91200
6085.18882	0.91249
6083.26007	0.91397
6081.33133	0.91469
6079.40259	0.91426
6077.47384	0.91422
6075.54510	0.91490
6073.61635	0.91548
6071.68761	0.91531
6069.75886	0.91419
6067.83012	0.91312
6065.90137	0.91325
6063.97263	0.91368
6062.04389	0.91335
6060.11514	0.91341
6058.18640	0.91457
6056.25765	0.91521
6054.32891	0.91435
6052.40016	0.91374
6050.47142	0.91448
6048.54267	0.91472
6046.61393	0.91377
6044.68519	0.91312
6042.75644	0.91328
6040.82770	0.91387
6038.89895	0.91465
6036.97021	0.91528
6035.04146	0.91540
6033.11272	0.91481
6031.18397	0.91387
6029.25523	0.91371
6027.32649	0.91448
6025.39774	0.91514
6023.46900	0.91535
6021.54025	0.91522
6019.61151	0.91457
6017.68276	0.91389
6015.75402	0.91468
6013.82527	0.91648
6011.89653	0.91709
6009.96778	0.91674
6008.03904	0.91688
6006.11030	0.91718
6004.18155	0.91677
6002.25281	0.91604
6000.32406	0.91583
5998.39532	0.91602
5996.46657	0.91617
5994.53783	0.91608
5992.60908	0.91600
5990.68034	0.91672
5988.75160	0.91790
5986.82285	0.91840
5984.89411	0.91806
5982.96536	0.91765
5981.03662	0.91761
5979.10787	0.91767
5977.17913	0.91787
5975.25038	0.91820
5973.32164	0.91811
5971.39290	0.91747
5969.46415	0.91699
5967.53541	0.91739
5965.60666	0.91789
5963.67792	0.91749
5961.74917	0.91700
5959.82043	0.91706
5957.89168	0.91733
5955.96294	0.91796
5954.03420	0.91877
5952.10545	0.91872
5950.17671	0.91770
5948.24796	0.91700
5946.31922	0.91691
5944.39047	0.91666
5942.46173	0.91645
5940.53298	0.91704
5938.60424	0.91780
5936.67549	0.91760
5934.74675	0.91690
5932.81801	0.91654
5930.88926	0.91638
5928.96052	0.91641
5927.03177	0.91675
5925.10303	0.91721
5923.17428	0.91724
5921.24554	0.91707
5919.31679	0.91773
5917.38805	0.91903
5915.45931	0.91997
5913.53056	0.92007
5911.60182	0.91955
5909.67307	0.91919
5907.74433	0.91935
5905.81558	0.91913
5903.88684	0.91812
5901.95809	0.91762
5900.02935	0.91794
5898.10061	0.91779
5896.17186	0.91710
5894.24312	0.91683
5892.31437	0.91716
5890.38563	0.91779
5888.45688	0.91842
5886.52814	0.91871
5884.59939	0.91894
5882.67065	0.91939
5880.74190	0.91972
5878.81316	0.91988
5876.88442	0.91976
5874.95567	0.91927
5873.02693	0.91907
5871.09818	0.91969
5869.16944	0.92036
5867.24069	0.92027
5865.31195	0.91988
5863.38320	0.91979
5861.45446	0.91995
5859.52572	0.91982
5857.59697	0.91936
5855.66823	0.91920
5853.73948	0.91965
5851.81074	0.92047
5849.88199	0.92128
5847.95325	0.92184
5846.02450	0.92197
5844.09576	0.92169
5842.16702	0.92110
5840.23827	0.92039
5838.30953	0.92027
5836.38078	0.92110
5834.45204	0.92185
5832.52329	0.92139
5830.59455	0.92042
5828.66580	0.92017
5826.73706	0.92028
5824.80832	0.92032
5822.87957	0.92082
5820.95083	0.92134
5819.02208	0.92116
5817.09334	0.92098
5815.16459	0.92180
5813.23585	0.92304
5811.30710	0.92332
5809.37836	0.92249
5807.44961	0.92126
5805.52087	0.91975
5803.59213	0.91836
5801.66338	0.91819
5799.73464	0.91945
5797.80589	0.92084
5795.87715	0.92125
5793.94840	0.92118
5792.01966	0.92119
5790.09091	0.92104
5788.16217	0.92096
5786.23343	0.92149
5784.30468	0.92247
5782.37594	0.92307
5780.44719	0.92259
5778.51845	0.92153
5776.58970	0.92111
5774.66096	0.92168
5772.73221	0.92235
5770.80347	0.92240
5768.87473	0.92215
5766.94598	0.92212
5765.01724	0.92225
5763.08849	0.92225
5761.15975	0.92215
5759.23100	0.92229
5757.30226	0.92264
5755.37351	0.92259
5753.44477	0.92196
5751.51603	0.92124
5749.58728	0.92109
5747.65854	0.92178
5745.72979	0.92258
5743.80105	0.92242
5741.87230	0.92173
5739.94356	0.92141
5738.01481	0.92155
5736.08607	0.92185
5734.15732	0.92188
5732.22858	0.92170
5730.29984	0.92173
5728.37109	0.92198
5726.44235	0.92203
5724.51360	0.92155
5722.58486	0.92114
5720.65611	0.92162
5718.72737	0.92242
5716.79862	0.92279
5714.86988	0.92302
5712.94114	0.92331
5711.01239	0.92338
5709.08365	0.92346
5707.15490	0.92386
5705.22616	0.92439
5703.29741	0.92456
5701.36867	0.92376
5699.43992	0.92246
5697.51118	0.92192
5695.58244	0.92235
5693.65369	0.92313
5691.72495	0.92374
5689.79620	0.92385
5687.86746	0.92372
5685.93871	0.92405
5684.00997	0.92463
5682.08122	0.92448
5680.15248	0.92375
5678.22374	0.92362
5676.29499	0.92389
5674.36625	0.92367
5672.43750	0.92334
5670.50876	0.92317
5668.58001	0.92298
5666.65127	0.92299
5664.72252	0.92332
5662.79378	0.92383
5660.86503	0.92401
5658.93629	0.92384
5657.00755	0.92375
5655.07880	0.92365
5653.15006	0.92357
5651.22131	0.92399
5649.29257	0.92492
5647.36382	0.92564
5645.43508	0.92570
5643.50633	0.92544
5641.57759	0.92516
5639.64885	0.92473
5637.72010	0.92433
5635.79136	0.92436
5633.86261	0.92467
5631.93387	0.92476
5630.00512	0.92470
5628.07638	0.92485
5626.14763	0.92525
5624.21889	0.92563
5622.29015	0.92568
5620.36140	0.92556
5618.43266	0.92562
5616.50391	0.92564
5614.57517	0.92547
5612.64642	0.92513
5610.71768	0.92463
5608.78893	0.92427
5606.86019	0.92434
5604.93144	0.92471
5603.00270	0.92522
5601.07396	0.92569
5599.14521	0.92568
5597.21647	0.92532
5595.28772	0.92552
5593.35898	0.92625
5591.43023	0.92647
5589.50149	0.92590
5587.57274	0.92529
5585.64400	0.92533
5583.71526	0.92569
5581.78651	0.92572
5579.85777	0.92570
5577.92902	0.92617
5576.00028	0.92663
5574.07153	0.92617
5572.14279	0.92529
5570.21404	0.92508
5568.28530	0.92553
5566.35656	0.92594
5564.42781	0.92626
5562.49907	0.92669
5560.57032	0.92677
5558.64158	0.92638
5556.71283	0.92627
5554.78409	0.92667
5552.85534	0.92695
5550.92660	0.92701
5548.99786	0.92716
5547.06911	0.92747
5545.14037	0.92776
5543.21162	0.92772
5541.28288	0.92772
5539.35413	0.92818
5537.42539	0.92865
5535.49664	0.92858
5533.56790	0.92786
5531.63915	0.92706
5529.71041	0.92713
5527.78167	0.92792
5525.85292	0.92826
5523.92418	0.92762
5521.99543	0.92681
5520.06669	0.92676
5518.13794	0.92709
5516.20920	0.92724
5514.28045	0.92746
5512.35171	0.92791
5510.42297	0.92835
5508.49422	0.92871
5506.56548	0.92872
5504.63673	0.92828
5502.70799	0.92806
5500.77924	0.92833
5498.85050	0.92827
5496.92175	0.92754
5494.99301	0.92688
5493.06427	0.92707
5491.13552	0.92801
5489.20678	0.92858
5487.27803	0.92868
5485.34929	0.92913
5483.42054	0.92957
5481.49180	0.92940
5479.56305	0.92936
5477.63431	0.92990
5475.70557	0.93051
5473.77682	0.93048
5471.84808	0.92977
5469.91933	0.92905
5467.99059	0.92892
5466.06184	0.92902
5464.13310	0.92905
5462.20435	0.92928
5460.27561	0.92954
5458.34686	0.92958
5456.41812	0.92965
5454.48938	0.92967
5452.56063	0.92941
5450.63189	0.92936
5448.70314	0.92989
5446.77440	0.93033
5444.84565	0.93025
5442.91691	0.92997
5440.98816	0.92952
5439.05942	0.92914
5437.13068	0.92924
5435.20193	0.92977
5433.27319	0.93021
5431.34444	0.93024
5429.41570	0.93001
5427.48695	0.92952
5425.55821	0.92883
5423.62946	0.92845
5421.70072	0.92884
5419.77198	0.92981
5417.84323	0.93070
5415.91449	0.93140
5413.98574	0.93211
5412.05700	0.93239
5410.12825	0.93237
5408.19951	0.93244
5406.27076	0.93231
5404.34202	0.93177
5402.41328	0.93105
5400.48453	0.93056
5398.55579	0.93042
5396.62704	0.93054
5394.69830	0.93069
5392.76955	0.93031
5390.84081	0.92973
5388.91206	0.92983
5386.98332	0.93059
5385.05457	0.93098
5383.12583	0.93075
5381.19709	0.93093
5379.26834	0.93189
5377.33960	0.93295
5375.41085	0.93279
5373.48211	0.93142
5371.55336	0.93018
5369.62462	0.92987
5367.69587	0.93027
5365.76713	0.93081
5363.83839	0.93142
5361.90964	0.93211
5359.98090	0.93215
5358.05215	0.93141
5356.12341	0.93098
5354.19466	0.93159
5352.26592	0.93233
5350.33717	0.93234
5348.40843	0.93183
5346.47969	0.93142
5344.55094	0.93173
5342.62220	0.93211
5340.69345	0.93196
5338.76471	0.93187
5336.83596	0.93213
5334.90722	0.93225
5332.97847	0.93226
5331.04973	0.93260
5329.12099	0.93313
5327.19224	0.93328
5325.26350	0.93309
5323.33475	0.93301
5321.40601	0.93299
5319.47726	0.93278
5317.54852	0.93235
5315.61977	0.93174
5313.69103	0.93134
5311.76228	0.93156
5309.83354	0.93209
5307.90480	0.93252
5305.97605	0.93286
5304.04731	0.93297
5302.11856	0.93298
5300.18982	0.93325
5298.26107	0.93336
5296.33233	0.93314
5294.40358	0.93325
5292.47484	0.93358
5290.54610	0.93351
5288.61735	0.93334
5286.68861	0.93361
5284.75986	0.93395
5282.83112	0.93379
5280.90237	0.93367
5278.97363	0.93409
5277.04488	0.93432
5275.11614	0.93407
5273.18740	0.93389
5271.25865	0.93394
5269.32991	0.93388
5267.40116	0.93364
5265.47242	0.93353
5263.54367	0.93340
5261.61493	0.93326
5259.68618	0.93347
5257.75744	0.93399
5255.82869	0.93468
5253.89995	0.93522
5251.97121	0.93528
5250.04246	0.93492
5248.11372	0.93450
5246.18497	0.93445
5244.25623	0.93430
5242.32748	0.93383
5240.39874	0.93377
5238.46999	0.93416
5236.54125	0.93443
5234.61251	0.93467
5232.68376	0.93485
5230.75502	0.93477
5228.82627	0.93479
5226.89753	0.93511
5224.96878	0.93576
5223.04004	0.93637
5221.11129	0.93628
5219.18255	0.93553
5217.25381	0.93483
5215.32506	0.93448
5213.39632	0.93426
5211.46757	0.93414
5209.53883	0.93417
5207.61008	0.93439
5205.68134	0.93481
5203.75259	0.93513
5201.82385	0.93519
5199.89511	0.93511
5197.96636	0.93489
5196.03762	0.93465
5194.10887	0.93486
5192.18013	0.93545
5190.25138	0.93583
5188.32264	0.93560
5186.39389	0.93517
5184.46515	0.93530
5182.53640	0.93566
5180.60766	0.93566
5178.67892	0.93566
5176.75017	0.93580
5174.82143	0.93579
5172.89268	0.93576
5170.96394	0.93586
5169.03519	0.93607
5167.10645	0.93629
5165.17770	0.93657
5163.24896	0.93668
5161.32022	0.93624
5159.39147	0.93571
5157.46273	0.93576
5155.53398	0.93638
5153.60524	0.93697
5151.67649	0.93700
5149.74775	0.93655
5147.81900	0.93635
5145.89026	0.93641
5143.96152	0.93614
5142.03277	0.93591
5140.10403	0.93632
5138.17528	0.93700
5136.24654	0.93722
5134.31779	0.93697
5132.38905	0.93694
5130.46030	0.93714
5128.53156	0.93701
5126.60282	0.93669
5124.67407	0.93678
5122.74533	0.93712
5120.81658	0.93723
5118.88784	0.93736
5116.95909	0.93758
5115.03035	0.93758
5113.10160	0.93749
5111.17286	0.93752
5109.24411	0.93766
5107.31537	0.93781
5105.38663	0.93781
5103.45788	0.93771
5101.52914	0.93764
5099.60039	0.93746
5097.67165	0.93717
5095.74290	0.93737
5093.81416	0.93808
5091.88541	0.93851
5089.95667	0.93853
5088.02793	0.93842
5086.09918	0.93813
5084.17044	0.93773
5082.24169	0.93752
5080.31295	0.93756
5078.38420	0.93764
5076.45546	0.93778
5074.52671	0.93818
5072.59797	0.93870
5070.66923	0.93901
5068.74048	0.93895
5066.81174	0.93866
5064.88299	0.93841
5062.95425	0.93838
5061.02550	0.93857
5059.09676	0.93882
5057.16801	0.93886
5055.23927	0.93886
5053.31053	0.93902
5051.38178	0.93908
5049.45304	0.93886
5047.52429	0.93849
5045.59555	0.93838
5043.66680	0.93868
5041.73806	0.93890
5039.80931	0.93887
5037.88057	0.93889
5035.95182	0.93891
5034.02308	0.93881
5032.09434	0.93885
5030.16559	0.93921
5028.23685	0.93953
5026.30810	0.93970
5024.37936	0.94001
5022.45061	0.94015
5020.52187	0.93968
5018.59312	0.93917
5016.66438	0.93939
5014.73564	0.93999
5012.80689	0.94023
5010.87815	0.94007
5008.94940	0.93990
5007.02066	0.93986
5005.09191	0.93977
5003.16317	0.93977
5001.23442	0.93995
4999.30568	0.93991
4997.37694	0.93950
4995.44819	0.93922
4993.51945	0.93932
4991.59070	0.93973
4989.66196	0.94025
4987.73321	0.94049
4985.80447	0.94045
4983.87572	0.94045
4981.94698	0.94035
4980.01824	0.94007
4978.08949	0.93994
4976.16075	0.93991
4974.23200	0.93976
4972.30326	0.93951
4970.37451	0.93923
4968.44577	0.93930
4966.51702	0.94001
4964.58828	0.94104
4962.65953	0.94172
4960.73079	0.94165
4958.80205	0.94116
4956.87330	0.94077
4954.94456	0.94075
4953.01581	0.94101
4951.08707	0.94129
4949.15832	0.94140
4947.22958	0.94126
4945.30083	0.94106
4943.37209	0.94091
4941.44335	0.94085
4939.51460	0.94105
4937.58586	0.94127
4935.65711	0.94112
4933.72837	0.94081
4931.79962	0.94081
4929.87088	0.94104
4927.94213	0.94107
4926.01339	0.94106
4924.08465	0.94129
4922.15590	0.94160
4920.22716	0.94180
4918.29841	0.94178
4916.36967	0.94160
4914.44092	0.94154
4912.51218	0.94182
4910.58343	0.94215
4908.65469	0.94213
4906.72594	0.94181
4904.79720	0.94162
4902.86846	0.94181
4900.93971	0.94213
4899.01097	0.94213
4897.08222	0.94195
4895.15348	0.94208
4893.22473	0.94230
4891.29599	0.94219
4889.36724	0.94217
4887.43850	0.94274
4885.50976	0.94347
4883.58101	0.94338
4881.65227	0.94257
4879.72352	0.94214
4877.79478	0.94225
4875.86603	0.94241
4873.93729	0.94254
4872.00854	0.94267
4870.07980	0.94288
4868.15106	0.94324
4866.22231	0.94361
4864.29357	0.94369
4862.36482	0.94337
4860.43608	0.94307
4858.50733	0.94300
4856.57859	0.94297
4854.64984	0.94293
4852.72110	0.94312
4850.79236	0.94357
4848.86361	0.94389
4846.93487	0.94382
4845.00612	0.94339
4843.07738	0.94310
4841.14863	0.94344
4839.21989	0.94398
4837.29114	0.94394
4835.36240	0.94348
4833.43365	0.94336
4831.50491	0.94369
4829.57617	0.94375
4827.64742	0.94335
4825.71868	0.94324
4823.78993	0.94381
4821.86119	0.94458
4819.93244	0.94508
4818.00370	0.94510
4816.07495	0.94458
4814.14621	0.94403
4812.21747	0.94394
4810.28872	0.94414
4808.35998	0.94428
4806.43123	0.94416
4804.50249	0.94406
4802.57374	0.94425
4800.64500	0.94467
4798.71625	0.94512
4796.78751	0.94522
4794.85877	0.94486
4792.93002	0.94432
4791.00128	0.94385
4789.07253	0.94381
4787.14379	0.94438
4785.21504	0.94489
4783.28630	0.94474
4781.35755	0.94441
4779.42881	0.94458
4777.50007	0.94506
4775.57132	0.94527
4773.64258	0.94516
4771.71383	0.94487
4769.78509	0.94456
4767.85634	0.94456
4765.92760	0.94481
4763.99885	0.94490
4762.07011	0.94484
4760.14136	0.94496
4758.21262	0.94526
4756.28388	0.94542
4754.35513	0.94532
4752.42639	0.94507
4750.49764	0.94489
4748.56890	0.94501
4746.64015	0.94516
4744.71141	0.94495
4742.78266	0.94482
4740.85392	0.94528
4738.92518	0.94591
4736.99643	0.94605
4735.06769	0.94582
4733.13894	0.94579
4731.21020	0.94591
4729.28145	0.94595
4727.35271	0.94592
4725.42396	0.94576
4723.49522	0.94550
4721.56648	0.94574
4719.63773	0.94636
4717.70899	0.94649
4715.78024	0.94600
4713.85150	0.94556
4711.92275	0.94560
4709.99401	0.94589
4708.06526	0.94613
4706.13652	0.94636
4704.20778	0.94649
4702.27903	0.94639
4700.35029	0.94631
4698.42154	0.94655
4696.49280	0.94693
4694.56405	0.94698
4692.63531	0.94670
4690.70656	0.94646
4688.77782	0.94648
4686.84907	0.94685
4684.92033	0.94735
4682.99159	0.94758
4681.06284	0.94753
4679.13410	0.94727
4677.20535	0.94681
4675.27661	0.94668
4673.34786	0.94702
4671.41912	0.94741
4669.49037	0.94753
4667.56163	0.94734
4665.63289	0.94728
4663.70414	0.94761
4661.77540	0.94787
4659.84665	0.94768
4657.91791	0.94741
4655.98916	0.94749
4654.06042	0.94750
4652.13167	0.94715
4650.20293	0.94690
4648.27419	0.94687
4646.34544	0.94691
4644.41670	0.94722
4642.48795	0.94760
4640.55921	0.94774
4638.63046	0.94775
4636.70172	0.94782
4634.77297	0.94797
4632.84423	0.94816
4630.91549	0.94816
4628.98674	0.94800
4627.05800	0.94813
4625.12925	0.94855
4623.20051	0.94872
4621.27176	0.94858
4619.34302	0.94847
4617.41427	0.94849
4615.48553	0.94860
4613.55678	0.94864
4611.62804	0.94850
4609.69930	0.94835
4607.77055	0.94825
4605.84181	0.94813
4603.91306	0.94805
4601.98432	0.94805
4600.05557	0.94828
4598.12683	0.94876
4596.19808	0.94916
4594.26934	0.94916
4592.34060	0.94878
4590.41185	0.94848
4588.48311	0.94859
4586.55436	0.94886
4584.62562	0.94904
4582.69687	0.94908
4580.76813	0.94907
4578.83938	0.94922
4576.91064	0.94949
4574.98190	0.94973
4573.05315	0.94988
4571.12441	0.94988
4569.19566	0.94982
4567.26692	0.94972
4565.33817	0.94939
4563.40943	0.94892
4561.48068	0.94867
4559.55194	0.94884
4557.62319	0.94924
4555.69445	0.94946
4553.76571	0.94955
4551.83696	0.94968
4549.90822	0.94957
4547.97947	0.94930
4546.05073	0.94937
4544.12198	0.94975
4542.19324	0.95001
4540.26449	0.94993
4538.33575	0.94962
4536.40701	0.94952
4534.47826	0.94985
4532.54952	0.95017
4530.62077	0.95007
4528.69203	0.94981
4526.76328	0.94980
4524.83454	0.95012
4522.90579	0.95048
4520.97705	0.95065
4519.04831	0.95062
4517.11956	0.95060
4515.19082	0.95071
4513.26207	0.95096
4511.33333	0.95122
4509.40458	0.95128
4507.47584	0.95107
4505.54709	0.95077
4503.61835	0.95059
4501.68961	0.95060
4499.76086	0.95064
4497.83212	0.95064
4495.90337	0.95067
4493.97463	0.95064
4492.04588	0.95063
4490.11714	0.95083
4488.18839	0.95120
4486.25965	0.95121
4484.33090	0.95067
4482.40216	0.95023
4480.47342	0.95029
4478.54467	0.95062
4476.61593	0.95088
4474.68718	0.95087
4472.75844	0.95079
4470.82969	0.95073
4468.90095	0.95059
4466.97220	0.95054
4465.04346	0.95069
4463.11472	0.95091
4461.18597	0.95113
4459.25723	0.95128
4457.32848	0.95131
4455.39974	0.95145
4453.47099	0.95169
4451.54225	0.95176
4449.61350	0.95156
4447.68476	0.95148
4445.75602	0.95168
4443.82727	0.95188
4441.89853	0.95204
4439.96978	0.95223
4438.04104	0.95232
4436.11229	0.95223
4434.18355	0.95192
4432.25480	0.95158
4430.32606	0.95155
4428.39732	0.95187
4426.46857	0.95223
4424.53983	0.95245
4422.61108	0.95262
4420.68234	0.95272
4418.75359	0.95261
4416.82485	0.95237
4414.89610	0.95222
4412.96736	0.95214
4411.03861	0.95215
4409.10987	0.95239
4407.18113	0.95274
4405.25238	0.95297
4403.32364	0.95300
4401.39489	0.95270
4399.46615	0.95224
4397.53740	0.95205
4395.60866	0.95225
4393.67991	0.95258
4391.75117	0.95264
4389.82243	0.95246
4387.89368	0.95245
4385.96494	0.95267
4384.03619	0.95277
4382.10745	0.95263
4380.17870	0.95249
4378.24996	0.95265
4376.32121	0.95315
4374.39247	0.95371
4372.46373	0.95393
4370.53498	0.95381
4368.60624	0.95357
4366.67749	0.95329
4364.74875	0.95309
4362.82000	0.95305
4360.89126	0.95310
4358.96251	0.95314
4357.03377	0.95333
4355.10503	0.95377
4353.17628	0.95398
4351.24754	0.95376
4349.31879	0.95361
4347.39005	0.95366
4345.46130	0.95359
4343.53256	0.95345
4341.60381	0.95360
4339.67507	0.95396
4337.74632	0.95421
4335.81758	0.95428
4333.88884	0.95428
4331.96009	0.95422
4330.03135	0.95411
4328.10260	0.95404
4326.17386	0.95401
4324.24511	0.95401
4322.31637	0.95401
4320.38762	0.95400
4318.45888	0.95426
4316.53014	0.95461
4314.60139	0.95456
4312.67265	0.95442
4310.74390	0.95450
4308.81516	0.95471
4306.88641	0.95501
4304.95767	0.95515
4303.02892	0.95512
4301.10018	0.95513
4299.17144	0.95499
4297.24269	0.95466
4295.31395	0.95443
4293.38520	0.95445
4291.45646	0.95469
4289.52771	0.95497
4287.59897	0.95513
4285.67022	0.95521
4283.74148	0.95523
4281.81273	0.95513
4279.88399	0.95486
4277.95525	0.95451
4276.02650	0.95432
4274.09776	0.95457
4272.16901	0.95502
4270.24027	0.95515
4268.31152	0.95493
4266.38278	0.95488
4264.45403	0.95508
4262.52529	0.95525
4260.59655	0.95528
4258.66780	0.95525
4256.73906	0.95531
4254.81031	0.95551
4252.88157	0.95564
4250.95282	0.95563
4249.02408	0.95558
4247.09533	0.95555
4245.16659	0.95563
4243.23785	0.95576
4241.30910	0.95571
4239.38036	0.95552
4237.45161	0.95557
4235.52287	0.95584
4233.59412	0.95594
4231.66538	0.95583
4229.73663	0.95577
4227.80789	0.95585
4225.87915	0.95597
4223.95040	0.95588
4222.02166	0.95555
4220.09291	0.95550
4218.16417	0.95599
4216.23542	0.95649
4214.30668	0.95657
4212.37793	0.95644
4210.44919	0.95641
4208.52044	0.95646
4206.59170	0.95641
4204.66296	0.95630
4202.73421	0.95625
4200.80547	0.95636
4198.87672	0.95662
4196.94798	0.95693
4195.01923	0.95705
4193.09049	0.95682
4191.16174	0.95647
4189.23300	0.95645
4187.30426	0.95675
4185.37551	0.95700
4183.44677	0.95695
4181.51802	0.95674
4179.58928	0.95689
4177.66053	0.95745
4175.73179	0.95784
4173.80304	0.95787
4171.87430	0.95776
4169.94556	0.95751
4168.01681	0.95716
4166.08807	0.95695
4164.15932	0.95704
4162.23058	0.95733
4160.30183	0.95759
4158.37309	0.95764
4156.44434	0.95754
4154.51560	0.95740
4152.58686	0.95734
4150.65811	0.95743
4148.72937	0.95758
4146.80062	0.95775
4144.87188	0.95782
4142.94313	0.95761
4141.01439	0.95748
4139.08564	0.95788
4137.15690	0.95841
4135.22815	0.95842
4133.29941	0.95793
4131.37067	0.95741
4129.44192	0.95720
4127.51318	0.95736
4125.58443	0.95767
4123.65569	0.95790
4121.72694	0.95798
4119.79820	0.95800
4117.86945	0.95801
4115.94071	0.95795
4114.01197	0.95787
4112.08322	0.95791
4110.15448	0.95809
4108.22573	0.95835
4106.29699	0.95848
4104.36824	0.95827
4102.43950	0.95801
4100.51075	0.95809
4098.58201	0.95837
4096.65327	0.95859
4094.72452	0.95867
4092.79578	0.95856
4090.86703	0.95846
4088.93829	0.95861
4087.00954	0.95875
4085.08080	0.95861
4083.15205	0.95850
4081.22331	0.95858
4079.29457	0.95851
4077.36582	0.95837
4075.43708	0.95853
4073.50833	0.95882
4071.57959	0.95893
4069.65084	0.95904
4067.72210	0.95918
4065.79335	0.95918
4063.86461	0.95913
4061.93586	0.95913
4060.00712	0.95915
4058.07838	0.95916
4056.14963	0.95925
4054.22089	0.95938
4052.29214	0.95934
4050.36340	0.95920
4048.43465	0.95913
4046.50591	0.95913
4044.57716	0.95932
4042.64842	0.95957
4040.71968	0.95963
4038.79093	0.95960
4036.86219	0.95954
4034.93344	0.95945
4033.00470	0.95958
4031.07595	0.95995
4029.14721	0.96012
4027.21846	0.95993
4025.28972	0.95974
4023.36098	0.95985
4021.43223	0.96009
4019.50349	0.96022
4017.57474	0.96031
4015.64600	0.96043
4013.71725	0.96045
4011.78851	0.96037
4009.85976	0.96048
4007.93102	0.96066
4006.00228	0.96046
4004.07353	0.95998
4002.14479	0.95972
4000.21604	0.95992
3998.28730	0.96041
3996.35855	0.96078
3994.42981	0.96079
3992.50106	0.96058
3990.57232	0.96046
3988.64357	0.96053
3986.71483	0.96062
3984.78609	0.96065
3982.85734	0.96070
3980.92860	0.96071
3978.99985	0.96065
3977.07111	0.96065
3975.14236	0.96073
3973.21362	0.96084
3971.28487	0.96097
3969.35613	0.96096
3967.42739	0.96067
3965.49864	0.96040
3963.56990	0.96049
3961.64115	0.96071
3959.71241	0.96073
3957.78366	0.96072
3955.85492	0.96078
3953.92617	0.96086
3951.99743	0.96092
3950.06869	0.96098
3948.13994	0.96118
3946.21120	0.96136
3944.28245	0.96117
3942.35371	0.96082
3940.42496	0.96079
3938.49622	0.96103
3936.56747	0.96121
3934.63873	0.96117
3932.70998	0.96121
3930.78124	0.96154
3928.85250	0.96171
3926.92375	0.96171
3924.99501	0.96182
3923.06626	0.96199
3921.13752	0.96202
3919.20877	0.96196
3917.28003	0.96192
3915.35128	0.96178
3913.42254	0.96168
3911.49380	0.96185
3909.56505	0.96207
3907.63631	0.96209
3905.70756	0.96202
3903.77882	0.96206
3901.85007	0.96217
3899.92133	0.96246
3897.99258	0.96276
3896.06384	0.96282
3894.13510	0.96271
3892.20635	0.96258
3890.27761	0.96266
3888.34886	0.96298
3886.42012	0.96330
3884.49137	0.96322
3882.56263	0.96295
3880.63388	0.96276
3878.70514	0.96264
3876.77640	0.96270
3874.84765	0.96292
3872.91891	0.96308
3870.99016	0.96310
3869.06142	0.96315
3867.13267	0.96321
3865.20393	0.96325
3863.27518	0.96345
3861.34644	0.96349
3859.41769	0.96322
3857.48895	0.96308
3855.56021	0.96355
3853.63146	0.96409
3851.70272	0.96348
3849.77397	0.96293
3847.84523	0.96271
3845.91648	0.96291
3843.98774	0.96358
3842.05899	0.96436
3840.13025	0.96482
3838.20151	0.96471
3836.27276	0.96434
3834.34402	0.96416
3832.41527	0.96400
3830.48653	0.96379
3828.55778	0.96367
3826.62904	0.96367
3824.70029	0.96375
3822.77155	0.96395
3820.84281	0.96401
3818.91406	0.96348
3816.98532	0.96282
3815.05657	0.96274
3813.12783	0.96312
3811.19908	0.96349
3809.27034	0.96373
3807.34159	0.96378
3805.41285	0.96377
3803.48411	0.96383
3801.55536	0.96388
3799.62662	0.96387
3797.69787	0.96378
3795.76913	0.96353
3793.84038	0.96340
3791.91164	0.96351
3789.98289	0.96371
3788.05415	0.96393
3786.12540	0.96417
3784.19666	0.96432
3782.26792	0.96440
3780.33917	0.96454
3778.41043	0.96451
3776.48168	0.96429
3774.55294	0.96415
3772.62419	0.96423
3770.69545	0.96453
3768.76670	0.96472
3766.83796	0.96469
3764.90922	0.96474
3762.98047	0.96479
3761.05173	0.96454
3759.12298	0.96420
3757.19424	0.96426
3755.26549	0.96468
3753.33675	0.96577
3751.40800	0.96745
3749.47926	0.96716
3747.55052	0.96606
3745.62177	0.96545
3743.69303	0.96526
3741.76428	0.96543
3739.83554	0.96545
3737.90679	0.96501
3735.97805	0.96478
3734.04930	0.96542
3732.12056	0.96537
3730.19182	0.96506
3728.26307	0.96510
3726.33433	0.96537
3724.40558	0.96575
3722.47684	0.96606
3720.54809	0.96601
3718.61935	0.96565
3716.69060	0.96517
3714.76186	0.96472
3712.83311	0.96465
3710.90437	0.96527
3708.97563	0.96570
3707.04688	0.96586
3705.11814	0.96601
3703.18939	0.96607
3701.26065	0.96587
3699.33190	0.96571
3697.40316	0.96586
3695.47441	0.96613
3693.54567	0.96636
3691.61693	0.96653
3689.68818	0.96627
3687.75944	0.96592
3685.83069	0.96595
3683.90195	0.96605
3681.97320	0.96615
3680.04446	0.96629
3678.11571	0.96638
3676.18697	0.96647
3674.25823	0.96673
3672.32948	0.96695
3670.40074	0.96692
3668.47199	0.96650
3666.54325	0.96611
3664.61450	0.96600
3662.68576	0.96613
3660.75701	0.96623
3658.82827	0.96614
3656.89953	0.96600
3654.97078	0.96596
3653.04204	0.96618
3651.11329	0.96676
3649.18455	0.96760
3647.25580	0.96758
3645.32706	0.96717
3643.39831	0.96687
3641.46957	0.96668
3639.54082	0.96659
3637.61208	0.96671
3635.68334	0.96694
3633.75459	0.96711
3631.82585	0.96713
3629.89710	0.96697
3627.96836	0.96700
3626.03961	0.96718
3624.11087	0.96712
3622.18212	0.96694
3620.25338	0.96692
3618.32464	0.96690
3616.39589	0.96661
3614.46715	0.96640
3612.53840	0.96645
3610.60966	0.96668
3608.68091	0.96703
3606.75217	0.96727
3604.82342	0.96746
3602.89468	0.96764
3600.96594	0.96769
3599.03719	0.96759
3597.10845	0.96745
3595.17970	0.96727
3593.25096	0.96713
3591.32221	0.96709
3589.39347	0.96733
3587.46472	0.96781
3585.53598	0.96794
3583.60723	0.96787
3581.67849	0.96788
3579.74975	0.96787
3577.82100	0.96766
3575.89226	0.96740
3573.96351	0.96745
3572.03477	0.96773
3570.10602	0.96787
3568.17728	0.96764
3566.24853	0.96749
3564.31979	0.96781
3562.39105	0.96803
3560.46230	0.96798
3558.53356	0.96784
3556.60481	0.96775
3554.67607	0.96766
3552.74732	0.96770
3550.81858	0.96802
3548.88983	0.96834
3546.96109	0.96850
3545.03235	0.96846
3543.10360	0.96829
3541.17486	0.96816
3539.24611	0.96814
3537.31737	0.96822
3535.38862	0.96833
3533.45988	0.96833
3531.53113	0.96820
3529.60239	0.96799
3527.67365	0.96779
3525.74490	0.96782
3523.81616	0.96811
3521.88741	0.96829
3519.95867	0.96825
3518.02992	0.96827
3516.10118	0.96844
3514.17243	0.96867
3512.24369	0.96879
3510.31494	0.96875
3508.38620	0.96869
3506.45746	0.96869
3504.52871	0.96876
3502.59997	0.96883
3500.67122	0.96875
3498.74248	0.96868
3496.81373	0.96878
3494.88499	0.96884
3492.95624	0.96871
3491.02750	0.96859
3489.09876	0.96865
3487.17001	0.96872
3485.24127	0.96866
3483.31252	0.96864
3481.38378	0.96875
3479.45503	0.96889
3477.52629	0.96891
3475.59754	0.96876
3473.66880	0.96869
3471.74006	0.96887
3469.81131	0.96902
3467.88257	0.96903
3465.95382	0.96907
3464.02508	0.96908
3462.09633	0.96895
3460.16759	0.96891
3458.23884	0.96905
3456.31010	0.96916
3454.38136	0.96917
3452.45261	0.96923
3450.52387	0.96934
3448.59512	0.96937
3446.66638	0.96923
3444.73763	0.96922
3442.80889	0.96939
3440.88014	0.96936
3438.95140	0.96921
3437.02265	0.96923
3435.09391	0.96930
3433.16517	0.96930
3431.23642	0.96943
3429.30768	0.96970
3427.37893	0.96984
3425.45019	0.96981
3423.52144	0.96974
3421.59270	0.96970
3419.66395	0.96974
3417.73521	0.96975
3415.80647	0.96961
3413.87772	0.96944
3411.94898	0.96937
3410.02023	0.96940
3408.09149	0.96949
3406.16274	0.96961
3404.23400	0.96986
3402.30525	0.97013
3400.37651	0.97019
3398.44777	0.97007
3396.51902	0.96996
3394.59028	0.96989
3392.66153	0.96979
3390.73279	0.96970
3388.80404	0.96965
3386.87530	0.96966
3384.94655	0.96977
3383.01781	0.96996
3381.08907	0.97000
3379.16032	0.96978
3377.23158	0.96954
3375.30283	0.96957
3373.37409	0.96975
3371.44534	0.96985
3369.51660	0.96988
3367.58785	0.97001
3365.65911	0.97019
3363.73036	0.97023
3361.80162	0.97023
3359.87288	0.97025
3357.94413	0.97021
3356.01539	0.97019
3354.08664	0.97022
3352.15790	0.97032
3350.22915	0.97051
3348.30041	0.97070
3346.37166	0.97073
3344.44292	0.97062
3342.51418	0.97054
3340.58543	0.97051
3338.65669	0.97048
3336.72794	0.97052
3334.79920	0.97063
3332.87045	0.97068
3330.94171	0.97063
3329.01296	0.97056
3327.08422	0.97059
3325.15548	0.97070
3323.22673	0.97086
3321.29799	0.97105
3319.36924	0.97119
3317.44050	0.97128
3315.51175	0.97129
3313.58301	0.97111
3311.65426	0.97086
3309.72552	0.97071
3307.79678	0.97077
3305.86803	0.97099
3303.93929	0.97126
3302.01054	0.97150
3300.08180	0.97155
3298.15305	0.97135
3296.22431	0.97123
3294.29556	0.97135
3292.36682	0.97139
3290.43807	0.97126
3288.50933	0.97122
3286.58059	0.97123
3284.65184	0.97121
3282.72310	0.97129
3280.79435	0.97147
3278.86561	0.97158
3276.93686	0.97162
3275.00812	0.97164
3273.07937	0.97164
3271.15063	0.97170
3269.22189	0.97184
3267.29314	0.97193
3265.36440	0.97194
3263.43565	0.97193
3261.50691	0.97192
3259.57816	0.97190
3257.64942	0.97190
3255.72067	0.97195
3253.79193	0.97199
3251.86319	0.97196
3249.93444	0.97183
3248.00570	0.97161
3246.07695	0.97154
3244.14821	0.97177
3242.21946	0.97214
3240.29072	0.97234
3238.36197	0.97222
3236.43323	0.97200
3234.50448	0.97193
3232.57574	0.97199
3230.64700	0.97213
3228.71825	0.97235
3226.78951	0.97244
3224.86076	0.97233
3222.93202	0.97226
3221.00327	0.97230
3219.07453	0.97235
3217.14578	0.97237
3215.21704	0.97243
3213.28830	0.97254
3211.35955	0.97273
3209.43081	0.97289
3207.50206	0.97289
3205.57332	0.97275
3203.64457	0.97267
3201.71583	0.97273
3199.78708	0.97277
3197.85834	0.97269
3195.92960	0.97267
3194.00085	0.97279
3192.07211	0.97296
3190.14336	0.97310
3188.21462	0.97317
3186.28587	0.97316
3184.35713	0.97317
3182.42838	0.97326
3180.49964	0.97336
3178.57090	0.97340
3176.64215	0.97348
3174.71341	0.97359
3172.78466	0.97359
3170.85592	0.97346
3168.92717	0.97338
3166.99843	0.97349
3165.06968	0.97365
3163.14094	0.97361
3161.21219	0.97348
3159.28345	0.97344
3157.35471	0.97345
3155.42596	0.97345
3153.49722	0.97347
3151.56847	0.97342
3149.63973	0.97342
3147.71098	0.97357
3145.78224	0.97367
3143.85349	0.97374
3141.92475	0.97392
[truncated: 1,370 more rows]
