# Supplementary material for: Ultrathin 2 nm gold as impedance-matched absorber for infrared light
Source: Nat Commun. 2020 May 1;11:2161. doi: 10.1038/s41467-020-15762-3 (PMC7195431; doi:10.1038/s41467-020-15762-3)
Supplement: Supplementary file 3 — Source Data [file 41467_2020_15762_MOESM3_ESM.zip › SOURCE DATA/Fig.3 - SiN optical measurements and dataprocessing/SiN-50nm-TRA05.dpt]

6997.48496	0.88737
6995.55621	0.88814
6993.62747	0.88941
6991.69872	0.88999
6989.76998	0.88920
6987.84123	0.88753
6985.91249	0.88679
6983.98374	0.88687
6982.05500	0.88707
6980.12626	0.88791
6978.19751	0.88819
6976.26877	0.88719
6974.34002	0.88660
6972.41128	0.88737
6970.48253	0.88851
6968.55379	0.88973
6966.62504	0.89119
6964.69630	0.89191
6962.76756	0.89123
6960.83881	0.88956
6958.91007	0.88809
6956.98132	0.88689
6955.05258	0.88586
6953.12383	0.88682
6951.19509	0.88927
6949.26634	0.89095
6947.33760	0.89166
6945.40886	0.89123
6943.48011	0.88991
6941.55137	0.88899
6939.62262	0.88896
6937.69388	0.89000
6935.76513	0.89147
6933.83639	0.89160
6931.90764	0.89007
6929.97890	0.88938
6928.05015	0.89077
6926.12141	0.89119
6924.19267	0.88975
6922.26392	0.88949
6920.33518	0.89028
6918.40643	0.89058
6916.47769	0.89096
6914.54894	0.89130
6912.62020	0.89204
6910.69145	0.89441
6908.76271	0.89647
6906.83397	0.89648
6904.90522	0.89617
6902.97648	0.89630
6901.04773	0.89645
6899.11899	0.89664
6897.19024	0.89568
6895.26150	0.89329
6893.33275	0.89124
6891.40401	0.89055
6889.47527	0.89048
6887.54652	0.88972
6885.61778	0.88918
6883.68903	0.89070
6881.76029	0.89250
6879.83154	0.89315
6877.90280	0.89417
6875.97405	0.89497
6874.04531	0.89420
6872.11657	0.89293
6870.18782	0.89188
6868.25908	0.89085
6866.33033	0.89056
6864.40159	0.89138
6862.47284	0.89229
6860.54410	0.89234
6858.61535	0.89147
6856.68661	0.89065
6854.75786	0.89108
6852.82912	0.89218
6850.90038	0.89248
6848.97163	0.89250
6847.04289	0.89262
6845.11414	0.89201
6843.18540	0.89179
6841.25665	0.89298
6839.32791	0.89479
6837.39916	0.89589
6835.47042	0.89530
6833.54168	0.89450
6831.61293	0.89451
6829.68419	0.89399
6827.75544	0.89301
6825.82670	0.89240
6823.89795	0.89182
6821.96921	0.89168
6820.04046	0.89224
6818.11172	0.89195
6816.18298	0.89119
6814.25423	0.89198
6812.32549	0.89387
6810.39674	0.89505
6808.46800	0.89514
6806.53925	0.89472
6804.61051	0.89407
6802.68176	0.89350
6800.75302	0.89349
6798.82428	0.89399
6796.89553	0.89486
6794.96679	0.89624
6793.03804	0.89815
6791.10930	0.89937
6789.18055	0.89795
6787.25181	0.89467
6785.32306	0.89271
6783.39432	0.89278
6781.46557	0.89303
6779.53683	0.89247
6777.60809	0.89181
6775.67934	0.89260
6773.75060	0.89424
6771.82185	0.89489
6769.89311	0.89484
6767.96436	0.89420
6766.03562	0.89274
6764.10687	0.89207
6762.17813	0.89297
6760.24939	0.89394
6758.32064	0.89399
6756.39190	0.89352
6754.46315	0.89281
6752.53441	0.89242
6750.60566	0.89352
6748.67692	0.89612
6746.74817	0.89801
6744.81943	0.89750
6742.89069	0.89605
6740.96194	0.89556
6739.03320	0.89550
6737.10445	0.89459
6735.17571	0.89270
6733.24696	0.89060
6731.31822	0.89011
6729.38947	0.89254
6727.46073	0.89619
6725.53199	0.89814
6723.60324	0.89737
6721.67450	0.89554
6719.74575	0.89552
6717.81701	0.89803
6715.88826	0.90061
6713.95952	0.90056
6712.03077	0.89770
6710.10203	0.89468
6708.17328	0.89381
6706.24454	0.89443
6704.31580	0.89521
6702.38705	0.89519
6700.45831	0.89441
6698.52956	0.89527
6696.60082	0.89812
6694.67207	0.89917
6692.74333	0.89790
6690.81458	0.89763
6688.88584	0.89813
6686.95710	0.89767
6685.02835	0.89719
6683.09961	0.89669
6681.17086	0.89572
6679.24212	0.89506
6677.31337	0.89463
6675.38463	0.89437
6673.45588	0.89493
6671.52714	0.89599
6669.59840	0.89631
6667.66965	0.89521
6665.74091	0.89374
6663.81216	0.89429
6661.88342	0.89710
6659.95467	0.89890
6658.02593	0.89774
6656.09718	0.89625
6654.16844	0.89691
6652.23970	0.89827
6650.31095	0.89864
6648.38221	0.89792
6646.45346	0.89685
6644.52472	0.89712
6642.59597	0.89865
6640.66723	0.89974
6638.73848	0.89971
6636.80974	0.89856
6634.88099	0.89777
6632.95225	0.89883
6631.02351	0.90031
6629.09476	0.90107
6627.16602	0.90184
6625.23727	0.90172
6623.30853	0.90014
6621.37978	0.89904
6619.45104	0.89887
6617.52229	0.89872
6615.59355	0.89886
6613.66481	0.89941
6611.73606	0.89924
6609.80732	0.89784
6607.87857	0.89630
6605.94983	0.89580
6604.02108	0.89656
6602.09234	0.89833
6600.16359	0.90028
6598.23485	0.90066
6596.30611	0.89918
6594.37736	0.89797
6592.44862	0.89828
6590.51987	0.89934
6588.59113	0.90044
6586.66238	0.90154
6584.73364	0.90197
6582.80489	0.90096
6580.87615	0.89960
6578.94740	0.89959
6577.01866	0.90095
6575.08992	0.90176
6573.16117	0.90127
6571.23243	0.90162
6569.30368	0.90313
6567.37494	0.90359
6565.44619	0.90285
6563.51745	0.90219
6561.58870	0.90159
6559.65996	0.90092
6557.73122	0.90048
6555.80247	0.89982
6553.87373	0.89881
6551.94498	0.89903
6550.01624	0.90071
6548.08749	0.90102
6546.15875	0.89936
6544.23000	0.89897
6542.30126	0.90099
6540.37252	0.90243
6538.44377	0.90156
6536.51503	0.90035
6534.58628	0.90030
6532.65754	0.90079
6530.72879	0.90049
6528.80005	0.89922
6526.87130	0.89872
6524.94256	0.89959
6523.01382	0.90019
6521.08507	0.89984
6519.15633	0.89982
6517.22758	0.90056
6515.29884	0.90121
6513.37009	0.90192
6511.44135	0.90307
6509.51260	0.90331
6507.58386	0.90174
6505.65511	0.90027
6503.72637	0.90081
6501.79763	0.90240
6499.86888	0.90314
6497.94014	0.90250
6496.01139	0.90121
6494.08265	0.90039
6492.15390	0.90065
6490.22516	0.90100
6488.29641	0.90058
6486.36767	0.90036
6484.43893	0.90100
6482.51018	0.90155
6480.58144	0.90119
6478.65269	0.90107
6476.72395	0.90236
6474.79520	0.90404
6472.86646	0.90534
6470.93771	0.90632
6469.00897	0.90623
6467.08023	0.90507
6465.15148	0.90461
6463.22274	0.90505
6461.29399	0.90483
6459.36525	0.90437
6457.43650	0.90478
6455.50776	0.90522
6453.57901	0.90450
6451.65027	0.90352
6449.72153	0.90345
6447.79278	0.90352
6445.86404	0.90313
6443.93529	0.90301
6442.00655	0.90383
6440.07780	0.90504
6438.14906	0.90542
6436.22031	0.90516
6434.29157	0.90509
6432.36282	0.90465
6430.43408	0.90317
6428.50534	0.90172
6426.57659	0.90175
6424.64785	0.90316
6422.71910	0.90452
6420.79036	0.90443
6418.86161	0.90342
6416.93287	0.90322
6415.00412	0.90378
6413.07538	0.90402
6411.14664	0.90450
6409.21789	0.90546
6407.28915	0.90538
6405.36040	0.90437
6403.43166	0.90403
6401.50291	0.90434
6399.57417	0.90460
6397.64542	0.90512
6395.71668	0.90615
6393.78794	0.90659
6391.85919	0.90523
6389.93045	0.90375
6388.00170	0.90443
6386.07296	0.90568
6384.14421	0.90520
6382.21547	0.90438
6380.28672	0.90458
6378.35798	0.90447
6376.42924	0.90415
6374.50049	0.90494
6372.57175	0.90549
6370.64300	0.90502
6368.71426	0.90506
6366.78551	0.90567
6364.85677	0.90560
6362.92802	0.90478
6360.99928	0.90447
6359.07053	0.90530
6357.14179	0.90630
6355.21305	0.90644
6353.28430	0.90644
6351.35556	0.90719
6349.42681	0.90790
6347.49807	0.90796
6345.56932	0.90745
6343.64058	0.90629
6341.71183	0.90534
6339.78309	0.90547
6337.85435	0.90627
6335.92560	0.90684
6333.99686	0.90680
6332.06811	0.90624
6330.13937	0.90571
6328.21062	0.90601
6326.28188	0.90696
6324.35313	0.90772
6322.42439	0.90812
6320.49565	0.90839
6318.56690	0.90853
6316.63816	0.90820
6314.70941	0.90733
6312.78067	0.90677
6310.85192	0.90681
6308.92318	0.90661
6306.99443	0.90646
6305.06569	0.90681
6303.13695	0.90697
6301.20820	0.90685
6299.27946	0.90660
6297.35071	0.90636
6295.42197	0.90673
6293.49322	0.90709
6291.56448	0.90622
6289.63573	0.90533
6287.70699	0.90621
6285.77824	0.90752
6283.84950	0.90793
6281.92076	0.90830
6279.99201	0.90862
6278.06327	0.90875
6276.13452	0.90941
6274.20578	0.90979
6272.27703	0.90915
6270.34829	0.90862
6268.41954	0.90866
6266.49080	0.90886
6264.56206	0.90907
6262.63331	0.90877
6260.70457	0.90795
6258.77582	0.90774
6256.84708	0.90880
6254.91833	0.90968
6252.98959	0.90849
6251.06084	0.90717
6249.13210	0.90841
6247.20336	0.91018
6245.27461	0.90996
6243.34587	0.90871
6241.41712	0.90796
6239.48838	0.90780
6237.55963	0.90816
6235.63089	0.90863
6233.70214	0.90858
6231.77340	0.90861
6229.84465	0.90936
6227.91591	0.91015
6225.98717	0.91007
6224.05842	0.90895
6222.12968	0.90803
6220.20093	0.90827
6218.27219	0.90888
6216.34344	0.90886
6214.41470	0.90838
6212.48595	0.90824
6210.55721	0.90853
6208.62847	0.90899
6206.69972	0.90964
6204.77098	0.91026
6202.84223	0.91047
6200.91349	0.91039
6198.98474	0.91013
6197.05600	0.90984
6195.12725	0.90973
6193.19851	0.90953
6191.26977	0.90981
6189.34102	0.91130
6187.41228	0.91230
6185.48353	0.91162
6183.55479	0.91095
6181.62604	0.91124
6179.69730	0.91149
6177.76855	0.91133
6175.83981	0.91118
6173.91107	0.91112
6171.98232	0.91083
6170.05358	0.91039
6168.12483	0.91043
6166.19609	0.91053
6164.26734	0.90993
6162.33860	0.90951
6160.40985	0.91010
6158.48111	0.91090
6156.55236	0.91126
6154.62362	0.91132
6152.69488	0.91113
6150.76613	0.91108
6148.83739	0.91144
6146.90864	0.91163
6144.97990	0.91178
6143.05115	0.91211
6141.12241	0.91241
6139.19366	0.91316
6137.26492	0.91385
6135.33618	0.91311
6133.40743	0.91174
6131.47869	0.91127
6129.54994	0.91137
6127.62120	0.91106
6125.69245	0.91051
6123.76371	0.91057
6121.83496	0.91134
6119.90622	0.91211
6117.97748	0.91227
6116.04873	0.91164
6114.11999	0.91085
6112.19124	0.91095
6110.26250	0.91159
6108.33375	0.91175
6106.40501	0.91183
6104.47626	0.91233
6102.54752	0.91275
6100.61878	0.91312
6098.69003	0.91354
6096.76129	0.91326
6094.83254	0.91243
6092.90380	0.91219
6090.97505	0.91244
6089.04631	0.91214
6087.11756	0.91134
6085.18882	0.91105
6083.26007	0.91124
6081.33133	0.91119
6079.40259	0.91117
6077.47384	0.91130
6075.54510	0.91181
6073.61635	0.91303
6071.68761	0.91372
6069.75886	0.91283
6067.83012	0.91148
6065.90137	0.91120
6063.97263	0.91203
6062.04389	0.91314
6060.11514	0.91411
6058.18640	0.91467
6056.25765	0.91456
6054.32891	0.91397
6052.40016	0.91313
6050.47142	0.91260
6048.54267	0.91282
6046.61393	0.91328
6044.68519	0.91356
6042.75644	0.91412
6040.82770	0.91499
6038.89895	0.91552
6036.97021	0.91564
6035.04146	0.91549
6033.11272	0.91452
6031.18397	0.91303
6029.25523	0.91272
6027.32649	0.91382
6025.39774	0.91478
6023.46900	0.91497
6021.54025	0.91508
6019.61151	0.91527
6017.68276	0.91470
6015.75402	0.91375
6013.82527	0.91352
6011.89653	0.91395
6009.96778	0.91456
6008.03904	0.91515
6006.11030	0.91559
6004.18155	0.91571
6002.25281	0.91550
6000.32406	0.91546
5998.39532	0.91565
5996.46657	0.91552
5994.53783	0.91503
5992.60908	0.91478
5990.68034	0.91532
5988.75160	0.91628
5986.82285	0.91648
5984.89411	0.91585
5982.96536	0.91561
5981.03662	0.91578
5979.10787	0.91556
5977.17913	0.91516
5975.25038	0.91519
5973.32164	0.91560
5971.39290	0.91593
5969.46415	0.91635
5967.53541	0.91728
5965.60666	0.91784
5963.67792	0.91711
5961.74917	0.91592
5959.82043	0.91513
5957.89168	0.91489
5955.96294	0.91538
5954.03420	0.91610
5952.10545	0.91648
5950.17671	0.91651
5948.24796	0.91633
5946.31922	0.91616
5944.39047	0.91597
5942.46173	0.91601
5940.53298	0.91687
5938.60424	0.91790
5936.67549	0.91763
5934.74675	0.91634
5932.81801	0.91569
5930.88926	0.91605
5928.96052	0.91645
5927.03177	0.91648
5925.10303	0.91675
5923.17428	0.91721
5921.24554	0.91701
5919.31679	0.91636
5917.38805	0.91641
5915.45931	0.91729
5913.53056	0.91780
5911.60182	0.91756
5909.67307	0.91723
5907.74433	0.91694
5905.81558	0.91655
5903.88684	0.91629
5901.95809	0.91643
5900.02935	0.91647
5898.10061	0.91595
5896.17186	0.91556
5894.24312	0.91611
5892.31437	0.91735
5890.38563	0.91807
5888.45688	0.91766
5886.52814	0.91697
5884.59939	0.91671
5882.67065	0.91709
5880.74190	0.91810
5878.81316	0.91888
5876.88442	0.91850
5874.95567	0.91770
5873.02693	0.91793
5871.09818	0.91881
5869.16944	0.91882
5867.24069	0.91825
5865.31195	0.91838
5863.38320	0.91916
5861.45446	0.91985
5859.52572	0.92029
5857.59697	0.92002
5855.66823	0.91881
5853.73948	0.91781
5851.81074	0.91797
5849.88199	0.91894
5847.95325	0.92008
5846.02450	0.92072
5844.09576	0.92054
5842.16702	0.92002
5840.23827	0.91955
5838.30953	0.91928
5836.38078	0.91958
5834.45204	0.92033
5832.52329	0.92055
5830.59455	0.91998
5828.66580	0.91959
5826.73706	0.91960
5824.80832	0.91925
5822.87957	0.91914
5820.95083	0.91988
5819.02208	0.92009
5817.09334	0.91940
5815.16459	0.91939
5813.23585	0.92026
5811.30710	0.92066
5809.37836	0.92004
5807.44961	0.91894
5805.52087	0.91787
5803.59213	0.91745
5801.66338	0.91817
5799.73464	0.91953
5797.80589	0.92052
5795.87715	0.92060
5793.94840	0.92014
5792.01966	0.91995
5790.09091	0.92004
5788.16217	0.91996
5786.23343	0.91956
5784.30468	0.91928
5782.37594	0.91983
5780.44719	0.92067
5778.51845	0.92061
5776.58970	0.92005
5774.66096	0.92051
5772.73221	0.92196
5770.80347	0.92267
5768.87473	0.92212
5766.94598	0.92121
5765.01724	0.92054
5763.08849	0.92029
5761.15975	0.92016
5759.23100	0.91982
5757.30226	0.91943
5755.37351	0.91937
5753.44477	0.91966
5751.51603	0.91976
5749.58728	0.91977
5747.65854	0.92025
5745.72979	0.92073
5743.80105	0.92079
5741.87230	0.92076
5739.94356	0.92049
5738.01481	0.92022
5736.08607	0.92077
5734.15732	0.92154
5732.22858	0.92181
5730.29984	0.92214
5728.37109	0.92235
5726.44235	0.92176
5724.51360	0.92079
5722.58486	0.92032
5720.65611	0.92082
5718.72737	0.92178
5716.79862	0.92207
5714.86988	0.92179
5712.94114	0.92199
5711.01239	0.92276
5709.08365	0.92354
5707.15490	0.92377
5705.22616	0.92316
5703.29741	0.92236
5701.36867	0.92193
5699.43992	0.92147
5697.51118	0.92104
5695.58244	0.92138
5693.65369	0.92238
5691.72495	0.92310
5689.79620	0.92315
5687.86746	0.92309
5685.93871	0.92338
5684.00997	0.92370
5682.08122	0.92350
5680.15248	0.92280
5678.22374	0.92231
5676.29499	0.92232
5674.36625	0.92243
5672.43750	0.92247
5670.50876	0.92221
5668.58001	0.92208
5666.65127	0.92292
5664.72252	0.92398
5662.79378	0.92392
5660.86503	0.92315
5658.93629	0.92276
5657.00755	0.92261
5655.07880	0.92244
5653.15006	0.92289
5651.22131	0.92384
5649.29257	0.92441
5647.36382	0.92436
5645.43508	0.92398
5643.50633	0.92348
5641.57759	0.92327
5639.64885	0.92355
5637.72010	0.92370
5635.79136	0.92365
5633.86261	0.92410
5631.93387	0.92479
5630.00512	0.92488
5628.07638	0.92450
5626.14763	0.92439
5624.21889	0.92479
5622.29015	0.92499
5620.36140	0.92475
5618.43266	0.92487
5616.50391	0.92538
5614.57517	0.92534
5612.64642	0.92474
5610.71768	0.92426
5608.78893	0.92414
5606.86019	0.92432
5604.93144	0.92481
5603.00270	0.92533
5601.07396	0.92530
5599.14521	0.92481
5597.21647	0.92458
5595.28772	0.92497
5593.35898	0.92560
5591.43023	0.92616
5589.50149	0.92614
5587.57274	0.92542
5585.64400	0.92498
5583.71526	0.92511
5581.78651	0.92499
5579.85777	0.92471
5577.92902	0.92507
5576.00028	0.92586
5574.07153	0.92625
5572.14279	0.92611
5570.21404	0.92567
5568.28530	0.92518
5566.35656	0.92508
5564.42781	0.92552
5562.49907	0.92631
5560.57032	0.92681
5558.64158	0.92660
5556.71283	0.92624
5554.78409	0.92608
5552.85534	0.92586
5550.92660	0.92578
5548.99786	0.92592
5547.06911	0.92611
5545.14037	0.92631
5543.21162	0.92617
5541.28288	0.92567
5539.35413	0.92538
5537.42539	0.92574
5535.49664	0.92647
5533.56790	0.92670
5531.63915	0.92645
5529.71041	0.92672
5527.78167	0.92756
5525.85292	0.92792
5523.92418	0.92733
5521.99543	0.92641
5520.06669	0.92597
5518.13794	0.92613
5516.20920	0.92670
5514.28045	0.92756
5512.35171	0.92823
5510.42297	0.92829
5508.49422	0.92799
5506.56548	0.92751
5504.63673	0.92708
5502.70799	0.92712
5500.77924	0.92733
5498.85050	0.92713
5496.92175	0.92665
5494.99301	0.92637
5493.06427	0.92654
5491.13552	0.92696
5489.20678	0.92729
5487.27803	0.92734
5485.34929	0.92730
5483.42054	0.92728
5481.49180	0.92711
5479.56305	0.92699
5477.63431	0.92741
5475.70557	0.92839
5473.77682	0.92908
5471.84808	0.92895
5469.91933	0.92819
5467.99059	0.92737
5466.06184	0.92704
5464.13310	0.92725
5462.20435	0.92787
5460.27561	0.92845
5458.34686	0.92882
5456.41812	0.92884
5454.48938	0.92827
5452.56063	0.92772
5450.63189	0.92778
5448.70314	0.92824
5446.77440	0.92884
5444.84565	0.92942
5442.91691	0.92977
5440.98816	0.92972
5439.05942	0.92909
5437.13068	0.92822
5435.20193	0.92780
5433.27319	0.92825
5431.34444	0.92915
5429.41570	0.92966
5427.48695	0.92933
5425.55821	0.92888
5423.62946	0.92863
5421.70072	0.92850
5419.77198	0.92866
5417.84323	0.92898
5415.91449	0.92916
5413.98574	0.92932
5412.05700	0.92967
5410.12825	0.93029
5408.19951	0.93090
5406.27076	0.93113
5404.34202	0.93078
5402.41328	0.93009
5400.48453	0.92973
5398.55579	0.92984
5396.62704	0.92983
5394.69830	0.92924
5392.76955	0.92908
5390.84081	0.92976
5388.91206	0.93034
5386.98332	0.93059
5385.05457	0.93048
5383.12583	0.92997
5381.19709	0.92974
5379.26834	0.93013
5377.33960	0.93053
5375.41085	0.93033
5373.48211	0.92987
5371.55336	0.92952
5369.62462	0.92946
5367.69587	0.92961
5365.76713	0.92963
5363.83839	0.92982
5361.90964	0.93055
5359.98090	0.93107
5358.05215	0.93104
5356.12341	0.93119
5354.19466	0.93172
5352.26592	0.93170
5350.33717	0.93131
5348.40843	0.93105
5346.47969	0.93071
5344.55094	0.93047
5342.62220	0.93054
5340.69345	0.93066
5338.76471	0.93096
5336.83596	0.93129
5334.90722	0.93128
5332.97847	0.93131
5331.04973	0.93177
5329.12099	0.93216
5327.19224	0.93185
5325.26350	0.93135
5323.33475	0.93134
5321.40601	0.93151
5319.47726	0.93157
5317.54852	0.93190
5315.61977	0.93228
5313.69103	0.93197
5311.76228	0.93119
5309.83354	0.93066
5307.90480	0.93076
5305.97605	0.93122
5304.04731	0.93155
5302.11856	0.93188
5300.18982	0.93244
5298.26107	0.93282
5296.33233	0.93270
5294.40358	0.93247
5292.47484	0.93242
5290.54610	0.93252
5288.61735	0.93287
5286.68861	0.93342
5284.75986	0.93354
5282.83112	0.93295
5280.90237	0.93230
5278.97363	0.93221
5277.04488	0.93284
5275.11614	0.93353
5273.18740	0.93347
5271.25865	0.93312
5269.32991	0.93297
5267.40116	0.93284
5265.47242	0.93260
5263.54367	0.93208
5261.61493	0.93187
5259.68618	0.93261
5257.75744	0.93351
5255.82869	0.93370
5253.89995	0.93346
5251.97121	0.93350
5250.04246	0.93367
5248.11372	0.93380
5246.18497	0.93382
5244.25623	0.93342
5242.32748	0.93285
5240.39874	0.93279
5238.46999	0.93307
5236.54125	0.93312
5234.61251	0.93299
5232.68376	0.93299
5230.75502	0.93326
5228.82627	0.93383
5226.89753	0.93426
5224.96878	0.93425
5223.04004	0.93422
5221.11129	0.93426
5219.18255	0.93422
5217.25381	0.93414
5215.32506	0.93400
5213.39632	0.93397
5211.46757	0.93420
5209.53883	0.93434
5207.61008	0.93424
5205.68134	0.93435
5203.75259	0.93435
5201.82385	0.93398
5199.89511	0.93392
5197.96636	0.93435
5196.03762	0.93447
5194.10887	0.93410
5192.18013	0.93401
5190.25138	0.93429
5188.32264	0.93423
5186.39389	0.93403
5184.46515	0.93442
5182.53640	0.93498
5180.60766	0.93522
5178.67892	0.93544
5176.75017	0.93550
5174.82143	0.93513
5172.89268	0.93482
5170.96394	0.93479
5169.03519	0.93480
5167.10645	0.93488
5165.17770	0.93487
5163.24896	0.93470
5161.32022	0.93457
5159.39147	0.93444
5157.46273	0.93454
5155.53398	0.93521
5153.60524	0.93600
5151.67649	0.93603
5149.74775	0.93527
5147.81900	0.93474
5145.89026	0.93499
5143.96152	0.93554
5142.03277	0.93582
5140.10403	0.93584
5138.17528	0.93585
5136.24654	0.93597
5134.31779	0.93608
5132.38905	0.93607
5130.46030	0.93606
5128.53156	0.93595
5126.60282	0.93563
5124.67407	0.93544
5122.74533	0.93550
5120.81658	0.93539
5118.88784	0.93516
5116.95909	0.93527
5115.03035	0.93556
5113.10160	0.93568
5111.17286	0.93581
5109.24411	0.93592
5107.31537	0.93581
5105.38663	0.93577
5103.45788	0.93590
5101.52914	0.93601
5099.60039	0.93607
5097.67165	0.93609
5095.74290	0.93642
5093.81416	0.93697
5091.88541	0.93715
5089.95667	0.93718
5088.02793	0.93741
5086.09918	0.93767
5084.17044	0.93779
5082.24169	0.93762
5080.31295	0.93733
5078.38420	0.93726
5076.45546	0.93724
5074.52671	0.93721
5072.59797	0.93752
5070.66923	0.93790
5068.74048	0.93791
5066.81174	0.93764
5064.88299	0.93732
5062.95425	0.93725
5061.02550	0.93758
5059.09676	0.93768
5057.16801	0.93721
5055.23927	0.93683
5053.31053	0.93692
5051.38178	0.93721
5049.45304	0.93747
5047.52429	0.93747
5045.59555	0.93731
5043.66680	0.93730
5041.73806	0.93738
5039.80931	0.93755
5037.88057	0.93801
5035.95182	0.93840
5034.02308	0.93825
5032.09434	0.93792
5030.16559	0.93800
5028.23685	0.93823
5026.30810	0.93823
5024.37936	0.93815
5022.45061	0.93815
5020.52187	0.93817
5018.59312	0.93832
5016.66438	0.93871
5014.73564	0.93893
5012.80689	0.93874
5010.87815	0.93866
5008.94940	0.93881
5007.02066	0.93878
5005.09191	0.93863
5003.16317	0.93874
5001.23442	0.93903
4999.30568	0.93927
4997.37694	0.93944
4995.44819	0.93928
4993.51945	0.93879
4991.59070	0.93861
4989.66196	0.93887
4987.73321	0.93904
4985.80447	0.93906
4983.87572	0.93925
4981.94698	0.93937
4980.01824	0.93921
4978.08949	0.93924
4976.16075	0.93942
4974.23200	0.93922
4972.30326	0.93878
4970.37451	0.93857
4968.44577	0.93870
4966.51702	0.93892
4964.58828	0.93923
4962.65953	0.93957
4960.73079	0.93975
4958.80205	0.93984
4956.87330	0.93985
4954.94456	0.93986
4953.01581	0.94000
4951.08707	0.94019
4949.15832	0.94036
4947.22958	0.94029
4945.30083	0.93986
4943.37209	0.93940
4941.44335	0.93924
4939.51460	0.93928
4937.58586	0.93935
4935.65711	0.93937
4933.72837	0.93942
4931.79962	0.93968
4929.87088	0.94000
4927.94213	0.94000
4926.01339	0.93966
4924.08465	0.93956
4922.15590	0.94009
4920.22716	0.94086
4918.29841	0.94116
4916.36967	0.94097
4914.44092	0.94075
4912.51218	0.94066
4910.58343	0.94052
4908.65469	0.94038
4906.72594	0.94031
4904.79720	0.94026
4902.86846	0.94030
4900.93971	0.94059
4899.01097	0.94099
4897.08222	0.94109
4895.15348	0.94086
4893.22473	0.94059
4891.29599	0.94042
4889.36724	0.94032
4887.43850	0.94070
4885.50976	0.94165
4883.58101	0.94215
4881.65227	0.94170
4879.72352	0.94127
4877.79478	0.94143
4875.86603	0.94170
4873.93729	0.94164
4872.00854	0.94135
4870.07980	0.94121
4868.15106	0.94148
4866.22231	0.94186
4864.29357	0.94199
4862.36482	0.94185
4860.43608	0.94162
4858.50733	0.94162
4856.57859	0.94179
4854.64984	0.94179
4852.72110	0.94180
4850.79236	0.94205
4848.86361	0.94219
4846.93487	0.94208
4845.00612	0.94213
4843.07738	0.94242
4841.14863	0.94270
4839.21989	0.94294
4837.29114	0.94277
4835.36240	0.94197
4833.43365	0.94152
4831.50491	0.94205
4829.57617	0.94250
4827.64742	0.94206
4825.71868	0.94169
4823.78993	0.94225
4821.86119	0.94316
4819.93244	0.94361
4818.00370	0.94358
4816.07495	0.94334
4814.14621	0.94303
4812.21747	0.94277
4810.28872	0.94269
4808.35998	0.94288
4806.43123	0.94321
4804.50249	0.94336
4802.57374	0.94306
4800.64500	0.94281
4798.71625	0.94313
4796.78751	0.94350
4794.85877	0.94337
4792.93002	0.94307
4791.00128	0.94296
4789.07253	0.94318
4787.14379	0.94369
4785.21504	0.94397
4783.28630	0.94359
4781.35755	0.94299
4779.42881	0.94294
4777.50007	0.94328
4775.57132	0.94355
4773.64258	0.94370
4771.71383	0.94375
4769.78509	0.94358
4767.85634	0.94343
4765.92760	0.94354
4763.99885	0.94376
4762.07011	0.94368
4760.14136	0.94334
4758.21262	0.94345
4756.28388	0.94417
4754.35513	0.94481
4752.42639	0.94487
4750.49764	0.94451
4748.56890	0.94426
4746.64015	0.94435
4744.71141	0.94449
4742.78266	0.94446
4740.85392	0.94446
4738.92518	0.94458
4736.99643	0.94454
4735.06769	0.94421
4733.13894	0.94385
4731.21020	0.94376
4729.28145	0.94394
4727.35271	0.94391
4725.42396	0.94366
4723.49522	0.94386
4721.56648	0.94456
4719.63773	0.94505
4717.70899	0.94507
4715.78024	0.94487
4713.85150	0.94458
4711.92275	0.94432
4709.99401	0.94430
4708.06526	0.94445
4706.13652	0.94469
4704.20778	0.94497
4702.27903	0.94527
4700.35029	0.94555
4698.42154	0.94564
4696.49280	0.94549
4694.56405	0.94530
4692.63531	0.94517
4690.70656	0.94503
4688.77782	0.94493
4686.84907	0.94514
4684.92033	0.94577
4682.99159	0.94647
4681.06284	0.94673
4679.13410	0.94647
4677.20535	0.94593
4675.27661	0.94545
4673.34786	0.94538
4671.41912	0.94564
4669.49037	0.94584
4667.56163	0.94584
4665.63289	0.94600
4663.70414	0.94640
4661.77540	0.94662
4659.84665	0.94636
4657.91791	0.94588
4655.98916	0.94572
4654.06042	0.94583
4652.13167	0.94586
4650.20293	0.94574
4648.27419	0.94557
4646.34544	0.94553
4644.41670	0.94576
4642.48795	0.94614
4640.55921	0.94632
4638.63046	0.94624
4636.70172	0.94616
4634.77297	0.94627
4632.84423	0.94649
4630.91549	0.94655
4628.98674	0.94637
4627.05800	0.94639
4625.12925	0.94680
4623.20051	0.94710
4621.27176	0.94693
4619.34302	0.94671
4617.41427	0.94680
4615.48553	0.94708
4613.55678	0.94728
4611.62804	0.94729
4609.69930	0.94736
4607.77055	0.94742
4605.84181	0.94723
4603.91306	0.94703
4601.98432	0.94716
4600.05557	0.94754
4598.12683	0.94778
4596.19808	0.94770
4594.26934	0.94747
4592.34060	0.94714
4590.41185	0.94694
4588.48311	0.94720
4586.55436	0.94761
4584.62562	0.94772
4582.69687	0.94751
4580.76813	0.94726
4578.83938	0.94734
4576.91064	0.94778
4574.98190	0.94821
4573.05315	0.94839
4571.12441	0.94835
4569.19566	0.94807
4567.26692	0.94768
4565.33817	0.94757
4563.40943	0.94761
4561.48068	0.94753
4559.55194	0.94756
4557.62319	0.94777
4555.69445	0.94785
4553.76571	0.94788
4551.83696	0.94803
4549.90822	0.94818
4547.97947	0.94833
4546.05073	0.94854
4544.12198	0.94865
4542.19324	0.94847
4540.26449	0.94816
4538.33575	0.94818
4536.40701	0.94865
4534.47826	0.94902
4532.54952	0.94877
4530.62077	0.94821
4528.69203	0.94804
4526.76328	0.94837
4524.83454	0.94872
4522.90579	0.94880
4520.97705	0.94889
4519.04831	0.94923
4517.11956	0.94949
4515.19082	0.94938
4513.26207	0.94918
4511.33333	0.94923
4509.40458	0.94939
4507.47584	0.94937
4505.54709	0.94918
4503.61835	0.94911
4501.68961	0.94915
4499.76086	0.94921
4497.83212	0.94941
4495.90337	0.94965
4493.97463	0.94970
4492.04588	0.94975
4490.11714	0.94984
4488.18839	0.94983
4486.25965	0.94977
4484.33090	0.94968
4482.40216	0.94955
4480.47342	0.94945
4478.54467	0.94958
4476.61593	0.94986
4474.68718	0.94992
4472.75844	0.94980
4470.82969	0.94971
4468.90095	0.94959
4466.97220	0.94951
4465.04346	0.94963
4463.11472	0.94971
4461.18597	0.94961
4459.25723	0.94958
4457.32848	0.94946
4455.39974	0.94925
4453.47099	0.94950
4451.54225	0.95015
4449.61350	0.95057
4447.68476	0.95072
4445.75602	0.95084
4443.82727	0.95081
4441.89853	0.95063
4439.96978	0.95047
4438.04104	0.95036
4436.11229	0.95042
4434.18355	0.95054
4432.25480	0.95047
4430.32606	0.95031
4428.39732	0.95041
4426.46857	0.95077
4424.53983	0.95111
4422.61108	0.95125
4420.68234	0.95114
4418.75359	0.95096
4416.82485	0.95095
4414.89610	0.95105
4412.96736	0.95103
4411.03861	0.95086
4409.10987	0.95084
4407.18113	0.95103
4405.25238	0.95120
4403.32364	0.95127
4401.39489	0.95125
4399.46615	0.95120
4397.53740	0.95109
4395.60866	0.95087
4393.67991	0.95076
4391.75117	0.95090
4389.82243	0.95113
4387.89368	0.95140
4385.96494	0.95161
4384.03619	0.95157
4382.10745	0.95135
4380.17870	0.95129
4378.24996	0.95143
4376.32121	0.95164
4374.39247	0.95179
4372.46373	0.95178
4370.53498	0.95180
4368.60624	0.95193
4366.67749	0.95190
4364.74875	0.95169
4362.82000	0.95157
4360.89126	0.95162
4358.96251	0.95176
4357.03377	0.95194
4355.10503	0.95212
4353.17628	0.95211
4351.24754	0.95200
4349.31879	0.95214
4347.39005	0.95245
4345.46130	0.95256
4343.53256	0.95258
4341.60381	0.95280
4339.67507	0.95302
4337.74632	0.95296
4335.81758	0.95275
4333.88884	0.95259
4331.96009	0.95251
4330.03135	0.95241
4328.10260	0.95232
4326.17386	0.95250
4324.24511	0.95284
4322.31637	0.95305
4320.38762	0.95311
4318.45888	0.95321
4316.53014	0.95326
4314.60139	0.95311
4312.67265	0.95303
4310.74390	0.95322
4308.81516	0.95347
4306.88641	0.95352
4304.95767	0.95339
4303.02892	0.95335
4301.10018	0.95343
4299.17144	0.95336
4297.24269	0.95321
4295.31395	0.95324
4293.38520	0.95332
4291.45646	0.95329
4289.52771	0.95342
4287.59897	0.95375
4285.67022	0.95382
4283.74148	0.95357
4281.81273	0.95337
4279.88399	0.95334
4277.95525	0.95337
4276.02650	0.95339
4274.09776	0.95350
4272.16901	0.95373
4270.24027	0.95397
4268.31152	0.95411
4266.38278	0.95423
4264.45403	0.95437
4262.52529	0.95432
4260.59655	0.95407
4258.66780	0.95387
4256.73906	0.95387
4254.81031	0.95396
4252.88157	0.95397
4250.95282	0.95406
4249.02408	0.95441
4247.09533	0.95476
4245.16659	0.95482
4243.23785	0.95466
4241.30910	0.95443
4239.38036	0.95421
4237.45161	0.95426
4235.52287	0.95458
4233.59412	0.95474
4231.66538	0.95463
4229.73663	0.95459
4227.80789	0.95474
4225.87915	0.95500
4223.95040	0.95510
4222.02166	0.95476
4220.09291	0.95434
4218.16417	0.95443
4216.23542	0.95490
4214.30668	0.95519
4212.37793	0.95517
4210.44919	0.95512
4208.52044	0.95519
4206.59170	0.95528
4204.66296	0.95524
4202.73421	0.95512
4200.80547	0.95504
4198.87672	0.95508
4196.94798	0.95530
4195.01923	0.95551
4193.09049	0.95552
4191.16174	0.95546
4189.23300	0.95538
4187.30426	0.95534
4185.37551	0.95546
4183.44677	0.95558
4181.51802	0.95549
4179.58928	0.95554
4177.66053	0.95591
4175.73179	0.95614
4173.80304	0.95602
4171.87430	0.95587
4169.94556	0.95571
4168.01681	0.95553
4166.08807	0.95562
4164.15932	0.95593
4162.23058	0.95612
4160.30183	0.95611
4158.37309	0.95600
4156.44434	0.95594
4154.51560	0.95602
4152.58686	0.95613
4150.65811	0.95604
4148.72937	0.95585
4146.80062	0.95596
4144.87188	0.95628
4142.94313	0.95645
4141.01439	0.95643
4139.08564	0.95645
4137.15690	0.95648
4135.22815	0.95641
4133.29941	0.95631
4131.37067	0.95632
4129.44192	0.95638
4127.51318	0.95638
4125.58443	0.95634
4123.65569	0.95646
4121.72694	0.95678
4119.79820	0.95699
4117.86945	0.95701
4115.94071	0.95697
4114.01197	0.95692
4112.08322	0.95699
4110.15448	0.95718
4108.22573	0.95724
4106.29699	0.95702
4104.36824	0.95684
4102.43950	0.95693
4100.51075	0.95711
4098.58201	0.95727
4096.65327	0.95736
4094.72452	0.95731
4092.79578	0.95722
4090.86703	0.95723
4088.93829	0.95735
4087.00954	0.95740
4085.08080	0.95727
4083.15205	0.95717
4081.22331	0.95725
4079.29457	0.95725
4077.36582	0.95711
4075.43708	0.95712
4073.50833	0.95732
4071.57959	0.95751
4069.65084	0.95761
4067.72210	0.95765
4065.79335	0.95775
4063.86461	0.95785
4061.93586	0.95773
4060.00712	0.95760
4058.07838	0.95765
4056.14963	0.95774
4054.22089	0.95780
4052.29214	0.95777
4050.36340	0.95765
4048.43465	0.95758
4046.50591	0.95763
4044.57716	0.95783
4042.64842	0.95815
4040.71968	0.95843
4038.79093	0.95855
4036.86219	0.95848
4034.93344	0.95834
4033.00470	0.95838
4031.07595	0.95850
4029.14721	0.95839
4027.21846	0.95823
4025.28972	0.95839
4023.36098	0.95861
4021.43223	0.95867
4019.50349	0.95871
4017.57474	0.95874
4015.64600	0.95873
4013.71725	0.95870
4011.78851	0.95860
4009.85976	0.95863
4007.93102	0.95878
4006.00228	0.95872
4004.07353	0.95850
4002.14479	0.95857
4000.21604	0.95894
3998.28730	0.95917
3996.35855	0.95922
3994.42981	0.95926
3992.50106	0.95932
3990.57232	0.95933
3988.64357	0.95939
3986.71483	0.95952
3984.78609	0.95952
3982.85734	0.95942
3980.92860	0.95936
3978.99985	0.95928
3977.07111	0.95920
3975.14236	0.95924
3973.21362	0.95945
3971.28487	0.95972
3969.35613	0.95972
3967.42739	0.95949
3965.49864	0.95944
3963.56990	0.95962
3961.64115	0.95965
3959.71241	0.95950
3957.78366	0.95942
3955.85492	0.95937
3953.92617	0.95928
3951.99743	0.95929
3950.06869	0.95935
3948.13994	0.95940
3946.21120	0.95951
3944.28245	0.95973
3942.35371	0.95997
3940.42496	0.96000
3938.49622	0.95987
3936.56747	0.95985
3934.63873	0.95985
3932.70998	0.95975
3930.78124	0.95980
3928.85250	0.95997
3926.92375	0.96011
3924.99501	0.96035
3923.06626	0.96061
3921.13752	0.96064
3919.20877	0.96046
3917.28003	0.96027
3915.35128	0.96018
3913.42254	0.96021
3911.49380	0.96044
3909.56505	0.96076
3907.63631	0.96090
3905.70756	0.96091
3903.77882	0.96103
3901.85007	0.96127
3899.92133	0.96143
3897.99258	0.96154
3896.06384	0.96165
3894.13510	0.96170
3892.20635	0.96153
3890.27761	0.96131
3888.34886	0.96134
3886.42012	0.96131
3884.49137	0.96099
3882.56263	0.96082
3880.63388	0.96099
3878.70514	0.96117
3876.77640	0.96129
3874.84765	0.96136
3872.91891	0.96135
3870.99016	0.96141
3869.06142	0.96157
3867.13267	0.96156
3865.20393	0.96150
3863.27518	0.96173
3861.34644	0.96196
3859.41769	0.96194
3857.48895	0.96208
3855.56021	0.96268
3853.63146	0.96283
3851.70272	0.96184
3849.77397	0.96142
3847.84523	0.96152
3845.91648	0.96193
3843.98774	0.96251
3842.05899	0.96296
3840.13025	0.96305
3838.20151	0.96322
3836.27276	0.96351
3834.34402	0.96342
3832.41527	0.96311
3830.48653	0.96297
3828.55778	0.96298
3826.62904	0.96285
3824.70029	0.96265
3822.77155	0.96280
3820.84281	0.96324
3818.91406	0.96321
3816.98532	0.96283
3815.05657	0.96249
3813.12783	0.96244
3811.19908	0.96258
3809.27034	0.96279
3807.34159	0.96300
3805.41285	0.96310
3803.48411	0.96308
3801.55536	0.96283
3799.62662	0.96270
3797.69787	0.96277
3795.76913	0.96261
3793.84038	0.96233
3791.91164	0.96230
3789.98289	0.96254
3788.05415	0.96283
3786.12540	0.96310
3784.19666	0.96321
3782.26792	0.96317
3780.33917	0.96343
3778.41043	0.96381
3776.48168	0.96374
3774.55294	0.96345
3772.62419	0.96332
3770.69545	0.96354
3768.76670	0.96377
3766.83796	0.96363
3764.90922	0.96347
3762.98047	0.96351
3761.05173	0.96352
3759.12298	0.96327
3757.19424	0.96319
3755.26549	0.96358
3753.33675	0.96420
3751.40800	0.96464
3749.47926	0.96460
3747.55052	0.96464
3745.62177	0.96457
3743.69303	0.96409
3741.76428	0.96377
3739.83554	0.96355
3737.90679	0.96305
3735.97805	0.96283
3734.04930	0.96346
3732.12056	0.96323
3730.19182	0.96254
3728.26307	0.96222
3726.33433	0.96250
3724.40558	0.96308
3722.47684	0.96352
3720.54809	0.96372
3718.61935	0.96355
3716.69060	0.96320
3714.76186	0.96311
3712.83311	0.96361
3710.90437	0.96416
3708.97563	0.96394
3707.04688	0.96370
3705.11814	0.96381
3703.18939	0.96411
3701.26065	0.96408
3699.33190	0.96384
3697.40316	0.96388
3695.47441	0.96410
3693.54567	0.96436
3691.61693	0.96494
3689.68818	0.96563
3687.75944	0.96559
3685.83069	0.96531
3683.90195	0.96509
3681.97320	0.96490
3680.04446	0.96477
3678.11571	0.96495
3676.18697	0.96567
3674.25823	0.96604
3672.32948	0.96578
3670.40074	0.96543
3668.47199	0.96525
3666.54325	0.96504
3664.61450	0.96486
3662.68576	0.96499
3660.75701	0.96529
3658.82827	0.96530
3656.89953	0.96489
3654.97078	0.96451
3653.04204	0.96456
3651.11329	0.96491
3649.18455	0.96533
3647.25580	0.96565
3645.32706	0.96572
3643.39831	0.96549
3641.46957	0.96513
3639.54082	0.96489
3637.61208	0.96480
3635.68334	0.96490
3633.75459	0.96531
3631.82585	0.96596
3629.89710	0.96633
3627.96836	0.96576
3626.03961	0.96517
3624.11087	0.96492
3622.18212	0.96484
3620.25338	0.96490
3618.32464	0.96496
3616.39589	0.96504
3614.46715	0.96519
3612.53840	0.96532
3610.60966	0.96540
3608.68091	0.96561
3606.75217	0.96590
3604.82342	0.96594
3602.89468	0.96575
3600.96594	0.96556
3599.03719	0.96551
3597.10845	0.96548
3595.17970	0.96544
3593.25096	0.96549
3591.32221	0.96573
3589.39347	0.96597
3587.46472	0.96592
3585.53598	0.96581
3583.60723	0.96586
3581.67849	0.96595
3579.74975	0.96599
3577.82100	0.96588
3575.89226	0.96575
3573.96351	0.96593
3572.03477	0.96625
3570.10602	0.96650
3568.17728	0.96666
3566.24853	0.96649
3564.31979	0.96628
3562.39105	0.96626
3560.46230	0.96624
3558.53356	0.96618
3556.60481	0.96619
3554.67607	0.96627
3552.74732	0.96648
3550.81858	0.96679
3548.88983	0.96691
3546.96109	0.96673
3545.03235	0.96656
3543.10360	0.96665
3541.17486	0.96682
3539.24611	0.96681
3537.31737	0.96664
3535.38862	0.96657
3533.45988	0.96655
3531.53113	0.96646
3529.60239	0.96641
3527.67365	0.96644
3525.74490	0.96652
3523.81616	0.96662
3521.88741	0.96670
3519.95867	0.96673
3518.02992	0.96677
3516.10118	0.96684
3514.17243	0.96698
3512.24369	0.96714
3510.31494	0.96722
3508.38620	0.96721
3506.45746	0.96720
3504.52871	0.96728
3502.59997	0.96748
3500.67122	0.96769
3498.74248	0.96779
3496.81373	0.96776
3494.88499	0.96769
3492.95624	0.96767
3491.02750	0.96766
3489.09876	0.96756
3487.17001	0.96741
3485.24127	0.96728
3483.31252	0.96725
3481.38378	0.96732
3479.45503	0.96753
3477.52629	0.96773
3475.59754	0.96776
3473.66880	0.96771
3471.74006	0.96767
3469.81131	0.96756
3467.88257	0.96745
3465.95382	0.96742
3464.02508	0.96741
3462.09633	0.96735
3460.16759	0.96732
3458.23884	0.96744
3456.31010	0.96762
3454.38136	0.96780
3452.45261	0.96802
3450.52387	0.96816
3448.59512	0.96818
3446.66638	0.96825
3444.73763	0.96830
3442.80889	0.96813
3440.88014	0.96786
3438.95140	0.96771
3437.02265	0.96776
3435.09391	0.96785
3433.16517	0.96786
3431.23642	0.96793
3429.30768	0.96812
3427.37893	0.96832
3425.45019	0.96842
3423.52144	0.96833
3421.59270	0.96819
3419.66395	0.96823
3417.73521	0.96825
3415.80647	0.96810
3413.87772	0.96807
3411.94898	0.96813
3410.02023	0.96814
3408.09149	0.96815
3406.16274	0.96820
3404.23400	0.96834
3402.30525	0.96856
3400.37651	0.96865
3398.44777	0.96857
3396.51902	0.96847
3394.59028	0.96841
3392.66153	0.96831
3390.73279	0.96830
3388.80404	0.96844
3386.87530	0.96850
3384.94655	0.96839
3383.01781	0.96839
3381.08907	0.96847
3379.16032	0.96833
3377.23158	0.96810
3375.30283	0.96809
3373.37409	0.96811
3371.44534	0.96800
3369.51660	0.96800
3367.58785	0.96820
3365.65911	0.96843
3363.73036	0.96859
3361.80162	0.96882
3359.87288	0.96908
3357.94413	0.96913
3356.01539	0.96891
3354.08664	0.96872
3352.15790	0.96877
3350.22915	0.96901
3348.30041	0.96918
3346.37166	0.96920
3344.44292	0.96910
3342.51418	0.96894
3340.58543	0.96888
3338.65669	0.96902
3336.72794	0.96918
3334.79920	0.96920
3332.87045	0.96918
3330.94171	0.96920
3329.01296	0.96917
3327.08422	0.96909
3325.15548	0.96905
3323.22673	0.96923
3321.29799	0.96946
3319.36924	0.96952
3317.44050	0.96953
3315.51175	0.96945
3313.58301	0.96926
3311.65426	0.96915
3309.72552	0.96918
3307.79678	0.96921
3305.86803	0.96926
3303.93929	0.96950
3302.01054	0.96980
3300.08180	0.96992
3298.15305	0.96988
3296.22431	0.96985
3294.29556	0.96991
3292.36682	0.96992
3290.43807	0.96989
3288.50933	0.96998
3286.58059	0.97004
3284.65184	0.96993
3282.72310	0.96986
3280.79435	0.96994
3278.86561	0.97006
3276.93686	0.97014
3275.00812	0.97018
3273.07937	0.97021
3271.15063	0.97026
3269.22189	0.97027
3267.29314	0.97030
3265.36440	0.97042
3263.43565	0.97051
3261.50691	0.97054
3259.57816	0.97056
3257.64942	0.97058
3255.72067	0.97063
3253.79193	0.97064
3251.86319	0.97056
3249.93444	0.97041
3248.00570	0.97026
3246.07695	0.97025
3244.14821	0.97042
3242.21946	0.97060
3240.29072	0.97065
3238.36197	0.97057
3236.43323	0.97042
3234.50448	0.97035
3232.57574	0.97048
3230.64700	0.97073
3228.71825	0.97091
3226.78951	0.97086
3224.86076	0.97067
3222.93202	0.97057
3221.00327	0.97066
3219.07453	0.97090
3217.14578	0.97114
3215.21704	0.97120
3213.28830	0.97115
3211.35955	0.97117
3209.43081	0.97131
3207.50206	0.97142
3205.57332	0.97141
3203.64457	0.97130
3201.71583	0.97124
3199.78708	0.97129
3197.85834	0.97135
3195.92960	0.97130
3194.00085	0.97125
3192.07211	0.97132
3190.14336	0.97142
3188.21462	0.97151
3186.28587	0.97156
3184.35713	0.97156
3182.42838	0.97161
3180.49964	0.97170
3178.57090	0.97170
3176.64215	0.97178
3174.71341	0.97198
3172.78466	0.97207
3170.85592	0.97195
3168.92717	0.97181
3166.99843	0.97187
3165.06968	0.97204
3163.14094	0.97211
3161.21219	0.97215
3159.28345	0.97213
3157.35471	0.97200
3155.42596	0.97184
3153.49722	0.97170
3151.56847	0.97167
3149.63973	0.97186
3147.71098	0.97212
3145.78224	0.97220
3143.85349	0.97220
3141.92475	0.97235
[truncated: 1,370 more rows]
