# Supplementary material for: Ultrathin 2 nm gold as impedance-matched absorber for infrared light
Source: Nat Commun. 2020 May 1;11:2161. doi: 10.1038/s41467-020-15762-3 (PMC7195431; doi:10.1038/s41467-020-15762-3)
Supplement: Supplementary file 3 — Source Data [file 41467_2020_15762_MOESM3_ESM.zip › SOURCE DATA/Fig.3 - SiN optical measurements and dataprocessing/SiN-50nm-TRA06.dpt]

6997.48496	0.88594
6995.55621	0.88599
6993.62747	0.88643
6991.69872	0.88699
6989.76998	0.88668
6987.84123	0.88498
6985.91249	0.88389
6983.98374	0.88442
6982.05500	0.88470
6980.12626	0.88397
6978.19751	0.88395
6976.26877	0.88494
6974.34002	0.88530
6972.41128	0.88533
6970.48253	0.88594
6968.55379	0.88617
6966.62504	0.88551
6964.69630	0.88510
6962.76756	0.88540
6960.83881	0.88487
6958.91007	0.88314
6956.98132	0.88220
6955.05258	0.88338
6953.12383	0.88564
6951.19509	0.88744
6949.26634	0.88849
6947.33760	0.88838
6945.40886	0.88614
6943.48011	0.88268
6941.55137	0.88085
6939.62262	0.88272
6937.69388	0.88680
6935.76513	0.88884
6933.83639	0.88756
6931.90764	0.88587
6929.97890	0.88569
6928.05015	0.88625
6926.12141	0.88673
6924.19267	0.88711
6922.26392	0.88732
6920.33518	0.88648
6918.40643	0.88522
6916.47769	0.88552
6914.54894	0.88615
6912.62020	0.88631
6910.69145	0.88859
6908.76271	0.89193
6906.83397	0.89233
6904.90522	0.89083
6902.97648	0.89067
6901.04773	0.89109
6899.11899	0.89041
6897.19024	0.88999
6895.26150	0.89058
6893.33275	0.88987
6891.40401	0.88691
6889.47527	0.88395
6887.54652	0.88300
6885.61778	0.88467
6883.68903	0.88713
6881.76029	0.88725
6879.83154	0.88584
6877.90280	0.88587
6875.97405	0.88716
6874.04531	0.88811
6872.11657	0.88859
6870.18782	0.88930
6868.25908	0.88936
6866.33033	0.88831
6864.40159	0.88842
6862.47284	0.89037
6860.54410	0.89162
6858.61535	0.89029
6856.68661	0.88758
6854.75786	0.88607
6852.82912	0.88646
6850.90038	0.88791
6848.97163	0.88943
6847.04289	0.88963
6845.11414	0.88850
6843.18540	0.88740
6841.25665	0.88667
6839.32791	0.88684
6837.39916	0.88820
6835.47042	0.88960
6833.54168	0.89096
6831.61293	0.89180
6829.68419	0.89087
6827.75544	0.88902
6825.82670	0.88757
6823.89795	0.88690
6821.96921	0.88774
6820.04046	0.88976
6818.11172	0.89095
6816.18298	0.89049
6814.25423	0.89010
6812.32549	0.89110
6810.39674	0.89275
6808.46800	0.89359
6806.53925	0.89275
6804.61051	0.89114
6802.68176	0.89010
6800.75302	0.88901
6798.82428	0.88828
6796.89553	0.88941
6794.96679	0.89114
6793.03804	0.89232
6791.10930	0.89351
6789.18055	0.89406
6787.25181	0.89332
6785.32306	0.89233
6783.39432	0.89156
6781.46557	0.89042
6779.53683	0.88871
6777.60809	0.88699
6775.67934	0.88675
6773.75060	0.88850
6771.82185	0.89082
6769.89311	0.89246
6767.96436	0.89312
6766.03562	0.89330
6764.10687	0.89330
6762.17813	0.89284
6760.24939	0.89197
6758.32064	0.89127
6756.39190	0.89067
6754.46315	0.88952
6752.53441	0.88869
6750.60566	0.88938
6748.67692	0.89097
6746.74817	0.89199
6744.81943	0.89150
6742.89069	0.89004
6740.96194	0.88988
6739.03320	0.89175
6737.10445	0.89324
6735.17571	0.89217
6733.24696	0.88941
6731.31822	0.88854
6729.38947	0.89110
6727.46073	0.89409
6725.53199	0.89532
6723.60324	0.89500
6721.67450	0.89396
6719.74575	0.89344
6717.81701	0.89381
6715.88826	0.89448
6713.95952	0.89493
6712.03077	0.89511
6710.10203	0.89503
6708.17328	0.89413
6706.24454	0.89261
6704.31580	0.89170
6702.38705	0.89147
6700.45831	0.89156
6698.52956	0.89303
6696.60082	0.89507
6694.67207	0.89509
6692.74333	0.89368
6690.81458	0.89338
6688.88584	0.89450
6686.95710	0.89594
6685.02835	0.89653
6683.09961	0.89586
6681.17086	0.89482
6679.24212	0.89438
6677.31337	0.89459
6675.38463	0.89456
6673.45588	0.89368
6671.52714	0.89309
6669.59840	0.89341
6667.66965	0.89357
6665.74091	0.89307
6663.81216	0.89259
6661.88342	0.89323
6659.95467	0.89467
6658.02593	0.89452
6656.09718	0.89260
6654.16844	0.89206
6652.23970	0.89351
6650.31095	0.89484
6648.38221	0.89553
6646.45346	0.89572
6644.52472	0.89546
6642.59597	0.89561
6640.66723	0.89629
6638.73848	0.89624
6636.80974	0.89512
6634.88099	0.89446
6632.95225	0.89535
6631.02351	0.89658
6629.09476	0.89704
6627.16602	0.89739
6625.23727	0.89731
6623.30853	0.89603
6621.37978	0.89478
6619.45104	0.89481
6617.52229	0.89529
6615.59355	0.89533
6613.66481	0.89564
6611.73606	0.89632
6609.80732	0.89645
6607.87857	0.89597
6605.94983	0.89519
6604.02108	0.89440
6602.09234	0.89414
6600.16359	0.89450
6598.23485	0.89493
6596.30611	0.89544
6594.37736	0.89591
6592.44862	0.89544
6590.51987	0.89503
6588.59113	0.89652
6586.66238	0.89908
6584.73364	0.90013
6582.80489	0.89906
6580.87615	0.89793
6578.94740	0.89786
6577.01866	0.89844
6575.08992	0.89880
6573.16117	0.89792
6571.23243	0.89673
6569.30368	0.89673
6567.37494	0.89740
6565.44619	0.89795
6563.51745	0.89850
6561.58870	0.89894
6559.65996	0.89898
6557.73122	0.89872
6555.80247	0.89809
6553.87373	0.89725
6551.94498	0.89740
6550.01624	0.89909
6548.08749	0.90014
6546.15875	0.89853
6544.23000	0.89673
6542.30126	0.89770
6540.37252	0.89951
6538.44377	0.89969
6536.51503	0.89919
6534.58628	0.89916
6532.65754	0.89904
6530.72879	0.89790
6528.80005	0.89638
6526.87130	0.89635
6524.94256	0.89773
6523.01382	0.89824
6521.08507	0.89739
6519.15633	0.89768
6517.22758	0.89966
6515.29884	0.90020
6513.37009	0.89845
6511.44135	0.89717
6509.51260	0.89737
6507.58386	0.89749
6505.65511	0.89770
6503.72637	0.89883
6501.79763	0.89952
6499.86888	0.89893
6497.94014	0.89841
6496.01139	0.89941
6494.08265	0.90097
6492.15390	0.90110
6490.22516	0.90004
6488.29641	0.89915
6486.36767	0.89947
6484.43893	0.90105
6482.51018	0.90200
6480.58144	0.90152
6478.65269	0.90136
6476.72395	0.90214
6474.79520	0.90249
6472.86646	0.90226
6470.93771	0.90200
6469.00897	0.90120
6467.08023	0.89999
6465.15148	0.89993
6463.22274	0.90127
6461.29399	0.90267
6459.36525	0.90390
6457.43650	0.90469
6455.50776	0.90386
6453.57901	0.90208
6451.65027	0.90098
6449.72153	0.90034
6447.79278	0.89904
6445.86404	0.89762
6443.93529	0.89793
6442.00655	0.89976
6440.07780	0.90094
6438.14906	0.90084
6436.22031	0.90038
6434.29157	0.89976
6432.36282	0.89882
6430.43408	0.89809
6428.50534	0.89839
6426.57659	0.89964
6424.64785	0.90087
6422.71910	0.90144
6420.79036	0.90163
6418.86161	0.90233
6416.93287	0.90341
6415.00412	0.90304
6413.07538	0.90141
6411.14664	0.90149
6409.21789	0.90334
6407.28915	0.90445
6405.36040	0.90384
6403.43166	0.90225
6401.50291	0.90132
6399.57417	0.90171
6397.64542	0.90280
6395.71668	0.90407
6393.78794	0.90428
6391.85919	0.90291
6389.93045	0.90203
6388.00170	0.90288
6386.07296	0.90378
6384.14421	0.90358
6382.21547	0.90309
6380.28672	0.90267
6378.35798	0.90184
6376.42924	0.90140
6374.50049	0.90267
6372.57175	0.90404
6370.64300	0.90362
6368.71426	0.90279
6366.78551	0.90294
6364.85677	0.90374
6362.92802	0.90442
6360.99928	0.90430
6359.07053	0.90414
6357.14179	0.90475
6355.21305	0.90482
6353.28430	0.90407
6351.35556	0.90420
6349.42681	0.90486
6347.49807	0.90482
6345.56932	0.90441
6343.64058	0.90395
6341.71183	0.90376
6339.78309	0.90388
6337.85435	0.90354
6335.92560	0.90338
6333.99686	0.90443
6332.06811	0.90523
6330.13937	0.90448
6328.21062	0.90351
6326.28188	0.90418
6324.35313	0.90615
6322.42439	0.90690
6320.49565	0.90595
6318.56690	0.90578
6316.63816	0.90679
6314.70941	0.90736
6312.78067	0.90729
6310.85192	0.90676
6308.92318	0.90543
6306.99443	0.90437
6305.06569	0.90482
6303.13695	0.90617
6301.20820	0.90723
6299.27946	0.90746
6297.35071	0.90697
6295.42197	0.90646
6293.49322	0.90633
6291.56448	0.90580
6289.63573	0.90468
6287.70699	0.90452
6285.77824	0.90516
6283.84950	0.90540
6281.92076	0.90605
6279.99201	0.90706
6278.06327	0.90745
6276.13452	0.90763
6274.20578	0.90766
6272.27703	0.90733
6270.34829	0.90723
6268.41954	0.90714
6266.49080	0.90674
6264.56206	0.90658
6262.63331	0.90663
6260.70457	0.90665
6258.77582	0.90682
6256.84708	0.90710
6254.91833	0.90698
6252.98959	0.90568
6251.06084	0.90425
6249.13210	0.90515
6247.20336	0.90704
6245.27461	0.90648
6243.34587	0.90491
6241.41712	0.90509
6239.48838	0.90559
6237.55963	0.90569
6235.63089	0.90625
6233.70214	0.90640
6231.77340	0.90611
6229.84465	0.90633
6227.91591	0.90655
6225.98717	0.90616
6224.05842	0.90570
6222.12968	0.90597
6220.20093	0.90660
6218.27219	0.90733
6216.34344	0.90808
6214.41470	0.90797
6212.48595	0.90751
6210.55721	0.90773
6208.62847	0.90789
6206.69972	0.90751
6204.77098	0.90715
6202.84223	0.90725
6200.91349	0.90778
6198.98474	0.90797
6197.05600	0.90787
6195.12725	0.90815
6193.19851	0.90799
6191.26977	0.90740
6189.34102	0.90789
6187.41228	0.90877
6185.48353	0.90864
6183.55479	0.90831
6181.62604	0.90821
6179.69730	0.90779
6177.76855	0.90764
6175.83981	0.90768
6173.91107	0.90707
6171.98232	0.90648
6170.05358	0.90679
6168.12483	0.90784
6166.19609	0.90857
6164.26734	0.90841
6162.33860	0.90814
6160.40985	0.90815
6158.48111	0.90822
6156.55236	0.90849
6154.62362	0.90884
6152.69488	0.90895
6150.76613	0.90915
6148.83739	0.90939
6146.90864	0.90929
6144.97990	0.90966
6143.05115	0.91058
6141.12241	0.91082
6139.19366	0.91065
6137.26492	0.91078
6135.33618	0.91060
6133.40743	0.90989
6131.47869	0.90936
6129.54994	0.90936
6127.62120	0.90948
6125.69245	0.90943
6123.76371	0.90964
6121.83496	0.90995
6119.90622	0.90943
6117.97748	0.90832
6116.04873	0.90757
6114.11999	0.90724
6112.19124	0.90740
6110.26250	0.90819
6108.33375	0.90895
6106.40501	0.90965
6104.47626	0.91074
6102.54752	0.91149
6100.61878	0.91134
6098.69003	0.91079
6096.76129	0.90990
6094.83254	0.90895
6092.90380	0.90903
6090.97505	0.91015
6089.04631	0.91088
6087.11756	0.91058
6085.18882	0.90983
6083.26007	0.90933
6081.33133	0.90924
6079.40259	0.90929
6077.47384	0.90967
6075.54510	0.91064
6073.61635	0.91142
6071.68761	0.91091
6069.75886	0.90951
6067.83012	0.90872
6065.90137	0.90923
6063.97263	0.91025
6062.04389	0.91112
6060.11514	0.91214
6058.18640	0.91300
6056.25765	0.91270
6054.32891	0.91143
6052.40016	0.91057
6050.47142	0.91091
6048.54267	0.91171
6046.61393	0.91183
6044.68519	0.91129
6042.75644	0.91091
6040.82770	0.91107
6038.89895	0.91126
6036.97021	0.91137
6035.04146	0.91176
6033.11272	0.91159
6031.18397	0.91062
6029.25523	0.91047
6027.32649	0.91123
6025.39774	0.91136
6023.46900	0.91126
6021.54025	0.91172
6019.61151	0.91151
6017.68276	0.91066
6015.75402	0.91092
6013.82527	0.91190
6011.89653	0.91236
6009.96778	0.91244
6008.03904	0.91238
6006.11030	0.91238
6004.18155	0.91265
6002.25281	0.91281
6000.32406	0.91268
5998.39532	0.91268
5996.46657	0.91305
5994.53783	0.91335
5992.60908	0.91346
5990.68034	0.91377
5988.75160	0.91407
5986.82285	0.91403
5984.89411	0.91404
5982.96536	0.91421
5981.03662	0.91404
5979.10787	0.91378
5977.17913	0.91385
5975.25038	0.91401
5973.32164	0.91422
5971.39290	0.91432
5969.46415	0.91392
5967.53541	0.91346
5965.60666	0.91330
5963.67792	0.91327
5961.74917	0.91338
5959.82043	0.91342
5957.89168	0.91373
5955.96294	0.91485
5954.03420	0.91573
5952.10545	0.91516
5950.17671	0.91431
5948.24796	0.91433
5946.31922	0.91428
5944.39047	0.91384
5942.46173	0.91410
5940.53298	0.91520
5938.60424	0.91609
5936.67549	0.91583
5934.74675	0.91488
5932.81801	0.91440
5930.88926	0.91448
5928.96052	0.91458
5927.03177	0.91475
5925.10303	0.91497
5923.17428	0.91444
5921.24554	0.91347
5919.31679	0.91358
5917.38805	0.91471
5915.45931	0.91532
5913.53056	0.91495
5911.60182	0.91435
5909.67307	0.91416
5907.74433	0.91451
5905.81558	0.91462
5903.88684	0.91406
5901.95809	0.91396
5900.02935	0.91427
5898.10061	0.91418
5896.17186	0.91431
5894.24312	0.91486
5892.31437	0.91521
5890.38563	0.91529
5888.45688	0.91514
5886.52814	0.91489
5884.59939	0.91488
5882.67065	0.91540
5880.74190	0.91619
5878.81316	0.91640
5876.88442	0.91575
5874.95567	0.91499
5873.02693	0.91497
5871.09818	0.91581
5869.16944	0.91664
5867.24069	0.91695
5865.31195	0.91733
5863.38320	0.91807
5861.45446	0.91867
5859.52572	0.91863
5857.59697	0.91776
5855.66823	0.91661
5853.73948	0.91610
5851.81074	0.91633
5849.88199	0.91689
5847.95325	0.91738
5846.02450	0.91753
5844.09576	0.91756
5842.16702	0.91753
5840.23827	0.91718
5838.30953	0.91680
5836.38078	0.91687
5834.45204	0.91729
5832.52329	0.91757
5830.59455	0.91754
5828.66580	0.91740
5826.73706	0.91716
5824.80832	0.91696
5822.87957	0.91739
5820.95083	0.91803
5819.02208	0.91770
5817.09334	0.91709
5815.16459	0.91761
5813.23585	0.91873
5811.30710	0.91926
5809.37836	0.91915
5807.44961	0.91871
5805.52087	0.91774
5803.59213	0.91679
5801.66338	0.91692
5799.73464	0.91774
5797.80589	0.91822
5795.87715	0.91850
5793.94840	0.91889
5792.01966	0.91854
5790.09091	0.91715
5788.16217	0.91628
5786.23343	0.91686
5784.30468	0.91806
5782.37594	0.91891
5780.44719	0.91900
5778.51845	0.91823
5776.58970	0.91730
5774.66096	0.91743
5772.73221	0.91832
5770.80347	0.91867
5768.87473	0.91850
5766.94598	0.91836
5765.01724	0.91825
5763.08849	0.91822
5761.15975	0.91833
5759.23100	0.91829
5757.30226	0.91826
5755.37351	0.91861
5753.44477	0.91905
5751.51603	0.91929
5749.58728	0.91967
5747.65854	0.92010
5745.72979	0.92024
5743.80105	0.92003
5741.87230	0.91940
5739.94356	0.91863
5738.01481	0.91840
5736.08607	0.91859
5734.15732	0.91846
5732.22858	0.91829
5730.29984	0.91872
5728.37109	0.91912
5726.44235	0.91915
5724.51360	0.91935
5722.58486	0.91977
5720.65611	0.91992
5718.72737	0.91977
5716.79862	0.91982
5714.86988	0.92011
5712.94114	0.92037
5711.01239	0.92070
5709.08365	0.92117
5707.15490	0.92138
5705.22616	0.92122
5703.29741	0.92119
5701.36867	0.92100
5699.43992	0.92015
5697.51118	0.91962
5695.58244	0.92030
5693.65369	0.92127
5691.72495	0.92119
5689.79620	0.92045
5687.86746	0.92019
5685.93871	0.92057
5684.00997	0.92126
5682.08122	0.92179
5680.15248	0.92168
5678.22374	0.92106
5676.29499	0.92017
5674.36625	0.91961
5672.43750	0.91977
5670.50876	0.91987
5668.58001	0.91996
5666.65127	0.92086
5664.72252	0.92210
5662.79378	0.92250
5660.86503	0.92188
5658.93629	0.92134
5657.00755	0.92118
5655.07880	0.92068
5653.15006	0.92027
5651.22131	0.92061
5649.29257	0.92128
5647.36382	0.92179
5645.43508	0.92228
5643.50633	0.92262
5641.57759	0.92247
5639.64885	0.92222
5637.72010	0.92220
5635.79136	0.92216
5633.86261	0.92192
5631.93387	0.92160
5630.00512	0.92146
5628.07638	0.92167
5626.14763	0.92224
5624.21889	0.92290
5622.29015	0.92321
5620.36140	0.92319
5618.43266	0.92334
5616.50391	0.92360
5614.57517	0.92340
5612.64642	0.92277
5610.71768	0.92209
5608.78893	0.92161
5606.86019	0.92192
5604.93144	0.92273
5603.00270	0.92300
5601.07396	0.92296
5599.14521	0.92298
5597.21647	0.92268
5595.28772	0.92237
5593.35898	0.92269
5591.43023	0.92310
5589.50149	0.92291
5587.57274	0.92270
5585.64400	0.92303
5583.71526	0.92324
5581.78651	0.92306
5579.85777	0.92310
5577.92902	0.92343
5576.00028	0.92381
5574.07153	0.92416
5572.14279	0.92404
5570.21404	0.92353
5568.28530	0.92339
5566.35656	0.92355
5564.42781	0.92386
5562.49907	0.92436
5560.57032	0.92436
5558.64158	0.92396
5556.71283	0.92407
5554.78409	0.92438
5552.85534	0.92410
5550.92660	0.92384
5548.99786	0.92428
5547.06911	0.92466
5545.14037	0.92441
5543.21162	0.92409
5541.28288	0.92425
5539.35413	0.92461
5537.42539	0.92479
5535.49664	0.92505
5533.56790	0.92535
5531.63915	0.92540
5529.71041	0.92564
5527.78167	0.92636
5525.85292	0.92651
5523.92418	0.92553
5521.99543	0.92468
5520.06669	0.92488
5518.13794	0.92546
5516.20920	0.92547
5514.28045	0.92511
5512.35171	0.92518
5510.42297	0.92535
5508.49422	0.92527
5506.56548	0.92508
5504.63673	0.92465
5502.70799	0.92426
5500.77924	0.92432
5498.85050	0.92471
5496.92175	0.92483
5494.99301	0.92418
5493.06427	0.92343
5491.13552	0.92405
5489.20678	0.92554
5487.27803	0.92618
5485.34929	0.92594
5483.42054	0.92587
5481.49180	0.92596
5479.56305	0.92592
5477.63431	0.92618
5475.70557	0.92702
5473.77682	0.92736
5471.84808	0.92668
5469.91933	0.92606
5467.99059	0.92624
5466.06184	0.92646
5464.13310	0.92635
5462.20435	0.92655
5460.27561	0.92703
5458.34686	0.92729
5456.41812	0.92719
5454.48938	0.92697
5452.56063	0.92685
5450.63189	0.92667
5448.70314	0.92655
5446.77440	0.92676
5444.84565	0.92691
5442.91691	0.92669
5440.98816	0.92633
5439.05942	0.92622
5437.13068	0.92623
5435.20193	0.92629
5433.27319	0.92671
5431.34444	0.92725
5429.41570	0.92775
5427.48695	0.92814
5425.55821	0.92783
5423.62946	0.92690
5421.70072	0.92625
5419.77198	0.92638
5417.84323	0.92678
5415.91449	0.92688
5413.98574	0.92666
5412.05700	0.92664
5410.12825	0.92738
5408.19951	0.92841
5406.27076	0.92885
5404.34202	0.92887
5402.41328	0.92888
5400.48453	0.92882
5398.55579	0.92842
5396.62704	0.92758
5394.69830	0.92679
5392.76955	0.92667
5390.84081	0.92700
5388.91206	0.92734
5386.98332	0.92765
5385.05457	0.92792
5383.12583	0.92815
5381.19709	0.92852
5379.26834	0.92879
5377.33960	0.92835
5375.41085	0.92746
5373.48211	0.92709
5371.55336	0.92700
5369.62462	0.92702
5367.69587	0.92747
5365.76713	0.92792
5363.83839	0.92817
5361.90964	0.92885
5359.98090	0.92949
5358.05215	0.92939
5356.12341	0.92913
5354.19466	0.92931
5352.26592	0.92944
5350.33717	0.92916
5348.40843	0.92900
5346.47969	0.92938
5344.55094	0.92982
5342.62220	0.92969
5340.69345	0.92950
5338.76471	0.92967
5336.83596	0.93000
5334.90722	0.92993
5332.97847	0.92953
5331.04973	0.92934
5329.12099	0.92938
5327.19224	0.92932
5325.26350	0.92926
5323.33475	0.92957
5321.40601	0.92991
5319.47726	0.92974
5317.54852	0.92949
5315.61977	0.92974
5313.69103	0.93002
5311.76228	0.92994
5309.83354	0.92981
5307.90480	0.92992
5305.97605	0.93045
5304.04731	0.93112
5302.11856	0.93155
5300.18982	0.93177
5298.26107	0.93151
5296.33233	0.93060
5294.40358	0.92988
5292.47484	0.92981
5290.54610	0.93014
5288.61735	0.93068
5286.68861	0.93129
5284.75986	0.93160
5282.83112	0.93139
5280.90237	0.93119
5278.97363	0.93147
5277.04488	0.93193
5275.11614	0.93206
5273.18740	0.93174
5271.25865	0.93147
5269.32991	0.93147
5267.40116	0.93151
5265.47242	0.93147
5263.54367	0.93103
5261.61493	0.93043
5259.68618	0.93052
5257.75744	0.93131
5255.82869	0.93212
5253.89995	0.93230
5251.97121	0.93192
5250.04246	0.93152
5248.11372	0.93156
5246.18497	0.93205
5244.25623	0.93220
5242.32748	0.93195
5240.39874	0.93192
5238.46999	0.93207
5236.54125	0.93208
5234.61251	0.93212
5232.68376	0.93220
5230.75502	0.93239
5228.82627	0.93287
5226.89753	0.93292
5224.96878	0.93215
5223.04004	0.93180
5221.11129	0.93214
5219.18255	0.93245
5217.25381	0.93233
5215.32506	0.93178
5213.39632	0.93109
5211.46757	0.93081
5209.53883	0.93126
5207.61008	0.93227
5205.68134	0.93319
5203.75259	0.93358
5201.82385	0.93359
5199.89511	0.93335
5197.96636	0.93294
5196.03762	0.93259
5194.10887	0.93235
5192.18013	0.93220
5190.25138	0.93228
5188.32264	0.93260
5186.39389	0.93288
5184.46515	0.93316
5182.53640	0.93350
5180.60766	0.93358
5178.67892	0.93343
5176.75017	0.93322
5174.82143	0.93311
5172.89268	0.93349
5170.96394	0.93406
5169.03519	0.93413
5167.10645	0.93381
5165.17770	0.93372
5163.24896	0.93391
5161.32022	0.93384
5159.39147	0.93367
5157.46273	0.93413
5155.53398	0.93494
5153.60524	0.93519
5151.67649	0.93471
5149.74775	0.93404
5147.81900	0.93395
5145.89026	0.93460
5143.96152	0.93509
5142.03277	0.93481
5140.10403	0.93434
5138.17528	0.93449
5136.24654	0.93519
5134.31779	0.93572
5132.38905	0.93572
5130.46030	0.93539
5128.53156	0.93502
5126.60282	0.93475
5124.67407	0.93452
5122.74533	0.93421
5120.81658	0.93383
5118.88784	0.93375
5116.95909	0.93400
5115.03035	0.93427
5113.10160	0.93462
5111.17286	0.93482
5109.24411	0.93465
5107.31537	0.93466
5105.38663	0.93502
5103.45788	0.93521
5101.52914	0.93524
5099.60039	0.93543
5097.67165	0.93564
5095.74290	0.93574
5093.81416	0.93571
5091.88541	0.93546
5089.95667	0.93521
5088.02793	0.93510
5086.09918	0.93521
5084.17044	0.93552
5082.24169	0.93558
5080.31295	0.93531
5078.38420	0.93533
5076.45546	0.93577
5074.52671	0.93616
5072.59797	0.93631
5070.66923	0.93626
5068.74048	0.93593
5066.81174	0.93554
5064.88299	0.93538
5062.95425	0.93561
5061.02550	0.93624
5059.09676	0.93660
5057.16801	0.93618
5055.23927	0.93564
5053.31053	0.93563
5051.38178	0.93589
5049.45304	0.93594
5047.52429	0.93570
5045.59555	0.93577
5043.66680	0.93627
5041.73806	0.93649
5039.80931	0.93639
5037.88057	0.93645
5035.95182	0.93669
5034.02308	0.93682
5032.09434	0.93681
5030.16559	0.93687
5028.23685	0.93715
5026.30810	0.93754
5024.37936	0.93767
5022.45061	0.93733
5020.52187	0.93676
5018.59312	0.93644
5016.66438	0.93675
5014.73564	0.93746
5012.80689	0.93778
5010.87815	0.93771
5008.94940	0.93768
5007.02066	0.93742
5005.09191	0.93707
5003.16317	0.93731
5001.23442	0.93778
4999.30568	0.93770
4997.37694	0.93740
4995.44819	0.93744
4993.51945	0.93763
4991.59070	0.93777
4989.66196	0.93800
4987.73321	0.93823
4985.80447	0.93832
4983.87572	0.93827
4981.94698	0.93795
4980.01824	0.93749
4978.08949	0.93741
4976.16075	0.93749
4974.23200	0.93729
4972.30326	0.93702
4970.37451	0.93702
4968.44577	0.93727
4966.51702	0.93763
4964.58828	0.93819
4962.65953	0.93880
4960.73079	0.93902
4958.80205	0.93872
4956.87330	0.93825
4954.94456	0.93819
4953.01581	0.93861
4951.08707	0.93902
4949.15832	0.93925
4947.22958	0.93941
4945.30083	0.93952
4943.37209	0.93954
4941.44335	0.93958
4939.51460	0.93958
4937.58586	0.93925
4935.65711	0.93864
4933.72837	0.93814
4931.79962	0.93805
4929.87088	0.93838
4927.94213	0.93880
4926.01339	0.93915
4924.08465	0.93939
4922.15590	0.93959
4920.22716	0.93977
4918.29841	0.93960
4916.36967	0.93921
4914.44092	0.93915
4912.51218	0.93926
4910.58343	0.93920
4908.65469	0.93905
4906.72594	0.93901
4904.79720	0.93919
4902.86846	0.93946
4900.93971	0.93974
4899.01097	0.93994
4897.08222	0.93992
4895.15348	0.93994
4893.22473	0.94010
4891.29599	0.94004
4889.36724	0.93972
4887.43850	0.93974
4885.50976	0.94029
4883.58101	0.94073
4881.65227	0.94064
4879.72352	0.94040
4877.79478	0.94025
4875.86603	0.94037
4873.93729	0.94077
4872.00854	0.94089
4870.07980	0.94067
4868.15106	0.94076
4866.22231	0.94125
4864.29357	0.94165
4862.36482	0.94171
4860.43608	0.94140
4858.50733	0.94086
4856.57859	0.94057
4854.64984	0.94060
4852.72110	0.94074
4850.79236	0.94110
4848.86361	0.94148
4846.93487	0.94145
4845.00612	0.94115
4843.07738	0.94100
4841.14863	0.94118
4839.21989	0.94145
4837.29114	0.94145
4835.36240	0.94123
4833.43365	0.94137
4831.50491	0.94179
4829.57617	0.94163
4827.64742	0.94089
4825.71868	0.94051
4823.78993	0.94104
4821.86119	0.94192
4819.93244	0.94251
4818.00370	0.94271
4816.07495	0.94246
4814.14621	0.94198
4812.21747	0.94167
4810.28872	0.94168
4808.35998	0.94201
4806.43123	0.94235
4804.50249	0.94241
4802.57374	0.94225
4800.64500	0.94230
4798.71625	0.94264
4796.78751	0.94279
4794.85877	0.94260
4792.93002	0.94225
4791.00128	0.94199
4789.07253	0.94225
4787.14379	0.94278
4785.21504	0.94274
4783.28630	0.94210
4781.35755	0.94185
4779.42881	0.94249
4777.50007	0.94325
4775.57132	0.94342
4773.64258	0.94315
4771.71383	0.94259
4769.78509	0.94216
4767.85634	0.94234
4765.92760	0.94269
4763.99885	0.94272
4762.07011	0.94271
4760.14136	0.94282
4758.21262	0.94299
4756.28388	0.94320
4754.35513	0.94343
4752.42639	0.94357
4750.49764	0.94354
4748.56890	0.94350
4746.64015	0.94347
4744.71141	0.94319
4742.78266	0.94284
4740.85392	0.94294
4738.92518	0.94338
4736.99643	0.94375
4735.06769	0.94390
4733.13894	0.94379
4731.21020	0.94354
4729.28145	0.94351
4727.35271	0.94370
4725.42396	0.94387
4723.49522	0.94407
4721.56648	0.94448
4719.63773	0.94471
4717.70899	0.94443
4715.78024	0.94388
4713.85150	0.94330
4711.92275	0.94300
4709.99401	0.94317
4708.06526	0.94345
4706.13652	0.94359
4704.20778	0.94376
4702.27903	0.94406
4700.35029	0.94456
4698.42154	0.94506
4696.49280	0.94515
4694.56405	0.94490
4692.63531	0.94476
4690.70656	0.94476
4688.77782	0.94476
4686.84907	0.94496
4684.92033	0.94536
4682.99159	0.94558
4681.06284	0.94553
4679.13410	0.94528
4677.20535	0.94503
4675.27661	0.94510
4673.34786	0.94539
4671.41912	0.94555
4669.49037	0.94533
4667.56163	0.94488
4665.63289	0.94470
4663.70414	0.94491
4661.77540	0.94515
4659.84665	0.94525
4657.91791	0.94529
4655.98916	0.94525
4654.06042	0.94516
4652.13167	0.94511
4650.20293	0.94509
4648.27419	0.94506
4646.34544	0.94507
4644.41670	0.94525
4642.48795	0.94547
4640.55921	0.94560
4638.63046	0.94583
4636.70172	0.94599
4634.77297	0.94587
4632.84423	0.94581
4630.91549	0.94603
4628.98674	0.94632
4627.05800	0.94654
4625.12925	0.94670
4623.20051	0.94655
4621.27176	0.94608
4619.34302	0.94575
4617.41427	0.94583
4615.48553	0.94616
4613.55678	0.94637
4611.62804	0.94637
4609.69930	0.94636
4607.77055	0.94631
4605.84181	0.94619
4603.91306	0.94626
4601.98432	0.94655
4600.05557	0.94693
4598.12683	0.94717
4596.19808	0.94707
4594.26934	0.94685
4592.34060	0.94674
4590.41185	0.94685
4588.48311	0.94713
4586.55436	0.94714
4584.62562	0.94696
4582.69687	0.94713
4580.76813	0.94754
4578.83938	0.94769
4576.91064	0.94760
4574.98190	0.94761
4573.05315	0.94771
4571.12441	0.94745
4569.19566	0.94693
4567.26692	0.94675
4565.33817	0.94694
4563.40943	0.94696
4561.48068	0.94682
4559.55194	0.94686
4557.62319	0.94707
4555.69445	0.94721
4553.76571	0.94737
4551.83696	0.94759
4549.90822	0.94774
4547.97947	0.94785
4546.05073	0.94807
4544.12198	0.94826
4542.19324	0.94817
4540.26449	0.94775
4538.33575	0.94733
4536.40701	0.94731
4534.47826	0.94775
4532.54952	0.94821
4530.62077	0.94829
4528.69203	0.94818
4526.76328	0.94824
4524.83454	0.94852
4522.90579	0.94865
4520.97705	0.94848
4519.04831	0.94845
4517.11956	0.94871
4515.19082	0.94891
4513.26207	0.94908
4511.33333	0.94936
4509.40458	0.94949
4507.47584	0.94931
4505.54709	0.94891
4503.61835	0.94848
4501.68961	0.94843
4499.76086	0.94890
4497.83212	0.94943
4495.90337	0.94962
4493.97463	0.94943
4492.04588	0.94917
4490.11714	0.94908
4488.18839	0.94907
4486.25965	0.94896
4484.33090	0.94879
4482.40216	0.94879
4480.47342	0.94898
4478.54467	0.94926
4476.61593	0.94955
4474.68718	0.94960
4472.75844	0.94936
4470.82969	0.94907
4468.90095	0.94906
4466.97220	0.94937
4465.04346	0.94978
4463.11472	0.95007
4461.18597	0.95004
4459.25723	0.94982
4457.32848	0.94965
4455.39974	0.94962
4453.47099	0.94972
4451.54225	0.94991
4449.61350	0.94996
4447.68476	0.94981
4445.75602	0.94979
4443.82727	0.94994
4441.89853	0.95000
4439.96978	0.95005
4438.04104	0.95021
4436.11229	0.95025
4434.18355	0.94998
4432.25480	0.94978
4430.32606	0.95002
4428.39732	0.95046
4426.46857	0.95070
4424.53983	0.95068
4422.61108	0.95068
4420.68234	0.95077
4418.75359	0.95078
4416.82485	0.95064
4414.89610	0.95047
4412.96736	0.95046
4411.03861	0.95075
4409.10987	0.95116
4407.18113	0.95137
4405.25238	0.95126
4403.32364	0.95102
4401.39489	0.95092
4399.46615	0.95103
4397.53740	0.95113
4395.60866	0.95108
4393.67991	0.95093
4391.75117	0.95071
4389.82243	0.95056
4387.89368	0.95069
4385.96494	0.95106
4384.03619	0.95141
4382.10745	0.95155
4380.17870	0.95145
4378.24996	0.95134
4376.32121	0.95153
4374.39247	0.95183
4372.46373	0.95181
4370.53498	0.95164
4368.60624	0.95161
4366.67749	0.95148
4364.74875	0.95116
4362.82000	0.95107
4360.89126	0.95129
4358.96251	0.95158
4357.03377	0.95182
4355.10503	0.95196
4353.17628	0.95195
4351.24754	0.95177
4349.31879	0.95163
4347.39005	0.95178
4345.46130	0.95200
4343.53256	0.95217
4341.60381	0.95251
4339.67507	0.95288
4337.74632	0.95308
4335.81758	0.95313
4333.88884	0.95306
4331.96009	0.95287
4330.03135	0.95259
4328.10260	0.95233
4326.17386	0.95229
4324.24511	0.95252
4322.31637	0.95265
4320.38762	0.95257
4318.45888	0.95268
4316.53014	0.95296
4314.60139	0.95296
4312.67265	0.95282
4310.74390	0.95299
4308.81516	0.95327
4306.88641	0.95324
4304.95767	0.95292
4303.02892	0.95276
4301.10018	0.95286
4299.17144	0.95288
4297.24269	0.95278
4295.31395	0.95270
4293.38520	0.95272
4291.45646	0.95283
4289.52771	0.95310
4287.59897	0.95345
4285.67022	0.95356
4283.74148	0.95344
4281.81273	0.95336
4279.88399	0.95343
4277.95525	0.95352
4276.02650	0.95360
4274.09776	0.95373
4272.16901	0.95384
4270.24027	0.95388
4268.31152	0.95394
4266.38278	0.95400
4264.45403	0.95403
4262.52529	0.95405
4260.59655	0.95391
4258.66780	0.95367
4256.73906	0.95363
4254.81031	0.95379
4252.88157	0.95392
4250.95282	0.95403
4249.02408	0.95420
4247.09533	0.95422
4245.16659	0.95410
4243.23785	0.95409
4241.30910	0.95414
4239.38036	0.95407
4237.45161	0.95404
4235.52287	0.95423
4233.59412	0.95450
4231.66538	0.95468
4229.73663	0.95468
4227.80789	0.95461
4225.87915	0.95469
4223.95040	0.95479
4222.02166	0.95461
4220.09291	0.95437
4218.16417	0.95439
4216.23542	0.95445
4214.30668	0.95435
4212.37793	0.95425
4210.44919	0.95438
4208.52044	0.95466
4206.59170	0.95481
4204.66296	0.95479
4202.73421	0.95477
4200.80547	0.95485
4198.87672	0.95511
4196.94798	0.95547
4195.01923	0.95568
4193.09049	0.95560
4191.16174	0.95540
4189.23300	0.95532
4187.30426	0.95525
4185.37551	0.95516
4183.44677	0.95518
4181.51802	0.95520
4179.58928	0.95526
4177.66053	0.95563
4175.73179	0.95604
4173.80304	0.95615
4171.87430	0.95611
4169.94556	0.95598
4168.01681	0.95571
4166.08807	0.95553
4164.15932	0.95569
4162.23058	0.95614
4160.30183	0.95656
4158.37309	0.95667
4156.44434	0.95659
4154.51560	0.95646
4152.58686	0.95619
4150.65811	0.95578
4148.72937	0.95551
4146.80062	0.95566
4144.87188	0.95596
4142.94313	0.95601
4141.01439	0.95609
4139.08564	0.95645
4137.15690	0.95680
4135.22815	0.95683
4133.29941	0.95653
4131.37067	0.95611
4129.44192	0.95593
4127.51318	0.95610
4125.58443	0.95631
4123.65569	0.95646
4121.72694	0.95666
4119.79820	0.95683
4117.86945	0.95689
4115.94071	0.95681
4114.01197	0.95677
4112.08322	0.95698
4110.15448	0.95726
4108.22573	0.95725
4106.29699	0.95697
4104.36824	0.95677
4102.43950	0.95674
4100.51075	0.95679
4098.58201	0.95706
4096.65327	0.95749
4094.72452	0.95766
4092.79578	0.95748
4090.86703	0.95732
4088.93829	0.95734
4087.00954	0.95738
4085.08080	0.95750
4083.15205	0.95776
4081.22331	0.95784
4079.29457	0.95746
4077.36582	0.95710
4075.43708	0.95728
4073.50833	0.95761
4071.57959	0.95769
4069.65084	0.95772
4067.72210	0.95790
4065.79335	0.95809
4063.86461	0.95805
4061.93586	0.95784
4060.00712	0.95779
4058.07838	0.95791
4056.14963	0.95792
4054.22089	0.95787
4052.29214	0.95783
4050.36340	0.95776
4048.43465	0.95782
4046.50591	0.95797
4044.57716	0.95813
4042.64842	0.95835
4040.71968	0.95850
4038.79093	0.95844
4036.86219	0.95842
4034.93344	0.95861
4033.00470	0.95879
4031.07595	0.95875
4029.14721	0.95838
4027.21846	0.95803
4025.28972	0.95811
4023.36098	0.95841
4021.43223	0.95865
4019.50349	0.95888
4017.57474	0.95909
4015.64600	0.95916
4013.71725	0.95907
4011.78851	0.95886
4009.85976	0.95883
4007.93102	0.95914
4006.00228	0.95934
4004.07353	0.95918
4002.14479	0.95899
4000.21604	0.95897
3998.28730	0.95909
3996.35855	0.95923
3994.42981	0.95933
3992.50106	0.95944
3990.57232	0.95964
3988.64357	0.95978
3986.71483	0.95972
3984.78609	0.95957
3982.85734	0.95950
3980.92860	0.95952
3978.99985	0.95952
3977.07111	0.95956
3975.14236	0.95968
3973.21362	0.95987
3971.28487	0.95996
3969.35613	0.95965
3967.42739	0.95917
3965.49864	0.95907
3963.56990	0.95938
3961.64115	0.95976
3959.71241	0.95987
3957.78366	0.95978
3955.85492	0.95971
3953.92617	0.95963
3951.99743	0.95943
3950.06869	0.95925
3948.13994	0.95937
3946.21120	0.95967
3944.28245	0.95976
3942.35371	0.95966
3940.42496	0.95964
3938.49622	0.95981
3936.56747	0.96001
3934.63873	0.95996
3932.70998	0.95974
3930.78124	0.95981
3928.85250	0.96005
3926.92375	0.96022
3924.99501	0.96041
3923.06626	0.96058
3921.13752	0.96060
3919.20877	0.96051
3917.28003	0.96041
3915.35128	0.96043
3913.42254	0.96064
3911.49380	0.96098
3909.56505	0.96121
3907.63631	0.96107
3905.70756	0.96065
3903.77882	0.96041
3901.85007	0.96053
3899.92133	0.96086
3897.99258	0.96122
3896.06384	0.96137
3894.13510	0.96125
3892.20635	0.96101
3890.27761	0.96103
3888.34886	0.96131
3886.42012	0.96147
3884.49137	0.96117
3882.56263	0.96080
3880.63388	0.96083
3878.70514	0.96104
3876.77640	0.96111
3874.84765	0.96111
3872.91891	0.96112
3870.99016	0.96117
3869.06142	0.96137
3867.13267	0.96151
3865.20393	0.96159
3863.27518	0.96195
3861.34644	0.96222
3859.41769	0.96203
3857.48895	0.96175
3855.56021	0.96204
3853.63146	0.96272
3851.70272	0.96218
3849.77397	0.96166
3847.84523	0.96167
3845.91648	0.96203
3843.98774	0.96237
3842.05899	0.96237
3840.13025	0.96233
3838.20151	0.96248
3836.27276	0.96237
3834.34402	0.96209
3832.41527	0.96192
3830.48653	0.96217
3828.55778	0.96269
3826.62904	0.96301
3824.70029	0.96294
3822.77155	0.96278
3820.84281	0.96256
3818.91406	0.96230
3816.98532	0.96202
3815.05657	0.96190
3813.12783	0.96210
3811.19908	0.96241
3809.27034	0.96266
3807.34159	0.96264
3805.41285	0.96234
3803.48411	0.96193
3801.55536	0.96163
3799.62662	0.96195
3797.69787	0.96249
3795.76913	0.96280
3793.84038	0.96279
3791.91164	0.96272
3789.98289	0.96273
3788.05415	0.96290
3786.12540	0.96329
3784.19666	0.96362
3782.26792	0.96359
3780.33917	0.96347
3778.41043	0.96336
3776.48168	0.96318
3774.55294	0.96307
3772.62419	0.96311
3770.69545	0.96325
3768.76670	0.96334
3766.83796	0.96329
3764.90922	0.96329
3762.98047	0.96339
3761.05173	0.96341
3759.12298	0.96337
3757.19424	0.96344
3755.26549	0.96341
3753.33675	0.96328
3751.40800	0.96342
3749.47926	0.96380
3747.55052	0.96414
3745.62177	0.96445
3743.69303	0.96446
3741.76428	0.96434
3739.83554	0.96414
3737.90679	0.96361
3735.97805	0.96320
3734.04930	0.96366
3732.12056	0.96395
3730.19182	0.96405
3728.26307	0.96428
3726.33433	0.96451
3724.40558	0.96463
3722.47684	0.96468
3720.54809	0.96468
3718.61935	0.96450
3716.69060	0.96417
3714.76186	0.96388
3712.83311	0.96385
3710.90437	0.96434
3708.97563	0.96478
3707.04688	0.96499
3705.11814	0.96512
3703.18939	0.96515
3701.26065	0.96516
3699.33190	0.96527
3697.40316	0.96546
3695.47441	0.96552
3693.54567	0.96544
3691.61693	0.96533
3689.68818	0.96510
3687.75944	0.96491
3685.83069	0.96501
3683.90195	0.96521
3681.97320	0.96534
3680.04446	0.96532
3678.11571	0.96519
3676.18697	0.96508
3674.25823	0.96530
3672.32948	0.96537
3670.40074	0.96504
3668.47199	0.96500
3666.54325	0.96521
3664.61450	0.96532
3662.68576	0.96538
3660.75701	0.96539
3658.82827	0.96523
3656.89953	0.96492
3654.97078	0.96479
3653.04204	0.96488
3651.11329	0.96497
3649.18455	0.96507
3647.25580	0.96547
3645.32706	0.96581
3643.39831	0.96597
3641.46957	0.96594
3639.54082	0.96581
3637.61208	0.96567
3635.68334	0.96559
3633.75459	0.96575
3631.82585	0.96599
3629.89710	0.96592
3627.96836	0.96594
3626.03961	0.96621
3624.11087	0.96620
3622.18212	0.96586
3620.25338	0.96540
3618.32464	0.96512
3616.39589	0.96496
3614.46715	0.96505
3612.53840	0.96563
3610.60966	0.96623
3608.68091	0.96651
3606.75217	0.96661
3604.82342	0.96666
3602.89468	0.96667
3600.96594	0.96663
3599.03719	0.96656
3597.10845	0.96652
3595.17970	0.96647
3593.25096	0.96640
3591.32221	0.96639
3589.39347	0.96650
3587.46472	0.96656
3585.53598	0.96650
3583.60723	0.96652
3581.67849	0.96658
3579.74975	0.96657
3577.82100	0.96649
3575.89226	0.96647
3573.96351	0.96663
3572.03477	0.96679
3570.10602	0.96690
3568.17728	0.96701
3566.24853	0.96704
3564.31979	0.96703
3562.39105	0.96697
3560.46230	0.96686
3558.53356	0.96681
3556.60481	0.96685
3554.67607	0.96687
3552.74732	0.96691
3550.81858	0.96712
3548.88983	0.96738
3546.96109	0.96740
3545.03235	0.96724
3543.10360	0.96730
3541.17486	0.96752
3539.24611	0.96753
3537.31737	0.96735
3535.38862	0.96725
3533.45988	0.96726
3531.53113	0.96719
3529.60239	0.96699
3527.67365	0.96682
3525.74490	0.96683
3523.81616	0.96695
3521.88741	0.96700
3519.95867	0.96707
3518.02992	0.96733
3516.10118	0.96764
3514.17243	0.96785
3512.24369	0.96788
3510.31494	0.96777
3508.38620	0.96768
3506.45746	0.96780
3504.52871	0.96801
3502.59997	0.96814
3500.67122	0.96817
3498.74248	0.96822
3496.81373	0.96831
3494.88499	0.96838
3492.95624	0.96829
3491.02750	0.96801
3489.09876	0.96789
3487.17001	0.96809
3485.24127	0.96825
3483.31252	0.96816
3481.38378	0.96799
3479.45503	0.96801
3477.52629	0.96823
3475.59754	0.96845
3473.66880	0.96845
3471.74006	0.96822
3469.81131	0.96810
3467.88257	0.96829
3465.95382	0.96852
3464.02508	0.96840
3462.09633	0.96799
3460.16759	0.96786
3458.23884	0.96817
3456.31010	0.96842
3454.38136	0.96843
3452.45261	0.96852
3450.52387	0.96871
3448.59512	0.96882
3446.66638	0.96885
3444.73763	0.96889
3442.80889	0.96890
3440.88014	0.96879
3438.95140	0.96864
3437.02265	0.96856
3435.09391	0.96852
3433.16517	0.96850
3431.23642	0.96854
3429.30768	0.96866
3427.37893	0.96886
3425.45019	0.96903
3423.52144	0.96899
3421.59270	0.96880
3419.66395	0.96877
3417.73521	0.96881
3415.80647	0.96877
3413.87772	0.96874
3411.94898	0.96877
3410.02023	0.96883
3408.09149	0.96895
3406.16274	0.96908
3404.23400	0.96921
3402.30525	0.96942
3400.37651	0.96953
3398.44777	0.96944
3396.51902	0.96935
3394.59028	0.96927
3392.66153	0.96920
3390.73279	0.96918
3388.80404	0.96908
3386.87530	0.96892
3384.94655	0.96892
3383.01781	0.96911
3381.08907	0.96933
3379.16032	0.96942
3377.23158	0.96939
3375.30283	0.96937
3373.37409	0.96938
3371.44534	0.96942
3369.51660	0.96942
3367.58785	0.96938
3365.65911	0.96927
3363.73036	0.96915
3361.80162	0.96932
3359.87288	0.96971
3357.94413	0.96982
3356.01539	0.96969
3354.08664	0.96963
3352.15790	0.96973
3350.22915	0.96997
3348.30041	0.97023
3346.37166	0.97031
3344.44292	0.97018
3342.51418	0.97002
3340.58543	0.97003
3338.65669	0.97007
3336.72794	0.96998
3334.79920	0.96995
3332.87045	0.96999
3330.94171	0.96995
3329.01296	0.96996
3327.08422	0.97008
3325.15548	0.97009
3323.22673	0.97001
3321.29799	0.97010
3319.36924	0.97034
3317.44050	0.97054
3315.51175	0.97057
3313.58301	0.97047
3311.65426	0.97034
3309.72552	0.97020
3307.79678	0.97015
3305.86803	0.97028
3303.93929	0.97042
3302.01054	0.97056
3300.08180	0.97066
3298.15305	0.97057
3296.22431	0.97054
3294.29556	0.97068
3292.36682	0.97078
3290.43807	0.97084
3288.50933	0.97093
3286.58059	0.97094
3284.65184	0.97093
3282.72310	0.97104
3280.79435	0.97117
3278.86561	0.97122
3276.93686	0.97114
3275.00812	0.97097
3273.07937	0.97094
3271.15063	0.97118
3269.22189	0.97144
3267.29314	0.97149
3265.36440	0.97146
3263.43565	0.97146
3261.50691	0.97139
3259.57816	0.97125
3257.64942	0.97121
3255.72067	0.97136
3253.79193	0.97145
3251.86319	0.97136
3249.93444	0.97122
3248.00570	0.97115
3246.07695	0.97121
3244.14821	0.97146
3242.21946	0.97183
3240.29072	0.97209
3238.36197	0.97203
3236.43323	0.97178
3234.50448	0.97166
3232.57574	0.97174
3230.64700	0.97189
3228.71825	0.97203
3226.78951	0.97204
3224.86076	0.97193
3222.93202	0.97184
3221.00327	0.97186
3219.07453	0.97200
3217.14578	0.97217
3215.21704	0.97217
3213.28830	0.97209
3211.35955	0.97212
3209.43081	0.97222
3207.50206	0.97239
3205.57332	0.97253
3203.64457	0.97256
3201.71583	0.97254
3199.78708	0.97245
3197.85834	0.97233
3195.92960	0.97232
3194.00085	0.97241
3192.07211	0.97251
3190.14336	0.97263
3188.21462	0.97278
3186.28587	0.97283
3184.35713	0.97275
3182.42838	0.97274
3180.49964	0.97287
3178.57090	0.97295
3176.64215	0.97303
3174.71341	0.97319
3172.78466	0.97335
3170.85592	0.97344
3168.92717	0.97337
3166.99843	0.97326
3165.06968	0.97325
3163.14094	0.97320
3161.21219	0.97318
3159.28345	0.97327
3157.35471	0.97322
3155.42596	0.97299
3153.49722	0.97292
3151.56847	0.97305
3149.63973	0.97320
3147.71098	0.97325
3145.78224	0.97323
3143.85349	0.97329
3141.92475	0.97347
[truncated: 1,370 more rows]
