# Supplementary material for: Ultrathin 2 nm gold as impedance-matched absorber for infrared light
Source: Nat Commun. 2020 May 1;11:2161. doi: 10.1038/s41467-020-15762-3 (PMC7195431; doi:10.1038/s41467-020-15762-3)
Supplement: Supplementary file 3 — Source Data [file 41467_2020_15762_MOESM3_ESM.zip › SOURCE DATA/Fig.3 - SiN optical measurements and dataprocessing/SiN-50nm-TRA07.dpt]

6997.48496	0.91900
6995.55621	0.91634
6993.62747	0.91206
6991.69872	0.90912
6989.76998	0.90967
6987.84123	0.91533
6985.91249	0.92240
6983.98374	0.92602
6982.05500	0.92594
6980.12626	0.92250
6978.19751	0.91835
6976.26877	0.91784
6974.34002	0.91930
6972.41128	0.91911
6970.48253	0.91848
6968.55379	0.91970
6966.62504	0.92059
6964.69630	0.91856
6962.76756	0.91709
6960.83881	0.91833
6958.91007	0.91886
6956.98132	0.91854
6955.05258	0.91933
6953.12383	0.91952
6951.19509	0.91758
6949.26634	0.91661
6947.33760	0.91975
6945.40886	0.92205
6943.48011	0.91830
6941.55137	0.91352
6939.62262	0.91240
6937.69388	0.91231
6935.76513	0.91210
6933.83639	0.91355
6931.90764	0.91667
6929.97890	0.91978
6928.05015	0.92137
6926.12141	0.92220
6924.19267	0.92323
6922.26392	0.92270
6920.33518	0.92058
6918.40643	0.92032
6916.47769	0.92286
6914.54894	0.92450
6912.62020	0.92297
6910.69145	0.92126
6908.76271	0.92194
6906.83397	0.92335
6904.90522	0.92462
6902.97648	0.92614
6901.04773	0.92669
6899.11899	0.92516
6897.19024	0.92206
6895.26150	0.92030
6893.33275	0.92231
6891.40401	0.92482
6889.47527	0.92489
6887.54652	0.92477
6885.61778	0.92514
6883.68903	0.92427
6881.76029	0.92261
6879.83154	0.92117
6877.90280	0.91979
6875.97405	0.92025
6874.04531	0.92315
6872.11657	0.92348
6870.18782	0.91955
6868.25908	0.91726
6866.33033	0.91819
6864.40159	0.91755
6862.47284	0.91480
6860.54410	0.91384
6858.61535	0.91553
6856.68661	0.91776
6854.75786	0.91912
6852.82912	0.92018
6850.90038	0.92146
6848.97163	0.92249
6847.04289	0.92291
6845.11414	0.92216
6843.18540	0.92110
6841.25665	0.92139
6839.32791	0.92260
6837.39916	0.92319
6835.47042	0.92154
6833.54168	0.91824
6831.61293	0.91619
6829.68419	0.91609
6827.75544	0.91657
6825.82670	0.91777
6823.89795	0.92148
6821.96921	0.92555
6820.04046	0.92513
6818.11172	0.92245
6816.18298	0.92230
6814.25423	0.92288
6812.32549	0.92152
6810.39674	0.92074
6808.46800	0.92240
6806.53925	0.92345
6804.61051	0.92295
6802.68176	0.92320
6800.75302	0.92370
6798.82428	0.92344
6796.89553	0.92232
6794.96679	0.92067
6793.03804	0.91930
6791.10930	0.91834
6789.18055	0.91985
6787.25181	0.92452
6785.32306	0.92625
6783.39432	0.92198
6781.46557	0.91818
6779.53683	0.91917
6777.60809	0.92182
6775.67934	0.92347
6773.75060	0.92422
6771.82185	0.92327
6769.89311	0.91988
6767.96436	0.91672
6766.03562	0.91743
6764.10687	0.92128
6762.17813	0.92498
6760.24939	0.92543
6758.32064	0.92268
6756.39190	0.92174
6754.46315	0.92518
6752.53441	0.92802
6750.60566	0.92557
6748.67692	0.92158
6746.74817	0.92198
6744.81943	0.92587
6742.89069	0.92926
6740.96194	0.92898
6739.03320	0.92483
6737.10445	0.92155
6735.17571	0.92220
6733.24696	0.92528
6731.31822	0.92824
6729.38947	0.92916
6727.46073	0.92895
6725.53199	0.92879
6723.60324	0.92819
6721.67450	0.92729
6719.74575	0.92548
6717.81701	0.92350
6715.88826	0.92384
6713.95952	0.92538
6712.03077	0.92569
6710.10203	0.92460
6708.17328	0.92307
6706.24454	0.92314
6704.31580	0.92491
6702.38705	0.92502
6700.45831	0.92280
6698.52956	0.92135
6696.60082	0.92206
6694.67207	0.92386
6692.74333	0.92448
6690.81458	0.92243
6688.88584	0.91967
6686.95710	0.91874
6685.02835	0.92060
6683.09961	0.92495
6681.17086	0.92818
6679.24212	0.92799
6677.31337	0.92686
6675.38463	0.92500
6673.45588	0.92171
6671.52714	0.92099
6669.59840	0.92478
6667.66965	0.92923
6665.74091	0.93146
6663.81216	0.93212
6661.88342	0.93192
6659.95467	0.93094
6658.02593	0.93006
6656.09718	0.92973
6654.16844	0.92868
6652.23970	0.92621
6650.31095	0.92452
6648.38221	0.92588
6646.45346	0.92903
6644.52472	0.93169
6642.59597	0.93336
6640.66723	0.93388
6638.73848	0.93279
6636.80974	0.93050
6634.88099	0.92897
6632.95225	0.92975
6631.02351	0.93107
6629.09476	0.93020
6627.16602	0.92860
6625.23727	0.92880
6623.30853	0.92889
6621.37978	0.92777
6619.45104	0.92664
6617.52229	0.92478
6615.59355	0.92406
6613.66481	0.92556
6611.73606	0.92547
6609.80732	0.92379
6607.87857	0.92326
6605.94983	0.92396
6604.02108	0.92578
6602.09234	0.92794
6600.16359	0.92807
6598.23485	0.92660
6596.30611	0.92635
6594.37736	0.92614
6592.44862	0.92508
6590.51987	0.92523
6588.59113	0.92642
6586.66238	0.92810
6584.73364	0.92952
6582.80489	0.92946
6580.87615	0.92907
6578.94740	0.92885
6577.01866	0.92775
6575.08992	0.92676
6573.16117	0.92666
6571.23243	0.92644
6569.30368	0.92721
6567.37494	0.92920
6565.44619	0.92963
6563.51745	0.92815
6561.58870	0.92678
6559.65996	0.92661
6557.73122	0.92771
6555.80247	0.93002
6553.87373	0.93171
6551.94498	0.92997
6550.01624	0.92586
6548.08749	0.92358
6546.15875	0.92476
6544.23000	0.92660
6542.30126	0.92713
6540.37252	0.92747
6538.44377	0.92843
6536.51503	0.93000
6534.58628	0.93162
6532.65754	0.93199
6530.72879	0.93007
6528.80005	0.92802
6526.87130	0.92899
6524.94256	0.93124
6523.01382	0.93153
6521.08507	0.92989
6519.15633	0.92842
6517.22758	0.92872
6515.29884	0.92978
6513.37009	0.92935
6511.44135	0.92712
6509.51260	0.92491
6507.58386	0.92432
6505.65511	0.92589
6503.72637	0.92823
6501.79763	0.92892
6499.86888	0.92825
6497.94014	0.92772
6496.01139	0.92775
6494.08265	0.92789
6492.15390	0.92800
6490.22516	0.92903
6488.29641	0.93040
6486.36767	0.92995
6484.43893	0.92793
6482.51018	0.92692
6480.58144	0.92761
6478.65269	0.92747
6476.72395	0.92537
6474.79520	0.92403
6472.86646	0.92502
6470.93771	0.92739
6469.00897	0.93070
6467.08023	0.93388
6465.15148	0.93527
6463.22274	0.93531
6461.29399	0.93446
6459.36525	0.93153
6457.43650	0.92779
6455.50776	0.92677
6453.57901	0.92842
6451.65027	0.92959
6449.72153	0.92906
6447.79278	0.92795
6445.86404	0.92752
6443.93529	0.92794
6442.00655	0.92832
6440.07780	0.92767
6438.14906	0.92694
6436.22031	0.92805
6434.29157	0.93081
6432.36282	0.93288
6430.43408	0.93274
6428.50534	0.93222
6426.57659	0.93331
6424.64785	0.93449
6422.71910	0.93426
6420.79036	0.93356
6418.86161	0.93335
6416.93287	0.93289
6415.00412	0.93106
6413.07538	0.92916
6411.14664	0.92898
6409.21789	0.92936
6407.28915	0.92918
6405.36040	0.92949
6403.43166	0.93072
6401.50291	0.93178
6399.57417	0.93194
6397.64542	0.93149
6395.71668	0.93115
6393.78794	0.93107
6391.85919	0.93162
6389.93045	0.93254
6388.00170	0.93236
6386.07296	0.93127
6384.14421	0.93067
6382.21547	0.93100
6380.28672	0.93258
6378.35798	0.93405
6376.42924	0.93302
6374.50049	0.93068
6372.57175	0.93042
6370.64300	0.93252
6368.71426	0.93394
6366.78551	0.93290
6364.85677	0.93116
6362.92802	0.93128
6360.99928	0.93257
6359.07053	0.93206
6357.14179	0.92995
6355.21305	0.92940
6353.28430	0.93054
6351.35556	0.93153
6349.42681	0.93278
6347.49807	0.93402
6345.56932	0.93332
6343.64058	0.93147
6341.71183	0.93037
6339.78309	0.92998
6337.85435	0.93016
6335.92560	0.93091
6333.99686	0.93139
6332.06811	0.93129
6330.13937	0.93144
6328.21062	0.93165
6326.28188	0.93158
6324.35313	0.93231
6322.42439	0.93334
6320.49565	0.93331
6318.56690	0.93298
6316.63816	0.93255
6314.70941	0.93138
6312.78067	0.93059
6310.85192	0.93106
6308.92318	0.93227
6306.99443	0.93366
6305.06569	0.93349
6303.13695	0.93070
6301.20820	0.92807
6299.27946	0.92865
6297.35071	0.93109
6295.42197	0.93186
6293.49322	0.93104
6291.56448	0.93118
6289.63573	0.93142
6287.70699	0.93056
6285.77824	0.93081
6283.84950	0.93216
6281.92076	0.93258
6279.99201	0.93297
6278.06327	0.93376
6276.13452	0.93397
6274.20578	0.93410
6272.27703	0.93399
6270.34829	0.93334
6268.41954	0.93329
6266.49080	0.93328
6264.56206	0.93221
6262.63331	0.93145
6260.70457	0.93210
6258.77582	0.93349
6256.84708	0.93513
6254.91833	0.93620
6252.98959	0.93503
6251.06084	0.93290
6249.13210	0.93328
6247.20336	0.93568
6245.27461	0.93620
6243.34587	0.93406
6241.41712	0.93225
6239.48838	0.93240
6237.55963	0.93294
6235.63089	0.93298
6233.70214	0.93347
6231.77340	0.93409
6229.84465	0.93418
6227.91591	0.93439
6225.98717	0.93460
6224.05842	0.93441
6222.12968	0.93439
6220.20093	0.93431
6218.27219	0.93393
6216.34344	0.93474
6214.41470	0.93691
6212.48595	0.93850
6210.55721	0.93936
6208.62847	0.93953
6206.69972	0.93808
6204.77098	0.93648
6202.84223	0.93597
6200.91349	0.93600
6198.98474	0.93631
6197.05600	0.93602
6195.12725	0.93523
6193.19851	0.93599
6191.26977	0.93756
6189.34102	0.93796
6187.41228	0.93805
6185.48353	0.93820
6183.55479	0.93692
6181.62604	0.93454
6179.69730	0.93346
6177.76855	0.93482
6175.83981	0.93679
6173.91107	0.93717
6171.98232	0.93638
6170.05358	0.93550
6168.12483	0.93447
6166.19609	0.93403
6164.26734	0.93504
6162.33860	0.93615
6160.40985	0.93585
6158.48111	0.93499
6156.55236	0.93491
6154.62362	0.93565
6152.69488	0.93643
6150.76613	0.93626
6148.83739	0.93595
6146.90864	0.93723
6144.97990	0.93857
6143.05115	0.93822
6141.12241	0.93791
6139.19366	0.93802
6137.26492	0.93718
6135.33618	0.93620
6133.40743	0.93645
6131.47869	0.93776
6129.54994	0.93877
6127.62120	0.93830
6125.69245	0.93691
6123.76371	0.93587
6121.83496	0.93618
6119.90622	0.93780
6117.97748	0.93885
6116.04873	0.93777
6114.11999	0.93571
6112.19124	0.93515
6110.26250	0.93618
6108.33375	0.93660
6106.40501	0.93626
6104.47626	0.93679
6102.54752	0.93815
6100.61878	0.93866
6098.69003	0.93751
6096.76129	0.93607
6094.83254	0.93573
6092.90380	0.93627
6090.97505	0.93745
6089.04631	0.93893
6087.11756	0.93962
6085.18882	0.93992
6083.26007	0.94111
6081.33133	0.94145
6079.40259	0.93965
6077.47384	0.93815
6075.54510	0.93820
6073.61635	0.93820
6071.68761	0.93753
6069.75886	0.93713
6067.83012	0.93763
6065.90137	0.93883
6063.97263	0.94008
6062.04389	0.94070
6060.11514	0.94060
6058.18640	0.94007
6056.25765	0.93903
6054.32891	0.93759
6052.40016	0.93710
6050.47142	0.93812
6048.54267	0.93849
6046.61393	0.93723
6044.68519	0.93652
6042.75644	0.93679
6040.82770	0.93657
6038.89895	0.93624
6036.97021	0.93641
6035.04146	0.93655
6033.11272	0.93681
6031.18397	0.93778
6029.25523	0.93891
6027.32649	0.93905
6025.39774	0.93816
6023.46900	0.93751
6021.54025	0.93788
6019.61151	0.93873
6017.68276	0.93980
6015.75402	0.94109
6013.82527	0.94077
6011.89653	0.93862
6009.96778	0.93851
6008.03904	0.94133
6006.11030	0.94270
6004.18155	0.94125
6002.25281	0.94040
6000.32406	0.94123
5998.39532	0.94151
5996.46657	0.94032
5994.53783	0.93891
5992.60908	0.93804
5990.68034	0.93785
5988.75160	0.93865
5986.82285	0.93958
5984.89411	0.93963
5982.96536	0.93985
5981.03662	0.94109
5979.10787	0.94210
5977.17913	0.94151
5975.25038	0.94008
5973.32164	0.93938
5971.39290	0.93962
5969.46415	0.94024
5967.53541	0.94056
5965.60666	0.94075
5963.67792	0.94112
5961.74917	0.94049
5959.82043	0.93890
5957.89168	0.93836
5955.96294	0.93925
5954.03420	0.94028
5952.10545	0.94123
5950.17671	0.94193
5948.24796	0.94115
5946.31922	0.93956
5944.39047	0.93887
5942.46173	0.93923
5940.53298	0.93971
5938.60424	0.93946
5936.67549	0.93904
5934.74675	0.93918
5932.81801	0.93950
5930.88926	0.93923
5928.96052	0.93829
5927.03177	0.93814
5925.10303	0.93954
5923.17428	0.94118
5921.24554	0.94212
5919.31679	0.94256
5917.38805	0.94262
5915.45931	0.94220
5913.53056	0.94086
5911.60182	0.93871
5909.67307	0.93831
5907.74433	0.94088
5905.81558	0.94305
5903.88684	0.94286
5901.95809	0.94217
5900.02935	0.94223
5898.10061	0.94276
5896.17186	0.94344
5894.24312	0.94403
5892.31437	0.94412
5890.38563	0.94347
5888.45688	0.94268
5886.52814	0.94233
5884.59939	0.94199
5882.67065	0.94129
5880.74190	0.94139
5878.81316	0.94226
5876.88442	0.94184
5874.95567	0.94062
5873.02693	0.94103
5871.09818	0.94293
5869.16944	0.94449
5867.24069	0.94437
5865.31195	0.94287
5863.38320	0.94189
5861.45446	0.94209
5859.52572	0.94250
5857.59697	0.94322
5855.66823	0.94471
5853.73948	0.94606
5851.81074	0.94643
5849.88199	0.94610
5847.95325	0.94511
5846.02450	0.94339
5844.09576	0.94252
5842.16702	0.94302
5840.23827	0.94266
5838.30953	0.94176
5836.38078	0.94222
5834.45204	0.94287
5832.52329	0.94291
5830.59455	0.94364
5828.66580	0.94472
5826.73706	0.94469
5824.80832	0.94396
5822.87957	0.94381
5820.95083	0.94427
5819.02208	0.94407
5817.09334	0.94285
5815.16459	0.94240
5813.23585	0.94392
5811.30710	0.94587
5809.37836	0.94604
5807.44961	0.94454
5805.52087	0.94358
5803.59213	0.94399
5801.66338	0.94485
5799.73464	0.94549
5797.80589	0.94588
5795.87715	0.94633
5793.94840	0.94640
5792.01966	0.94522
5790.09091	0.94346
5788.16217	0.94280
5786.23343	0.94359
5784.30468	0.94457
5782.37594	0.94468
5780.44719	0.94440
5778.51845	0.94463
5776.58970	0.94533
5774.66096	0.94538
5772.73221	0.94459
5770.80347	0.94440
5768.87473	0.94505
5766.94598	0.94550
5765.01724	0.94576
5763.08849	0.94583
5761.15975	0.94539
5759.23100	0.94462
5757.30226	0.94397
5755.37351	0.94384
5753.44477	0.94385
5751.51603	0.94341
5749.58728	0.94328
5747.65854	0.94395
5745.72979	0.94442
5743.80105	0.94435
5741.87230	0.94465
5739.94356	0.94540
5738.01481	0.94580
5736.08607	0.94551
5734.15732	0.94480
5732.22858	0.94415
5730.29984	0.94406
5728.37109	0.94472
5726.44235	0.94564
5724.51360	0.94596
5722.58486	0.94571
5720.65611	0.94588
5718.72737	0.94649
5716.79862	0.94636
5714.86988	0.94529
5712.94114	0.94463
5711.01239	0.94573
5709.08365	0.94771
5707.15490	0.94795
5705.22616	0.94647
5703.29741	0.94528
5701.36867	0.94490
5699.43992	0.94517
5697.51118	0.94574
5695.58244	0.94596
5693.65369	0.94565
5691.72495	0.94498
5689.79620	0.94463
5687.86746	0.94501
5685.93871	0.94562
5684.00997	0.94622
5682.08122	0.94696
5680.15248	0.94714
5678.22374	0.94647
5676.29499	0.94637
5674.36625	0.94765
5672.43750	0.94885
5670.50876	0.94843
5668.58001	0.94726
5666.65127	0.94724
5664.72252	0.94838
5662.79378	0.94929
5660.86503	0.94937
5658.93629	0.94868
5657.00755	0.94733
5655.07880	0.94615
5653.15006	0.94617
5651.22131	0.94717
5649.29257	0.94768
5647.36382	0.94703
5645.43508	0.94618
5643.50633	0.94573
5641.57759	0.94541
5639.64885	0.94568
5637.72010	0.94677
5635.79136	0.94773
5633.86261	0.94780
5631.93387	0.94741
5630.00512	0.94727
5628.07638	0.94737
5626.14763	0.94709
5624.21889	0.94664
5622.29015	0.94690
5620.36140	0.94734
5618.43266	0.94727
5616.50391	0.94724
5614.57517	0.94750
5612.64642	0.94790
5610.71768	0.94817
5608.78893	0.94778
5606.86019	0.94712
5604.93144	0.94741
5603.00270	0.94782
5601.07396	0.94698
5599.14521	0.94682
5597.21647	0.94865
5595.28772	0.94992
5593.35898	0.94885
5591.43023	0.94683
5589.50149	0.94565
5587.57274	0.94593
5585.64400	0.94734
5583.71526	0.94862
5581.78651	0.94890
5579.85777	0.94901
5577.92902	0.94950
5576.00028	0.94966
5574.07153	0.94928
5572.14279	0.94904
5570.21404	0.94919
5568.28530	0.94916
5566.35656	0.94905
5564.42781	0.94936
5562.49907	0.94960
5560.57032	0.94953
5558.64158	0.94930
5556.71283	0.94799
5554.78409	0.94612
5552.85534	0.94607
5550.92660	0.94770
5548.99786	0.94910
5547.06911	0.94987
5545.14037	0.94981
5543.21162	0.94866
5541.28288	0.94775
5539.35413	0.94818
5537.42539	0.94907
5535.49664	0.94940
5533.56790	0.94952
5531.63915	0.94978
5529.71041	0.94934
5527.78167	0.94842
5525.85292	0.94834
5523.92418	0.94859
5521.99543	0.94851
5520.06669	0.94897
5518.13794	0.94996
5516.20920	0.95043
5514.28045	0.95057
5512.35171	0.95092
5510.42297	0.95095
5508.49422	0.95039
5506.56548	0.94966
5504.63673	0.94952
5502.70799	0.95027
5500.77924	0.95097
5498.85050	0.95039
5496.92175	0.94862
5494.99301	0.94729
5493.06427	0.94800
5491.13552	0.94975
5489.20678	0.95045
5487.27803	0.95026
5485.34929	0.95037
5483.42054	0.95108
5481.49180	0.95223
5479.56305	0.95305
5477.63431	0.95259
5475.70557	0.95132
5473.77682	0.95073
5471.84808	0.95106
5469.91933	0.95140
5467.99059	0.95130
5466.06184	0.95118
5464.13310	0.95060
5462.20435	0.94860
5460.27561	0.94692
5458.34686	0.94725
5456.41812	0.94856
5454.48938	0.95014
5452.56063	0.95168
5450.63189	0.95230
5448.70314	0.95155
5446.77440	0.95041
5444.84565	0.95046
5442.91691	0.95122
5440.98816	0.95110
5439.05942	0.95030
5437.13068	0.94977
5435.20193	0.94960
5433.27319	0.94935
5431.34444	0.94953
5429.41570	0.95104
5427.48695	0.95267
5425.55821	0.95261
5423.62946	0.95140
5421.70072	0.95069
5419.77198	0.95111
5417.84323	0.95161
5415.91449	0.95134
5413.98574	0.95093
5412.05700	0.95100
5410.12825	0.95175
5408.19951	0.95268
5406.27076	0.95291
5404.34202	0.95303
5402.41328	0.95366
5400.48453	0.95428
5398.55579	0.95440
5396.62704	0.95377
5394.69830	0.95267
5392.76955	0.95230
5390.84081	0.95294
5388.91206	0.95404
5386.98332	0.95508
5385.05457	0.95495
5383.12583	0.95376
5381.19709	0.95277
5379.26834	0.95183
5377.33960	0.95040
5375.41085	0.94948
5373.48211	0.95002
5371.55336	0.95147
5369.62462	0.95274
5367.69587	0.95298
5365.76713	0.95259
5363.83839	0.95268
5361.90964	0.95323
5359.98090	0.95374
5358.05215	0.95392
5356.12341	0.95312
5354.19466	0.95182
5352.26592	0.95127
5350.33717	0.95114
5348.40843	0.95103
5346.47969	0.95132
5344.55094	0.95174
5342.62220	0.95139
5340.69345	0.95062
5338.76471	0.95067
5336.83596	0.95163
5334.90722	0.95246
5332.97847	0.95318
5331.04973	0.95372
5329.12099	0.95343
5327.19224	0.95290
5325.26350	0.95300
5323.33475	0.95351
5321.40601	0.95440
5319.47726	0.95503
5317.54852	0.95427
5315.61977	0.95288
5313.69103	0.95221
5311.76228	0.95245
5309.83354	0.95323
5307.90480	0.95405
5305.97605	0.95428
5304.04731	0.95429
5302.11856	0.95491
5300.18982	0.95561
5298.26107	0.95527
5296.33233	0.95395
5294.40358	0.95270
5292.47484	0.95270
5290.54610	0.95408
5288.61735	0.95534
5286.68861	0.95529
5284.75986	0.95471
5282.83112	0.95483
5280.90237	0.95523
5278.97363	0.95512
5277.04488	0.95501
5275.11614	0.95522
5273.18740	0.95503
5271.25865	0.95462
5269.32991	0.95475
5267.40116	0.95524
5265.47242	0.95574
5263.54367	0.95607
5261.61493	0.95604
5259.68618	0.95556
5257.75744	0.95478
5255.82869	0.95472
5253.89995	0.95522
5251.97121	0.95477
5250.04246	0.95360
5248.11372	0.95300
5246.18497	0.95341
5244.25623	0.95437
5242.32748	0.95500
5240.39874	0.95497
5238.46999	0.95492
5236.54125	0.95525
5234.61251	0.95587
5232.68376	0.95620
5230.75502	0.95561
5228.82627	0.95484
5226.89753	0.95464
5224.96878	0.95524
5223.04004	0.95594
5221.11129	0.95561
5219.18255	0.95507
5217.25381	0.95539
5215.32506	0.95615
5213.39632	0.95681
5211.46757	0.95661
5209.53883	0.95529
5207.61008	0.95430
5205.68134	0.95486
5203.75259	0.95555
5201.82385	0.95506
5199.89511	0.95425
5197.96636	0.95445
5196.03762	0.95574
5194.10887	0.95720
5192.18013	0.95804
5190.25138	0.95800
5188.32264	0.95714
5186.39389	0.95606
5184.46515	0.95552
5182.53640	0.95561
5180.60766	0.95574
5178.67892	0.95559
5176.75017	0.95524
5174.82143	0.95519
5172.89268	0.95586
5170.96394	0.95654
5169.03519	0.95663
5167.10645	0.95646
5165.17770	0.95616
5163.24896	0.95609
5161.32022	0.95672
5159.39147	0.95758
5157.46273	0.95782
5155.53398	0.95754
5153.60524	0.95732
5151.67649	0.95728
5149.74775	0.95713
5147.81900	0.95673
5145.89026	0.95634
5143.96152	0.95635
5142.03277	0.95695
5140.10403	0.95758
5138.17528	0.95723
5136.24654	0.95615
5134.31779	0.95566
5132.38905	0.95579
5130.46030	0.95553
5128.53156	0.95518
5126.60282	0.95570
5124.67407	0.95691
5122.74533	0.95802
5120.81658	0.95847
5118.88784	0.95852
5116.95909	0.95857
5115.03035	0.95837
5113.10160	0.95805
5111.17286	0.95776
5109.24411	0.95734
5107.31537	0.95720
5105.38663	0.95774
5103.45788	0.95829
5101.52914	0.95792
5099.60039	0.95715
5097.67165	0.95708
5095.74290	0.95710
5093.81416	0.95680
5091.88541	0.95706
5089.95667	0.95783
5088.02793	0.95839
5086.09918	0.95862
5084.17044	0.95874
5082.24169	0.95872
5080.31295	0.95846
5078.38420	0.95843
5076.45546	0.95888
5074.52671	0.95915
5072.59797	0.95888
5070.66923	0.95862
5068.74048	0.95858
5066.81174	0.95838
5064.88299	0.95840
5062.95425	0.95890
5061.02550	0.95917
5059.09676	0.95900
5057.16801	0.95878
5055.23927	0.95873
5053.31053	0.95891
5051.38178	0.95899
5049.45304	0.95865
5047.52429	0.95847
5045.59555	0.95904
5043.66680	0.95994
5041.73806	0.96018
5039.80931	0.95946
5037.88057	0.95881
5035.95182	0.95928
5034.02308	0.96017
5032.09434	0.96026
5030.16559	0.95948
5028.23685	0.95851
5026.30810	0.95828
5024.37936	0.95877
5022.45061	0.95910
5020.52187	0.95896
5018.59312	0.95880
5016.66438	0.95911
5014.73564	0.95995
5012.80689	0.96068
5010.87815	0.96075
5008.94940	0.96050
5007.02066	0.96024
5005.09191	0.95980
5003.16317	0.95930
5001.23442	0.95918
4999.30568	0.95959
4997.37694	0.95972
4995.44819	0.95891
4993.51945	0.95817
4991.59070	0.95817
4989.66196	0.95841
4987.73321	0.95877
4985.80447	0.95947
4983.87572	0.96026
4981.94698	0.96053
4980.01824	0.96029
4978.08949	0.96013
4976.16075	0.96022
4974.23200	0.96050
4972.30326	0.96094
4970.37451	0.96127
4968.44577	0.96146
4966.51702	0.96140
4964.58828	0.96099
4962.65953	0.96086
4960.73079	0.96145
4958.80205	0.96221
4956.87330	0.96226
4954.94456	0.96151
4953.01581	0.96090
4951.08707	0.96089
4949.15832	0.96082
4947.22958	0.96032
4945.30083	0.95993
4943.37209	0.96001
4941.44335	0.96042
4939.51460	0.96099
4937.58586	0.96143
4935.65711	0.96154
4933.72837	0.96138
4931.79962	0.96135
4929.87088	0.96162
4927.94213	0.96165
4926.01339	0.96101
4924.08465	0.96026
4922.15590	0.96033
4920.22716	0.96096
4918.29841	0.96130
4916.36967	0.96136
4914.44092	0.96147
4912.51218	0.96144
4910.58343	0.96083
4908.65469	0.96033
4906.72594	0.96058
4904.79720	0.96106
4902.86846	0.96153
4900.93971	0.96200
4899.01097	0.96202
4897.08222	0.96145
4895.15348	0.96092
4893.22473	0.96108
4891.29599	0.96150
4889.36724	0.96151
4887.43850	0.96141
4885.50976	0.96163
4883.58101	0.96179
4881.65227	0.96133
4879.72352	0.96047
4877.79478	0.96014
4875.86603	0.96039
4873.93729	0.96058
4872.00854	0.96074
4870.07980	0.96097
4868.15106	0.96104
4866.22231	0.96110
4864.29357	0.96126
4862.36482	0.96151
4860.43608	0.96214
4858.50733	0.96303
4856.57859	0.96353
4854.64984	0.96348
4852.72110	0.96315
4850.79236	0.96279
4848.86361	0.96261
4846.93487	0.96263
4845.00612	0.96276
4843.07738	0.96317
4841.14863	0.96391
4839.21989	0.96442
4837.29114	0.96442
4835.36240	0.96391
4833.43365	0.96295
4831.50491	0.96201
4829.57617	0.96149
4827.64742	0.96134
4825.71868	0.96127
4823.78993	0.96136
4821.86119	0.96201
4819.93244	0.96281
4818.00370	0.96323
4816.07495	0.96357
4814.14621	0.96360
4812.21747	0.96294
4810.28872	0.96216
4808.35998	0.96180
4806.43123	0.96202
4804.50249	0.96249
4802.57374	0.96272
4800.64500	0.96298
4798.71625	0.96350
4796.78751	0.96378
4794.85877	0.96342
4792.93002	0.96273
4791.00128	0.96228
4789.07253	0.96249
4787.14379	0.96302
4785.21504	0.96318
4783.28630	0.96319
4781.35755	0.96345
4779.42881	0.96351
4777.50007	0.96328
4775.57132	0.96325
4773.64258	0.96340
4771.71383	0.96323
4769.78509	0.96274
4767.85634	0.96238
4765.92760	0.96256
4763.99885	0.96320
4762.07011	0.96352
4760.14136	0.96335
4758.21262	0.96346
4756.28388	0.96367
4754.35513	0.96325
4752.42639	0.96278
4750.49764	0.96322
4748.56890	0.96399
4746.64015	0.96411
4744.71141	0.96389
4742.78266	0.96407
4740.85392	0.96462
4738.92518	0.96517
4736.99643	0.96535
4735.06769	0.96505
4733.13894	0.96475
4731.21020	0.96483
4729.28145	0.96505
4727.35271	0.96497
4725.42396	0.96476
4723.49522	0.96475
4721.56648	0.96479
4719.63773	0.96465
4717.70899	0.96424
4715.78024	0.96382
4713.85150	0.96391
4711.92275	0.96457
4709.99401	0.96534
4708.06526	0.96567
4706.13652	0.96542
4704.20778	0.96478
4702.27903	0.96407
4700.35029	0.96379
4698.42154	0.96404
4696.49280	0.96445
4694.56405	0.96482
4692.63531	0.96508
4690.70656	0.96518
4688.77782	0.96505
4686.84907	0.96480
4684.92033	0.96497
4682.99159	0.96560
4681.06284	0.96577
4679.13410	0.96517
4677.20535	0.96461
4675.27661	0.96460
4673.34786	0.96501
4671.41912	0.96566
4669.49037	0.96615
4667.56163	0.96649
4665.63289	0.96689
4663.70414	0.96681
4661.77540	0.96629
4659.84665	0.96605
4657.91791	0.96596
4655.98916	0.96595
4654.06042	0.96624
4652.13167	0.96629
4650.20293	0.96605
4648.27419	0.96608
4646.34544	0.96606
4644.41670	0.96564
4642.48795	0.96559
4640.55921	0.96645
4638.63046	0.96726
4636.70172	0.96719
4634.77297	0.96672
4632.84423	0.96651
4630.91549	0.96659
4628.98674	0.96671
4627.05800	0.96671
4625.12925	0.96667
4623.20051	0.96678
4621.27176	0.96704
4619.34302	0.96713
4617.41427	0.96691
4615.48553	0.96681
4613.55678	0.96690
4611.62804	0.96676
4609.69930	0.96659
4607.77055	0.96674
4605.84181	0.96687
4603.91306	0.96679
4601.98432	0.96685
4600.05557	0.96711
4598.12683	0.96742
4596.19808	0.96759
4594.26934	0.96750
4592.34060	0.96737
4590.41185	0.96712
4588.48311	0.96682
4586.55436	0.96683
4584.62562	0.96693
4582.69687	0.96674
4580.76813	0.96636
4578.83938	0.96624
4576.91064	0.96634
4574.98190	0.96620
4573.05315	0.96601
4571.12441	0.96626
4569.19566	0.96672
4567.26692	0.96688
4565.33817	0.96698
4563.40943	0.96744
4561.48068	0.96787
4559.55194	0.96762
4557.62319	0.96675
4555.69445	0.96629
4553.76571	0.96688
4551.83696	0.96787
4549.90822	0.96848
4547.97947	0.96854
4546.05073	0.96833
4544.12198	0.96804
4542.19324	0.96766
4540.26449	0.96759
4538.33575	0.96799
4536.40701	0.96833
4534.47826	0.96816
4532.54952	0.96791
4530.62077	0.96807
4528.69203	0.96830
4526.76328	0.96829
4524.83454	0.96828
4522.90579	0.96833
4520.97705	0.96819
4519.04831	0.96795
4517.11956	0.96789
4515.19082	0.96814
4513.26207	0.96850
4511.33333	0.96842
4509.40458	0.96802
4507.47584	0.96797
4505.54709	0.96801
4503.61835	0.96780
4501.68961	0.96799
4499.76086	0.96846
4497.83212	0.96831
4495.90337	0.96787
4493.97463	0.96778
4492.04588	0.96796
4490.11714	0.96837
4488.18839	0.96896
4486.25965	0.96938
4484.33090	0.96915
4482.40216	0.96843
4480.47342	0.96816
4478.54467	0.96870
4476.61593	0.96947
4474.68718	0.96987
4472.75844	0.96960
4470.82969	0.96894
4468.90095	0.96862
4466.97220	0.96875
4465.04346	0.96888
4463.11472	0.96885
4461.18597	0.96898
4459.25723	0.96931
4457.32848	0.96962
4455.39974	0.96961
4453.47099	0.96905
4451.54225	0.96835
4449.61350	0.96824
4447.68476	0.96879
4445.75602	0.96919
4443.82727	0.96913
4441.89853	0.96933
4439.96978	0.96987
4438.04104	0.97015
4436.11229	0.97010
4434.18355	0.96996
4432.25480	0.96994
4430.32606	0.97017
4428.39732	0.97037
4426.46857	0.97021
4424.53983	0.96971
4422.61108	0.96951
4420.68234	0.96979
4418.75359	0.97001
4416.82485	0.97023
4414.89610	0.97044
4412.96736	0.97026
4411.03861	0.97024
4409.10987	0.97074
4407.18113	0.97101
4405.25238	0.97085
4403.32364	0.97068
4401.39489	0.97051
4399.46615	0.97037
4397.53740	0.97032
4395.60866	0.97025
4393.67991	0.97009
4391.75117	0.96996
4389.82243	0.97001
4387.89368	0.96990
4385.96494	0.96940
4384.03619	0.96911
4382.10745	0.96957
4380.17870	0.97036
4378.24996	0.97068
4376.32121	0.97058
4374.39247	0.97039
4372.46373	0.97017
4370.53498	0.97013
4368.60624	0.97032
4366.67749	0.97067
4364.74875	0.97096
4362.82000	0.97092
4360.89126	0.97071
4358.96251	0.97073
4357.03377	0.97096
4355.10503	0.97129
4353.17628	0.97167
4351.24754	0.97185
4349.31879	0.97169
4347.39005	0.97136
4345.46130	0.97096
4343.53256	0.97077
4341.60381	0.97090
4339.67507	0.97109
4337.74632	0.97145
4335.81758	0.97202
4333.88884	0.97216
4331.96009	0.97170
4330.03135	0.97153
4328.10260	0.97187
4326.17386	0.97207
4324.24511	0.97182
4322.31637	0.97141
4320.38762	0.97136
4318.45888	0.97148
4316.53014	0.97144
4314.60139	0.97160
4312.67265	0.97205
4310.74390	0.97223
4308.81516	0.97191
4306.88641	0.97158
4304.95767	0.97167
4303.02892	0.97200
4301.10018	0.97223
4299.17144	0.97215
4297.24269	0.97187
4295.31395	0.97170
4293.38520	0.97166
4291.45646	0.97174
4289.52771	0.97204
4287.59897	0.97224
4285.67022	0.97207
4283.74148	0.97196
4281.81273	0.97210
4279.88399	0.97218
4277.95525	0.97225
4276.02650	0.97260
4274.09776	0.97300
4272.16901	0.97303
4270.24027	0.97274
4268.31152	0.97273
4266.38278	0.97309
4264.45403	0.97329
4262.52529	0.97319
4260.59655	0.97316
4258.66780	0.97337
4256.73906	0.97364
4254.81031	0.97383
4252.88157	0.97389
4250.95282	0.97385
4249.02408	0.97382
4247.09533	0.97371
4245.16659	0.97334
4243.23785	0.97294
4241.30910	0.97282
4239.38036	0.97304
4237.45161	0.97344
4235.52287	0.97371
4233.59412	0.97348
4231.66538	0.97301
4229.73663	0.97297
4227.80789	0.97352
4225.87915	0.97407
4223.95040	0.97385
4222.02166	0.97298
4220.09291	0.97251
4218.16417	0.97268
4216.23542	0.97289
4214.30668	0.97278
4212.37793	0.97255
4210.44919	0.97249
4208.52044	0.97272
4206.59170	0.97310
4204.66296	0.97333
4202.73421	0.97332
4200.80547	0.97311
4198.87672	0.97283
4196.94798	0.97268
4195.01923	0.97276
4193.09049	0.97320
4191.16174	0.97417
4189.23300	0.97500
4187.30426	0.97480
4185.37551	0.97385
4183.44677	0.97301
4181.51802	0.97286
4179.58928	0.97330
4177.66053	0.97394
4175.73179	0.97446
4173.80304	0.97471
4171.87430	0.97458
4169.94556	0.97401
4168.01681	0.97339
4166.08807	0.97310
4164.15932	0.97327
4162.23058	0.97373
4160.30183	0.97398
4158.37309	0.97404
4156.44434	0.97436
4154.51560	0.97472
4152.58686	0.97469
4150.65811	0.97448
4148.72937	0.97449
4146.80062	0.97466
4144.87188	0.97463
4142.94313	0.97418
4141.01439	0.97359
4139.08564	0.97328
4137.15690	0.97328
4135.22815	0.97345
4133.29941	0.97376
4131.37067	0.97413
4129.44192	0.97441
4127.51318	0.97453
4125.58443	0.97445
4123.65569	0.97413
4121.72694	0.97399
4119.79820	0.97441
4117.86945	0.97492
4115.94071	0.97515
4114.01197	0.97528
4112.08322	0.97511
4110.15448	0.97451
4108.22573	0.97414
4106.29699	0.97446
4104.36824	0.97504
4102.43950	0.97531
4100.51075	0.97528
4098.58201	0.97521
4096.65327	0.97519
4094.72452	0.97524
4092.79578	0.97517
4090.86703	0.97483
4088.93829	0.97455
4087.00954	0.97456
4085.08080	0.97482
4083.15205	0.97511
4081.22331	0.97521
4079.29457	0.97518
4077.36582	0.97533
4075.43708	0.97552
4073.50833	0.97557
4071.57959	0.97575
4069.65084	0.97592
4067.72210	0.97563
4065.79335	0.97521
4063.86461	0.97518
4061.93586	0.97542
4060.00712	0.97574
4058.07838	0.97595
4056.14963	0.97588
4054.22089	0.97576
4052.29214	0.97591
4050.36340	0.97610
4048.43465	0.97592
4046.50591	0.97564
4044.57716	0.97560
4042.64842	0.97580
4040.71968	0.97627
4038.79093	0.97666
4036.86219	0.97658
4034.93344	0.97632
4033.00470	0.97634
4031.07595	0.97651
4029.14721	0.97639
4027.21846	0.97613
4025.28972	0.97614
4023.36098	0.97622
4021.43223	0.97609
4019.50349	0.97607
4017.57474	0.97623
4015.64600	0.97612
4013.71725	0.97570
4011.78851	0.97534
4009.85976	0.97523
4007.93102	0.97543
4006.00228	0.97582
4004.07353	0.97633
4002.14479	0.97668
4000.21604	0.97650
3998.28730	0.97626
3996.35855	0.97654
3994.42981	0.97677
3992.50106	0.97650
3990.57232	0.97634
3988.64357	0.97668
3986.71483	0.97710
3984.78609	0.97720
3982.85734	0.97699
3980.92860	0.97672
3978.99985	0.97667
3977.07111	0.97681
3975.14236	0.97681
3973.21362	0.97665
3971.28487	0.97655
3969.35613	0.97666
3967.42739	0.97708
3965.49864	0.97747
3963.56990	0.97752
3961.64115	0.97759
3959.71241	0.97776
3957.78366	0.97760
3955.85492	0.97721
3953.92617	0.97696
3951.99743	0.97686
3950.06869	0.97694
3948.13994	0.97714
3946.21120	0.97692
3944.28245	0.97645
3942.35371	0.97680
3940.42496	0.97767
3938.49622	0.97807
3936.56747	0.97785
3934.63873	0.97718
3932.70998	0.97662
3930.78124	0.97657
3928.85250	0.97655
3926.92375	0.97627
3924.99501	0.97622
3923.06626	0.97661
3921.13752	0.97670
3919.20877	0.97628
3917.28003	0.97624
3915.35128	0.97685
3913.42254	0.97740
3911.49380	0.97771
3909.56505	0.97788
3907.63631	0.97753
3905.70756	0.97648
3903.77882	0.97539
3901.85007	0.97518
3899.92133	0.97600
3897.99258	0.97721
3896.06384	0.97776
3894.13510	0.97739
3892.20635	0.97697
3890.27761	0.97710
3888.34886	0.97702
3886.42012	0.97662
3884.49137	0.97648
3882.56263	0.97657
3880.63388	0.97695
3878.70514	0.97749
3876.77640	0.97752
3874.84765	0.97705
3872.91891	0.97659
3870.99016	0.97666
3869.06142	0.97735
3867.13267	0.97747
3865.20393	0.97677
3863.27518	0.97669
3861.34644	0.97743
3859.41769	0.97763
3857.48895	0.97673
3855.56021	0.97502
3853.63146	0.97429
3851.70272	0.97577
3849.77397	0.97714
3847.84523	0.97766
3845.91648	0.97733
3843.98774	0.97652
3842.05899	0.97568
3840.13025	0.97481
3838.20151	0.97473
3836.27276	0.97604
3834.34402	0.97730
3832.41527	0.97773
3830.48653	0.97768
3828.55778	0.97758
3826.62904	0.97761
3824.70029	0.97739
3822.77155	0.97645
3820.84281	0.97577
3818.91406	0.97621
3816.98532	0.97696
3815.05657	0.97783
3813.12783	0.97838
3811.19908	0.97835
3809.27034	0.97785
3807.34159	0.97716
3805.41285	0.97656
3803.48411	0.97602
3801.55536	0.97603
3799.62662	0.97666
3797.69787	0.97744
3795.76913	0.97855
3793.84038	0.97950
3791.91164	0.97987
3789.98289	0.97982
3788.05415	0.97942
3786.12540	0.97900
3784.19666	0.97889
3782.26792	0.97872
3780.33917	0.97842
3778.41043	0.97871
3776.48168	0.97935
3774.55294	0.97967
3772.62419	0.97943
3770.69545	0.97854
3768.76670	0.97785
3766.83796	0.97815
3764.90922	0.97892
3762.98047	0.97906
3761.05173	0.97838
3759.12298	0.97781
3757.19424	0.97777
3755.26549	0.97737
3753.33675	0.97603
3751.40800	0.97489
3749.47926	0.97556
3747.55052	0.97612
3745.62177	0.97610
3743.69303	0.97657
3741.76428	0.97678
3739.83554	0.97626
3737.90679	0.97530
3735.97805	0.97458
3734.04930	0.97513
3732.12056	0.97616
3730.19182	0.97672
3728.26307	0.97679
3726.33433	0.97655
3724.40558	0.97659
3722.47684	0.97725
3720.54809	0.97833
3718.61935	0.97917
3716.69060	0.97896
3714.76186	0.97772
3712.83311	0.97638
3710.90437	0.97638
3708.97563	0.97739
3707.04688	0.97811
3705.11814	0.97818
3703.18939	0.97786
3701.26065	0.97804
3699.33190	0.97870
3697.40316	0.97908
3695.47441	0.97900
3693.54567	0.97849
3691.61693	0.97774
3689.68818	0.97762
3687.75944	0.97869
3685.83069	0.97983
3683.90195	0.98051
3681.97320	0.98055
3680.04446	0.97976
3678.11571	0.97828
3676.18697	0.97727
3674.25823	0.97792
3672.32948	0.97844
3670.40074	0.97851
3668.47199	0.97935
3666.54325	0.98051
3664.61450	0.98115
3662.68576	0.98107
3660.75701	0.98064
3658.82827	0.98027
3656.89953	0.98003
3654.97078	0.97962
3653.04204	0.97869
3651.11329	0.97752
3649.18455	0.97755
3647.25580	0.97918
3645.32706	0.98054
3643.39831	0.98096
3641.46957	0.98086
3639.54082	0.98072
3637.61208	0.98036
3635.68334	0.97960
3633.75459	0.97884
3631.82585	0.97834
3629.89710	0.97799
3627.96836	0.97843
3626.03961	0.97939
3624.11087	0.97994
3622.18212	0.97975
3620.25338	0.97893
3618.32464	0.97842
3616.39589	0.97867
3614.46715	0.97930
3612.53840	0.97982
3610.60966	0.97980
3608.68091	0.97967
3606.75217	0.98009
3604.82342	0.98051
3602.89468	0.98013
3600.96594	0.97933
3599.03719	0.97919
3597.10845	0.97947
3595.17970	0.97959
3593.25096	0.97994
3591.32221	0.98019
3589.39347	0.97961
3587.46472	0.97907
3585.53598	0.97993
3583.60723	0.98120
3581.67849	0.98187
3579.74975	0.98199
3577.82100	0.98188
3575.89226	0.98172
3573.96351	0.98176
3572.03477	0.98171
3570.10602	0.98095
3568.17728	0.97997
3566.24853	0.98029
3564.31979	0.98135
3562.39105	0.98186
3560.46230	0.98192
3558.53356	0.98210
3556.60481	0.98228
3554.67607	0.98192
3552.74732	0.98146
3550.81858	0.98147
3548.88983	0.98136
3546.96109	0.98092
3545.03235	0.98088
3543.10360	0.98145
3541.17486	0.98220
3539.24611	0.98259
3537.31737	0.98249
3535.38862	0.98235
3533.45988	0.98259
3531.53113	0.98289
3529.60239	0.98263
3527.67365	0.98217
3525.74490	0.98225
3523.81616	0.98253
3521.88741	0.98252
3519.95867	0.98261
3518.02992	0.98292
3516.10118	0.98316
3514.17243	0.98320
3512.24369	0.98293
3510.31494	0.98259
3508.38620	0.98255
3506.45746	0.98246
3504.52871	0.98224
3502.59997	0.98242
3500.67122	0.98264
3498.74248	0.98254
3496.81373	0.98255
3494.88499	0.98279
3492.95624	0.98292
3491.02750	0.98296
3489.09876	0.98288
3487.17001	0.98270
3485.24127	0.98269
3483.31252	0.98289
3481.38378	0.98313
3479.45503	0.98338
3477.52629	0.98374
3475.59754	0.98410
3473.66880	0.98399
3471.74006	0.98342
3469.81131	0.98306
3467.88257	0.98323
3465.95382	0.98351
3464.02508	0.98346
3462.09633	0.98316
3460.16759	0.98293
3458.23884	0.98286
3456.31010	0.98289
3454.38136	0.98313
3452.45261	0.98335
3450.52387	0.98307
3448.59512	0.98257
3446.66638	0.98255
3444.73763	0.98292
3442.80889	0.98326
3440.88014	0.98347
3438.95140	0.98353
3437.02265	0.98349
3435.09391	0.98356
3433.16517	0.98384
3431.23642	0.98419
3429.30768	0.98429
3427.37893	0.98405
3425.45019	0.98387
3423.52144	0.98389
3421.59270	0.98395
3419.66395	0.98399
3417.73521	0.98397
3415.80647	0.98397
3413.87772	0.98428
3411.94898	0.98461
3410.02023	0.98451
3408.09149	0.98423
3406.16274	0.98405
3404.23400	0.98381
3402.30525	0.98361
3400.37651	0.98365
3398.44777	0.98373
3396.51902	0.98373
3394.59028	0.98384
3392.66153	0.98420
3390.73279	0.98457
3388.80404	0.98457
3386.87530	0.98435
3384.94655	0.98436
3383.01781	0.98462
3381.08907	0.98477
3379.16032	0.98474
3377.23158	0.98468
3375.30283	0.98464
3373.37409	0.98464
3371.44534	0.98453
3369.51660	0.98421
3367.58785	0.98404
3365.65911	0.98433
3363.73036	0.98456
3361.80162	0.98438
3359.87288	0.98427
3357.94413	0.98451
3356.01539	0.98486
3354.08664	0.98525
3352.15790	0.98552
3350.22915	0.98534
3348.30041	0.98494
3346.37166	0.98482
3344.44292	0.98493
3342.51418	0.98490
3340.58543	0.98465
3338.65669	0.98434
3336.72794	0.98415
3334.79920	0.98429
3332.87045	0.98465
3330.94171	0.98488
3329.01296	0.98482
3327.08422	0.98455
3325.15548	0.98442
3323.22673	0.98459
3321.29799	0.98487
3319.36924	0.98510
3317.44050	0.98528
3315.51175	0.98537
3313.58301	0.98537
3311.65426	0.98526
3309.72552	0.98500
3307.79678	0.98489
3305.86803	0.98514
3303.93929	0.98547
3302.01054	0.98555
3300.08180	0.98561
3298.15305	0.98587
3296.22431	0.98598
3294.29556	0.98573
3292.36682	0.98539
3290.43807	0.98518
3288.50933	0.98526
3286.58059	0.98555
3284.65184	0.98548
3282.72310	0.98493
3280.79435	0.98472
3278.86561	0.98511
3276.93686	0.98541
3275.00812	0.98541
3273.07937	0.98535
3271.15063	0.98533
3269.22189	0.98540
3267.29314	0.98550
3265.36440	0.98555
3263.43565	0.98559
3261.50691	0.98558
3259.57816	0.98562
3257.64942	0.98586
3255.72067	0.98615
3253.79193	0.98626
3251.86319	0.98614
3249.93444	0.98580
3248.00570	0.98547
3246.07695	0.98558
3244.14821	0.98587
3242.21946	0.98586
3240.29072	0.98575
3238.36197	0.98590
3236.43323	0.98630
3234.50448	0.98669
3232.57574	0.98677
3230.64700	0.98653
3228.71825	0.98637
3226.78951	0.98637
3224.86076	0.98624
3222.93202	0.98619
3221.00327	0.98642
3219.07453	0.98654
3217.14578	0.98646
3215.21704	0.98645
3213.28830	0.98666
3211.35955	0.98691
3209.43081	0.98692
3207.50206	0.98684
3205.57332	0.98697
3203.64457	0.98716
3201.71583	0.98703
3199.78708	0.98665
3197.85834	0.98643
3195.92960	0.98653
3194.00085	0.98677
3192.07211	0.98690
3190.14336	0.98686
3188.21462	0.98680
3186.28587	0.98685
3184.35713	0.98695
3182.42838	0.98697
3180.49964	0.98694
3178.57090	0.98705
3176.64215	0.98727
3174.71341	0.98737
3172.78466	0.98735
3170.85592	0.98734
3168.92717	0.98736
3166.99843	0.98742
3165.06968	0.98753
3163.14094	0.98755
3161.21219	0.98743
3159.28345	0.98728
3157.35471	0.98720
3155.42596	0.98721
3153.49722	0.98731
3151.56847	0.98752
3149.63973	0.98771
3147.71098	0.98757
3145.78224	0.98718
3143.85349	0.98706
3141.92475	0.98724
[truncated: 1,370 more rows]
