# Supplementary material for: Ultrathin 2 nm gold as impedance-matched absorber for infrared light
Source: Nat Commun. 2020 May 1;11:2161. doi: 10.1038/s41467-020-15762-3 (PMC7195431; doi:10.1038/s41467-020-15762-3)
Supplement: Supplementary file 3 — Source Data [file 41467_2020_15762_MOESM3_ESM.zip › SOURCE DATA/Fig.3 - SiN optical measurements and dataprocessing/SiN-50nm-TRA08.dpt]

6997.48496	0.91319
6995.55621	0.91351
6993.62747	0.91305
6991.69872	0.91039
6989.76998	0.90874
6987.84123	0.90913
6985.91249	0.91006
6983.98374	0.91173
6982.05500	0.91344
6980.12626	0.91499
6978.19751	0.91658
6976.26877	0.91680
6974.34002	0.91597
6972.41128	0.91581
6970.48253	0.91594
6968.55379	0.91575
6966.62504	0.91562
6964.69630	0.91571
6962.76756	0.91692
6960.83881	0.92002
6958.91007	0.92245
6956.98132	0.92150
6955.05258	0.91883
6953.12383	0.91721
6951.19509	0.91675
6949.26634	0.91696
6947.33760	0.91650
6945.40886	0.91423
6943.48011	0.91320
6941.55137	0.91535
6939.62262	0.91711
6937.69388	0.91645
6935.76513	0.91600
6933.83639	0.91681
6931.90764	0.91719
6929.97890	0.91697
6928.05015	0.91631
6926.12141	0.91385
6924.19267	0.91046
6922.26392	0.90919
6920.33518	0.91063
6918.40643	0.91197
6916.47769	0.91146
6914.54894	0.91195
6912.62020	0.91528
6910.69145	0.91851
6908.76271	0.91959
6906.83397	0.91951
6904.90522	0.91837
6902.97648	0.91614
6901.04773	0.91428
6899.11899	0.91333
6897.19024	0.91310
6895.26150	0.91458
6893.33275	0.91751
6891.40401	0.91913
6889.47527	0.91724
6887.54652	0.91225
6885.61778	0.90826
6883.68903	0.90984
6881.76029	0.91446
6879.83154	0.91558
6877.90280	0.91362
6875.97405	0.91405
6874.04531	0.91637
6872.11657	0.91621
6870.18782	0.91528
6868.25908	0.91656
6866.33033	0.91749
6864.40159	0.91645
6862.47284	0.91612
6860.54410	0.91794
6858.61535	0.91827
6856.68661	0.91594
6854.75786	0.91559
6852.82912	0.91745
6850.90038	0.91786
6848.97163	0.91693
6847.04289	0.91655
6845.11414	0.91674
6843.18540	0.91660
6841.25665	0.91700
6839.32791	0.91863
6837.39916	0.91901
6835.47042	0.91730
6833.54168	0.91691
6831.61293	0.91895
6829.68419	0.92081
6827.75544	0.92184
6825.82670	0.92211
6823.89795	0.92024
6821.96921	0.91800
6820.04046	0.91839
6818.11172	0.92032
6816.18298	0.92103
6814.25423	0.92011
6812.32549	0.92018
6810.39674	0.92263
6808.46800	0.92385
6806.53925	0.92183
6804.61051	0.91972
6802.68176	0.91842
6800.75302	0.91600
6798.82428	0.91369
6796.89553	0.91411
6794.96679	0.91794
6793.03804	0.92229
6791.10930	0.92270
6789.18055	0.92091
6787.25181	0.92047
6785.32306	0.91999
6783.39432	0.91884
6781.46557	0.91865
6779.53683	0.91985
6777.60809	0.92157
6775.67934	0.92206
6773.75060	0.92027
6771.82185	0.91786
6769.89311	0.91648
6767.96436	0.91579
6766.03562	0.91615
6764.10687	0.91778
6762.17813	0.91982
6760.24939	0.92174
6758.32064	0.92293
6756.39190	0.92319
6754.46315	0.92298
6752.53441	0.92213
6750.60566	0.92041
6748.67692	0.91881
6746.74817	0.91832
6744.81943	0.91897
6742.89069	0.91997
6740.96194	0.91933
6739.03320	0.91730
6737.10445	0.91682
6735.17571	0.91785
6733.24696	0.91946
6731.31822	0.92325
6729.38947	0.92694
6727.46073	0.92592
6725.53199	0.92176
6723.60324	0.91891
6721.67450	0.91807
6719.74575	0.91732
6717.81701	0.91638
6715.88826	0.91685
6713.95952	0.91936
6712.03077	0.92191
6710.10203	0.92214
6708.17328	0.92141
6706.24454	0.92164
6704.31580	0.92228
6702.38705	0.92287
6700.45831	0.92304
6698.52956	0.92291
6696.60082	0.92237
6694.67207	0.92144
6692.74333	0.92144
6690.81458	0.92250
6688.88584	0.92415
6686.95710	0.92586
6685.02835	0.92673
6683.09961	0.92676
6681.17086	0.92641
6679.24212	0.92576
6677.31337	0.92439
6675.38463	0.92240
6673.45588	0.92097
6671.52714	0.92060
6669.59840	0.92045
6667.66965	0.92023
6665.74091	0.92045
6663.81216	0.92118
6661.88342	0.92228
6659.95467	0.92281
6658.02593	0.92171
6656.09718	0.92050
6654.16844	0.92125
6652.23970	0.92295
6650.31095	0.92324
6648.38221	0.92237
6646.45346	0.92242
6644.52472	0.92325
6642.59597	0.92316
6640.66723	0.92313
6638.73848	0.92450
6636.80974	0.92548
6634.88099	0.92412
6632.95225	0.92153
6631.02351	0.92110
6629.09476	0.92356
6627.16602	0.92578
6625.23727	0.92638
6623.30853	0.92592
6621.37978	0.92445
6619.45104	0.92261
6617.52229	0.92120
6615.59355	0.92092
6613.66481	0.92200
6611.73606	0.92271
6609.80732	0.92254
6607.87857	0.92247
6605.94983	0.92251
6604.02108	0.92311
6602.09234	0.92339
6600.16359	0.92227
6598.23485	0.92168
6596.30611	0.92258
6594.37736	0.92381
6592.44862	0.92472
6590.51987	0.92428
6588.59113	0.92119
6586.66238	0.91706
6584.73364	0.91576
6582.80489	0.91810
6580.87615	0.92138
6578.94740	0.92401
6577.01866	0.92555
6575.08992	0.92520
6573.16117	0.92371
6571.23243	0.92290
6569.30368	0.92413
6567.37494	0.92674
6565.44619	0.92812
6563.51745	0.92796
6561.58870	0.92731
6559.65996	0.92618
6557.73122	0.92473
6555.80247	0.92347
6553.87373	0.92281
6551.94498	0.92366
6550.01624	0.92652
6548.08749	0.92842
6546.15875	0.92686
6544.23000	0.92473
6542.30126	0.92440
6540.37252	0.92453
6538.44377	0.92450
6536.51503	0.92548
6534.58628	0.92677
6532.65754	0.92657
6530.72879	0.92603
6528.80005	0.92699
6526.87130	0.92839
6524.94256	0.92811
6523.01382	0.92681
6521.08507	0.92673
6519.15633	0.92693
6517.22758	0.92491
6515.29884	0.92183
6513.37009	0.92057
6511.44135	0.92180
6509.51260	0.92482
6507.58386	0.92753
6505.65511	0.92803
6503.72637	0.92739
6501.79763	0.92685
6499.86888	0.92615
6497.94014	0.92516
6496.01139	0.92482
6494.08265	0.92607
6492.15390	0.92780
6490.22516	0.92865
6488.29641	0.92908
6486.36767	0.92978
6484.43893	0.93069
6482.51018	0.93094
6480.58144	0.92987
6478.65269	0.92823
6476.72395	0.92711
6474.79520	0.92694
6472.86646	0.92727
6470.93771	0.92720
6469.00897	0.92662
6467.08023	0.92528
6465.15148	0.92310
6463.22274	0.92245
6461.29399	0.92434
6459.36525	0.92599
6457.43650	0.92591
6455.50776	0.92508
6453.57901	0.92443
6451.65027	0.92516
6449.72153	0.92674
6447.79278	0.92767
6445.86404	0.92847
6443.93529	0.92947
6442.00655	0.93003
6440.07780	0.93076
6438.14906	0.93174
6436.22031	0.93063
6434.29157	0.92743
6432.36282	0.92589
6430.43408	0.92673
6428.50534	0.92745
6426.57659	0.92746
6424.64785	0.92751
6422.71910	0.92808
6420.79036	0.92905
6418.86161	0.92927
6416.93287	0.92825
6415.00412	0.92716
6413.07538	0.92654
6411.14664	0.92589
6409.21789	0.92524
6407.28915	0.92544
6405.36040	0.92694
6403.43166	0.92791
6401.50291	0.92657
6399.57417	0.92478
6397.64542	0.92468
6395.71668	0.92536
6393.78794	0.92584
6391.85919	0.92667
6389.93045	0.92770
6388.00170	0.92795
6386.07296	0.92741
6384.14421	0.92710
6382.21547	0.92751
6380.28672	0.92756
6378.35798	0.92722
6376.42924	0.92811
6374.50049	0.92921
6372.57175	0.92835
6370.64300	0.92678
6368.71426	0.92710
6366.78551	0.92920
6364.85677	0.93029
6362.92802	0.92924
6360.99928	0.92829
6359.07053	0.92897
6357.14179	0.92986
6355.21305	0.92918
6353.28430	0.92737
6351.35556	0.92704
6349.42681	0.92876
6347.49807	0.92917
6345.56932	0.92764
6343.64058	0.92714
6341.71183	0.92754
6339.78309	0.92714
6337.85435	0.92638
6335.92560	0.92599
6333.99686	0.92592
6332.06811	0.92683
6330.13937	0.92793
6328.21062	0.92717
6326.28188	0.92653
6324.35313	0.92835
6322.42439	0.93028
6320.49565	0.93022
6318.56690	0.92907
6316.63816	0.92760
6314.70941	0.92635
6312.78067	0.92696
6310.85192	0.92913
6308.92318	0.93029
6306.99443	0.92996
6305.06569	0.92918
6303.13695	0.92806
6301.20820	0.92732
6299.27946	0.92814
6297.35071	0.93047
6295.42197	0.93193
6293.49322	0.93058
6291.56448	0.92899
6289.63573	0.92971
6287.70699	0.93095
6285.77824	0.93154
6283.84950	0.93152
6281.92076	0.93042
6279.99201	0.92912
6278.06327	0.92869
6276.13452	0.92909
6274.20578	0.93000
6272.27703	0.93090
6270.34829	0.93124
6268.41954	0.93101
6266.49080	0.93026
6264.56206	0.92926
6262.63331	0.92935
6260.70457	0.93048
6258.77582	0.93075
6256.84708	0.92985
6254.91833	0.92900
6252.98959	0.92859
6251.06084	0.92848
6249.13210	0.92892
6247.20336	0.93028
6245.27461	0.93181
6243.34587	0.93241
6241.41712	0.93263
6239.48838	0.93290
6237.55963	0.93193
6235.63089	0.92984
6233.70214	0.92955
6231.77340	0.93108
6229.84465	0.93123
6227.91591	0.93021
6225.98717	0.92994
6224.05842	0.93016
6222.12968	0.93014
6220.20093	0.93012
6218.27219	0.93045
6216.34344	0.93042
6214.41470	0.93012
6212.48595	0.93035
6210.55721	0.93028
6208.62847	0.93031
6206.69972	0.93149
6204.77098	0.93223
6202.84223	0.93198
6200.91349	0.93210
6198.98474	0.93239
6197.05600	0.93235
6195.12725	0.93234
6193.19851	0.93272
6191.26977	0.93298
6189.34102	0.93216
6187.41228	0.93138
6185.48353	0.93182
6183.55479	0.93226
6181.62604	0.93247
6179.69730	0.93325
6177.76855	0.93361
6175.83981	0.93217
6173.91107	0.92959
6171.98232	0.92788
6170.05358	0.92809
6168.12483	0.92979
6166.19609	0.93177
6164.26734	0.93255
6162.33860	0.93242
6160.40985	0.93304
6158.48111	0.93374
6156.55236	0.93315
6154.62362	0.93267
6152.69488	0.93280
6150.76613	0.93221
6148.83739	0.93129
6146.90864	0.93100
6144.97990	0.93116
6143.05115	0.93164
6141.12241	0.93235
6139.19366	0.93313
6137.26492	0.93385
6135.33618	0.93399
6133.40743	0.93385
6131.47869	0.93413
6129.54994	0.93427
6127.62120	0.93377
6125.69245	0.93316
6123.76371	0.93326
6121.83496	0.93447
6119.90622	0.93617
6117.97748	0.93712
6116.04873	0.93656
6114.11999	0.93520
6112.19124	0.93460
6110.26250	0.93500
6108.33375	0.93496
6106.40501	0.93433
6104.47626	0.93460
6102.54752	0.93557
6100.61878	0.93545
6098.69003	0.93373
6096.76129	0.93185
6094.83254	0.93148
6092.90380	0.93225
6090.97505	0.93271
6089.04631	0.93266
6087.11756	0.93300
6085.18882	0.93418
6083.26007	0.93501
6081.33133	0.93444
6079.40259	0.93374
6077.47384	0.93408
6075.54510	0.93459
6073.61635	0.93417
6071.68761	0.93302
6069.75886	0.93239
6067.83012	0.93300
6065.90137	0.93441
6063.97263	0.93571
6062.04389	0.93581
6060.11514	0.93511
6058.18640	0.93495
6056.25765	0.93559
6054.32891	0.93637
6052.40016	0.93594
6050.47142	0.93484
6048.54267	0.93485
6046.61393	0.93510
6044.68519	0.93492
6042.75644	0.93522
6040.82770	0.93570
6038.89895	0.93517
6036.97021	0.93410
6035.04146	0.93419
6033.11272	0.93486
6031.18397	0.93525
6029.25523	0.93606
6027.32649	0.93626
6025.39774	0.93530
6023.46900	0.93518
6021.54025	0.93639
6019.61151	0.93710
6017.68276	0.93682
6015.75402	0.93629
6013.82527	0.93544
6011.89653	0.93427
6009.96778	0.93346
6008.03904	0.93366
6006.11030	0.93413
6004.18155	0.93391
6002.25281	0.93389
6000.32406	0.93472
5998.39532	0.93581
5996.46657	0.93615
5994.53783	0.93509
5992.60908	0.93386
5990.68034	0.93435
5988.75160	0.93592
5986.82285	0.93664
5984.89411	0.93665
5982.96536	0.93635
5981.03662	0.93562
5979.10787	0.93581
5977.17913	0.93688
5975.25038	0.93712
5973.32164	0.93679
5971.39290	0.93751
5969.46415	0.93899
5967.53541	0.93955
5965.60666	0.93877
5963.67792	0.93742
5961.74917	0.93644
5959.82043	0.93618
5957.89168	0.93663
5955.96294	0.93756
5954.03420	0.93771
5952.10545	0.93650
5950.17671	0.93518
5948.24796	0.93469
5946.31922	0.93471
5944.39047	0.93523
5942.46173	0.93622
5940.53298	0.93679
5938.60424	0.93670
5936.67549	0.93635
5934.74675	0.93643
5932.81801	0.93716
5930.88926	0.93804
5928.96052	0.93887
5927.03177	0.93902
5925.10303	0.93831
5923.17428	0.93745
5921.24554	0.93651
5919.31679	0.93587
5917.38805	0.93618
5915.45931	0.93748
5913.53056	0.93903
5911.60182	0.93923
5909.67307	0.93772
5907.74433	0.93610
5905.81558	0.93617
5903.88684	0.93779
5901.95809	0.93883
5900.02935	0.93882
5898.10061	0.93891
5896.17186	0.93918
5894.24312	0.93909
5892.31437	0.93885
5890.38563	0.93868
5888.45688	0.93790
5886.52814	0.93681
5884.59939	0.93733
5882.67065	0.93942
5880.74190	0.94096
5878.81316	0.94143
5876.88442	0.94166
5874.95567	0.94133
5873.02693	0.93991
5871.09818	0.93868
5869.16944	0.93911
5867.24069	0.94016
5865.31195	0.94024
5863.38320	0.93980
5861.45446	0.93921
5859.52572	0.93874
5857.59697	0.93906
5855.66823	0.93923
5853.73948	0.93844
5851.81074	0.93774
5849.88199	0.93799
5847.95325	0.93841
5846.02450	0.93785
5844.09576	0.93685
5842.16702	0.93686
5840.23827	0.93785
5838.30953	0.93853
5836.38078	0.93846
5834.45204	0.93814
5832.52329	0.93844
5830.59455	0.93992
5828.66580	0.94119
5826.73706	0.94071
5824.80832	0.93879
5822.87957	0.93682
5820.95083	0.93638
5819.02208	0.93749
5817.09334	0.93805
5815.16459	0.93702
5813.23585	0.93619
5811.30710	0.93687
5809.37836	0.93766
5807.44961	0.93788
5805.52087	0.93842
5803.59213	0.93898
5801.66338	0.93907
5799.73464	0.93922
5797.80589	0.93937
5795.87715	0.93957
5793.94840	0.94036
5792.01966	0.94114
5790.09091	0.94102
5788.16217	0.94048
5786.23343	0.94062
5784.30468	0.94097
5782.37594	0.94088
5780.44719	0.94116
5778.51845	0.94146
5776.58970	0.94077
5774.66096	0.93975
5772.73221	0.93941
5770.80347	0.93958
5768.87473	0.93999
5766.94598	0.94083
5765.01724	0.94171
5763.08849	0.94204
5761.15975	0.94186
5759.23100	0.94135
5757.30226	0.94044
5755.37351	0.93964
5753.44477	0.93985
5751.51603	0.94058
5749.58728	0.94089
5747.65854	0.94094
5745.72979	0.94099
5743.80105	0.94097
5741.87230	0.94108
5739.94356	0.94132
5738.01481	0.94128
5736.08607	0.94113
5734.15732	0.94115
5732.22858	0.94119
5730.29984	0.94147
5728.37109	0.94226
5726.44235	0.94314
5724.51360	0.94317
5722.58486	0.94270
5720.65611	0.94292
5718.72737	0.94326
5716.79862	0.94277
5714.86988	0.94168
5712.94114	0.94083
5711.01239	0.94098
5709.08365	0.94173
5707.15490	0.94209
5705.22616	0.94176
5703.29741	0.94119
5701.36867	0.94105
5699.43992	0.94156
5697.51118	0.94252
5695.58244	0.94338
5693.65369	0.94347
5691.72495	0.94312
5689.79620	0.94279
5687.86746	0.94230
5685.93871	0.94180
5684.00997	0.94170
5682.08122	0.94170
5680.15248	0.94123
5678.22374	0.94089
5676.29499	0.94174
5674.36625	0.94298
5672.43750	0.94318
5670.50876	0.94273
5668.58001	0.94253
5666.65127	0.94233
5664.72252	0.94212
5662.79378	0.94242
5660.86503	0.94294
5658.93629	0.94326
5657.00755	0.94346
5655.07880	0.94366
5653.15006	0.94374
5651.22131	0.94330
5649.29257	0.94250
5647.36382	0.94221
5645.43508	0.94253
5643.50633	0.94266
5641.57759	0.94255
5639.64885	0.94257
5637.72010	0.94237
5635.79136	0.94171
5633.86261	0.94153
5631.93387	0.94223
5630.00512	0.94266
5628.07638	0.94269
5626.14763	0.94311
5624.21889	0.94361
5622.29015	0.94381
5620.36140	0.94373
5618.43266	0.94351
5616.50391	0.94344
5614.57517	0.94356
5612.64642	0.94377
5610.71768	0.94421
5608.78893	0.94426
5606.86019	0.94302
5604.93144	0.94161
5603.00270	0.94183
5601.07396	0.94308
5599.14521	0.94369
5597.21647	0.94343
5595.28772	0.94327
5593.35898	0.94370
5591.43023	0.94447
5589.50149	0.94489
5587.57274	0.94437
5585.64400	0.94369
5583.71526	0.94358
5581.78651	0.94363
5579.85777	0.94405
5577.92902	0.94485
5576.00028	0.94521
5574.07153	0.94510
5572.14279	0.94486
5570.21404	0.94466
5568.28530	0.94471
5566.35656	0.94463
5564.42781	0.94420
5562.49907	0.94388
5560.57032	0.94366
5558.64158	0.94329
5556.71283	0.94312
5554.78409	0.94324
5552.85534	0.94346
5550.92660	0.94382
5548.99786	0.94412
5547.06911	0.94451
5545.14037	0.94508
5543.21162	0.94522
5541.28288	0.94497
5539.35413	0.94510
5537.42539	0.94567
5535.49664	0.94591
5533.56790	0.94538
5531.63915	0.94423
5529.71041	0.94316
5527.78167	0.94299
5525.85292	0.94365
5523.92418	0.94469
5521.99543	0.94552
5520.06669	0.94523
5518.13794	0.94441
5516.20920	0.94440
5514.28045	0.94517
5512.35171	0.94570
5510.42297	0.94530
5508.49422	0.94447
5506.56548	0.94455
5504.63673	0.94550
5502.70799	0.94607
5500.77924	0.94543
5498.85050	0.94424
5496.92175	0.94387
5494.99301	0.94436
5493.06427	0.94525
5491.13552	0.94590
5489.20678	0.94571
5487.27803	0.94560
5485.34929	0.94628
5483.42054	0.94704
5481.49180	0.94752
5479.56305	0.94740
5477.63431	0.94638
5475.70557	0.94543
5473.77682	0.94524
5471.84808	0.94487
5469.91933	0.94439
5467.99059	0.94453
5466.06184	0.94493
5464.13310	0.94491
5462.20435	0.94468
5460.27561	0.94513
5458.34686	0.94587
5456.41812	0.94599
5454.48938	0.94613
5452.56063	0.94663
5450.63189	0.94676
5448.70314	0.94605
5446.77440	0.94493
5444.84565	0.94443
5442.91691	0.94466
5440.98816	0.94511
5439.05942	0.94536
5437.13068	0.94493
5435.20193	0.94473
5433.27319	0.94557
5431.34444	0.94603
5429.41570	0.94583
5427.48695	0.94618
5425.55821	0.94692
5423.62946	0.94721
5421.70072	0.94690
5419.77198	0.94671
5417.84323	0.94698
5415.91449	0.94684
5413.98574	0.94593
5412.05700	0.94551
5410.12825	0.94592
5408.19951	0.94615
5406.27076	0.94634
5404.34202	0.94718
5402.41328	0.94799
5400.48453	0.94776
5398.55579	0.94676
5396.62704	0.94575
5394.69830	0.94510
5392.76955	0.94528
5390.84081	0.94614
5388.91206	0.94655
5386.98332	0.94664
5385.05457	0.94754
5383.12583	0.94816
5381.19709	0.94734
5379.26834	0.94606
5377.33960	0.94556
5375.41085	0.94599
5373.48211	0.94669
5371.55336	0.94731
5369.62462	0.94795
5367.69587	0.94810
5365.76713	0.94734
5363.83839	0.94685
5361.90964	0.94739
5359.98090	0.94806
5358.05215	0.94788
5356.12341	0.94626
5354.19466	0.94448
5352.26592	0.94459
5350.33717	0.94553
5348.40843	0.94589
5346.47969	0.94537
5344.55094	0.94489
5342.62220	0.94523
5340.69345	0.94495
5338.76471	0.94431
5336.83596	0.94516
5334.90722	0.94645
5332.97847	0.94738
5331.04973	0.94855
5329.12099	0.94935
5327.19224	0.94920
5325.26350	0.94873
5323.33475	0.94835
5321.40601	0.94817
5319.47726	0.94812
5317.54852	0.94803
5315.61977	0.94812
5313.69103	0.94844
5311.76228	0.94859
5309.83354	0.94824
5307.90480	0.94805
5305.97605	0.94882
5304.04731	0.94958
5302.11856	0.94974
5300.18982	0.95024
5298.26107	0.95099
5296.33233	0.95092
5294.40358	0.95021
5292.47484	0.94925
5290.54610	0.94836
5288.61735	0.94870
5286.68861	0.94972
5284.75986	0.94992
5282.83112	0.94932
5280.90237	0.94878
5278.97363	0.94861
5277.04488	0.94877
5275.11614	0.94939
5273.18740	0.95005
5271.25865	0.94985
5269.32991	0.94888
5267.40116	0.94832
5265.47242	0.94866
5263.54367	0.94904
5261.61493	0.94894
5259.68618	0.94902
5257.75744	0.94936
5255.82869	0.94945
5253.89995	0.94945
5251.97121	0.94933
5250.04246	0.94831
5248.11372	0.94689
5246.18497	0.94656
5244.25623	0.94759
5242.32748	0.94921
5240.39874	0.95044
5238.46999	0.95080
5236.54125	0.95048
5234.61251	0.94981
5232.68376	0.94908
5230.75502	0.94884
5228.82627	0.94862
5226.89753	0.94769
5224.96878	0.94743
5223.04004	0.94865
5221.11129	0.94969
5219.18255	0.94964
5217.25381	0.94930
5215.32506	0.94970
5213.39632	0.95053
5211.46757	0.95060
5209.53883	0.94935
5207.61008	0.94822
5205.68134	0.94907
5203.75259	0.95056
5201.82385	0.95121
5199.89511	0.95118
5197.96636	0.95095
5196.03762	0.95096
5194.10887	0.95107
5192.18013	0.95076
5190.25138	0.95014
5188.32264	0.94982
5186.39389	0.95021
5184.46515	0.95123
5182.53640	0.95182
5180.60766	0.95137
5178.67892	0.95113
5176.75017	0.95167
5174.82143	0.95171
5172.89268	0.95100
5170.96394	0.95050
5169.03519	0.95038
5167.10645	0.95007
5165.17770	0.95004
5163.24896	0.95120
5161.32022	0.95273
5159.39147	0.95318
5157.46273	0.95279
5155.53398	0.95249
5153.60524	0.95253
5151.67649	0.95291
5149.74775	0.95345
5147.81900	0.95347
5145.89026	0.95294
5143.96152	0.95252
5142.03277	0.95244
5140.10403	0.95260
5138.17528	0.95286
5136.24654	0.95286
5134.31779	0.95222
5132.38905	0.95146
5130.46030	0.95141
5128.53156	0.95193
5126.60282	0.95251
5124.67407	0.95292
5122.74533	0.95303
5120.81658	0.95279
5118.88784	0.95243
5116.95909	0.95227
5115.03035	0.95235
5113.10160	0.95271
5111.17286	0.95322
5109.24411	0.95362
5107.31537	0.95389
5105.38663	0.95392
5103.45788	0.95388
5101.52914	0.95385
5099.60039	0.95346
5097.67165	0.95302
5095.74290	0.95322
5093.81416	0.95367
5091.88541	0.95386
5089.95667	0.95411
5088.02793	0.95426
5086.09918	0.95398
5084.17044	0.95374
5082.24169	0.95373
5080.31295	0.95373
5078.38420	0.95359
5076.45546	0.95330
5074.52671	0.95336
5072.59797	0.95394
5070.66923	0.95442
5068.74048	0.95423
5066.81174	0.95359
5064.88299	0.95344
5062.95425	0.95406
5061.02550	0.95475
5059.09676	0.95485
5057.16801	0.95450
5055.23927	0.95423
5053.31053	0.95415
5051.38178	0.95429
5049.45304	0.95470
5047.52429	0.95493
5045.59555	0.95487
5043.66680	0.95490
5041.73806	0.95478
5039.80931	0.95434
5037.88057	0.95423
5035.95182	0.95464
5034.02308	0.95523
5032.09434	0.95574
5030.16559	0.95563
5028.23685	0.95476
5026.30810	0.95391
5024.37936	0.95367
5022.45061	0.95406
5020.52187	0.95480
5018.59312	0.95540
5016.66438	0.95539
5014.73564	0.95507
5012.80689	0.95498
5010.87815	0.95489
5008.94940	0.95445
5007.02066	0.95409
5005.09191	0.95436
5003.16317	0.95502
5001.23442	0.95530
4999.30568	0.95518
4997.37694	0.95512
4995.44819	0.95515
4993.51945	0.95522
4991.59070	0.95533
4989.66196	0.95552
4987.73321	0.95608
4985.80447	0.95647
4983.87572	0.95594
4981.94698	0.95519
4980.01824	0.95519
4978.08949	0.95559
4976.16075	0.95571
4974.23200	0.95569
4972.30326	0.95573
4970.37451	0.95570
4968.44577	0.95581
4966.51702	0.95632
4964.58828	0.95680
4962.65953	0.95677
4960.73079	0.95644
4958.80205	0.95628
4956.87330	0.95655
4954.94456	0.95714
4953.01581	0.95741
4951.08707	0.95684
4949.15832	0.95611
4947.22958	0.95610
4945.30083	0.95640
4943.37209	0.95644
4941.44335	0.95607
4939.51460	0.95538
4937.58586	0.95510
4935.65711	0.95555
4933.72837	0.95586
4931.79962	0.95559
4929.87088	0.95525
4927.94213	0.95532
4926.01339	0.95564
4924.08465	0.95580
4922.15590	0.95578
4920.22716	0.95591
4918.29841	0.95611
4916.36967	0.95624
4914.44092	0.95660
4912.51218	0.95704
4910.58343	0.95699
4908.65469	0.95659
4906.72594	0.95665
4904.79720	0.95737
4902.86846	0.95802
4900.93971	0.95801
4899.01097	0.95755
4897.08222	0.95720
4895.15348	0.95707
4893.22473	0.95702
4891.29599	0.95704
4889.36724	0.95726
4887.43850	0.95759
4885.50976	0.95763
4883.58101	0.95730
4881.65227	0.95699
4879.72352	0.95697
4877.79478	0.95704
4875.86603	0.95690
4873.93729	0.95663
4872.00854	0.95647
4870.07980	0.95644
4868.15106	0.95669
4866.22231	0.95718
4864.29357	0.95730
4862.36482	0.95720
4860.43608	0.95756
4858.50733	0.95791
4856.57859	0.95781
4854.64984	0.95771
4852.72110	0.95759
4850.79236	0.95748
4848.86361	0.95779
4846.93487	0.95824
4845.00612	0.95828
4843.07738	0.95785
4841.14863	0.95731
4839.21989	0.95732
4837.29114	0.95814
4835.36240	0.95916
4833.43365	0.95956
4831.50491	0.95916
4829.57617	0.95838
4827.64742	0.95772
4825.71868	0.95747
4823.78993	0.95773
4821.86119	0.95834
4819.93244	0.95868
4818.00370	0.95835
4816.07495	0.95772
4814.14621	0.95739
4812.21747	0.95775
4810.28872	0.95843
4808.35998	0.95861
4806.43123	0.95823
4804.50249	0.95783
4802.57374	0.95785
4800.64500	0.95835
4798.71625	0.95900
4796.78751	0.95947
4794.85877	0.95968
4792.93002	0.95947
4791.00128	0.95887
4789.07253	0.95852
4787.14379	0.95881
4785.21504	0.95907
4783.28630	0.95906
4781.35755	0.95923
4779.42881	0.95953
4777.50007	0.95955
4775.57132	0.95930
4773.64258	0.95891
4771.71383	0.95856
4769.78509	0.95861
4767.85634	0.95906
4765.92760	0.95941
4763.99885	0.95946
4762.07011	0.95941
4760.14136	0.95927
4758.21262	0.95896
4756.28388	0.95872
4754.35513	0.95887
4752.42639	0.95921
4750.49764	0.95925
4748.56890	0.95911
4746.64015	0.95927
4744.71141	0.95981
4742.78266	0.96049
4740.85392	0.96068
4738.92518	0.96010
4736.99643	0.95972
4735.06769	0.96008
4733.13894	0.96047
4731.21020	0.96063
4729.28145	0.96064
4727.35271	0.96039
4725.42396	0.96011
4723.49522	0.95996
4721.56648	0.95985
4719.63773	0.95977
4717.70899	0.95972
4715.78024	0.95986
4713.85150	0.96013
4711.92275	0.96021
4709.99401	0.96019
4708.06526	0.96028
4706.13652	0.96052
4704.20778	0.96084
4702.27903	0.96097
4700.35029	0.96087
4698.42154	0.96078
4696.49280	0.96089
4694.56405	0.96102
4692.63531	0.96096
4690.70656	0.96086
4688.77782	0.96080
4686.84907	0.96100
4684.92033	0.96146
4682.99159	0.96161
4681.06284	0.96139
4679.13410	0.96120
4677.20535	0.96136
4675.27661	0.96194
4673.34786	0.96210
4671.41912	0.96147
4669.49037	0.96100
4667.56163	0.96117
4665.63289	0.96138
4663.70414	0.96124
4661.77540	0.96105
4659.84665	0.96114
4657.91791	0.96141
4655.98916	0.96142
4654.06042	0.96115
4652.13167	0.96114
4650.20293	0.96139
4648.27419	0.96133
4646.34544	0.96110
4644.41670	0.96121
4642.48795	0.96157
4640.55921	0.96186
4638.63046	0.96204
4636.70172	0.96187
4634.77297	0.96123
4632.84423	0.96072
4630.91549	0.96080
4628.98674	0.96119
4627.05800	0.96150
4625.12925	0.96167
4623.20051	0.96171
4621.27176	0.96154
4619.34302	0.96134
4617.41427	0.96147
4615.48553	0.96177
4613.55678	0.96196
4611.62804	0.96207
4609.69930	0.96205
4607.77055	0.96193
4605.84181	0.96202
4603.91306	0.96232
4601.98432	0.96224
4600.05557	0.96169
4598.12683	0.96147
4596.19808	0.96196
4594.26934	0.96249
4592.34060	0.96255
4590.41185	0.96243
4588.48311	0.96252
4586.55436	0.96260
4584.62562	0.96240
4582.69687	0.96226
4580.76813	0.96239
4578.83938	0.96244
4576.91064	0.96218
4574.98190	0.96208
4573.05315	0.96243
4571.12441	0.96290
4569.19566	0.96314
4567.26692	0.96299
4565.33817	0.96258
4563.40943	0.96229
4561.48068	0.96225
4559.55194	0.96236
4557.62319	0.96242
4555.69445	0.96224
4553.76571	0.96209
4551.83696	0.96222
4549.90822	0.96244
4547.97947	0.96266
4546.05073	0.96313
4544.12198	0.96362
4542.19324	0.96346
4540.26449	0.96287
4538.33575	0.96268
4536.40701	0.96292
4534.47826	0.96320
4532.54952	0.96330
4530.62077	0.96333
4528.69203	0.96355
4526.76328	0.96373
4524.83454	0.96370
4522.90579	0.96361
4520.97705	0.96342
4519.04831	0.96322
4517.11956	0.96310
4515.19082	0.96287
4513.26207	0.96274
4511.33333	0.96314
4509.40458	0.96365
4507.47584	0.96369
4505.54709	0.96365
4503.61835	0.96396
4501.68961	0.96429
4499.76086	0.96421
4497.83212	0.96387
4495.90337	0.96351
4493.97463	0.96324
4492.04588	0.96313
4490.11714	0.96322
4488.18839	0.96356
4486.25965	0.96399
4484.33090	0.96416
4482.40216	0.96394
4480.47342	0.96369
4478.54467	0.96350
4476.61593	0.96332
4474.68718	0.96335
4472.75844	0.96361
4470.82969	0.96370
4468.90095	0.96359
4466.97220	0.96388
4465.04346	0.96445
4463.11472	0.96448
4461.18597	0.96400
4459.25723	0.96356
4457.32848	0.96362
4455.39974	0.96413
4453.47099	0.96442
4451.54225	0.96441
4449.61350	0.96452
4447.68476	0.96456
4445.75602	0.96436
4443.82727	0.96423
4441.89853	0.96427
4439.96978	0.96429
4438.04104	0.96439
4436.11229	0.96472
4434.18355	0.96499
4432.25480	0.96498
4430.32606	0.96491
4428.39732	0.96485
4426.46857	0.96476
4424.53983	0.96464
4422.61108	0.96454
4420.68234	0.96454
4418.75359	0.96459
4416.82485	0.96476
4414.89610	0.96524
4412.96736	0.96570
4411.03861	0.96547
4409.10987	0.96488
4407.18113	0.96477
4405.25238	0.96492
4403.32364	0.96489
4401.39489	0.96498
4399.46615	0.96536
4397.53740	0.96583
4395.60866	0.96612
4393.67991	0.96596
4391.75117	0.96546
4389.82243	0.96517
4387.89368	0.96523
4385.96494	0.96529
4384.03619	0.96517
4382.10745	0.96514
4380.17870	0.96554
4378.24996	0.96603
4376.32121	0.96604
4374.39247	0.96568
4372.46373	0.96512
4370.53498	0.96460
4368.60624	0.96470
4366.67749	0.96535
4364.74875	0.96562
4362.82000	0.96517
4360.89126	0.96475
4358.96251	0.96495
4357.03377	0.96549
4355.10503	0.96584
4353.17628	0.96588
4351.24754	0.96579
4349.31879	0.96573
4347.39005	0.96569
4345.46130	0.96572
4343.53256	0.96593
4341.60381	0.96613
4339.67507	0.96597
4337.74632	0.96578
4335.81758	0.96598
4333.88884	0.96631
4331.96009	0.96627
4330.03135	0.96592
4328.10260	0.96585
4326.17386	0.96609
4324.24511	0.96607
4322.31637	0.96575
4320.38762	0.96551
4318.45888	0.96560
4316.53014	0.96594
4314.60139	0.96614
4312.67265	0.96625
4310.74390	0.96654
4308.81516	0.96682
4306.88641	0.96681
4304.95767	0.96659
4303.02892	0.96636
4301.10018	0.96626
4299.17144	0.96636
4297.24269	0.96648
4295.31395	0.96666
4293.38520	0.96700
4291.45646	0.96718
4289.52771	0.96724
4287.59897	0.96748
4285.67022	0.96758
4283.74148	0.96719
4281.81273	0.96676
4279.88399	0.96690
4277.95525	0.96730
4276.02650	0.96728
4274.09776	0.96706
4272.16901	0.96706
4270.24027	0.96713
4268.31152	0.96718
4266.38278	0.96719
4264.45403	0.96723
4262.52529	0.96748
4260.59655	0.96785
4258.66780	0.96811
4256.73906	0.96809
4254.81031	0.96782
4252.88157	0.96762
4250.95282	0.96765
4249.02408	0.96765
4247.09533	0.96767
4245.16659	0.96772
4243.23785	0.96760
4241.30910	0.96744
4239.38036	0.96727
4237.45161	0.96697
4235.52287	0.96688
4233.59412	0.96718
4231.66538	0.96760
4229.73663	0.96783
4227.80789	0.96800
4225.87915	0.96830
4223.95040	0.96856
4222.02166	0.96852
4220.09291	0.96816
4218.16417	0.96762
4216.23542	0.96726
4214.30668	0.96729
4212.37793	0.96754
4210.44919	0.96784
4208.52044	0.96812
4206.59170	0.96817
4204.66296	0.96793
4202.73421	0.96778
4200.80547	0.96805
4198.87672	0.96867
4196.94798	0.96920
4195.01923	0.96931
4193.09049	0.96910
4191.16174	0.96889
4189.23300	0.96868
4187.30426	0.96842
4185.37551	0.96825
4183.44677	0.96822
4181.51802	0.96840
4179.58928	0.96875
4177.66053	0.96896
4175.73179	0.96885
4173.80304	0.96869
4171.87430	0.96858
4169.94556	0.96843
4168.01681	0.96844
4166.08807	0.96873
4164.15932	0.96895
4162.23058	0.96897
4160.30183	0.96901
4158.37309	0.96911
4156.44434	0.96924
4154.51560	0.96932
4152.58686	0.96928
4150.65811	0.96924
4148.72937	0.96935
4146.80062	0.96955
4144.87188	0.96952
4142.94313	0.96922
4141.01439	0.96906
4139.08564	0.96907
4137.15690	0.96893
4135.22815	0.96874
4133.29941	0.96884
4131.37067	0.96908
4129.44192	0.96904
4127.51318	0.96891
4125.58443	0.96897
4123.65569	0.96915
4121.72694	0.96940
4119.79820	0.96950
4117.86945	0.96931
4115.94071	0.96919
4114.01197	0.96947
4112.08322	0.96967
4110.15448	0.96938
4108.22573	0.96903
4106.29699	0.96911
4104.36824	0.96963
4102.43950	0.97021
4100.51075	0.97048
4098.58201	0.97037
4096.65327	0.97000
4094.72452	0.96980
4092.79578	0.97004
4090.86703	0.97040
4088.93829	0.97058
4087.00954	0.97065
4085.08080	0.97058
4083.15205	0.97022
4081.22331	0.96992
4079.29457	0.97001
4077.36582	0.97017
4075.43708	0.97014
4073.50833	0.96994
4071.57959	0.96963
4069.65084	0.96961
4067.72210	0.97005
4065.79335	0.97044
4063.86461	0.97038
4061.93586	0.97015
4060.00712	0.97021
4058.07838	0.97044
4056.14963	0.97059
4054.22089	0.97070
4052.29214	0.97081
4050.36340	0.97100
4048.43465	0.97115
4046.50591	0.97094
4044.57716	0.97068
4042.64842	0.97063
4040.71968	0.97054
4038.79093	0.97047
4036.86219	0.97050
4034.93344	0.97047
4033.00470	0.97045
4031.07595	0.97057
4029.14721	0.97053
4027.21846	0.97019
4025.28972	0.97007
4023.36098	0.97025
4021.43223	0.97018
4019.50349	0.96999
4017.57474	0.97005
4015.64600	0.97015
4013.71725	0.97018
4011.78851	0.97019
4009.85976	0.97011
4007.93102	0.97023
4006.00228	0.97047
4004.07353	0.97051
4002.14479	0.97059
4000.21604	0.97086
3998.28730	0.97106
3996.35855	0.97109
3994.42981	0.97102
3992.50106	0.97090
3990.57232	0.97087
3988.64357	0.97099
3986.71483	0.97109
3984.78609	0.97103
3982.85734	0.97085
3980.92860	0.97066
3978.99985	0.97056
3977.07111	0.97054
3975.14236	0.97056
3973.21362	0.97068
3971.28487	0.97083
3969.35613	0.97102
3967.42739	0.97112
3965.49864	0.97086
3963.56990	0.97045
3961.64115	0.97051
3959.71241	0.97077
3957.78366	0.97076
3955.85492	0.97078
3953.92617	0.97083
3951.99743	0.97032
3950.06869	0.96940
3948.13994	0.96915
3946.21120	0.96937
3944.28245	0.96918
3942.35371	0.96944
3940.42496	0.97069
3938.49622	0.97162
3936.56747	0.97143
3934.63873	0.97027
3932.70998	0.96893
3930.78124	0.96891
3928.85250	0.96990
3926.92375	0.96997
3924.99501	0.96924
3923.06626	0.96944
3921.13752	0.96976
3919.20877	0.96902
3917.28003	0.96872
3915.35128	0.96996
3913.42254	0.97124
3911.49380	0.97160
3909.56505	0.97116
3907.63631	0.96984
3905.70756	0.96738
3903.77882	0.96547
3901.85007	0.96584
3899.92133	0.96728
3897.99258	0.96901
3896.06384	0.97004
3894.13510	0.96966
3892.20635	0.96897
3890.27761	0.96955
3888.34886	0.96980
3886.42012	0.96862
3884.49137	0.96743
3882.56263	0.96728
3880.63388	0.96820
3878.70514	0.96976
3876.77640	0.97011
3874.84765	0.96894
3872.91891	0.96756
3870.99016	0.96693
3869.06142	0.96731
3867.13267	0.96748
3865.20393	0.96660
3863.27518	0.96666
3861.34644	0.96834
3859.41769	0.96933
3857.48895	0.96875
3855.56021	0.96661
3853.63146	0.96450
3851.70272	0.96673
3849.77397	0.96967
3847.84523	0.97107
3845.91648	0.97069
3843.98774	0.96909
3842.05899	0.96747
3840.13025	0.96633
3838.20151	0.96636
3836.27276	0.96775
3834.34402	0.96905
3832.41527	0.97006
3830.48653	0.97056
3828.55778	0.97013
3826.62904	0.96933
3824.70029	0.96864
3822.77155	0.96724
3820.84281	0.96603
3818.91406	0.96691
3816.98532	0.96835
3815.05657	0.97017
3813.12783	0.97186
3811.19908	0.97256
3809.27034	0.97198
3807.34159	0.97072
3805.41285	0.96990
3803.48411	0.96865
3801.55536	0.96716
3799.62662	0.96745
3797.69787	0.96854
3795.76913	0.97016
3793.84038	0.97198
3791.91164	0.97305
3789.98289	0.97321
3788.05415	0.97279
3786.12540	0.97218
3784.19666	0.97208
3782.26792	0.97223
3780.33917	0.97199
3778.41043	0.97227
3776.48168	0.97318
3774.55294	0.97356
3772.62419	0.97292
3770.69545	0.97145
3768.76670	0.97038
3766.83796	0.97032
3764.90922	0.97083
3762.98047	0.97119
3761.05173	0.97051
3759.12298	0.96941
3757.19424	0.96929
3755.26549	0.96921
3753.33675	0.96771
3751.40800	0.96481
3749.47926	0.96388
3747.55052	0.96434
3745.62177	0.96451
3743.69303	0.96523
3741.76428	0.96619
3739.83554	0.96630
3737.90679	0.96477
3735.97805	0.96222
3734.04930	0.96283
3732.12056	0.96589
3730.19182	0.96765
3728.26307	0.96772
3726.33433	0.96680
3724.40558	0.96630
3722.47684	0.96731
3720.54809	0.96926
3718.61935	0.97083
3716.69060	0.97136
3714.76186	0.97065
3712.83311	0.96844
3710.90437	0.96710
3708.97563	0.96898
3707.04688	0.97096
3705.11814	0.97159
3703.18939	0.97106
3701.26065	0.97068
3699.33190	0.97106
3697.40316	0.97136
3695.47441	0.97123
3693.54567	0.97041
3691.61693	0.96854
3689.68818	0.96769
3687.75944	0.97001
3685.83069	0.97213
3683.90195	0.97290
3681.97320	0.97261
3680.04446	0.97150
3678.11571	0.96984
3676.18697	0.96848
3674.25823	0.96927
3672.32948	0.96995
3670.40074	0.97011
3668.47199	0.97196
3666.54325	0.97394
3664.61450	0.97483
3662.68576	0.97504
3660.75701	0.97495
3658.82827	0.97435
3656.89953	0.97332
3654.97078	0.97267
3653.04204	0.97162
3651.11329	0.96831
3649.18455	0.96502
3647.25580	0.96796
3645.32706	0.97118
3643.39831	0.97258
3641.46957	0.97325
3639.54082	0.97389
3637.61208	0.97402
3635.68334	0.97312
3633.75459	0.97164
3631.82585	0.97011
3629.89710	0.96854
3627.96836	0.96896
3626.03961	0.97094
3624.11087	0.97192
3622.18212	0.97128
3620.25338	0.96945
3618.32464	0.96861
3616.39589	0.96902
3614.46715	0.96940
3612.53840	0.96984
3610.60966	0.96999
3608.68091	0.97012
3606.75217	0.97129
3604.82342	0.97232
3602.89468	0.97216
3600.96594	0.97162
3599.03719	0.97157
3597.10845	0.97129
3595.17970	0.97089
3593.25096	0.97142
3591.32221	0.97200
3589.39347	0.97133
3587.46472	0.97069
3585.53598	0.97210
3583.60723	0.97357
3581.67849	0.97409
3579.74975	0.97424
3577.82100	0.97447
3575.89226	0.97472
3573.96351	0.97496
3572.03477	0.97473
3570.10602	0.97317
3568.17728	0.97033
3566.24853	0.96970
3564.31979	0.97196
3562.39105	0.97383
3560.46230	0.97506
3558.53356	0.97611
3556.60481	0.97627
3554.67607	0.97533
3552.74732	0.97449
3550.81858	0.97439
3548.88983	0.97388
3546.96109	0.97291
3545.03235	0.97331
3543.10360	0.97509
3541.17486	0.97629
3539.24611	0.97632
3537.31737	0.97594
3535.38862	0.97612
3533.45988	0.97655
3531.53113	0.97619
3529.60239	0.97494
3527.67365	0.97377
3525.74490	0.97327
3523.81616	0.97378
3521.88741	0.97526
3519.95867	0.97652
3518.02992	0.97694
3516.10118	0.97712
3514.17243	0.97714
3512.24369	0.97651
3510.31494	0.97584
3508.38620	0.97609
3506.45746	0.97619
3504.52871	0.97518
3502.59997	0.97470
3500.67122	0.97579
3498.74248	0.97690
3496.81373	0.97724
3494.88499	0.97738
3492.95624	0.97759
3491.02750	0.97748
3489.09876	0.97714
3487.17001	0.97699
3485.24127	0.97687
3483.31252	0.97652
3481.38378	0.97644
3479.45503	0.97692
3477.52629	0.97740
3475.59754	0.97756
3473.66880	0.97754
3471.74006	0.97744
3469.81131	0.97739
3467.88257	0.97755
3465.95382	0.97774
3464.02508	0.97752
3462.09633	0.97713
3460.16759	0.97720
3458.23884	0.97755
3456.31010	0.97784
3454.38136	0.97805
3452.45261	0.97804
3450.52387	0.97768
3448.59512	0.97711
3446.66638	0.97695
3444.73763	0.97728
3442.80889	0.97757
3440.88014	0.97774
3438.95140	0.97793
3437.02265	0.97816
3435.09391	0.97834
3433.16517	0.97841
3431.23642	0.97827
3429.30768	0.97802
3427.37893	0.97796
3425.45019	0.97788
3423.52144	0.97739
3421.59270	0.97688
3419.66395	0.97717
3417.73521	0.97804
3415.80647	0.97856
3413.87772	0.97853
3411.94898	0.97843
3410.02023	0.97840
3408.09149	0.97829
3406.16274	0.97826
3404.23400	0.97845
3402.30525	0.97856
3400.37651	0.97846
3398.44777	0.97835
3396.51902	0.97836
3394.59028	0.97824
3392.66153	0.97813
3390.73279	0.97823
3388.80404	0.97816
3386.87530	0.97785
3384.94655	0.97782
3383.01781	0.97818
3381.08907	0.97856
3379.16032	0.97879
3377.23158	0.97890
3375.30283	0.97893
3373.37409	0.97899
3371.44534	0.97904
3369.51660	0.97894
3367.58785	0.97868
3365.65911	0.97852
3363.73036	0.97861
3361.80162	0.97886
3359.87288	0.97898
3357.94413	0.97884
3356.01539	0.97874
3354.08664	0.97879
3352.15790	0.97878
3350.22915	0.97879
3348.30041	0.97908
3346.37166	0.97943
3344.44292	0.97942
3342.51418	0.97915
3340.58543	0.97904
3338.65669	0.97911
3336.72794	0.97915
3334.79920	0.97922
3332.87045	0.97931
3330.94171	0.97927
3329.01296	0.97914
3327.08422	0.97904
3325.15548	0.97909
3323.22673	0.97912
3321.29799	0.97895
3319.36924	0.97889
3317.44050	0.97915
3315.51175	0.97948
3313.58301	0.97955
3311.65426	0.97933
3309.72552	0.97917
3307.79678	0.97934
3305.86803	0.97960
3303.93929	0.97965
3302.01054	0.97956
3300.08180	0.97951
3298.15305	0.97954
3296.22431	0.97960
3294.29556	0.97955
3292.36682	0.97953
3290.43807	0.97982
3288.50933	0.98016
3286.58059	0.98015
3284.65184	0.97989
3282.72310	0.97959
3280.79435	0.97929
3278.86561	0.97901
3276.93686	0.97889
3275.00812	0.97907
3273.07937	0.97948
3271.15063	0.97985
3269.22189	0.98011
3267.29314	0.98033
3265.36440	0.98047
3263.43565	0.98052
3261.50691	0.98048
3259.57816	0.98032
3257.64942	0.98011
3255.72067	0.98008
3253.79193	0.98020
3251.86319	0.98023
3249.93444	0.98018
3248.00570	0.98022
3246.07695	0.98023
3244.14821	0.98025
3242.21946	0.98043
3240.29072	0.98057
3238.36197	0.98061
3236.43323	0.98076
3234.50448	0.98088
3232.57574	0.98075
3230.64700	0.98050
3228.71825	0.98024
3226.78951	0.98002
3224.86076	0.98008
3222.93202	0.98042
3221.00327	0.98070
3219.07453	0.98074
3217.14578	0.98063
3215.21704	0.98052
3213.28830	0.98054
3211.35955	0.98069
3209.43081	0.98091
3207.50206	0.98116
3205.57332	0.98122
3203.64457	0.98108
3201.71583	0.98107
3199.78708	0.98113
3197.85834	0.98113
3195.92960	0.98120
3194.00085	0.98134
3192.07211	0.98141
3190.14336	0.98137
3188.21462	0.98125
3186.28587	0.98116
3184.35713	0.98118
3182.42838	0.98118
3180.49964	0.98099
3178.57090	0.98073
3176.64215	0.98084
3174.71341	0.98134
3172.78466	0.98168
3170.85592	0.98154
3168.92717	0.98129
3166.99843	0.98134
3165.06968	0.98155
3163.14094	0.98174
3161.21219	0.98190
3159.28345	0.98188
3157.35471	0.98164
3155.42596	0.98150
3153.49722	0.98160
3151.56847	0.98176
3149.63973	0.98188
3147.71098	0.98192
3145.78224	0.98185
3143.85349	0.98169
3141.92475	0.98153
[truncated: 1,370 more rows]
