# Supplementary material for: Ultrathin 2 nm gold as impedance-matched absorber for infrared light
Source: Nat Commun. 2020 May 1;11:2161. doi: 10.1038/s41467-020-15762-3 (PMC7195431; doi:10.1038/s41467-020-15762-3)
Supplement: Supplementary file 3 — Source Data [file 41467_2020_15762_MOESM3_ESM.zip › SOURCE DATA/Fig.4 -Thinfilm optical measurements and dataprocessing/0,35-Au-Cu-REF.dpt]

6997.48496	0.10985
6995.55621	0.10872
6993.62747	0.10786
6991.69872	0.10748
6989.76998	0.10730
6987.84123	0.10796
6985.91249	0.10896
6983.98374	0.10970
6982.05500	0.11106
6980.12626	0.11148
6978.19751	0.10944
6976.26877	0.10784
6974.34002	0.10885
6972.41128	0.11022
6970.48253	0.11038
6968.55379	0.11064
6966.62504	0.11117
6964.69630	0.11083
6962.76756	0.10953
6960.83881	0.10822
6958.91007	0.10794
6956.98132	0.10800
6955.05258	0.10712
6953.12383	0.10585
6951.19509	0.10678
6949.26634	0.11044
6947.33760	0.11301
6945.40886	0.11289
6943.48011	0.11260
6941.55137	0.11203
6939.62262	0.11024
6937.69388	0.10970
6935.76513	0.11164
6933.83639	0.11348
6931.90764	0.11293
6929.97890	0.11059
6928.05015	0.10811
6926.12141	0.10671
6924.19267	0.10754
6922.26392	0.10947
6920.33518	0.11042
6918.40643	0.11034
6916.47769	0.10910
6914.54894	0.10701
6912.62020	0.10579
6910.69145	0.10525
6908.76271	0.10488
6906.83397	0.10514
6904.90522	0.10508
6902.97648	0.10465
6901.04773	0.10536
6899.11899	0.10676
6897.19024	0.10720
6895.26150	0.10622
6893.33275	0.10439
6891.40401	0.10323
6889.47527	0.10460
6887.54652	0.10713
6885.61778	0.10752
6883.68903	0.10637
6881.76029	0.10624
6879.83154	0.10721
6877.90280	0.10795
6875.97405	0.10777
6874.04531	0.10736
6872.11657	0.10683
6870.18782	0.10562
6868.25908	0.10508
6866.33033	0.10684
6864.40159	0.10873
6862.47284	0.10754
6860.54410	0.10557
6858.61535	0.10594
6856.68661	0.10774
6854.75786	0.10948
6852.82912	0.11061
6850.90038	0.11043
6848.97163	0.10896
6847.04289	0.10856
6845.11414	0.11091
6843.18540	0.11239
6841.25665	0.10917
6839.32791	0.10439
6837.39916	0.10276
6835.47042	0.10389
6833.54168	0.10523
6831.61293	0.10614
6829.68419	0.10701
6827.75544	0.10694
6825.82670	0.10548
6823.89795	0.10434
6821.96921	0.10518
6820.04046	0.10687
6818.11172	0.10667
6816.18298	0.10493
6814.25423	0.10398
6812.32549	0.10436
6810.39674	0.10505
6808.46800	0.10474
6806.53925	0.10376
6804.61051	0.10339
6802.68176	0.10403
6800.75302	0.10577
6798.82428	0.10730
6796.89553	0.10684
6794.96679	0.10497
6793.03804	0.10369
6791.10930	0.10405
6789.18055	0.10516
6787.25181	0.10552
6785.32306	0.10493
6783.39432	0.10470
6781.46557	0.10519
6779.53683	0.10590
6777.60809	0.10638
6775.67934	0.10520
6773.75060	0.10314
6771.82185	0.10306
6769.89311	0.10413
6767.96436	0.10391
6766.03562	0.10402
6764.10687	0.10591
6762.17813	0.10716
6760.24939	0.10639
6758.32064	0.10494
6756.39190	0.10461
6754.46315	0.10546
6752.53441	0.10580
6750.60566	0.10583
6748.67692	0.10560
6746.74817	0.10429
6744.81943	0.10329
6742.89069	0.10400
6740.96194	0.10567
6739.03320	0.10726
6737.10445	0.10764
6735.17571	0.10663
6733.24696	0.10579
6731.31822	0.10565
6729.38947	0.10439
6727.46073	0.10159
6725.53199	0.10033
6723.60324	0.10228
6721.67450	0.10433
6719.74575	0.10384
6717.81701	0.10256
6715.88826	0.10249
6713.95952	0.10230
6712.03077	0.10139
6710.10203	0.10177
6708.17328	0.10284
6706.24454	0.10319
6704.31580	0.10342
6702.38705	0.10257
6700.45831	0.10039
6698.52956	0.09961
6696.60082	0.10056
6694.67207	0.10155
6692.74333	0.10279
6690.81458	0.10449
6688.88584	0.10635
6686.95710	0.10765
6685.02835	0.10691
6683.09961	0.10483
6681.17086	0.10401
6679.24212	0.10510
6677.31337	0.10601
6675.38463	0.10509
6673.45588	0.10334
6671.52714	0.10229
6669.59840	0.10200
6667.66965	0.10207
6665.74091	0.10203
6663.81216	0.10042
6661.88342	0.09875
6659.95467	0.10058
6658.02593	0.10363
6656.09718	0.10424
6654.16844	0.10379
6652.23970	0.10402
6650.31095	0.10443
6648.38221	0.10399
6646.45346	0.10315
6644.52472	0.10341
6642.59597	0.10424
6640.66723	0.10415
6638.73848	0.10325
6636.80974	0.10160
6634.88099	0.10007
6632.95225	0.10009
6631.02351	0.10069
6629.09476	0.10084
6627.16602	0.10113
6625.23727	0.10214
6623.30853	0.10379
6621.37978	0.10495
6619.45104	0.10413
6617.52229	0.10140
6615.59355	0.10013
6613.66481	0.10220
6611.73606	0.10427
6609.80732	0.10430
6607.87857	0.10414
6605.94983	0.10466
6604.02108	0.10528
6602.09234	0.10491
6600.16359	0.10349
6598.23485	0.10239
6596.30611	0.10187
6594.37736	0.10150
6592.44862	0.10085
6590.51987	0.10017
6588.59113	0.10089
6586.66238	0.10297
6584.73364	0.10426
6582.80489	0.10336
6580.87615	0.10144
6578.94740	0.10089
6577.01866	0.10245
6575.08992	0.10461
6573.16117	0.10516
6571.23243	0.10387
6569.30368	0.10203
6567.37494	0.10126
6565.44619	0.10235
6563.51745	0.10311
6561.58870	0.10221
6559.65996	0.10113
6557.73122	0.10038
6555.80247	0.09951
6553.87373	0.09917
6551.94498	0.09984
6550.01624	0.10061
6548.08749	0.10062
6546.15875	0.10064
6544.23000	0.10164
6542.30126	0.10202
6540.37252	0.10056
6538.44377	0.09979
6536.51503	0.10069
6534.58628	0.10153
6532.65754	0.10187
6530.72879	0.10133
6528.80005	0.10038
6526.87130	0.10053
6524.94256	0.10128
6523.01382	0.10177
6521.08507	0.10213
6519.15633	0.10196
6517.22758	0.10121
6515.29884	0.10068
6513.37009	0.10065
6511.44135	0.10030
6509.51260	0.09923
6507.58386	0.09838
6505.65511	0.09844
6503.72637	0.09907
6501.79763	0.09963
6499.86888	0.09980
6497.94014	0.09964
6496.01139	0.09942
6494.08265	0.09978
6492.15390	0.10044
6490.22516	0.09993
6488.29641	0.09835
6486.36767	0.09747
6484.43893	0.09786
6482.51018	0.09843
6480.58144	0.09842
6478.65269	0.09799
6476.72395	0.09754
6474.79520	0.09789
6472.86646	0.09948
6470.93771	0.10067
6469.00897	0.10039
6467.08023	0.10003
6465.15148	0.09958
6463.22274	0.09884
6461.29399	0.09921
6459.36525	0.10020
6457.43650	0.10030
6455.50776	0.10019
6453.57901	0.10023
6451.65027	0.09941
6449.72153	0.09812
6447.79278	0.09757
6445.86404	0.09766
6443.93529	0.09802
6442.00655	0.09881
6440.07780	0.09955
6438.14906	0.09948
6436.22031	0.09878
6434.29157	0.09815
6432.36282	0.09809
6430.43408	0.09845
6428.50534	0.09868
6426.57659	0.09884
6424.64785	0.09873
6422.71910	0.09858
6420.79036	0.09953
6418.86161	0.10054
6416.93287	0.09987
6415.00412	0.09836
6413.07538	0.09771
6411.14664	0.09764
6409.21789	0.09726
6407.28915	0.09781
6405.36040	0.09951
6403.43166	0.10059
6401.50291	0.10061
6399.57417	0.09971
6397.64542	0.09825
6395.71668	0.09778
6393.78794	0.09889
6391.85919	0.10003
6389.93045	0.09952
6388.00170	0.09809
6386.07296	0.09819
6384.14421	0.10039
6382.21547	0.10214
6380.28672	0.10149
6378.35798	0.09992
6376.42924	0.09982
6374.50049	0.10060
6372.57175	0.10055
6370.64300	0.09986
6368.71426	0.09958
6366.78551	0.09963
6364.85677	0.09920
6362.92802	0.09849
6360.99928	0.09801
6359.07053	0.09805
6357.14179	0.09831
6355.21305	0.09758
6353.28430	0.09626
6351.35556	0.09612
6349.42681	0.09732
6347.49807	0.09883
6345.56932	0.09955
6343.64058	0.09953
6341.71183	0.09953
6339.78309	0.09918
6337.85435	0.09822
6335.92560	0.09771
6333.99686	0.09821
6332.06811	0.09862
6330.13937	0.09833
6328.21062	0.09796
6326.28188	0.09770
6324.35313	0.09761
6322.42439	0.09810
6320.49565	0.09839
6318.56690	0.09794
6316.63816	0.09778
6314.70941	0.09849
6312.78067	0.09915
6310.85192	0.09899
6308.92318	0.09831
6306.99443	0.09722
6305.06569	0.09567
6303.13695	0.09504
6301.20820	0.09622
6299.27946	0.09764
6297.35071	0.09791
6295.42197	0.09791
6293.49322	0.09856
6291.56448	0.09905
6289.63573	0.09873
6287.70699	0.09799
6285.77824	0.09704
6283.84950	0.09618
6281.92076	0.09639
6279.99201	0.09727
6278.06327	0.09714
6276.13452	0.09604
6274.20578	0.09569
6272.27703	0.09627
6270.34829	0.09688
6268.41954	0.09759
6266.49080	0.09834
6264.56206	0.09887
6262.63331	0.09929
6260.70457	0.09931
6258.77582	0.09897
6256.84708	0.09845
6254.91833	0.09742
6252.98959	0.09680
6251.06084	0.09705
6249.13210	0.09650
6247.20336	0.09530
6245.27461	0.09527
6243.34587	0.09578
6241.41712	0.09531
6239.48838	0.09481
6237.55963	0.09509
6235.63089	0.09518
6233.70214	0.09495
6231.77340	0.09525
6229.84465	0.09605
6227.91591	0.09673
6225.98717	0.09698
6224.05842	0.09681
6222.12968	0.09651
6220.20093	0.09688
6218.27219	0.09766
6216.34344	0.09768
6214.41470	0.09636
6212.48595	0.09439
6210.55721	0.09366
6208.62847	0.09488
6206.69972	0.09634
6204.77098	0.09652
6202.84223	0.09627
6200.91349	0.09682
6198.98474	0.09725
6197.05600	0.09649
6195.12725	0.09553
6193.19851	0.09556
6191.26977	0.09585
6189.34102	0.09544
6187.41228	0.09507
6185.48353	0.09552
6183.55479	0.09642
6181.62604	0.09700
6179.69730	0.09682
6177.76855	0.09605
6175.83981	0.09511
6173.91107	0.09464
6171.98232	0.09484
6170.05358	0.09498
6168.12483	0.09505
6166.19609	0.09554
6164.26734	0.09619
6162.33860	0.09678
6160.40985	0.09713
6158.48111	0.09633
6156.55236	0.09472
6154.62362	0.09423
6152.69488	0.09494
6150.76613	0.09525
6148.83739	0.09526
6146.90864	0.09583
6144.97990	0.09600
6143.05115	0.09514
6141.12241	0.09485
6139.19366	0.09578
6137.26492	0.09612
6135.33618	0.09536
6133.40743	0.09530
6131.47869	0.09619
6129.54994	0.09625
6127.62120	0.09519
6125.69245	0.09435
6123.76371	0.09419
6121.83496	0.09453
6119.90622	0.09532
6117.97748	0.09578
6116.04873	0.09541
6114.11999	0.09536
6112.19124	0.09618
6110.26250	0.09646
6108.33375	0.09555
6106.40501	0.09451
6104.47626	0.09396
6102.54752	0.09358
6100.61878	0.09345
6098.69003	0.09380
6096.76129	0.09439
6094.83254	0.09484
6092.90380	0.09525
6090.97505	0.09537
6089.04631	0.09459
6087.11756	0.09384
6085.18882	0.09406
6083.26007	0.09475
6081.33133	0.09546
6079.40259	0.09572
6077.47384	0.09534
6075.54510	0.09504
6073.61635	0.09506
6071.68761	0.09522
6069.75886	0.09575
6067.83012	0.09635
6065.90137	0.09638
6063.97263	0.09553
6062.04389	0.09408
6060.11514	0.09314
6058.18640	0.09325
6056.25765	0.09336
6054.32891	0.09285
6052.40016	0.09261
6050.47142	0.09322
6048.54267	0.09404
6046.61393	0.09432
6044.68519	0.09408
6042.75644	0.09361
6040.82770	0.09308
6038.89895	0.09281
6036.97021	0.09305
6035.04146	0.09390
6033.11272	0.09491
6031.18397	0.09486
6029.25523	0.09377
6027.32649	0.09314
6025.39774	0.09365
6023.46900	0.09433
6021.54025	0.09404
6019.61151	0.09329
6017.68276	0.09333
6015.75402	0.09369
6013.82527	0.09342
6011.89653	0.09309
6009.96778	0.09347
6008.03904	0.09374
6006.11030	0.09309
6004.18155	0.09210
6002.25281	0.09141
6000.32406	0.09139
5998.39532	0.09232
5996.46657	0.09361
5994.53783	0.09402
5992.60908	0.09381
5990.68034	0.09389
5988.75160	0.09374
5986.82285	0.09325
5984.89411	0.09327
5982.96536	0.09377
5981.03662	0.09393
5979.10787	0.09346
5977.17913	0.09282
5975.25038	0.09234
5973.32164	0.09217
5971.39290	0.09231
5969.46415	0.09260
5967.53541	0.09302
5965.60666	0.09368
5963.67792	0.09427
5961.74917	0.09410
5959.82043	0.09290
5957.89168	0.09124
5955.96294	0.09052
5954.03420	0.09138
5952.10545	0.09211
5950.17671	0.09151
5948.24796	0.09085
5946.31922	0.09121
5944.39047	0.09177
5942.46173	0.09182
5940.53298	0.09195
5938.60424	0.09229
5936.67549	0.09243
5934.74675	0.09230
5932.81801	0.09198
5930.88926	0.09165
5928.96052	0.09133
5927.03177	0.09104
5925.10303	0.09103
5923.17428	0.09163
5921.24554	0.09229
5919.31679	0.09225
5917.38805	0.09214
5915.45931	0.09200
5913.53056	0.09136
5911.60182	0.09095
5909.67307	0.09102
5907.74433	0.09123
5905.81558	0.09178
5903.88684	0.09257
5901.95809	0.09292
5900.02935	0.09224
5898.10061	0.09104
5896.17186	0.09069
5894.24312	0.09158
5892.31437	0.09236
5890.38563	0.09231
5888.45688	0.09228
5886.52814	0.09225
5884.59939	0.09141
5882.67065	0.09043
5880.74190	0.09039
5878.81316	0.09077
5876.88442	0.09072
5874.95567	0.09070
5873.02693	0.09109
5871.09818	0.09114
5869.16944	0.09059
5867.24069	0.09016
5865.31195	0.09023
5863.38320	0.09049
5861.45446	0.09058
5859.52572	0.09040
5857.59697	0.09014
5855.66823	0.09010
5853.73948	0.09016
5851.81074	0.09001
5849.88199	0.08985
5847.95325	0.09017
5846.02450	0.09062
5844.09576	0.09049
5842.16702	0.09020
5840.23827	0.09009
5838.30953	0.08982
5836.38078	0.09002
5834.45204	0.09108
5832.52329	0.09188
5830.59455	0.09160
5828.66580	0.09076
5826.73706	0.09032
5824.80832	0.09085
5822.87957	0.09178
5820.95083	0.09222
5819.02208	0.09203
5817.09334	0.09140
5815.16459	0.09057
5813.23585	0.08990
5811.30710	0.08973
5809.37836	0.09005
5807.44961	0.09043
5805.52087	0.09065
5803.59213	0.09085
5801.66338	0.09093
5799.73464	0.09064
5797.80589	0.09025
5795.87715	0.09022
5793.94840	0.09044
5792.01966	0.09053
5790.09091	0.09052
5788.16217	0.09070
5786.23343	0.09083
5784.30468	0.09047
5782.37594	0.09011
5780.44719	0.08988
5778.51845	0.08952
5776.58970	0.08946
5774.66096	0.08972
5772.73221	0.08976
5770.80347	0.08955
5768.87473	0.08937
5766.94598	0.08946
5765.01724	0.08978
5763.08849	0.09023
5761.15975	0.09061
5759.23100	0.09035
5757.30226	0.08974
5755.37351	0.08925
5753.44477	0.08882
5751.51603	0.08891
5749.58728	0.08946
5747.65854	0.08947
5745.72979	0.08911
5743.80105	0.08906
5741.87230	0.08896
5739.94356	0.08865
5738.01481	0.08854
5736.08607	0.08862
5734.15732	0.08885
5732.22858	0.08912
5730.29984	0.08944
5728.37109	0.08985
5726.44235	0.09027
5724.51360	0.09012
5722.58486	0.08930
5720.65611	0.08874
5718.72737	0.08871
5716.79862	0.08887
5714.86988	0.08929
5712.94114	0.08965
5711.01239	0.08969
5709.08365	0.08944
5707.15490	0.08868
5705.22616	0.08779
5703.29741	0.08760
5701.36867	0.08823
5699.43992	0.08899
5697.51118	0.08932
5695.58244	0.08942
5693.65369	0.08964
5691.72495	0.08970
5689.79620	0.08914
5687.86746	0.08842
5685.93871	0.08836
5684.00997	0.08879
5682.08122	0.08886
5680.15248	0.08864
5678.22374	0.08872
5676.29499	0.08875
5674.36625	0.08825
5672.43750	0.08768
5670.50876	0.08760
5668.58001	0.08761
5666.65127	0.08746
5664.72252	0.08779
5662.79378	0.08846
5660.86503	0.08854
5658.93629	0.08783
5657.00755	0.08707
5655.07880	0.08683
5653.15006	0.08686
5651.22131	0.08685
5649.29257	0.08698
5647.36382	0.08746
5645.43508	0.08814
5643.50633	0.08859
5641.57759	0.08854
5639.64885	0.08800
5637.72010	0.08758
5635.79136	0.08773
5633.86261	0.08781
5631.93387	0.08752
5630.00512	0.08729
5628.07638	0.08698
5626.14763	0.08683
5624.21889	0.08758
5622.29015	0.08857
5620.36140	0.08874
5618.43266	0.08847
5616.50391	0.08843
5614.57517	0.08832
5612.64642	0.08775
5610.71768	0.08724
5608.78893	0.08740
5606.86019	0.08783
5604.93144	0.08795
5603.00270	0.08806
5601.07396	0.08825
5599.14521	0.08808
5597.21647	0.08768
5595.28772	0.08751
5593.35898	0.08731
5591.43023	0.08691
5589.50149	0.08705
5587.57274	0.08778
5585.64400	0.08830
5583.71526	0.08825
5581.78651	0.08781
5579.85777	0.08742
5577.92902	0.08709
5576.00028	0.08670
5574.07153	0.08643
5572.14279	0.08632
5570.21404	0.08635
5568.28530	0.08618
5566.35656	0.08587
5564.42781	0.08611
5562.49907	0.08660
5560.57032	0.08676
5558.64158	0.08672
5556.71283	0.08658
5554.78409	0.08623
5552.85534	0.08585
5550.92660	0.08575
5548.99786	0.08615
5547.06911	0.08676
5545.14037	0.08711
5543.21162	0.08707
5541.28288	0.08669
5539.35413	0.08600
5537.42539	0.08507
5535.49664	0.08446
5533.56790	0.08483
5531.63915	0.08571
5529.71041	0.08642
5527.78167	0.08680
5525.85292	0.08701
5523.92418	0.08723
5521.99543	0.08734
5520.06669	0.08729
5518.13794	0.08712
5516.20920	0.08670
5514.28045	0.08624
5512.35171	0.08626
5510.42297	0.08654
5508.49422	0.08662
5506.56548	0.08660
5504.63673	0.08627
5502.70799	0.08563
5500.77924	0.08545
5498.85050	0.08572
5496.92175	0.08584
5494.99301	0.08565
5493.06427	0.08547
5491.13552	0.08583
5489.20678	0.08630
5487.27803	0.08594
5485.34929	0.08527
5483.42054	0.08510
5481.49180	0.08506
5479.56305	0.08501
5477.63431	0.08552
5475.70557	0.08632
5473.77682	0.08671
5471.84808	0.08673
5469.91933	0.08634
5467.99059	0.08556
5466.06184	0.08511
5464.13310	0.08550
5462.20435	0.08640
5460.27561	0.08671
5458.34686	0.08597
5456.41812	0.08499
5454.48938	0.08442
5452.56063	0.08449
5450.63189	0.08504
5448.70314	0.08565
5446.77440	0.08601
5444.84565	0.08584
5442.91691	0.08530
5440.98816	0.08484
5439.05942	0.08462
5437.13068	0.08467
5435.20193	0.08481
5433.27319	0.08453
5431.34444	0.08426
5429.41570	0.08484
5427.48695	0.08564
5425.55821	0.08582
5423.62946	0.08577
5421.70072	0.08558
5419.77198	0.08501
5417.84323	0.08458
5415.91449	0.08472
5413.98574	0.08491
5412.05700	0.08477
5410.12825	0.08468
5408.19951	0.08484
5406.27076	0.08496
5404.34202	0.08495
5402.41328	0.08496
5400.48453	0.08497
5398.55579	0.08486
5396.62704	0.08473
5394.69830	0.08472
5392.76955	0.08484
5390.84081	0.08485
5388.91206	0.08498
5386.98332	0.08553
5385.05457	0.08604
5383.12583	0.08614
5381.19709	0.08585
5379.26834	0.08516
5377.33960	0.08472
5375.41085	0.08524
5373.48211	0.08579
5371.55336	0.08565
5369.62462	0.08514
5367.69587	0.08436
5365.76713	0.08385
5363.83839	0.08391
5361.90964	0.08394
5359.98090	0.08409
5358.05215	0.08448
5356.12341	0.08443
5354.19466	0.08400
5352.26592	0.08387
5350.33717	0.08395
5348.40843	0.08405
5346.47969	0.08424
5344.55094	0.08444
5342.62220	0.08468
5340.69345	0.08489
5338.76471	0.08478
5336.83596	0.08453
5334.90722	0.08439
5332.97847	0.08420
5331.04973	0.08402
5329.12099	0.08416
5327.19224	0.08436
5325.26350	0.08418
5323.33475	0.08380
5321.40601	0.08363
5319.47726	0.08384
5317.54852	0.08418
5315.61977	0.08435
5313.69103	0.08434
5311.76228	0.08422
5309.83354	0.08411
5307.90480	0.08421
5305.97605	0.08469
5304.04731	0.08514
5302.11856	0.08496
5300.18982	0.08448
5298.26107	0.08439
5296.33233	0.08449
5294.40358	0.08439
5292.47484	0.08420
5290.54610	0.08408
5288.61735	0.08380
5286.68861	0.08357
5284.75986	0.08407
5282.83112	0.08489
5280.90237	0.08504
5278.97363	0.08437
5277.04488	0.08375
5275.11614	0.08374
5273.18740	0.08397
5271.25865	0.08392
5269.32991	0.08336
5267.40116	0.08274
5265.47242	0.08257
5263.54367	0.08269
5261.61493	0.08283
5259.68618	0.08270
5257.75744	0.08242
5255.82869	0.08255
5253.89995	0.08283
5251.97121	0.08269
5250.04246	0.08255
5248.11372	0.08275
5246.18497	0.08315
5244.25623	0.08373
5242.32748	0.08422
5240.39874	0.08406
5238.46999	0.08339
5236.54125	0.08304
5234.61251	0.08322
5232.68376	0.08317
5230.75502	0.08270
5228.82627	0.08226
5226.89753	0.08211
5224.96878	0.08233
5223.04004	0.08291
5221.11129	0.08351
5219.18255	0.08362
5217.25381	0.08328
5215.32506	0.08304
5213.39632	0.08307
5211.46757	0.08304
5209.53883	0.08301
5207.61008	0.08314
5205.68134	0.08314
5203.75259	0.08281
5201.82385	0.08243
5199.89511	0.08231
5197.96636	0.08248
5196.03762	0.08272
5194.10887	0.08274
5192.18013	0.08237
5190.25138	0.08204
5188.32264	0.08220
5186.39389	0.08260
5184.46515	0.08289
5182.53640	0.08284
5180.60766	0.08242
5178.67892	0.08206
5176.75017	0.08215
5174.82143	0.08231
5172.89268	0.08209
5170.96394	0.08174
5169.03519	0.08137
5167.10645	0.08098
5165.17770	0.08107
5163.24896	0.08170
5161.32022	0.08215
5159.39147	0.08221
5157.46273	0.08237
5155.53398	0.08246
5153.60524	0.08206
5151.67649	0.08169
5149.74775	0.08163
5147.81900	0.08151
5145.89026	0.08142
5143.96152	0.08159
5142.03277	0.08182
5140.10403	0.08175
5138.17528	0.08134
5136.24654	0.08097
5134.31779	0.08085
5132.38905	0.08100
5130.46030	0.08139
5128.53156	0.08161
5126.60282	0.08144
5124.67407	0.08143
5122.74533	0.08179
5120.81658	0.08204
5118.88784	0.08205
5116.95909	0.08184
5115.03035	0.08154
5113.10160	0.08157
5111.17286	0.08192
5109.24411	0.08224
5107.31537	0.08238
5105.38663	0.08222
5103.45788	0.08187
5101.52914	0.08160
5099.60039	0.08133
5097.67165	0.08092
5095.74290	0.08055
5093.81416	0.08036
5091.88541	0.08038
5089.95667	0.08070
5088.02793	0.08093
5086.09918	0.08087
5084.17044	0.08114
5082.24169	0.08174
5080.31295	0.08170
5078.38420	0.08091
5076.45546	0.08051
5074.52671	0.08101
5072.59797	0.08146
5070.66923	0.08131
5068.74048	0.08104
5066.81174	0.08084
5064.88299	0.08052
5062.95425	0.08011
5061.02550	0.07977
5059.09676	0.07985
5057.16801	0.08040
5055.23927	0.08095
5053.31053	0.08133
5051.38178	0.08152
5049.45304	0.08153
5047.52429	0.08150
5045.59555	0.08139
5043.66680	0.08111
5041.73806	0.08087
5039.80931	0.08082
5037.88057	0.08076
5035.95182	0.08065
5034.02308	0.08072
5032.09434	0.08092
5030.16559	0.08099
5028.23685	0.08081
5026.30810	0.08018
5024.37936	0.07945
5022.45061	0.07953
5020.52187	0.08028
5018.59312	0.08075
5016.66438	0.08104
5014.73564	0.08136
5012.80689	0.08118
5010.87815	0.08040
5008.94940	0.07975
5007.02066	0.07962
5005.09191	0.07967
5003.16317	0.07973
5001.23442	0.07994
4999.30568	0.08016
4997.37694	0.08008
4995.44819	0.07982
4993.51945	0.07965
4991.59070	0.07957
4989.66196	0.07953
4987.73321	0.07948
4985.80447	0.07951
4983.87572	0.07978
4981.94698	0.08002
4980.01824	0.08003
4978.08949	0.07988
4976.16075	0.07967
4974.23200	0.07975
4972.30326	0.08021
4970.37451	0.08062
4968.44577	0.08057
4966.51702	0.08005
4964.58828	0.07954
4962.65953	0.07949
4960.73079	0.07968
4958.80205	0.07967
4956.87330	0.07937
4954.94456	0.07927
4953.01581	0.07972
4951.08707	0.08020
4949.15832	0.08022
4947.22958	0.08001
4945.30083	0.07973
4943.37209	0.07924
4941.44335	0.07864
4939.51460	0.07838
4937.58586	0.07872
4935.65711	0.07930
4933.72837	0.07954
4931.79962	0.07939
4929.87088	0.07924
4927.94213	0.07931
4926.01339	0.07932
4924.08465	0.07931
4922.15590	0.07944
4920.22716	0.07938
4918.29841	0.07922
4916.36967	0.07940
4914.44092	0.07965
4912.51218	0.07945
4910.58343	0.07885
4908.65469	0.07839
4906.72594	0.07825
4904.79720	0.07828
4902.86846	0.07845
4900.93971	0.07873
4899.01097	0.07887
4897.08222	0.07876
4895.15348	0.07874
4893.22473	0.07898
4891.29599	0.07919
4889.36724	0.07930
4887.43850	0.07937
4885.50976	0.07929
4883.58101	0.07913
4881.65227	0.07889
4879.72352	0.07862
4877.79478	0.07851
4875.86603	0.07860
4873.93729	0.07877
4872.00854	0.07885
4870.07980	0.07881
4868.15106	0.07871
4866.22231	0.07886
4864.29357	0.07925
4862.36482	0.07931
4860.43608	0.07878
4858.50733	0.07820
4856.57859	0.07799
4854.64984	0.07795
4852.72110	0.07798
4850.79236	0.07823
4848.86361	0.07853
4846.93487	0.07873
4845.00612	0.07881
4843.07738	0.07863
4841.14863	0.07821
4839.21989	0.07781
4837.29114	0.07768
4835.36240	0.07794
4833.43365	0.07832
4831.50491	0.07833
4829.57617	0.07821
4827.64742	0.07840
4825.71868	0.07867
4823.78993	0.07864
4821.86119	0.07836
4819.93244	0.07827
4818.00370	0.07854
4816.07495	0.07882
4814.14621	0.07880
4812.21747	0.07839
4810.28872	0.07798
4808.35998	0.07807
4806.43123	0.07828
4804.50249	0.07822
4802.57374	0.07814
4800.64500	0.07806
4798.71625	0.07781
4796.78751	0.07761
4794.85877	0.07777
4792.93002	0.07809
4791.00128	0.07789
4789.07253	0.07738
4787.14379	0.07731
4785.21504	0.07761
4783.28630	0.07785
4781.35755	0.07786
4779.42881	0.07758
4777.50007	0.07729
4775.57132	0.07725
4773.64258	0.07754
4771.71383	0.07797
4769.78509	0.07814
4767.85634	0.07804
4765.92760	0.07788
4763.99885	0.07773
4762.07011	0.07741
4760.14136	0.07695
4758.21262	0.07664
4756.28388	0.07668
4754.35513	0.07705
4752.42639	0.07753
4750.49764	0.07779
4748.56890	0.07760
4746.64015	0.07728
4744.71141	0.07716
4742.78266	0.07716
4740.85392	0.07719
4738.92518	0.07725
4736.99643	0.07732
4735.06769	0.07745
4733.13894	0.07741
4731.21020	0.07715
4729.28145	0.07701
4727.35271	0.07704
4725.42396	0.07715
4723.49522	0.07739
4721.56648	0.07735
4719.63773	0.07682
4717.70899	0.07637
4715.78024	0.07640
4713.85150	0.07663
4711.92275	0.07671
4709.99401	0.07668
4708.06526	0.07665
4706.13652	0.07647
4704.20778	0.07625
4702.27903	0.07624
4700.35029	0.07627
4698.42154	0.07616
4696.49280	0.07608
4694.56405	0.07608
4692.63531	0.07616
4690.70656	0.07634
4688.77782	0.07647
4686.84907	0.07638
4684.92033	0.07625
4682.99159	0.07638
4681.06284	0.07659
4679.13410	0.07672
4677.20535	0.07685
4675.27661	0.07673
4673.34786	0.07641
4671.41912	0.07640
4669.49037	0.07674
4667.56163	0.07701
4665.63289	0.07698
4663.70414	0.07666
4661.77540	0.07630
4659.84665	0.07604
4657.91791	0.07592
4655.98916	0.07595
4654.06042	0.07611
4652.13167	0.07633
4650.20293	0.07642
4648.27419	0.07622
4646.34544	0.07592
4644.41670	0.07577
4642.48795	0.07585
4640.55921	0.07612
4638.63046	0.07624
4636.70172	0.07605
4634.77297	0.07589
4632.84423	0.07568
4630.91549	0.07541
4628.98674	0.07563
4627.05800	0.07615
4625.12925	0.07637
4623.20051	0.07632
4621.27176	0.07608
4619.34302	0.07565
4617.41427	0.07557
4615.48553	0.07593
4613.55678	0.07617
4611.62804	0.07625
4609.69930	0.07646
4607.77055	0.07665
4605.84181	0.07644
4603.91306	0.07597
4601.98432	0.07577
4600.05557	0.07592
4598.12683	0.07608
4596.19808	0.07605
4594.26934	0.07594
4592.34060	0.07579
4590.41185	0.07558
4588.48311	0.07555
4586.55436	0.07571
4584.62562	0.07579
4582.69687	0.07582
4580.76813	0.07582
4578.83938	0.07559
4576.91064	0.07524
4574.98190	0.07509
4573.05315	0.07519
4571.12441	0.07541
4569.19566	0.07564
4567.26692	0.07579
4565.33817	0.07584
4563.40943	0.07576
4561.48068	0.07565
4559.55194	0.07568
4557.62319	0.07587
4555.69445	0.07591
4553.76571	0.07541
4551.83696	0.07487
4549.90822	0.07503
4547.97947	0.07549
4546.05073	0.07556
4544.12198	0.07531
4542.19324	0.07512
4540.26449	0.07506
4538.33575	0.07482
4536.40701	0.07450
4534.47826	0.07456
4532.54952	0.07484
4530.62077	0.07491
4528.69203	0.07488
4526.76328	0.07487
4524.83454	0.07472
4522.90579	0.07456
4520.97705	0.07472
4519.04831	0.07501
4517.11956	0.07510
4515.19082	0.07494
4513.26207	0.07474
4511.33333	0.07491
4509.40458	0.07537
4507.47584	0.07557
4505.54709	0.07536
4503.61835	0.07498
4501.68961	0.07476
4499.76086	0.07474
4497.83212	0.07476
4495.90337	0.07478
4493.97463	0.07474
4492.04588	0.07456
4490.11714	0.07435
4488.18839	0.07400
4486.25965	0.07362
4484.33090	0.07367
4482.40216	0.07405
4480.47342	0.07435
4478.54467	0.07450
4476.61593	0.07464
4474.68718	0.07476
4472.75844	0.07473
4470.82969	0.07455
4468.90095	0.07449
4466.97220	0.07474
4465.04346	0.07498
4463.11472	0.07489
4461.18597	0.07461
4459.25723	0.07437
4457.32848	0.07431
4455.39974	0.07436
4453.47099	0.07435
4451.54225	0.07423
4449.61350	0.07404
4447.68476	0.07398
4445.75602	0.07406
4443.82727	0.07408
4441.89853	0.07402
4439.96978	0.07410
4438.04104	0.07414
4436.11229	0.07376
4434.18355	0.07330
4432.25480	0.07324
4430.32606	0.07341
4428.39732	0.07361
4426.46857	0.07387
4424.53983	0.07397
4422.61108	0.07372
4420.68234	0.07343
4418.75359	0.07339
4416.82485	0.07358
4414.89610	0.07391
4412.96736	0.07413
4411.03861	0.07402
4409.10987	0.07381
4407.18113	0.07383
4405.25238	0.07386
4403.32364	0.07376
4401.39489	0.07375
4399.46615	0.07373
4397.53740	0.07354
4395.60866	0.07352
4393.67991	0.07385
4391.75117	0.07410
4389.82243	0.07410
4387.89368	0.07387
4385.96494	0.07345
4384.03619	0.07304
4382.10745	0.07282
4380.17870	0.07282
4378.24996	0.07299
4376.32121	0.07317
4374.39247	0.07324
4372.46373	0.07320
4370.53498	0.07310
4368.60624	0.07304
4366.67749	0.07301
4364.74875	0.07284
4362.82000	0.07260
4360.89126	0.07268
4358.96251	0.07319
4357.03377	0.07367
4355.10503	0.07378
4353.17628	0.07360
4351.24754	0.07328
4349.31879	0.07307
4347.39005	0.07314
4345.46130	0.07327
4343.53256	0.07329
4341.60381	0.07330
4339.67507	0.07325
4337.74632	0.07307
4335.81758	0.07283
4333.88884	0.07273
4331.96009	0.07287
4330.03135	0.07309
4328.10260	0.07310
4326.17386	0.07288
4324.24511	0.07271
4322.31637	0.07278
4320.38762	0.07295
4318.45888	0.07300
4316.53014	0.07294
4314.60139	0.07279
4312.67265	0.07267
4310.74390	0.07268
4308.81516	0.07274
4306.88641	0.07287
4304.95767	0.07300
4303.02892	0.07291
4301.10018	0.07269
4299.17144	0.07250
4297.24269	0.07246
4295.31395	0.07275
4293.38520	0.07317
4291.45646	0.07322
4289.52771	0.07292
4287.59897	0.07273
4285.67022	0.07267
4283.74148	0.07251
4281.81273	0.07238
4279.88399	0.07252
4277.95525	0.07283
4276.02650	0.07292
4274.09776	0.07262
4272.16901	0.07227
4270.24027	0.07230
4268.31152	0.07254
4266.38278	0.07258
4264.45403	0.07248
4262.52529	0.07233
4260.59655	0.07222
4258.66780	0.07246
4256.73906	0.07271
4254.81031	0.07259
4252.88157	0.07246
4250.95282	0.07248
4249.02408	0.07236
4247.09533	0.07214
4245.16659	0.07216
4243.23785	0.07233
4241.30910	0.07241
4239.38036	0.07243
4237.45161	0.07241
4235.52287	0.07242
4233.59412	0.07246
4231.66538	0.07239
4229.73663	0.07224
4227.80789	0.07212
4225.87915	0.07200
4223.95040	0.07186
4222.02166	0.07183
4220.09291	0.07186
4218.16417	0.07182
4216.23542	0.07180
4214.30668	0.07178
4212.37793	0.07169
4210.44919	0.07162
4208.52044	0.07166
4206.59170	0.07174
4204.66296	0.07173
4202.73421	0.07172
4200.80547	0.07179
4198.87672	0.07175
4196.94798	0.07169
4195.01923	0.07187
4193.09049	0.07210
4191.16174	0.07210
4189.23300	0.07189
4187.30426	0.07167
4185.37551	0.07160
4183.44677	0.07171
4181.51802	0.07194
4179.58928	0.07209
4177.66053	0.07195
4175.73179	0.07168
4173.80304	0.07157
4171.87430	0.07161
4169.94556	0.07172
4168.01681	0.07181
4166.08807	0.07174
4164.15932	0.07155
4162.23058	0.07151
4160.30183	0.07166
4158.37309	0.07166
4156.44434	0.07139
4154.51560	0.07114
4152.58686	0.07111
4150.65811	0.07113
4148.72937	0.07108
4146.80062	0.07105
4144.87188	0.07098
4142.94313	0.07090
4141.01439	0.07098
4139.08564	0.07120
4137.15690	0.07132
4135.22815	0.07131
4133.29941	0.07126
4131.37067	0.07114
4129.44192	0.07104
4127.51318	0.07104
4125.58443	0.07104
4123.65569	0.07107
4121.72694	0.07130
4119.79820	0.07150
4117.86945	0.07141
4115.94071	0.07119
4114.01197	0.07105
4112.08322	0.07093
4110.15448	0.07079
4108.22573	0.07072
4106.29699	0.07084
4104.36824	0.07100
4102.43950	0.07106
4100.51075	0.07108
4098.58201	0.07106
4096.65327	0.07106
4094.72452	0.07117
4092.79578	0.07128
4090.86703	0.07136
4088.93829	0.07137
4087.00954	0.07120
4085.08080	0.07087
4083.15205	0.07060
4081.22331	0.07057
4079.29457	0.07061
4077.36582	0.07045
4075.43708	0.07027
4073.50833	0.07033
4071.57959	0.07052
4069.65084	0.07064
4067.72210	0.07060
4065.79335	0.07054
4063.86461	0.07070
4061.93586	0.07088
4060.00712	0.07082
4058.07838	0.07071
4056.14963	0.07068
4054.22089	0.07064
4052.29214	0.07055
4050.36340	0.07034
4048.43465	0.07025
4046.50591	0.07051
4044.57716	0.07081
4042.64842	0.07075
4040.71968	0.07050
4038.79093	0.07041
4036.86219	0.07045
4034.93344	0.07039
4033.00470	0.07015
4031.07595	0.06998
4029.14721	0.07014
4027.21846	0.07035
4025.28972	0.07038
4023.36098	0.07046
4021.43223	0.07059
4019.50349	0.07032
4017.57474	0.06973
4015.64600	0.06949
4013.71725	0.06981
4011.78851	0.07008
4009.85976	0.07004
4007.93102	0.06996
4006.00228	0.06998
4004.07353	0.07006
4002.14479	0.07010
4000.21604	0.07002
3998.28730	0.06984
3996.35855	0.06978
3994.42981	0.06990
3992.50106	0.06999
3990.57232	0.07000
3988.64357	0.07005
3986.71483	0.07005
3984.78609	0.07009
3982.85734	0.07031
3980.92860	0.07029
3978.99985	0.06994
3977.07111	0.06979
3975.14236	0.06999
3973.21362	0.07020
3971.28487	0.07007
3969.35613	0.06963
3967.42739	0.06932
3965.49864	0.06941
3963.56990	0.06967
3961.64115	0.06976
3959.71241	0.06962
3957.78366	0.06941
3955.85492	0.06934
3953.92617	0.06949
3951.99743	0.06962
3950.06869	0.06953
3948.13994	0.06934
3946.21120	0.06932
3944.28245	0.06950
3942.35371	0.06951
3940.42496	0.06924
3938.49622	0.06910
3936.56747	0.06930
3934.63873	0.06953
3932.70998	0.06961
3930.78124	0.06960
3928.85250	0.06961
3926.92375	0.06967
3924.99501	0.06969
3923.06626	0.06959
3921.13752	0.06950
3919.20877	0.06956
3917.28003	0.06962
3915.35128	0.06939
3913.42254	0.06899
3911.49380	0.06878
3909.56505	0.06887
3907.63631	0.06898
3905.70756	0.06907
3903.77882	0.06920
3901.85007	0.06919
3899.92133	0.06912
3897.99258	0.06912
3896.06384	0.06905
3894.13510	0.06893
3892.20635	0.06891
3890.27761	0.06890
3888.34886	0.06881
3886.42012	0.06867
3884.49137	0.06861
3882.56263	0.06878
3880.63388	0.06914
3878.70514	0.06930
3876.77640	0.06920
3874.84765	0.06910
3872.91891	0.06908
3870.99016	0.06907
3869.06142	0.06915
3867.13267	0.06928
3865.20393	0.06932
3863.27518	0.06918
3861.34644	0.06892
3859.41769	0.06870
3857.48895	0.06852
3855.56021	0.06844
3853.63146	0.06872
3851.70272	0.06905
3849.77397	0.06902
3847.84523	0.06890
3845.91648	0.06902
3843.98774	0.06931
3842.05899	0.06938
3840.13025	0.06920
3838.20151	0.06898
3836.27276	0.06901
3834.34402	0.06931
3832.41527	0.06933
3830.48653	0.06888
3828.55778	0.06855
3826.62904	0.06866
3824.70029	0.06883
3822.77155	0.06888
3820.84281	0.06892
3818.91406	0.06892
3816.98532	0.06887
3815.05657	0.06878
3813.12783	0.06863
3811.19908	0.06852
3809.27034	0.06860
3807.34159	0.06881
3805.41285	0.06880
3803.48411	0.06864
3801.55536	0.06862
3799.62662	0.06865
3797.69787	0.06869
3795.76913	0.06895
3793.84038	0.06920
3791.91164	0.06916
3789.98289	0.06883
3788.05415	0.06855
3786.12540	0.06854
3784.19666	0.06858
3782.26792	0.06846
3780.33917	0.06836
3778.41043	0.06837
3776.48168	0.06835
3774.55294	0.06822
3772.62419	0.06797
3770.69545	0.06799
3768.76670	0.06837
3766.83796	0.06853
3764.90922	0.06833
3762.98047	0.06816
3761.05173	0.06819
3759.12298	0.06822
3757.19424	0.06806
3755.26549	0.06800
3753.33675	0.06826
3751.40800	0.06844
3749.47926	0.06806
3747.55052	0.06776
3745.62177	0.06778
3743.69303	0.06799
3741.76428	0.06826
3739.83554	0.06848
3737.90679	0.06870
3735.97805	0.06888
3734.04930	0.06885
3732.12056	0.06865
3730.19182	0.06836
3728.26307	0.06814
3726.33433	0.06822
3724.40558	0.06855
3722.47684	0.06866
3720.54809	0.06840
3718.61935	0.06798
3716.69060	0.06767
3714.76186	0.06768
3712.83311	0.06813
3710.90437	0.06851
3708.97563	0.06827
3707.04688	0.06805
3705.11814	0.06812
3703.18939	0.06817
3701.26065	0.06797
3699.33190	0.06777
3697.40316	0.06768
3695.47441	0.06757
3693.54567	0.06753
3691.61693	0.06762
3689.68818	0.06767
3687.75944	0.06766
3685.83069	0.06753
3683.90195	0.06725
3681.97320	0.06706
3680.04446	0.06723
3678.11571	0.06768
3676.18697	0.06803
3674.25823	0.06778
3672.32948	0.06733
3670.40074	0.06717
3668.47199	0.06705
3666.54325	0.06679
3664.61450	0.06657
3662.68576	0.06654
3660.75701	0.06658
3658.82827	0.06654
3656.89953	0.06658
3654.97078	0.06673
3653.04204	0.06676
3651.11329	0.06670
3649.18455	0.06665
3647.25580	0.06678
3645.32706	0.06694
3643.39831	0.06692
3641.46957	0.06679
3639.54082	0.06663
3637.61208	0.06647
3635.68334	0.06641
3633.75459	0.06645
3631.82585	0.06657
3629.89710	0.06693
3627.96836	0.06712
3626.03961	0.06677
3624.11087	0.06644
3622.18212	0.06640
3620.25338	0.06661
3618.32464	0.06686
3616.39589	0.06686
3614.46715	0.06671
3612.53840	0.06658
3610.60966	0.06646
3608.68091	0.06633
3606.75217	0.06632
3604.82342	0.06633
3602.89468	0.06632
3600.96594	0.06631
3599.03719	0.06625
3597.10845	0.06618
3595.17970	0.06624
3593.25096	0.06631
3591.32221	0.06630
3589.39347	0.06642
3587.46472	0.06647
3585.53598	0.06625
3583.60723	0.06617
3581.67849	0.06622
3579.74975	0.06616
3577.82100	0.06597
3575.89226	0.06571
3573.96351	0.06555
3572.03477	0.06567
3570.10602	0.06596
3568.17728	0.06608
3566.24853	0.06596
3564.31979	0.06580
3562.39105	0.06566
3560.46230	0.06553
3558.53356	0.06540
3556.60481	0.06530
3554.67607	0.06532
3552.74732	0.06537
3550.81858	0.06531
3548.88983	0.06521
3546.96109	0.06517
3545.03235	0.06522
3543.10360	0.06529
3541.17486	0.06526
3539.24611	0.06524
3537.31737	0.06540
3535.38862	0.06548
3533.45988	0.06530
3531.53113	0.06522
3529.60239	0.06543
3527.67365	0.06565
3525.74490	0.06561
3523.81616	0.06543
3521.88741	0.06525
3519.95867	0.06509
3518.02992	0.06504
3516.10118	0.06506
3514.17243	0.06500
3512.24369	0.06499
3510.31494	0.06515
3508.38620	0.06525
3506.45746	0.06515
3504.52871	0.06505
3502.59997	0.06511
3500.67122	0.06525
3498.74248	0.06522
3496.81373	0.06502
3494.88499	0.06483
3492.95624	0.06476
3491.02750	0.06481
3489.09876	0.06492
3487.17001	0.06498
3485.24127	0.06485
3483.31252	0.06469
3481.38378	0.06473
3479.45503	0.06489
3477.52629	0.06493
3475.59754	0.06478
3473.66880	0.06463
3471.74006	0.06468
3469.81131	0.06473
3467.88257	0.06451
3465.95382	0.06435
3464.02508	0.06453
3462.09633	0.06468
3460.16759	0.06465
3458.23884	0.06462
3456.31010	0.06459
3454.38136	0.06457
3452.45261	0.06466
3450.52387	0.06482
3448.59512	0.06497
3446.66638	0.06494
3444.73763	0.06467
3442.80889	0.06444
3440.88014	0.06440
3438.95140	0.06449
3437.02265	0.06460
3435.09391	0.06457
3433.16517	0.06443
3431.23642	0.06441
3429.30768	0.06449
3427.37893	0.06444
3425.45019	0.06432
3423.52144	0.06430
3421.59270	0.06431
3419.66395	0.06433
3417.73521	0.06441
3415.80647	0.06451
3413.87772	0.06458
3411.94898	0.06455
3410.02023	0.06439
3408.09149	0.06425
3406.16274	0.06419
3404.23400	0.06419
3402.30525	0.06423
3400.37651	0.06430
3398.44777	0.06430
3396.51902	0.06416
3394.59028	0.06400
3392.66153	0.06400
3390.73279	0.06423
3388.80404	0.06449
3386.87530	0.06456
3384.94655	0.06443
3383.01781	0.06431
3381.08907	0.06429
3379.16032	0.06431
3377.23158	0.06425
3375.30283	0.06425
3373.37409	0.06430
3371.44534	0.06427
3369.51660	0.06425
3367.58785	0.06426
3365.65911	0.06432
3363.73036	0.06440
3361.80162	0.06439
3359.87288	0.06426
3357.94413	0.06414
3356.01539	0.06412
3354.08664	0.06422
3352.15790	0.06433
3350.22915	0.06431
3348.30041	0.06425
3346.37166	0.06434
3344.44292	0.06443
3342.51418	0.06432
3340.58543	0.06422
3338.65669	0.06430
3336.72794	0.06440
3334.79920	0.06445
3332.87045	0.06451
3330.94171	0.06457
3329.01296	0.06458
3327.08422	0.06455
3325.15548	0.06454
3323.22673	0.06449
3321.29799	0.06436
3319.36924	0.06425
3317.44050	0.06420
3315.51175	0.06421
3313.58301	0.06430
3311.65426	0.06434
3309.72552	0.06430
3307.79678	0.06434
3305.86803	0.06453
3303.93929	0.06467
3302.01054	0.06456
3300.08180	0.06439
3298.15305	0.06438
3296.22431	0.06445
3294.29556	0.06445
3292.36682	0.06439
3290.43807	0.06439
3288.50933	0.06441
3286.58059	0.06428
3284.65184	0.06405
3282.72310	0.06398
3280.79435	0.06410
3278.86561	0.06414
3276.93686	0.06402
3275.00812	0.06396
3273.07937	0.06413
3271.15063	0.06433
3269.22189	0.06440
3267.29314	0.06444
3265.36440	0.06448
3263.43565	0.06445
3261.50691	0.06443
3259.57816	0.06450
3257.64942	0.06453
3255.72067	0.06440
3253.79193	0.06422
3251.86319	0.06410
3249.93444	0.06404
3248.00570	0.06404
3246.07695	0.06416
3244.14821	0.06435
3242.21946	0.06447
3240.29072	0.06439
3238.36197	0.06415
3236.43323	0.06394
3234.50448	0.06384
3232.57574	0.06387
3230.64700	0.06401
3228.71825	0.06413
3226.78951	0.06411
3224.86076	0.06400
3222.93202	0.06391
3221.00327	0.06381
3219.07453	0.06378
3217.14578	0.06386
3215.21704	0.06392
3213.28830	0.06391
3211.35955	0.06396
3209.43081	0.06406
3207.50206	0.06410
3205.57332	0.06404
3203.64457	0.06390
3201.71583	0.06380
3199.78708	0.06374
3197.85834	0.06362
3195.92960	0.06355
3194.00085	0.06364
3192.07211	0.06380
3190.14336	0.06393
3188.21462	0.06401
3186.28587	0.06402
3184.35713	0.06389
3182.42838	0.06372
3180.49964	0.06361
3178.57090	0.06361
3176.64215	0.06365
3174.71341	0.06364
3172.78466	0.06355
3170.85592	0.06355
3168.92717	0.06367
3166.99843	0.06375
3165.06968	0.06371
3163.14094	0.06361
3161.21219	0.06354
3159.28345	0.06356
3157.35471	0.06362
3155.42596	0.06374
3153.49722	0.06394
3151.56847	0.06401
3149.63973	0.06387
3147.71098	0.06373
3145.78224	0.06378
3143.85349	0.06388
3141.92475	0.06384
[truncated: 1,370 more rows]
