# Supplementary material for: Ultrathin 2 nm gold as impedance-matched absorber for infrared light
Source: Nat Commun. 2020 May 1;11:2161. doi: 10.1038/s41467-020-15762-3 (PMC7195431; doi:10.1038/s41467-020-15762-3)
Supplement: Supplementary file 3 — Source Data [file 41467_2020_15762_MOESM3_ESM.zip › SOURCE DATA/Fig.4 -Thinfilm optical measurements and dataprocessing/0,35-Au-Cu-TRA.dpt]

6997.48496	0.64892
6995.55621	0.65128
6993.62747	0.65247
6991.69872	0.65035
6989.76998	0.64771
6987.84123	0.64878
6985.91249	0.65269
6983.98374	0.65631
6982.05500	0.65840
6980.12626	0.65822
6978.19751	0.65581
6976.26877	0.65244
6974.34002	0.65006
6972.41128	0.64963
6970.48253	0.65059
6968.55379	0.65270
6966.62504	0.65348
6964.69630	0.65056
6962.76756	0.64829
6960.83881	0.65037
6958.91007	0.65267
6956.98132	0.65255
6955.05258	0.65229
6953.12383	0.65177
6951.19509	0.65054
6949.26634	0.65040
6947.33760	0.65128
6945.40886	0.65262
6943.48011	0.65445
6941.55137	0.65489
6939.62262	0.65345
6937.69388	0.65148
6935.76513	0.64950
6933.83639	0.64871
6931.90764	0.64827
6929.97890	0.64597
6928.05015	0.64458
6926.12141	0.64643
6924.19267	0.64841
6922.26392	0.64823
6920.33518	0.64710
6918.40643	0.64723
6916.47769	0.64986
6914.54894	0.65363
6912.62020	0.65492
6910.69145	0.65222
6908.76271	0.64929
6906.83397	0.64939
6904.90522	0.65043
6902.97648	0.65059
6901.04773	0.65090
6899.11899	0.65069
6897.19024	0.64932
6895.26150	0.64877
6893.33275	0.65018
6891.40401	0.65265
6889.47527	0.65367
6887.54652	0.65155
6885.61778	0.64857
6883.68903	0.64742
6881.76029	0.64769
6879.83154	0.64850
6877.90280	0.65107
6875.97405	0.65533
6874.04531	0.65614
6872.11657	0.65242
6870.18782	0.65013
6868.25908	0.65094
6866.33033	0.65215
6864.40159	0.65265
6862.47284	0.65271
6860.54410	0.65298
6858.61535	0.65266
6856.68661	0.65172
6854.75786	0.65205
6852.82912	0.65350
6850.90038	0.65460
6848.97163	0.65424
6847.04289	0.65214
6845.11414	0.65111
6843.18540	0.65288
6841.25665	0.65404
6839.32791	0.65241
6837.39916	0.65060
6835.47042	0.65021
6833.54168	0.65043
6831.61293	0.65153
6829.68419	0.65287
6827.75544	0.65266
6825.82670	0.65234
6823.89795	0.65396
6821.96921	0.65551
6820.04046	0.65477
6818.11172	0.65272
6816.18298	0.65193
6814.25423	0.65282
6812.32549	0.65330
6810.39674	0.65305
6808.46800	0.65305
6806.53925	0.65324
6804.61051	0.65368
6802.68176	0.65358
6800.75302	0.65239
6798.82428	0.65180
6796.89553	0.65172
6794.96679	0.65066
6793.03804	0.64994
6791.10930	0.65077
6789.18055	0.65206
6787.25181	0.65253
6785.32306	0.65128
6783.39432	0.64985
6781.46557	0.65107
6779.53683	0.65269
6777.60809	0.65115
6775.67934	0.64864
6773.75060	0.64801
6771.82185	0.64869
6769.89311	0.64996
6767.96436	0.65191
6766.03562	0.65389
6764.10687	0.65426
6762.17813	0.65229
6760.24939	0.64919
6758.32064	0.64699
6756.39190	0.64679
6754.46315	0.64723
6752.53441	0.64660
6750.60566	0.64655
6748.67692	0.64899
6746.74817	0.65128
6744.81943	0.65072
6742.89069	0.64927
6740.96194	0.64919
6739.03320	0.65031
6737.10445	0.65113
6735.17571	0.65027
6733.24696	0.64850
6731.31822	0.64743
6729.38947	0.64824
6727.46073	0.65068
6725.53199	0.65201
6723.60324	0.65285
6721.67450	0.65509
6719.74575	0.65552
6717.81701	0.65347
6715.88826	0.65200
6713.95952	0.65105
6712.03077	0.64986
6710.10203	0.64941
6708.17328	0.64951
6706.24454	0.64926
6704.31580	0.64963
6702.38705	0.65044
6700.45831	0.64962
6698.52956	0.64817
6696.60082	0.64808
6694.67207	0.64825
6692.74333	0.64882
6690.81458	0.65205
6688.88584	0.65511
6686.95710	0.65367
6685.02835	0.65052
6683.09961	0.64972
6681.17086	0.65053
6679.24212	0.65118
6677.31337	0.65153
6675.38463	0.65182
6673.45588	0.65273
6671.52714	0.65401
6669.59840	0.65302
6667.66965	0.64981
6665.74091	0.64871
6663.81216	0.65048
6661.88342	0.65156
6659.95467	0.65179
6658.02593	0.65247
6656.09718	0.65196
6654.16844	0.65038
6652.23970	0.64938
6650.31095	0.64890
6648.38221	0.64936
6646.45346	0.65061
6644.52472	0.65089
6642.59597	0.64995
6640.66723	0.64907
6638.73848	0.64924
6636.80974	0.65066
6634.88099	0.65188
6632.95225	0.65145
6631.02351	0.65071
6629.09476	0.65095
6627.16602	0.65023
6625.23727	0.64814
6623.30853	0.64765
6621.37978	0.64924
6619.45104	0.65079
6617.52229	0.65114
6615.59355	0.65027
6613.66481	0.64978
6611.73606	0.65049
6609.80732	0.65068
6607.87857	0.65013
6605.94983	0.65029
6604.02108	0.65059
6602.09234	0.65029
6600.16359	0.65035
6598.23485	0.65117
6596.30611	0.65136
6594.37736	0.65027
6592.44862	0.64988
6590.51987	0.65157
6588.59113	0.65376
6586.66238	0.65437
6584.73364	0.65286
6582.80489	0.65063
6580.87615	0.64923
6578.94740	0.64911
6577.01866	0.65005
6575.08992	0.65076
6573.16117	0.65075
6571.23243	0.65153
6569.30368	0.65311
6567.37494	0.65292
6565.44619	0.65091
6563.51745	0.64973
6561.58870	0.64929
6559.65996	0.64869
6557.73122	0.64848
6555.80247	0.64835
6553.87373	0.64830
6551.94498	0.64890
6550.01624	0.64965
6548.08749	0.64990
6546.15875	0.64903
6544.23000	0.64752
6542.30126	0.64724
6540.37252	0.64867
6538.44377	0.65037
6536.51503	0.65124
6534.58628	0.65152
6532.65754	0.65099
6530.72879	0.64898
6528.80005	0.64713
6526.87130	0.64790
6524.94256	0.64990
6523.01382	0.65030
6521.08507	0.65023
6519.15633	0.65074
6517.22758	0.64971
6515.29884	0.64785
6513.37009	0.64836
6511.44135	0.65058
6509.51260	0.65205
6507.58386	0.65191
6505.65511	0.65021
6503.72637	0.64891
6501.79763	0.64946
6499.86888	0.64959
6497.94014	0.64855
6496.01139	0.64862
6494.08265	0.64937
6492.15390	0.64860
6490.22516	0.64783
6488.29641	0.64910
6486.36767	0.65056
6484.43893	0.65100
6482.51018	0.65122
6480.58144	0.65118
6478.65269	0.65101
6476.72395	0.65090
6474.79520	0.65008
6472.86646	0.64846
6470.93771	0.64827
6469.00897	0.65085
6467.08023	0.65369
6465.15148	0.65476
6463.22274	0.65456
6461.29399	0.65340
6459.36525	0.65138
6457.43650	0.64906
6455.50776	0.64696
6453.57901	0.64581
6451.65027	0.64598
6449.72153	0.64643
6447.79278	0.64638
6445.86404	0.64688
6443.93529	0.64891
6442.00655	0.65178
6440.07780	0.65315
6438.14906	0.65182
6436.22031	0.65002
6434.29157	0.64987
6432.36282	0.65071
6430.43408	0.65095
6428.50534	0.65045
6426.57659	0.64989
6424.64785	0.64884
6422.71910	0.64746
6420.79036	0.64706
6418.86161	0.64765
6416.93287	0.64822
6415.00412	0.64827
6413.07538	0.64856
6411.14664	0.64965
6409.21789	0.65044
6407.28915	0.65002
6405.36040	0.64921
6403.43166	0.64857
6401.50291	0.64725
6399.57417	0.64588
6397.64542	0.64625
6395.71668	0.64761
6393.78794	0.64824
6391.85919	0.64780
6389.93045	0.64732
6388.00170	0.64773
6386.07296	0.64915
6384.14421	0.65174
6382.21547	0.65353
6380.28672	0.65231
6378.35798	0.65002
6376.42924	0.64897
6374.50049	0.64863
6372.57175	0.64824
6370.64300	0.64833
6368.71426	0.64969
6366.78551	0.65151
6364.85677	0.65221
6362.92802	0.65147
6360.99928	0.64998
6359.07053	0.64909
6357.14179	0.64921
6355.21305	0.64911
6353.28430	0.64799
6351.35556	0.64675
6349.42681	0.64677
6347.49807	0.64733
6345.56932	0.64676
6343.64058	0.64626
6341.71183	0.64776
6339.78309	0.65017
6337.85435	0.65124
6335.92560	0.65028
6333.99686	0.64891
6332.06811	0.64883
6330.13937	0.64889
6328.21062	0.64792
6326.28188	0.64768
6324.35313	0.64870
6322.42439	0.64939
6320.49565	0.64945
6318.56690	0.64908
6316.63816	0.64898
6314.70941	0.64993
6312.78067	0.65082
6310.85192	0.65078
6308.92318	0.65020
6306.99443	0.64970
6305.06569	0.64921
6303.13695	0.64791
6301.20820	0.64704
6299.27946	0.64792
6297.35071	0.64853
6295.42197	0.64797
6293.49322	0.64748
6291.56448	0.64723
6289.63573	0.64783
6287.70699	0.64939
6285.77824	0.64985
6283.84950	0.64879
6281.92076	0.64769
6279.99201	0.64756
6278.06327	0.64821
6276.13452	0.64814
6274.20578	0.64712
6272.27703	0.64667
6270.34829	0.64729
6268.41954	0.64823
6266.49080	0.64926
6264.56206	0.64996
6262.63331	0.64930
6260.70457	0.64828
6258.77582	0.64814
6256.84708	0.64859
6254.91833	0.64995
6252.98959	0.65147
6251.06084	0.65142
6249.13210	0.65033
6247.20336	0.64986
6245.27461	0.65020
6243.34587	0.65042
6241.41712	0.65007
6239.48838	0.64969
6237.55963	0.65022
6235.63089	0.65127
6233.70214	0.65145
6231.77340	0.65063
6229.84465	0.64984
6227.91591	0.64982
6225.98717	0.65017
6224.05842	0.64996
6222.12968	0.64927
6220.20093	0.64887
6218.27219	0.64897
6216.34344	0.64874
6214.41470	0.64740
6212.48595	0.64669
6210.55721	0.64855
6208.62847	0.65086
6206.69972	0.65075
6204.77098	0.64845
6202.84223	0.64624
6200.91349	0.64588
6198.98474	0.64661
6197.05600	0.64657
6195.12725	0.64632
6193.19851	0.64774
6191.26977	0.65015
6189.34102	0.65120
6187.41228	0.65006
6185.48353	0.64808
6183.55479	0.64768
6181.62604	0.64942
6179.69730	0.65102
6177.76855	0.65079
6175.83981	0.64927
6173.91107	0.64798
6171.98232	0.64741
6170.05358	0.64738
6168.12483	0.64810
6166.19609	0.64887
6164.26734	0.64899
6162.33860	0.64926
6160.40985	0.64962
6158.48111	0.64921
6156.55236	0.64827
6154.62362	0.64741
6152.69488	0.64704
6150.76613	0.64677
6148.83739	0.64635
6146.90864	0.64688
6144.97990	0.64892
6143.05115	0.65081
6141.12241	0.65138
6139.19366	0.65139
6137.26492	0.65053
6135.33618	0.64840
6133.40743	0.64695
6131.47869	0.64739
6129.54994	0.64846
6127.62120	0.64850
6125.69245	0.64766
6123.76371	0.64696
6121.83496	0.64639
6119.90622	0.64592
6117.97748	0.64603
6116.04873	0.64695
6114.11999	0.64825
6112.19124	0.64913
6110.26250	0.64920
6108.33375	0.64863
6106.40501	0.64771
6104.47626	0.64725
6102.54752	0.64772
6100.61878	0.64816
6098.69003	0.64798
6096.76129	0.64792
6094.83254	0.64802
6092.90380	0.64754
6090.97505	0.64678
6089.04631	0.64664
6087.11756	0.64751
6085.18882	0.64877
6083.26007	0.64931
6081.33133	0.64937
6079.40259	0.64900
6077.47384	0.64768
6075.54510	0.64694
6073.61635	0.64759
6071.68761	0.64843
6069.75886	0.64889
6067.83012	0.64868
6065.90137	0.64755
6063.97263	0.64619
6062.04389	0.64586
6060.11514	0.64687
6058.18640	0.64791
6056.25765	0.64813
6054.32891	0.64809
6052.40016	0.64826
6050.47142	0.64825
6048.54267	0.64750
6046.61393	0.64610
6044.68519	0.64538
6042.75644	0.64631
6040.82770	0.64780
6038.89895	0.64877
6036.97021	0.64915
6035.04146	0.64902
6033.11272	0.64906
6031.18397	0.64963
6029.25523	0.64955
6027.32649	0.64795
6025.39774	0.64651
6023.46900	0.64715
6021.54025	0.64853
6019.61151	0.64830
6017.68276	0.64724
6015.75402	0.64760
6013.82527	0.64880
6011.89653	0.64816
6009.96778	0.64622
6008.03904	0.64612
6006.11030	0.64724
6004.18155	0.64715
6002.25281	0.64663
6000.32406	0.64700
5998.39532	0.64783
5996.46657	0.64838
5994.53783	0.64816
5992.60908	0.64698
5990.68034	0.64533
5988.75160	0.64463
5986.82285	0.64525
5984.89411	0.64614
5982.96536	0.64667
5981.03662	0.64687
5979.10787	0.64708
5977.17913	0.64785
5975.25038	0.64894
5973.32164	0.64942
5971.39290	0.64916
5969.46415	0.64865
5967.53541	0.64825
5965.60666	0.64842
5963.67792	0.64898
5961.74917	0.64912
5959.82043	0.64877
5957.89168	0.64836
5955.96294	0.64817
5954.03420	0.64790
5952.10545	0.64732
5950.17671	0.64652
5948.24796	0.64546
5946.31922	0.64481
5944.39047	0.64532
5942.46173	0.64630
5940.53298	0.64679
5938.60424	0.64660
5936.67549	0.64613
5934.74675	0.64555
5932.81801	0.64492
5930.88926	0.64502
5928.96052	0.64616
5927.03177	0.64738
5925.10303	0.64793
5923.17428	0.64786
5921.24554	0.64780
5919.31679	0.64751
5917.38805	0.64666
5915.45931	0.64628
5913.53056	0.64612
5911.60182	0.64531
5909.67307	0.64495
5907.74433	0.64550
5905.81558	0.64602
5903.88684	0.64602
5901.95809	0.64590
5900.02935	0.64660
5898.10061	0.64765
5896.17186	0.64767
5894.24312	0.64727
5892.31437	0.64764
5890.38563	0.64821
5888.45688	0.64798
5886.52814	0.64716
5884.59939	0.64626
5882.67065	0.64567
5880.74190	0.64598
5878.81316	0.64691
5876.88442	0.64730
5874.95567	0.64680
5873.02693	0.64641
5871.09818	0.64708
5869.16944	0.64802
5867.24069	0.64795
5865.31195	0.64751
5863.38320	0.64750
5861.45446	0.64760
5859.52572	0.64734
5857.59697	0.64659
5855.66823	0.64637
5853.73948	0.64738
5851.81074	0.64838
5849.88199	0.64848
5847.95325	0.64832
5846.02450	0.64821
5844.09576	0.64754
5842.16702	0.64643
5840.23827	0.64605
5838.30953	0.64649
5836.38078	0.64695
5834.45204	0.64766
5832.52329	0.64854
5830.59455	0.64891
5828.66580	0.64905
5826.73706	0.64900
5824.80832	0.64839
5822.87957	0.64753
5820.95083	0.64690
5819.02208	0.64683
5817.09334	0.64733
5815.16459	0.64792
5813.23585	0.64791
5811.30710	0.64734
5809.37836	0.64717
5807.44961	0.64762
5805.52087	0.64775
5803.59213	0.64717
5801.66338	0.64647
5799.73464	0.64594
5797.80589	0.64552
5795.87715	0.64517
5793.94840	0.64457
5792.01966	0.64425
5790.09091	0.64523
5788.16217	0.64647
5786.23343	0.64685
5784.30468	0.64705
5782.37594	0.64744
5780.44719	0.64758
5778.51845	0.64728
5776.58970	0.64694
5774.66096	0.64714
5772.73221	0.64758
5770.80347	0.64761
5768.87473	0.64694
5766.94598	0.64593
5765.01724	0.64563
5763.08849	0.64634
5761.15975	0.64672
5759.23100	0.64586
5757.30226	0.64494
5755.37351	0.64521
5753.44477	0.64600
5751.51603	0.64640
5749.58728	0.64662
5747.65854	0.64672
5745.72979	0.64618
5743.80105	0.64559
5741.87230	0.64572
5739.94356	0.64589
5738.01481	0.64613
5736.08607	0.64700
5734.15732	0.64728
5732.22858	0.64597
5730.29984	0.64441
5728.37109	0.64420
5726.44235	0.64538
5724.51360	0.64670
5722.58486	0.64680
5720.65611	0.64576
5718.72737	0.64495
5716.79862	0.64489
5714.86988	0.64518
5712.94114	0.64561
5711.01239	0.64580
5709.08365	0.64582
5707.15490	0.64624
5705.22616	0.64660
5703.29741	0.64635
5701.36867	0.64615
5699.43992	0.64634
5697.51118	0.64627
5695.58244	0.64587
5693.65369	0.64575
5691.72495	0.64613
5689.79620	0.64653
5687.86746	0.64604
5685.93871	0.64504
5684.00997	0.64483
5682.08122	0.64543
5680.15248	0.64631
5678.22374	0.64674
5676.29499	0.64625
5674.36625	0.64589
5672.43750	0.64639
5670.50876	0.64659
5668.58001	0.64572
5666.65127	0.64488
5664.72252	0.64495
5662.79378	0.64567
5660.86503	0.64632
5658.93629	0.64603
5657.00755	0.64542
5655.07880	0.64570
5653.15006	0.64629
5651.22131	0.64626
5649.29257	0.64617
5647.36382	0.64641
5645.43508	0.64657
5643.50633	0.64657
5641.57759	0.64606
5639.64885	0.64506
5637.72010	0.64442
5635.79136	0.64419
5633.86261	0.64413
5631.93387	0.64439
5630.00512	0.64469
5628.07638	0.64510
5626.14763	0.64600
5624.21889	0.64692
5622.29015	0.64730
5620.36140	0.64710
5618.43266	0.64651
5616.50391	0.64602
5614.57517	0.64578
5612.64642	0.64532
5610.71768	0.64481
5608.78893	0.64487
5606.86019	0.64498
5604.93144	0.64434
5603.00270	0.64371
5601.07396	0.64397
5599.14521	0.64462
5597.21647	0.64496
5595.28772	0.64507
5593.35898	0.64547
5591.43023	0.64633
5589.50149	0.64699
5587.57274	0.64720
5585.64400	0.64738
5583.71526	0.64754
5581.78651	0.64737
5579.85777	0.64669
5577.92902	0.64606
5576.00028	0.64621
5574.07153	0.64684
5572.14279	0.64717
5570.21404	0.64678
5568.28530	0.64610
5566.35656	0.64595
5564.42781	0.64616
5562.49907	0.64619
5560.57032	0.64643
5558.64158	0.64655
5556.71283	0.64563
5554.78409	0.64456
5552.85534	0.64468
5550.92660	0.64555
5548.99786	0.64625
5547.06911	0.64651
5545.14037	0.64626
5543.21162	0.64607
5541.28288	0.64670
5539.35413	0.64762
5537.42539	0.64786
5535.49664	0.64754
5533.56790	0.64731
5531.63915	0.64739
5529.71041	0.64762
5527.78167	0.64751
5525.85292	0.64659
5523.92418	0.64538
5521.99543	0.64498
5520.06669	0.64567
5518.13794	0.64652
5516.20920	0.64632
5514.28045	0.64547
5512.35171	0.64553
5510.42297	0.64644
5508.49422	0.64677
5506.56548	0.64625
5504.63673	0.64586
5502.70799	0.64613
5500.77924	0.64656
5498.85050	0.64668
5496.92175	0.64694
5494.99301	0.64747
5493.06427	0.64733
5491.13552	0.64667
5489.20678	0.64687
5487.27803	0.64739
5485.34929	0.64662
5483.42054	0.64506
5481.49180	0.64459
5479.56305	0.64577
5477.63431	0.64754
5475.70557	0.64811
5473.77682	0.64686
5471.84808	0.64557
5469.91933	0.64556
5467.99059	0.64622
5466.06184	0.64658
5464.13310	0.64697
5462.20435	0.64741
5460.27561	0.64710
5458.34686	0.64639
5456.41812	0.64608
5454.48938	0.64613
5452.56063	0.64609
5450.63189	0.64559
5448.70314	0.64523
5446.77440	0.64561
5444.84565	0.64620
5442.91691	0.64653
5440.98816	0.64615
5439.05942	0.64521
5437.13068	0.64457
5435.20193	0.64443
5433.27319	0.64492
5431.34444	0.64583
5429.41570	0.64643
5427.48695	0.64648
5425.55821	0.64599
5423.62946	0.64489
5421.70072	0.64387
5419.77198	0.64382
5417.84323	0.64484
5415.91449	0.64641
5413.98574	0.64772
5412.05700	0.64818
5410.12825	0.64744
5408.19951	0.64612
5406.27076	0.64540
5404.34202	0.64504
5402.41328	0.64460
5400.48453	0.64468
5398.55579	0.64558
5396.62704	0.64675
5394.69830	0.64706
5392.76955	0.64627
5390.84081	0.64568
5388.91206	0.64628
5386.98332	0.64728
5385.05457	0.64728
5383.12583	0.64650
5381.19709	0.64594
5379.26834	0.64612
5377.33960	0.64660
5375.41085	0.64596
5373.48211	0.64455
5371.55336	0.64378
5369.62462	0.64381
5367.69587	0.64426
5365.76713	0.64492
5363.83839	0.64522
5361.90964	0.64487
5359.98090	0.64480
5358.05215	0.64545
5356.12341	0.64605
5354.19466	0.64588
5352.26592	0.64543
5350.33717	0.64549
5348.40843	0.64583
5346.47969	0.64654
5344.55094	0.64752
5342.62220	0.64770
5340.69345	0.64761
5338.76471	0.64746
5336.83596	0.64624
5334.90722	0.64505
5332.97847	0.64488
5331.04973	0.64487
5329.12099	0.64452
5327.19224	0.64415
5325.26350	0.64414
5323.33475	0.64440
5321.40601	0.64456
5319.47726	0.64446
5317.54852	0.64382
5315.61977	0.64257
5313.69103	0.64172
5311.76228	0.64199
5309.83354	0.64299
5307.90480	0.64395
5305.97605	0.64422
5304.04731	0.64394
5302.11856	0.64383
5300.18982	0.64417
5298.26107	0.64426
5296.33233	0.64381
5294.40358	0.64389
5292.47484	0.64510
5290.54610	0.64615
5288.61735	0.64604
5286.68861	0.64550
5284.75986	0.64488
5282.83112	0.64448
5280.90237	0.64471
5278.97363	0.64507
5277.04488	0.64531
5275.11614	0.64553
5273.18740	0.64520
5271.25865	0.64422
5269.32991	0.64379
5267.40116	0.64491
5265.47242	0.64625
5263.54367	0.64605
5261.61493	0.64535
5259.68618	0.64524
5257.75744	0.64519
5255.82869	0.64517
5253.89995	0.64517
5251.97121	0.64527
5250.04246	0.64586
5248.11372	0.64634
5246.18497	0.64604
5244.25623	0.64536
5242.32748	0.64493
5240.39874	0.64509
5238.46999	0.64512
5236.54125	0.64446
5234.61251	0.64389
5232.68376	0.64385
5230.75502	0.64376
5228.82627	0.64387
5226.89753	0.64474
5224.96878	0.64521
5223.04004	0.64441
5221.11129	0.64375
5219.18255	0.64400
5217.25381	0.64436
5215.32506	0.64421
5213.39632	0.64383
5211.46757	0.64396
5209.53883	0.64478
5207.61008	0.64541
5205.68134	0.64507
5203.75259	0.64418
5201.82385	0.64358
5199.89511	0.64372
5197.96636	0.64453
5196.03762	0.64534
5194.10887	0.64560
5192.18013	0.64534
5190.25138	0.64472
5188.32264	0.64393
5186.39389	0.64325
5184.46515	0.64285
5182.53640	0.64281
5180.60766	0.64312
5178.67892	0.64356
5176.75017	0.64373
5174.82143	0.64367
5172.89268	0.64371
5170.96394	0.64374
5169.03519	0.64354
5167.10645	0.64332
5165.17770	0.64329
5163.24896	0.64357
5161.32022	0.64395
5159.39147	0.64386
5157.46273	0.64345
5155.53398	0.64331
5153.60524	0.64352
5151.67649	0.64391
5149.74775	0.64422
5147.81900	0.64423
5145.89026	0.64414
5143.96152	0.64416
5142.03277	0.64402
5140.10403	0.64373
5138.17528	0.64372
5136.24654	0.64382
5134.31779	0.64371
5132.38905	0.64374
5130.46030	0.64365
5128.53156	0.64306
5126.60282	0.64266
5124.67407	0.64268
5122.74533	0.64259
5120.81658	0.64239
5118.88784	0.64238
5116.95909	0.64271
5115.03035	0.64324
5113.10160	0.64362
5111.17286	0.64364
5109.24411	0.64351
5107.31537	0.64336
5105.38663	0.64308
5103.45788	0.64286
5101.52914	0.64303
5099.60039	0.64343
5097.67165	0.64370
5095.74290	0.64379
5093.81416	0.64391
5091.88541	0.64404
5089.95667	0.64377
5088.02793	0.64298
5086.09918	0.64232
5084.17044	0.64220
5082.24169	0.64218
5080.31295	0.64190
5078.38420	0.64171
5076.45546	0.64183
5074.52671	0.64202
5072.59797	0.64242
5070.66923	0.64299
5068.74048	0.64329
5066.81174	0.64325
5064.88299	0.64305
5062.95425	0.64286
5061.02550	0.64286
5059.09676	0.64299
5057.16801	0.64332
5055.23927	0.64363
5053.31053	0.64335
5051.38178	0.64262
5049.45304	0.64229
5047.52429	0.64252
5045.59555	0.64288
5043.66680	0.64307
5041.73806	0.64301
5039.80931	0.64280
5037.88057	0.64245
5035.95182	0.64218
5034.02308	0.64233
5032.09434	0.64268
5030.16559	0.64304
5028.23685	0.64340
5026.30810	0.64336
5024.37936	0.64295
5022.45061	0.64269
5020.52187	0.64260
5018.59312	0.64253
5016.66438	0.64265
5014.73564	0.64290
5012.80689	0.64303
5010.87815	0.64305
5008.94940	0.64302
5007.02066	0.64287
5005.09191	0.64252
5003.16317	0.64216
5001.23442	0.64248
4999.30568	0.64342
4997.37694	0.64384
4995.44819	0.64346
4993.51945	0.64315
4991.59070	0.64320
4989.66196	0.64321
4987.73321	0.64322
4985.80447	0.64350
4983.87572	0.64373
4981.94698	0.64335
4980.01824	0.64253
4978.08949	0.64219
4976.16075	0.64262
4974.23200	0.64288
4972.30326	0.64267
4970.37451	0.64246
4968.44577	0.64204
4966.51702	0.64166
4964.58828	0.64194
4962.65953	0.64234
4960.73079	0.64251
4958.80205	0.64260
4956.87330	0.64244
4954.94456	0.64215
4953.01581	0.64213
4951.08707	0.64241
4949.15832	0.64246
4947.22958	0.64191
4945.30083	0.64144
4943.37209	0.64167
4941.44335	0.64218
4939.51460	0.64252
4937.58586	0.64270
4935.65711	0.64258
4933.72837	0.64227
4931.79962	0.64212
4929.87088	0.64186
4927.94213	0.64136
4926.01339	0.64129
4924.08465	0.64191
4922.15590	0.64238
4920.22716	0.64220
4918.29841	0.64181
4916.36967	0.64180
4914.44092	0.64216
4912.51218	0.64242
4910.58343	0.64245
4908.65469	0.64233
4906.72594	0.64198
4904.79720	0.64158
4902.86846	0.64135
4900.93971	0.64118
4899.01097	0.64126
4897.08222	0.64170
4895.15348	0.64197
4893.22473	0.64179
4891.29599	0.64166
4889.36724	0.64206
4887.43850	0.64262
4885.50976	0.64268
4883.58101	0.64217
4881.65227	0.64162
4879.72352	0.64159
4877.79478	0.64188
4875.86603	0.64196
4873.93729	0.64196
4872.00854	0.64220
4870.07980	0.64242
4868.15106	0.64244
4866.22231	0.64227
4864.29357	0.64200
4862.36482	0.64201
4860.43608	0.64219
4858.50733	0.64195
4856.57859	0.64153
4854.64984	0.64129
4852.72110	0.64098
4850.79236	0.64080
4848.86361	0.64096
4846.93487	0.64120
4845.00612	0.64156
4843.07738	0.64199
4841.14863	0.64213
4839.21989	0.64221
4837.29114	0.64223
4835.36240	0.64185
4833.43365	0.64146
4831.50491	0.64147
4829.57617	0.64150
4827.64742	0.64153
4825.71868	0.64184
4823.78993	0.64220
4821.86119	0.64236
4819.93244	0.64242
4818.00370	0.64217
4816.07495	0.64142
4814.14621	0.64063
4812.21747	0.64039
4810.28872	0.64082
4808.35998	0.64155
4806.43123	0.64184
4804.50249	0.64161
4802.57374	0.64173
4800.64500	0.64225
4798.71625	0.64241
4796.78751	0.64233
4794.85877	0.64234
4792.93002	0.64242
4791.00128	0.64257
4789.07253	0.64258
4787.14379	0.64216
4785.21504	0.64159
4783.28630	0.64123
4781.35755	0.64125
4779.42881	0.64157
4777.50007	0.64161
4775.57132	0.64127
4773.64258	0.64125
4771.71383	0.64183
4769.78509	0.64253
4767.85634	0.64269
4765.92760	0.64234
4763.99885	0.64192
4762.07011	0.64165
4760.14136	0.64147
4758.21262	0.64127
4756.28388	0.64108
4754.35513	0.64092
4752.42639	0.64077
4750.49764	0.64075
4748.56890	0.64076
4746.64015	0.64064
4744.71141	0.64060
4742.78266	0.64078
4740.85392	0.64107
4738.92518	0.64147
4736.99643	0.64184
4735.06769	0.64200
4733.13894	0.64183
4731.21020	0.64125
4729.28145	0.64069
4727.35271	0.64050
4725.42396	0.64042
4723.49522	0.64052
4721.56648	0.64101
4719.63773	0.64158
4717.70899	0.64189
4715.78024	0.64180
4713.85150	0.64127
4711.92275	0.64062
4709.99401	0.64027
4708.06526	0.64031
4706.13652	0.64047
4704.20778	0.64044
4702.27903	0.64029
4700.35029	0.64030
4698.42154	0.64039
4696.49280	0.64034
4694.56405	0.64022
4692.63531	0.64028
4690.70656	0.64034
4688.77782	0.64019
4686.84907	0.64029
4684.92033	0.64060
4682.99159	0.64050
4681.06284	0.64014
4679.13410	0.64007
4677.20535	0.64032
4675.27661	0.64064
4673.34786	0.64095
4671.41912	0.64124
4669.49037	0.64142
4667.56163	0.64133
4665.63289	0.64122
4663.70414	0.64125
4661.77540	0.64098
4659.84665	0.64046
4657.91791	0.64025
4655.98916	0.64032
4654.06042	0.64032
4652.13167	0.64032
4650.20293	0.64036
4648.27419	0.64026
4646.34544	0.63988
4644.41670	0.63946
4642.48795	0.63947
4640.55921	0.63982
4638.63046	0.63992
4636.70172	0.63981
4634.77297	0.63998
4632.84423	0.64047
4630.91549	0.64090
4628.98674	0.64095
4627.05800	0.64080
4625.12925	0.64079
4623.20051	0.64069
4621.27176	0.64041
4619.34302	0.64005
4617.41427	0.63982
4615.48553	0.64006
4613.55678	0.64050
4611.62804	0.64064
4609.69930	0.64036
4607.77055	0.63989
4605.84181	0.63980
4603.91306	0.64006
4601.98432	0.64009
4600.05557	0.63984
4598.12683	0.63987
4596.19808	0.64021
4594.26934	0.64037
4592.34060	0.64046
4590.41185	0.64075
4588.48311	0.64100
4586.55436	0.64096
4584.62562	0.64069
4582.69687	0.64028
4580.76813	0.63997
4578.83938	0.63991
4576.91064	0.64002
4574.98190	0.64032
4573.05315	0.64050
4571.12441	0.64023
4569.19566	0.63985
4567.26692	0.63965
4565.33817	0.63957
4563.40943	0.63965
4561.48068	0.64003
4559.55194	0.64056
4557.62319	0.64077
4555.69445	0.64067
4553.76571	0.64046
4551.83696	0.64021
4549.90822	0.64011
4547.97947	0.64007
4546.05073	0.63979
4544.12198	0.63969
4542.19324	0.63997
4540.26449	0.63999
4538.33575	0.63970
4536.40701	0.63988
4534.47826	0.64048
4532.54952	0.64063
4530.62077	0.64017
4528.69203	0.63994
4526.76328	0.64036
4524.83454	0.64081
4522.90579	0.64075
4520.97705	0.64061
4519.04831	0.64062
4517.11956	0.64042
4515.19082	0.64004
4513.26207	0.63989
4511.33333	0.63995
4509.40458	0.64003
4507.47584	0.63998
4505.54709	0.63979
4503.61835	0.63954
4501.68961	0.63945
4499.76086	0.63959
4497.83212	0.63987
4495.90337	0.64015
4493.97463	0.64029
4492.04588	0.64029
4490.11714	0.64028
4488.18839	0.64027
4486.25965	0.64022
4484.33090	0.64013
4482.40216	0.64011
4480.47342	0.64023
4478.54467	0.64037
4476.61593	0.64030
4474.68718	0.63994
4472.75844	0.63970
4470.82969	0.63974
4468.90095	0.63975
4466.97220	0.63988
4465.04346	0.64022
4463.11472	0.64018
4461.18597	0.63985
4459.25723	0.63958
4457.32848	0.63931
4455.39974	0.63925
4453.47099	0.63962
4451.54225	0.63994
4449.61350	0.63990
4447.68476	0.63982
4445.75602	0.63992
4443.82727	0.64001
4441.89853	0.63990
4439.96978	0.63981
4438.04104	0.63979
4436.11229	0.63969
4434.18355	0.63984
4432.25480	0.64017
4430.32606	0.64007
4428.39732	0.63957
4426.46857	0.63909
4424.53983	0.63892
4422.61108	0.63928
4420.68234	0.63993
4418.75359	0.64031
4416.82485	0.64027
4414.89610	0.64001
4412.96736	0.63980
4411.03861	0.63987
4409.10987	0.64014
4407.18113	0.64032
4405.25238	0.64024
4403.32364	0.63985
4401.39489	0.63946
4399.46615	0.63940
4397.53740	0.63960
4395.60866	0.63993
4393.67991	0.64007
4391.75117	0.63979
4389.82243	0.63954
4387.89368	0.63977
4385.96494	0.64012
4384.03619	0.64008
4382.10745	0.63967
4380.17870	0.63937
4378.24996	0.63941
4376.32121	0.63944
4374.39247	0.63925
4372.46373	0.63907
4370.53498	0.63900
4368.60624	0.63894
4366.67749	0.63884
4364.74875	0.63888
4362.82000	0.63908
4360.89126	0.63918
4358.96251	0.63927
4357.03377	0.63943
4355.10503	0.63949
4353.17628	0.63936
4351.24754	0.63923
4349.31879	0.63904
4347.39005	0.63883
4345.46130	0.63894
4343.53256	0.63924
4341.60381	0.63935
4339.67507	0.63930
4337.74632	0.63926
4335.81758	0.63928
4333.88884	0.63929
4331.96009	0.63919
4330.03135	0.63917
4328.10260	0.63939
4326.17386	0.63961
4324.24511	0.63961
4322.31637	0.63954
4320.38762	0.63952
4318.45888	0.63929
4316.53014	0.63885
4314.60139	0.63869
4312.67265	0.63896
4310.74390	0.63931
4308.81516	0.63944
4306.88641	0.63938
4304.95767	0.63937
4303.02892	0.63940
4301.10018	0.63929
4299.17144	0.63917
4297.24269	0.63931
4295.31395	0.63972
4293.38520	0.64014
4291.45646	0.64032
4289.52771	0.64022
4287.59897	0.63993
4285.67022	0.63957
4283.74148	0.63944
4281.81273	0.63952
4279.88399	0.63953
4277.95525	0.63935
4276.02650	0.63895
4274.09776	0.63863
4272.16901	0.63873
4270.24027	0.63902
4268.31152	0.63920
4266.38278	0.63926
4264.45403	0.63921
4262.52529	0.63908
4260.59655	0.63897
4258.66780	0.63894
4256.73906	0.63878
4254.81031	0.63838
4252.88157	0.63818
4250.95282	0.63855
4249.02408	0.63905
4247.09533	0.63899
4245.16659	0.63858
4243.23785	0.63845
4241.30910	0.63872
4239.38036	0.63891
4237.45161	0.63876
4235.52287	0.63856
4233.59412	0.63866
4231.66538	0.63887
4229.73663	0.63908
4227.80789	0.63947
4225.87915	0.63975
4223.95040	0.63945
4222.02166	0.63893
4220.09291	0.63869
4218.16417	0.63863
4216.23542	0.63866
4214.30668	0.63882
4212.37793	0.63899
4210.44919	0.63914
4208.52044	0.63911
4206.59170	0.63885
4204.66296	0.63872
4202.73421	0.63877
4200.80547	0.63867
4198.87672	0.63836
4196.94798	0.63810
4195.01923	0.63811
4193.09049	0.63826
4191.16174	0.63824
4189.23300	0.63811
4187.30426	0.63815
4185.37551	0.63845
4183.44677	0.63881
4181.51802	0.63897
4179.58928	0.63894
4177.66053	0.63888
4175.73179	0.63874
4173.80304	0.63855
4171.87430	0.63846
4169.94556	0.63837
4168.01681	0.63827
4166.08807	0.63827
4164.15932	0.63836
4162.23058	0.63836
4160.30183	0.63826
4158.37309	0.63833
4156.44434	0.63857
4154.51560	0.63869
4152.58686	0.63875
4150.65811	0.63893
4148.72937	0.63896
4146.80062	0.63875
4144.87188	0.63851
4142.94313	0.63829
4141.01439	0.63825
4139.08564	0.63841
4137.15690	0.63850
4135.22815	0.63849
4133.29941	0.63847
4131.37067	0.63847
4129.44192	0.63847
4127.51318	0.63832
4125.58443	0.63814
4123.65569	0.63824
4121.72694	0.63851
4119.79820	0.63851
4117.86945	0.63820
4115.94071	0.63806
4114.01197	0.63829
4112.08322	0.63846
4110.15448	0.63836
4108.22573	0.63824
4106.29699	0.63827
4104.36824	0.63832
4102.43950	0.63824
4100.51075	0.63809
4098.58201	0.63811
4096.65327	0.63836
4094.72452	0.63855
4092.79578	0.63858
4090.86703	0.63862
4088.93829	0.63866
4087.00954	0.63858
4085.08080	0.63849
4083.15205	0.63841
4081.22331	0.63827
4079.29457	0.63821
4077.36582	0.63841
4075.43708	0.63865
4073.50833	0.63863
4071.57959	0.63834
4069.65084	0.63805
4067.72210	0.63788
4065.79335	0.63789
4063.86461	0.63816
4061.93586	0.63833
4060.00712	0.63805
4058.07838	0.63760
4056.14963	0.63749
4054.22089	0.63760
4052.29214	0.63763
4050.36340	0.63770
4048.43465	0.63786
4046.50591	0.63808
4044.57716	0.63830
4042.64842	0.63840
4040.71968	0.63824
4038.79093	0.63791
4036.86219	0.63776
4034.93344	0.63793
4033.00470	0.63815
4031.07595	0.63829
4029.14721	0.63835
4027.21846	0.63838
4025.28972	0.63839
4023.36098	0.63820
4021.43223	0.63794
4019.50349	0.63780
4017.57474	0.63773
4015.64600	0.63775
4013.71725	0.63785
4011.78851	0.63802
4009.85976	0.63825
4007.93102	0.63831
4006.00228	0.63814
4004.07353	0.63807
4002.14479	0.63813
4000.21604	0.63814
3998.28730	0.63828
3996.35855	0.63849
3994.42981	0.63836
3992.50106	0.63816
3990.57232	0.63821
3988.64357	0.63837
3986.71483	0.63853
3984.78609	0.63847
3982.85734	0.63814
3980.92860	0.63779
3978.99985	0.63757
3977.07111	0.63767
3975.14236	0.63795
3973.21362	0.63793
3971.28487	0.63768
3969.35613	0.63754
3967.42739	0.63755
3965.49864	0.63782
3963.56990	0.63823
3961.64115	0.63821
3959.71241	0.63789
3957.78366	0.63790
3955.85492	0.63824
3953.92617	0.63854
3951.99743	0.63891
3950.06869	0.63948
3948.13994	0.63974
3946.21120	0.63969
3944.28245	0.63973
3942.35371	0.63932
3940.42496	0.63855
3938.49622	0.63830
3936.56747	0.63860
3934.63873	0.63923
3932.70998	0.63985
3930.78124	0.63983
3928.85250	0.63934
3926.92375	0.63926
3924.99501	0.63948
3923.06626	0.63947
3921.13752	0.63961
3919.20877	0.64003
3917.28003	0.63987
3915.35128	0.63886
3913.42254	0.63791
3911.49380	0.63760
3909.56505	0.63818
3907.63631	0.63976
3905.70756	0.64178
3903.77882	0.64294
3901.85007	0.64286
3899.92133	0.64204
3897.99258	0.64067
3896.06384	0.63984
3894.13510	0.64042
3892.20635	0.64126
3890.27761	0.64059
3888.34886	0.63989
3886.42012	0.64041
3884.49137	0.64121
3882.56263	0.64176
3880.63388	0.64148
3878.70514	0.64010
3876.77640	0.63964
3874.84765	0.64050
3872.91891	0.64182
3870.99016	0.64299
3869.06142	0.64286
3867.13267	0.64231
3865.20393	0.64263
3863.27518	0.64225
3861.34644	0.64089
3859.41769	0.64046
3857.48895	0.64168
3855.56021	0.64458
3853.63146	0.64678
3851.70272	0.64421
3849.77397	0.64105
3847.84523	0.63961
3845.91648	0.63981
3843.98774	0.64108
3842.05899	0.64278
3840.13025	0.64443
3838.20151	0.64483
3836.27276	0.64369
3834.34402	0.64247
3832.41527	0.64131
3830.48653	0.64031
3828.55778	0.64017
3826.62904	0.64066
3824.70029	0.64158
3822.77155	0.64345
3820.84281	0.64483
3818.91406	0.64426
3816.98532	0.64318
3815.05657	0.64130
3813.12783	0.63926
3811.19908	0.63852
3809.27034	0.63939
3807.34159	0.64092
3805.41285	0.64181
3803.48411	0.64281
3801.55536	0.64350
3799.62662	0.64274
3797.69787	0.64168
3795.76913	0.64026
3793.84038	0.63872
3791.91164	0.63792
3789.98289	0.63789
3788.05415	0.63841
3786.12540	0.63910
3784.19666	0.63924
3782.26792	0.63911
3780.33917	0.63928
3778.41043	0.63896
3776.48168	0.63812
3774.55294	0.63792
3772.62419	0.63902
3770.69545	0.64070
3768.76670	0.64129
3766.83796	0.64079
3764.90922	0.64016
3762.98047	0.64020
3761.05173	0.64133
3759.12298	0.64223
3757.19424	0.64194
3755.26549	0.64228
3753.33675	0.64458
3751.40800	0.64744
3749.47926	0.64750
3747.55052	0.64656
3745.62177	0.64613
3743.69303	0.64517
3741.76428	0.64472
3739.83554	0.64614
3737.90679	0.64952
3735.97805	0.65300
3734.04930	0.65261
3732.12056	0.64947
3730.19182	0.64747
3728.26307	0.64757
3726.33433	0.64871
3724.40558	0.64888
3722.47684	0.64753
3720.54809	0.64545
3718.61935	0.64330
3716.69060	0.64201
3714.76186	0.64278
3712.83311	0.64574
3710.90437	0.64765
3708.97563	0.64617
3707.04688	0.64413
3705.11814	0.64338
3703.18939	0.64374
3701.26065	0.64374
3699.33190	0.64301
3697.40316	0.64261
3695.47441	0.64304
3693.54567	0.64453
3691.61693	0.64650
3689.68818	0.64627
3687.75944	0.64350
3685.83069	0.64154
3683.90195	0.64082
3681.97320	0.64090
3680.04446	0.64198
3678.11571	0.64419
3676.18697	0.64606
3674.25823	0.64510
3672.32948	0.64427
3670.40074	0.64419
3668.47199	0.64207
3666.54325	0.63955
3664.61450	0.63843
3662.68576	0.63820
3660.75701	0.63853
3658.82827	0.63965
3656.89953	0.64085
3654.97078	0.64122
3653.04204	0.64233
3651.11329	0.64549
3649.18455	0.64764
3647.25580	0.64501
3645.32706	0.64175
3643.39831	0.64013
3641.46957	0.63989
3639.54082	0.64027
3637.61208	0.64096
3635.68334	0.64227
3633.75459	0.64420
3631.82585	0.64650
3629.89710	0.64877
3627.96836	0.64818
3626.03961	0.64541
3624.11087	0.64372
3622.18212	0.64377
3620.25338	0.64495
3618.32464	0.64531
3616.39589	0.64442
3614.46715	0.64354
3612.53840	0.64283
3610.60966	0.64261
3608.68091	0.64300
3606.75217	0.64292
3604.82342	0.64261
3602.89468	0.64293
3600.96594	0.64337
3599.03719	0.64345
3597.10845	0.64367
3595.17970	0.64383
3593.25096	0.64323
3591.32221	0.64294
3589.39347	0.64399
3587.46472	0.64449
3585.53598	0.64256
3583.60723	0.64058
3581.67849	0.63975
3579.74975	0.63944
3577.82100	0.63926
3575.89226	0.63910
3573.96351	0.63882
3572.03477	0.63907
3570.10602	0.64086
3568.17728	0.64363
3566.24853	0.64381
3564.31979	0.64130
3562.39105	0.63947
3560.46230	0.63880
3558.53356	0.63841
3556.60481	0.63826
3554.67607	0.63854
3552.74732	0.63881
3550.81858	0.63879
3548.88983	0.63904
3546.96109	0.63952
3545.03235	0.63927
3543.10360	0.63833
3541.17486	0.63757
3539.24611	0.63730
3537.31737	0.63730
3535.38862	0.63730
3533.45988	0.63741
3531.53113	0.63785
3529.60239	0.63841
3527.67365	0.63867
3525.74490	0.63859
3523.81616	0.63811
3521.88741	0.63720
3519.95867	0.63650
3518.02992	0.63636
3516.10118	0.63639
3514.17243	0.63644
3512.24369	0.63678
3510.31494	0.63709
3508.38620	0.63693
3506.45746	0.63698
3504.52871	0.63763
3502.59997	0.63792
3500.67122	0.63735
3498.74248	0.63676
3496.81373	0.63651
3494.88499	0.63625
3492.95624	0.63599
3491.02750	0.63609
3489.09876	0.63633
3487.17001	0.63619
3485.24127	0.63591
3483.31252	0.63607
3481.38378	0.63632
3479.45503	0.63611
3477.52629	0.63587
3475.59754	0.63606
3473.66880	0.63632
3471.74006	0.63630
3469.81131	0.63612
3467.88257	0.63597
3465.95382	0.63596
3464.02508	0.63594
3462.09633	0.63574
3460.16759	0.63553
3458.23884	0.63556
3456.31010	0.63560
3454.38136	0.63543
3452.45261	0.63524
3450.52387	0.63547
3448.59512	0.63613
3446.66638	0.63655
3444.73763	0.63635
3442.80889	0.63581
3440.88014	0.63522
3438.95140	0.63483
3437.02265	0.63464
3435.09391	0.63457
3433.16517	0.63463
3431.23642	0.63477
3429.30768	0.63495
3427.37893	0.63518
3425.45019	0.63536
3423.52144	0.63539
3421.59270	0.63515
3419.66395	0.63467
3417.73521	0.63436
3415.80647	0.63447
3413.87772	0.63476
3411.94898	0.63487
3410.02023	0.63472
3408.09149	0.63459
3406.16274	0.63473
3404.23400	0.63494
3402.30525	0.63500
3400.37651	0.63500
3398.44777	0.63495
3396.51902	0.63477
3394.59028	0.63454
3392.66153	0.63437
3390.73279	0.63435
3388.80404	0.63446
3386.87530	0.63452
3384.94655	0.63443
3383.01781	0.63425
3381.08907	0.63406
3379.16032	0.63396
3377.23158	0.63392
3375.30283	0.63390
3373.37409	0.63400
3371.44534	0.63417
3369.51660	0.63436
3367.58785	0.63453
3365.65911	0.63457
3363.73036	0.63449
3361.80162	0.63426
3359.87288	0.63391
3357.94413	0.63371
3356.01539	0.63379
3354.08664	0.63383
3352.15790	0.63357
3350.22915	0.63332
3348.30041	0.63327
3346.37166	0.63333
3344.44292	0.63345
3342.51418	0.63353
3340.58543	0.63354
3338.65669	0.63376
3336.72794	0.63411
3334.79920	0.63423
3332.87045	0.63415
3330.94171	0.63397
3329.01296	0.63358
3327.08422	0.63318
3325.15548	0.63303
3323.22673	0.63304
3321.29799	0.63307
3319.36924	0.63325
3317.44050	0.63346
3315.51175	0.63339
3313.58301	0.63306
3311.65426	0.63288
3309.72552	0.63300
3307.79678	0.63307
3305.86803	0.63293
3303.93929	0.63289
3302.01054	0.63307
3300.08180	0.63316
3298.15305	0.63292
3296.22431	0.63259
3294.29556	0.63254
3292.36682	0.63277
3290.43807	0.63297
3288.50933	0.63298
3286.58059	0.63287
3284.65184	0.63264
3282.72310	0.63239
3280.79435	0.63241
3278.86561	0.63266
3276.93686	0.63286
3275.00812	0.63284
3273.07937	0.63277
3271.15063	0.63281
3269.22189	0.63285
3267.29314	0.63286
3265.36440	0.63289
3263.43565	0.63298
3261.50691	0.63303
3259.57816	0.63293
3257.64942	0.63279
3255.72067	0.63269
3253.79193	0.63255
3251.86319	0.63251
3249.93444	0.63263
3248.00570	0.63273
3246.07695	0.63268
3244.14821	0.63259
3242.21946	0.63260
3240.29072	0.63271
3238.36197	0.63279
3236.43323	0.63271
3234.50448	0.63258
3232.57574	0.63261
3230.64700	0.63277
3228.71825	0.63286
3226.78951	0.63271
3224.86076	0.63248
3222.93202	0.63243
3221.00327	0.63251
3219.07453	0.63253
3217.14578	0.63248
3215.21704	0.63248
3213.28830	0.63250
3211.35955	0.63245
3209.43081	0.63244
3207.50206	0.63247
3205.57332	0.63241
3203.64457	0.63236
3201.71583	0.63242
3199.78708	0.63242
3197.85834	0.63234
3195.92960	0.63232
3194.00085	0.63241
3192.07211	0.63251
3190.14336	0.63258
3188.21462	0.63264
3186.28587	0.63260
3184.35713	0.63251
3182.42838	0.63258
3180.49964	0.63271
3178.57090	0.63268
3176.64215	0.63243
3174.71341	0.63217
3172.78466	0.63205
3170.85592	0.63212
3168.92717	0.63233
3166.99843	0.63250
3165.06968	0.63252
3163.14094	0.63240
3161.21219	0.63219
3159.28345	0.63206
3157.35471	0.63210
3155.42596	0.63216
3153.49722	0.63203
3151.56847	0.63173
3149.63973	0.63155
3147.71098	0.63169
3145.78224	0.63195
3143.85349	0.63213
3141.92475	0.63225
[truncated: 1,370 more rows]
