# Supplementary material for: Ultrathin 2 nm gold as impedance-matched absorber for infrared light
Source: Nat Commun. 2020 May 1;11:2161. doi: 10.1038/s41467-020-15762-3 (PMC7195431; doi:10.1038/s41467-020-15762-3)
Supplement: Supplementary file 3 — Source Data [file 41467_2020_15762_MOESM3_ESM.zip › SOURCE DATA/Fig.4 -Thinfilm optical measurements and dataprocessing/0,7-Au-Cu-#2-REF.dpt]

6997.48496	0.14625
6995.55621	0.14418
6993.62747	0.14446
6991.69872	0.14595
6989.76998	0.14733
6987.84123	0.14779
6985.91249	0.14842
6983.98374	0.14901
6982.05500	0.14758
6980.12626	0.14549
6978.19751	0.14575
6976.26877	0.14702
6974.34002	0.14629
6972.41128	0.14446
6970.48253	0.14462
6968.55379	0.14615
6966.62504	0.14612
6964.69630	0.14482
6962.76756	0.14441
6960.83881	0.14565
6958.91007	0.14797
6956.98132	0.14874
6955.05258	0.14689
6953.12383	0.14499
6951.19509	0.14449
6949.26634	0.14449
6947.33760	0.14421
6945.40886	0.14474
6943.48011	0.14719
6941.55137	0.14969
6939.62262	0.14991
6937.69388	0.14832
6935.76513	0.14721
6933.83639	0.14741
6931.90764	0.14733
6929.97890	0.14625
6928.05015	0.14560
6926.12141	0.14550
6924.19267	0.14488
6922.26392	0.14425
6920.33518	0.14468
6918.40643	0.14642
6916.47769	0.14796
6914.54894	0.14723
6912.62020	0.14560
6910.69145	0.14576
6908.76271	0.14707
6906.83397	0.14731
6904.90522	0.14598
6902.97648	0.14435
6901.04773	0.14351
6899.11899	0.14359
6897.19024	0.14438
6895.26150	0.14505
6893.33275	0.14511
6891.40401	0.14516
6889.47527	0.14513
6887.54652	0.14425
6885.61778	0.14362
6883.68903	0.14477
6881.76029	0.14605
6879.83154	0.14679
6877.90280	0.14829
6875.97405	0.14857
6874.04531	0.14610
6872.11657	0.14423
6870.18782	0.14501
6868.25908	0.14656
6866.33033	0.14732
6864.40159	0.14717
6862.47284	0.14659
6860.54410	0.14668
6858.61535	0.14756
6856.68661	0.14818
6854.75786	0.14799
6852.82912	0.14708
6850.90038	0.14528
6848.97163	0.14425
6847.04289	0.14611
6845.11414	0.14821
6843.18540	0.14744
6841.25665	0.14559
6839.32791	0.14449
6837.39916	0.14400
6835.47042	0.14434
6833.54168	0.14494
6831.61293	0.14463
6829.68419	0.14414
6827.75544	0.14507
6825.82670	0.14644
6823.89795	0.14607
6821.96921	0.14463
6820.04046	0.14368
6818.11172	0.14368
6816.18298	0.14502
6814.25423	0.14533
6812.32549	0.14257
6810.39674	0.14029
6808.46800	0.14047
6806.53925	0.14123
6804.61051	0.14229
6802.68176	0.14357
6800.75302	0.14328
6798.82428	0.14195
6796.89553	0.14273
6794.96679	0.14513
6793.03804	0.14608
6791.10930	0.14513
6789.18055	0.14363
6787.25181	0.14291
6785.32306	0.14342
6783.39432	0.14445
6781.46557	0.14469
6779.53683	0.14413
6777.60809	0.14376
6775.67934	0.14335
6773.75060	0.14280
6771.82185	0.14263
6769.89311	0.14269
6767.96436	0.14275
6766.03562	0.14284
6764.10687	0.14331
6762.17813	0.14366
6760.24939	0.14284
6758.32064	0.14149
6756.39190	0.14081
6754.46315	0.14076
6752.53441	0.14115
6750.60566	0.14189
6748.67692	0.14159
6746.74817	0.14018
6744.81943	0.14002
6742.89069	0.14103
6740.96194	0.14124
6739.03320	0.14057
6737.10445	0.14115
6735.17571	0.14375
6733.24696	0.14537
6731.31822	0.14441
6729.38947	0.14267
6727.46073	0.14188
6725.53199	0.14243
6723.60324	0.14310
6721.67450	0.14278
6719.74575	0.14200
6717.81701	0.14139
6715.88826	0.14085
6713.95952	0.14022
6712.03077	0.13963
6710.10203	0.13836
6708.17328	0.13621
6706.24454	0.13544
6704.31580	0.13765
6702.38705	0.14057
6700.45831	0.14112
6698.52956	0.13996
6696.60082	0.14029
6694.67207	0.14224
6692.74333	0.14296
6690.81458	0.14211
6688.88584	0.14158
6686.95710	0.14188
6685.02835	0.14204
6683.09961	0.14159
6681.17086	0.14090
6679.24212	0.14001
6677.31337	0.13941
6675.38463	0.13964
6673.45588	0.13978
6671.52714	0.13966
6669.59840	0.13949
6667.66965	0.13886
6665.74091	0.13918
6663.81216	0.14150
6661.88342	0.14288
6659.95467	0.14131
6658.02593	0.13952
6656.09718	0.14011
6654.16844	0.14141
6652.23970	0.14058
6650.31095	0.13844
6648.38221	0.13727
6646.45346	0.13724
6644.52472	0.13809
6642.59597	0.13914
6640.66723	0.13953
6638.73848	0.13955
6636.80974	0.13976
6634.88099	0.14072
6632.95225	0.14175
6631.02351	0.14119
6629.09476	0.13926
6627.16602	0.13743
6625.23727	0.13688
6623.30853	0.13746
6621.37978	0.13780
6619.45104	0.13777
6617.52229	0.13809
6615.59355	0.13847
6613.66481	0.13854
6611.73606	0.13788
6609.80732	0.13666
6607.87857	0.13627
6605.94983	0.13652
6604.02108	0.13587
6602.09234	0.13504
6600.16359	0.13564
6598.23485	0.13709
6596.30611	0.13813
6594.37736	0.13863
6592.44862	0.13889
6590.51987	0.13876
6588.59113	0.13834
6586.66238	0.13798
6584.73364	0.13833
6582.80489	0.13913
6580.87615	0.13890
6578.94740	0.13791
6577.01866	0.13775
6575.08992	0.13854
6573.16117	0.13904
6571.23243	0.13831
6569.30368	0.13731
6567.37494	0.13759
6565.44619	0.13817
6563.51745	0.13796
6561.58870	0.13815
6559.65996	0.13934
6557.73122	0.14073
6555.80247	0.14104
6553.87373	0.13927
6551.94498	0.13660
6550.01624	0.13500
6548.08749	0.13507
6546.15875	0.13630
6544.23000	0.13698
6542.30126	0.13645
6540.37252	0.13587
6538.44377	0.13570
6536.51503	0.13570
6534.58628	0.13616
6532.65754	0.13667
6530.72879	0.13663
6528.80005	0.13629
6526.87130	0.13574
6524.94256	0.13513
6523.01382	0.13494
6521.08507	0.13546
6519.15633	0.13610
6517.22758	0.13576
6515.29884	0.13535
6513.37009	0.13634
6511.44135	0.13742
6509.51260	0.13731
6507.58386	0.13703
6505.65511	0.13745
6503.72637	0.13743
6501.79763	0.13605
6499.86888	0.13435
6497.94014	0.13351
6496.01139	0.13479
6494.08265	0.13765
6492.15390	0.13883
6490.22516	0.13772
6488.29641	0.13653
6486.36767	0.13623
6484.43893	0.13652
6482.51018	0.13699
6480.58144	0.13758
6478.65269	0.13758
6476.72395	0.13643
6474.79520	0.13510
6472.86646	0.13427
6470.93771	0.13416
6469.00897	0.13500
6467.08023	0.13556
6465.15148	0.13555
6463.22274	0.13617
6461.29399	0.13697
6459.36525	0.13710
6457.43650	0.13721
6455.50776	0.13770
6453.57901	0.13761
6451.65027	0.13649
6449.72153	0.13572
6447.79278	0.13561
6445.86404	0.13492
6443.93529	0.13383
6442.00655	0.13342
6440.07780	0.13387
6438.14906	0.13477
6436.22031	0.13569
6434.29157	0.13613
6432.36282	0.13570
6430.43408	0.13489
6428.50534	0.13433
6426.57659	0.13417
6424.64785	0.13454
6422.71910	0.13505
6420.79036	0.13515
6418.86161	0.13496
6416.93287	0.13479
6415.00412	0.13464
6413.07538	0.13397
6411.14664	0.13290
6409.21789	0.13258
6407.28915	0.13264
6405.36040	0.13234
6403.43166	0.13281
6401.50291	0.13407
6399.57417	0.13392
6397.64542	0.13257
6395.71668	0.13274
6393.78794	0.13446
6391.85919	0.13548
6389.93045	0.13505
6388.00170	0.13402
6386.07296	0.13348
6384.14421	0.13393
6382.21547	0.13445
6380.28672	0.13374
6378.35798	0.13241
6376.42924	0.13207
6374.50049	0.13299
6372.57175	0.13342
6370.64300	0.13186
6368.71426	0.13063
6366.78551	0.13207
6364.85677	0.13419
6362.92802	0.13453
6360.99928	0.13344
6359.07053	0.13257
6357.14179	0.13234
6355.21305	0.13259
6353.28430	0.13325
6351.35556	0.13379
6349.42681	0.13399
6347.49807	0.13344
6345.56932	0.13224
6343.64058	0.13187
6341.71183	0.13186
6339.78309	0.13082
6337.85435	0.12985
6335.92560	0.13001
6333.99686	0.13098
6332.06811	0.13204
6330.13937	0.13228
6328.21062	0.13221
6326.28188	0.13308
6324.35313	0.13465
6322.42439	0.13514
6320.49565	0.13374
6318.56690	0.13252
6316.63816	0.13277
6314.70941	0.13312
6312.78067	0.13304
6310.85192	0.13295
6308.92318	0.13282
6306.99443	0.13268
6305.06569	0.13261
6303.13695	0.13254
6301.20820	0.13262
6299.27946	0.13265
6297.35071	0.13176
6295.42197	0.12994
6293.49322	0.12892
6291.56448	0.12972
6289.63573	0.13102
6287.70699	0.13141
6285.77824	0.13132
6283.84950	0.13140
6281.92076	0.13130
6279.99201	0.13061
6278.06327	0.12994
6276.13452	0.13006
6274.20578	0.13069
6272.27703	0.13044
6270.34829	0.12908
6268.41954	0.12816
6266.49080	0.12828
6264.56206	0.12917
6262.63331	0.13087
6260.70457	0.13215
6258.77582	0.13136
6256.84708	0.12937
6254.91833	0.12869
6252.98959	0.12996
6251.06084	0.13082
6249.13210	0.12972
6247.20336	0.12887
6245.27461	0.12951
6243.34587	0.12986
6241.41712	0.12927
6239.48838	0.12876
6237.55963	0.12916
6235.63089	0.12997
6233.70214	0.13009
6231.77340	0.13006
6229.84465	0.13092
6227.91591	0.13169
6225.98717	0.13069
6224.05842	0.12836
6222.12968	0.12704
6220.20093	0.12797
6218.27219	0.12976
6216.34344	0.13071
6214.41470	0.13062
6212.48595	0.12977
6210.55721	0.12870
6208.62847	0.12804
6206.69972	0.12792
6204.77098	0.12872
6202.84223	0.13015
6200.91349	0.13063
6198.98474	0.12973
6197.05600	0.12887
6195.12725	0.12872
6193.19851	0.12903
6191.26977	0.12974
6189.34102	0.13031
6187.41228	0.12977
6185.48353	0.12856
6183.55479	0.12838
6181.62604	0.12917
6179.69730	0.12915
6177.76855	0.12831
6175.83981	0.12815
6173.91107	0.12881
6171.98232	0.12928
6170.05358	0.12930
6168.12483	0.12908
6166.19609	0.12850
6164.26734	0.12771
6162.33860	0.12713
6160.40985	0.12729
6158.48111	0.12815
6156.55236	0.12863
6154.62362	0.12828
6152.69488	0.12746
6150.76613	0.12653
6148.83739	0.12634
6146.90864	0.12727
6144.97990	0.12836
6143.05115	0.12888
6141.12241	0.12893
6139.19366	0.12836
6137.26492	0.12711
6135.33618	0.12606
6133.40743	0.12596
6131.47869	0.12647
6129.54994	0.12703
6127.62120	0.12730
6125.69245	0.12752
6123.76371	0.12832
6121.83496	0.12923
6119.90622	0.12914
6117.97748	0.12792
6116.04873	0.12657
6114.11999	0.12619
6112.19124	0.12690
6110.26250	0.12756
6108.33375	0.12740
6106.40501	0.12680
6104.47626	0.12661
6102.54752	0.12736
6100.61878	0.12815
6098.69003	0.12777
6096.76129	0.12684
6094.83254	0.12620
6092.90380	0.12577
6090.97505	0.12559
6089.04631	0.12569
6087.11756	0.12619
6085.18882	0.12706
6083.26007	0.12751
6081.33133	0.12694
6079.40259	0.12631
6077.47384	0.12652
6075.54510	0.12664
6073.61635	0.12606
6071.68761	0.12564
6069.75886	0.12561
6067.83012	0.12509
6065.90137	0.12411
6063.97263	0.12400
6062.04389	0.12522
6060.11514	0.12640
6058.18640	0.12638
6056.25765	0.12564
6054.32891	0.12535
6052.40016	0.12574
6050.47142	0.12626
6048.54267	0.12634
6046.61393	0.12567
6044.68519	0.12497
6042.75644	0.12505
6040.82770	0.12564
6038.89895	0.12592
6036.97021	0.12555
6035.04146	0.12532
6033.11272	0.12546
6031.18397	0.12563
6029.25523	0.12624
6027.32649	0.12661
6025.39774	0.12548
6023.46900	0.12384
6021.54025	0.12313
6019.61151	0.12341
6017.68276	0.12459
6015.75402	0.12655
6013.82527	0.12790
6011.89653	0.12739
6009.96778	0.12583
6008.03904	0.12434
6006.11030	0.12317
6004.18155	0.12261
6002.25281	0.12270
6000.32406	0.12321
5998.39532	0.12405
5996.46657	0.12479
5994.53783	0.12492
5992.60908	0.12451
5990.68034	0.12431
5988.75160	0.12491
5986.82285	0.12527
5984.89411	0.12428
5982.96536	0.12316
5981.03662	0.12315
5979.10787	0.12369
5977.17913	0.12385
5975.25038	0.12325
5973.32164	0.12239
5971.39290	0.12188
5969.46415	0.12183
5967.53541	0.12213
5965.60666	0.12291
5963.67792	0.12416
5961.74917	0.12504
5959.82043	0.12499
5957.89168	0.12454
5955.96294	0.12387
5954.03420	0.12291
5952.10545	0.12246
5950.17671	0.12324
5948.24796	0.12451
5946.31922	0.12510
5944.39047	0.12518
5942.46173	0.12517
5940.53298	0.12467
5938.60424	0.12375
5936.67549	0.12304
5934.74675	0.12290
5932.81801	0.12277
5930.88926	0.12240
5928.96052	0.12244
5927.03177	0.12264
5925.10303	0.12256
5923.17428	0.12261
5921.24554	0.12284
5919.31679	0.12309
5917.38805	0.12309
5915.45931	0.12286
5913.53056	0.12286
5911.60182	0.12248
5909.67307	0.12154
5907.74433	0.12181
5905.81558	0.12366
5903.88684	0.12490
5901.95809	0.12455
5900.02935	0.12340
5898.10061	0.12227
5896.17186	0.12192
5894.24312	0.12245
5892.31437	0.12292
5890.38563	0.12250
5888.45688	0.12165
5886.52814	0.12130
5884.59939	0.12166
5882.67065	0.12222
5880.74190	0.12221
5878.81316	0.12145
5876.88442	0.12094
5874.95567	0.12157
5873.02693	0.12251
5871.09818	0.12234
5869.16944	0.12158
5867.24069	0.12147
5865.31195	0.12160
5863.38320	0.12119
5861.45446	0.12060
5859.52572	0.12031
5857.59697	0.12035
5855.66823	0.12059
5853.73948	0.12080
5851.81074	0.12115
5849.88199	0.12167
5847.95325	0.12176
5846.02450	0.12129
5844.09576	0.12095
5842.16702	0.12094
5840.23827	0.12064
5838.30953	0.12001
5836.38078	0.12029
5834.45204	0.12139
5832.52329	0.12147
5830.59455	0.12040
5828.66580	0.11964
5826.73706	0.11979
5824.80832	0.12025
5822.87957	0.12062
5820.95083	0.12096
5819.02208	0.12095
5817.09334	0.12062
5815.16459	0.12077
5813.23585	0.12125
5811.30710	0.12088
5809.37836	0.11987
5807.44961	0.11949
5805.52087	0.11985
5803.59213	0.12011
5801.66338	0.11977
5799.73464	0.11896
5797.80589	0.11851
5795.87715	0.11929
5793.94840	0.12085
5792.01966	0.12176
5790.09091	0.12139
5788.16217	0.12040
5786.23343	0.11979
5784.30468	0.11969
5782.37594	0.11964
5780.44719	0.11957
5778.51845	0.11945
5776.58970	0.11936
5774.66096	0.11966
5772.73221	0.12015
5770.80347	0.12026
5768.87473	0.12003
5766.94598	0.11986
5765.01724	0.11979
5763.08849	0.11941
5761.15975	0.11889
5759.23100	0.11877
5757.30226	0.11885
5755.37351	0.11842
5753.44477	0.11758
5751.51603	0.11737
5749.58728	0.11830
5747.65854	0.11947
5745.72979	0.11981
5743.80105	0.11911
5741.87230	0.11820
5739.94356	0.11799
5738.01481	0.11837
5736.08607	0.11897
5734.15732	0.11981
5732.22858	0.12038
5730.29984	0.12008
5728.37109	0.11934
5726.44235	0.11855
5724.51360	0.11812
5722.58486	0.11847
5720.65611	0.11869
5718.72737	0.11804
5716.79862	0.11741
5714.86988	0.11757
5712.94114	0.11814
5711.01239	0.11874
5709.08365	0.11925
5707.15490	0.11930
5705.22616	0.11906
5703.29741	0.11873
5701.36867	0.11808
5699.43992	0.11767
5697.51118	0.11774
5695.58244	0.11747
5693.65369	0.11688
5691.72495	0.11690
5689.79620	0.11752
5687.86746	0.11772
5685.93871	0.11699
5684.00997	0.11603
5682.08122	0.11586
5680.15248	0.11667
5678.22374	0.11781
5676.29499	0.11845
5674.36625	0.11801
5672.43750	0.11689
5670.50876	0.11622
5668.58001	0.11628
5666.65127	0.11650
5664.72252	0.11683
5662.79378	0.11727
5660.86503	0.11742
5658.93629	0.11722
5657.00755	0.11697
5655.07880	0.11695
5653.15006	0.11693
5651.22131	0.11676
5649.29257	0.11661
5647.36382	0.11672
5645.43508	0.11731
5643.50633	0.11786
5641.57759	0.11779
5639.64885	0.11748
5637.72010	0.11720
5635.79136	0.11674
5633.86261	0.11638
5631.93387	0.11666
5630.00512	0.11731
5628.07638	0.11767
5626.14763	0.11752
5624.21889	0.11732
5622.29015	0.11744
5620.36140	0.11726
5618.43266	0.11662
5616.50391	0.11628
5614.57517	0.11620
5612.64642	0.11594
5610.71768	0.11585
5608.78893	0.11617
5606.86019	0.11642
5604.93144	0.11630
5603.00270	0.11608
5601.07396	0.11646
5599.14521	0.11718
5597.21647	0.11706
5595.28772	0.11608
5593.35898	0.11551
5591.43023	0.11561
5589.50149	0.11539
5587.57274	0.11469
5585.64400	0.11435
5583.71526	0.11434
5581.78651	0.11413
5579.85777	0.11368
5577.92902	0.11348
5576.00028	0.11388
5574.07153	0.11442
5572.14279	0.11452
5570.21404	0.11462
5568.28530	0.11498
5566.35656	0.11499
5564.42781	0.11458
5562.49907	0.11433
5560.57032	0.11435
5558.64158	0.11434
5556.71283	0.11438
5554.78409	0.11470
5552.85534	0.11529
5550.92660	0.11599
5548.99786	0.11604
5547.06911	0.11506
5545.14037	0.11415
5543.21162	0.11416
5541.28288	0.11467
5539.35413	0.11517
5537.42539	0.11535
5535.49664	0.11492
5533.56790	0.11417
5531.63915	0.11359
5529.71041	0.11323
5527.78167	0.11297
5525.85292	0.11305
5523.92418	0.11382
5521.99543	0.11449
5520.06669	0.11434
5518.13794	0.11417
5516.20920	0.11441
5514.28045	0.11479
5512.35171	0.11515
5510.42297	0.11501
5508.49422	0.11431
5506.56548	0.11376
5504.63673	0.11364
5502.70799	0.11367
5500.77924	0.11362
5498.85050	0.11317
5496.92175	0.11283
5494.99301	0.11302
5493.06427	0.11302
5491.13552	0.11280
5489.20678	0.11285
5487.27803	0.11278
5485.34929	0.11265
5483.42054	0.11288
5481.49180	0.11321
5479.56305	0.11325
5477.63431	0.11318
5475.70557	0.11328
5473.77682	0.11333
5471.84808	0.11310
5469.91933	0.11287
5467.99059	0.11322
5466.06184	0.11392
5464.13310	0.11407
5462.20435	0.11358
5460.27561	0.11299
5458.34686	0.11255
5456.41812	0.11231
5454.48938	0.11245
5452.56063	0.11284
5450.63189	0.11324
5448.70314	0.11351
5446.77440	0.11352
5444.84565	0.11336
5442.91691	0.11321
5440.98816	0.11295
5439.05942	0.11265
5437.13068	0.11275
5435.20193	0.11313
5433.27319	0.11324
5431.34444	0.11318
5429.41570	0.11287
5427.48695	0.11230
5425.55821	0.11221
5423.62946	0.11255
5421.70072	0.11278
5419.77198	0.11308
5417.84323	0.11333
5415.91449	0.11325
5413.98574	0.11298
5412.05700	0.11268
5410.12825	0.11236
5408.19951	0.11204
5406.27076	0.11195
5404.34202	0.11233
5402.41328	0.11269
5400.48453	0.11242
5398.55579	0.11189
5396.62704	0.11161
5394.69830	0.11143
5392.76955	0.11138
5390.84081	0.11156
5388.91206	0.11186
5386.98332	0.11201
5385.05457	0.11184
5383.12583	0.11162
5381.19709	0.11158
5379.26834	0.11145
5377.33960	0.11121
5375.41085	0.11125
5373.48211	0.11143
5371.55336	0.11116
5369.62462	0.11063
5367.69587	0.11049
5365.76713	0.11077
5363.83839	0.11103
5361.90964	0.11101
5359.98090	0.11086
5358.05215	0.11077
5356.12341	0.11079
5354.19466	0.11097
5352.26592	0.11115
5350.33717	0.11090
5348.40843	0.11038
5346.47969	0.10988
5344.55094	0.10951
5342.62220	0.10952
5340.69345	0.11016
5338.76471	0.11101
5336.83596	0.11078
5334.90722	0.10988
5332.97847	0.10977
5331.04973	0.11035
5329.12099	0.11061
5327.19224	0.11031
5325.26350	0.11009
5323.33475	0.11028
5321.40601	0.11058
5319.47726	0.11059
5317.54852	0.11016
5315.61977	0.10960
5313.69103	0.10933
5311.76228	0.10925
5309.83354	0.10920
5307.90480	0.10947
5305.97605	0.10982
5304.04731	0.10980
5302.11856	0.10964
5300.18982	0.10942
5298.26107	0.10926
5296.33233	0.10948
5294.40358	0.10991
5292.47484	0.11032
5290.54610	0.11022
5288.61735	0.10951
5286.68861	0.10906
5284.75986	0.10914
5282.83112	0.10936
5280.90237	0.10954
5278.97363	0.10944
5277.04488	0.10906
5275.11614	0.10874
5273.18740	0.10875
5271.25865	0.10907
5269.32991	0.10922
5267.40116	0.10892
5265.47242	0.10830
5263.54367	0.10764
5261.61493	0.10761
5259.68618	0.10824
5257.75744	0.10876
5255.82869	0.10892
5253.89995	0.10895
5251.97121	0.10883
5250.04246	0.10851
5248.11372	0.10837
5246.18497	0.10881
5244.25623	0.10937
5242.32748	0.10930
5240.39874	0.10886
5238.46999	0.10853
5236.54125	0.10823
5234.61251	0.10801
5232.68376	0.10785
5230.75502	0.10767
5228.82627	0.10773
5226.89753	0.10813
5224.96878	0.10847
5223.04004	0.10847
5221.11129	0.10815
5219.18255	0.10779
5217.25381	0.10776
5215.32506	0.10778
5213.39632	0.10748
5211.46757	0.10715
5209.53883	0.10693
5207.61008	0.10697
5205.68134	0.10741
5203.75259	0.10772
5201.82385	0.10755
5199.89511	0.10710
5197.96636	0.10689
5196.03762	0.10720
5194.10887	0.10757
5192.18013	0.10754
5190.25138	0.10731
5188.32264	0.10726
5186.39389	0.10727
5184.46515	0.10705
5182.53640	0.10682
5180.60766	0.10666
5178.67892	0.10647
5176.75017	0.10644
5174.82143	0.10647
5172.89268	0.10637
5170.96394	0.10628
5169.03519	0.10616
5167.10645	0.10619
5165.17770	0.10641
5163.24896	0.10630
5161.32022	0.10591
5159.39147	0.10591
5157.46273	0.10629
5155.53398	0.10640
5153.60524	0.10605
5151.67649	0.10572
5149.74775	0.10563
5147.81900	0.10535
5145.89026	0.10498
5143.96152	0.10503
5142.03277	0.10528
5140.10403	0.10533
5138.17528	0.10531
5136.24654	0.10538
5134.31779	0.10553
5132.38905	0.10575
5130.46030	0.10576
5128.53156	0.10550
5126.60282	0.10537
5124.67407	0.10554
5122.74533	0.10571
5120.81658	0.10548
5118.88784	0.10511
5116.95909	0.10522
5115.03035	0.10555
5113.10160	0.10554
5111.17286	0.10531
5109.24411	0.10507
5107.31537	0.10489
5105.38663	0.10496
5103.45788	0.10527
5101.52914	0.10523
5099.60039	0.10471
5097.67165	0.10456
5095.74290	0.10497
5093.81416	0.10503
5091.88541	0.10437
5089.95667	0.10391
5088.02793	0.10403
5086.09918	0.10430
5084.17044	0.10462
5082.24169	0.10461
5080.31295	0.10412
5078.38420	0.10393
5076.45546	0.10421
5074.52671	0.10449
5072.59797	0.10477
5070.66923	0.10512
5068.74048	0.10514
5066.81174	0.10461
5064.88299	0.10417
5062.95425	0.10427
5061.02550	0.10445
5059.09676	0.10435
5057.16801	0.10400
5055.23927	0.10369
5053.31053	0.10354
5051.38178	0.10335
5049.45304	0.10305
5047.52429	0.10293
5045.59555	0.10314
5043.66680	0.10352
5041.73806	0.10388
5039.80931	0.10413
5037.88057	0.10420
5035.95182	0.10405
5034.02308	0.10380
5032.09434	0.10369
5030.16559	0.10394
5028.23685	0.10444
5026.30810	0.10462
5024.37936	0.10407
5022.45061	0.10337
5020.52187	0.10323
5018.59312	0.10353
5016.66438	0.10358
5014.73564	0.10327
5012.80689	0.10313
5010.87815	0.10328
5008.94940	0.10350
5007.02066	0.10358
5005.09191	0.10343
5003.16317	0.10325
5001.23442	0.10321
4999.30568	0.10318
4997.37694	0.10312
4995.44819	0.10332
4993.51945	0.10376
4991.59070	0.10370
4989.66196	0.10307
4987.73321	0.10269
4985.80447	0.10273
4983.87572	0.10287
4981.94698	0.10301
4980.01824	0.10313
4978.08949	0.10326
4976.16075	0.10318
4974.23200	0.10284
4972.30326	0.10254
4970.37451	0.10234
4968.44577	0.10219
4966.51702	0.10219
4964.58828	0.10229
4962.65953	0.10223
4960.73079	0.10210
4958.80205	0.10225
4956.87330	0.10249
4954.94456	0.10235
4953.01581	0.10217
4951.08707	0.10215
4949.15832	0.10194
4947.22958	0.10181
4945.30083	0.10203
4943.37209	0.10212
4941.44335	0.10182
4939.51460	0.10148
4937.58586	0.10135
4935.65711	0.10122
4933.72837	0.10110
4931.79962	0.10103
4929.87088	0.10085
4927.94213	0.10067
4926.01339	0.10071
4924.08465	0.10078
4922.15590	0.10074
4920.22716	0.10092
4918.29841	0.10130
4916.36967	0.10142
4914.44092	0.10143
4912.51218	0.10160
4910.58343	0.10161
4908.65469	0.10132
4906.72594	0.10119
4904.79720	0.10146
4902.86846	0.10149
4900.93971	0.10104
4899.01097	0.10076
4897.08222	0.10086
4895.15348	0.10095
4893.22473	0.10077
4891.29599	0.10031
4889.36724	0.09993
4887.43850	0.10000
4885.50976	0.10042
4883.58101	0.10084
4881.65227	0.10123
4879.72352	0.10140
4877.79478	0.10111
4875.86603	0.10055
4873.93729	0.10011
4872.00854	0.09992
4870.07980	0.09986
4868.15106	0.09991
4866.22231	0.10020
4864.29357	0.10049
4862.36482	0.10054
4860.43608	0.10056
4858.50733	0.10068
4856.57859	0.10069
4854.64984	0.10042
4852.72110	0.10003
4850.79236	0.09986
4848.86361	0.10016
4846.93487	0.10072
4845.00612	0.10101
4843.07738	0.10066
4841.14863	0.09986
4839.21989	0.09911
4837.29114	0.09869
4835.36240	0.09868
4833.43365	0.09889
4831.50491	0.09904
4829.57617	0.09925
4827.64742	0.09939
4825.71868	0.09921
4823.78993	0.09909
4821.86119	0.09923
4819.93244	0.09929
4818.00370	0.09927
4816.07495	0.09936
4814.14621	0.09933
4812.21747	0.09923
4810.28872	0.09959
4808.35998	0.10000
4806.43123	0.09975
4804.50249	0.09922
4802.57374	0.09889
4800.64500	0.09869
4798.71625	0.09885
4796.78751	0.09927
4794.85877	0.09922
4792.93002	0.09870
4791.00128	0.09849
4789.07253	0.09859
4787.14379	0.09856
4785.21504	0.09855
4783.28630	0.09869
4781.35755	0.09864
4779.42881	0.09829
4777.50007	0.09795
4775.57132	0.09794
4773.64258	0.09797
4771.71383	0.09787
4769.78509	0.09792
4767.85634	0.09816
4765.92760	0.09828
4763.99885	0.09812
4762.07011	0.09791
4760.14136	0.09778
4758.21262	0.09774
4756.28388	0.09787
4754.35513	0.09809
4752.42639	0.09807
4750.49764	0.09776
4748.56890	0.09751
4746.64015	0.09760
4744.71141	0.09783
4742.78266	0.09796
4740.85392	0.09792
4738.92518	0.09781
4736.99643	0.09770
4735.06769	0.09742
4733.13894	0.09727
4731.21020	0.09749
4729.28145	0.09771
4727.35271	0.09762
4725.42396	0.09732
4723.49522	0.09706
4721.56648	0.09694
4719.63773	0.09680
4717.70899	0.09668
4715.78024	0.09673
4713.85150	0.09690
4711.92275	0.09711
4709.99401	0.09724
4708.06526	0.09716
4706.13652	0.09686
4704.20778	0.09653
4702.27903	0.09639
4700.35029	0.09647
4698.42154	0.09659
4696.49280	0.09648
4694.56405	0.09619
4692.63531	0.09608
4690.70656	0.09634
4688.77782	0.09671
4686.84907	0.09670
4684.92033	0.09626
4682.99159	0.09583
4681.06284	0.09591
4679.13410	0.09635
4677.20535	0.09658
4675.27661	0.09641
4673.34786	0.09602
4671.41912	0.09580
4669.49037	0.09598
4667.56163	0.09627
4665.63289	0.09638
4663.70414	0.09625
4661.77540	0.09592
4659.84665	0.09561
4657.91791	0.09566
4655.98916	0.09593
4654.06042	0.09616
4652.13167	0.09625
4650.20293	0.09610
4648.27419	0.09583
4646.34544	0.09563
4644.41670	0.09542
4642.48795	0.09519
4640.55921	0.09499
4638.63046	0.09480
4636.70172	0.09488
4634.77297	0.09531
4632.84423	0.09560
4630.91549	0.09555
4628.98674	0.09547
4627.05800	0.09557
4625.12925	0.09569
4623.20051	0.09555
4621.27176	0.09506
4619.34302	0.09457
4617.41427	0.09449
4615.48553	0.09475
4613.55678	0.09485
4611.62804	0.09456
4609.69930	0.09427
4607.77055	0.09425
4605.84181	0.09454
4603.91306	0.09498
4601.98432	0.09511
4600.05557	0.09476
4598.12683	0.09424
4596.19808	0.09398
4594.26934	0.09416
4592.34060	0.09444
4590.41185	0.09441
4588.48311	0.09425
4586.55436	0.09419
4584.62562	0.09409
4582.69687	0.09391
4580.76813	0.09377
4578.83938	0.09380
4576.91064	0.09398
4574.98190	0.09403
4573.05315	0.09380
4571.12441	0.09363
4569.19566	0.09375
4567.26692	0.09394
4565.33817	0.09401
4563.40943	0.09409
4561.48068	0.09430
4559.55194	0.09437
4557.62319	0.09402
4555.69445	0.09352
4553.76571	0.09335
4551.83696	0.09346
4549.90822	0.09347
4547.97947	0.09336
4546.05073	0.09348
4544.12198	0.09372
4542.19324	0.09360
4540.26449	0.09328
4538.33575	0.09318
4536.40701	0.09321
4534.47826	0.09323
4532.54952	0.09329
4530.62077	0.09319
4528.69203	0.09291
4526.76328	0.09282
4524.83454	0.09289
4522.90579	0.09276
4520.97705	0.09245
4519.04831	0.09232
4517.11956	0.09245
4515.19082	0.09259
4513.26207	0.09260
4511.33333	0.09253
4509.40458	0.09245
4507.47584	0.09248
4505.54709	0.09248
4503.61835	0.09226
4501.68961	0.09202
4499.76086	0.09206
4497.83212	0.09228
4495.90337	0.09243
4493.97463	0.09240
4492.04588	0.09231
4490.11714	0.09236
4488.18839	0.09251
4486.25965	0.09257
4484.33090	0.09247
4482.40216	0.09233
4480.47342	0.09217
4478.54467	0.09200
4476.61593	0.09183
4474.68718	0.09172
4472.75844	0.09176
4470.82969	0.09185
4468.90095	0.09186
4466.97220	0.09189
4465.04346	0.09205
4463.11472	0.09217
4461.18597	0.09207
4459.25723	0.09186
4457.32848	0.09169
4455.39974	0.09151
4453.47099	0.09135
4451.54225	0.09140
4449.61350	0.09160
4447.68476	0.09150
4445.75602	0.09107
4443.82727	0.09080
4441.89853	0.09084
4439.96978	0.09103
4438.04104	0.09122
4436.11229	0.09117
4434.18355	0.09094
4432.25480	0.09088
4430.32606	0.09099
4428.39732	0.09106
4426.46857	0.09098
4424.53983	0.09080
4422.61108	0.09068
4420.68234	0.09064
4418.75359	0.09054
4416.82485	0.09042
4414.89610	0.09039
4412.96736	0.09029
4411.03861	0.08999
4409.10987	0.08986
4407.18113	0.09005
4405.25238	0.09022
4403.32364	0.09014
4401.39489	0.08996
4399.46615	0.08984
4397.53740	0.08981
4395.60866	0.08982
4393.67991	0.08983
4391.75117	0.08981
4389.82243	0.08975
4387.89368	0.08968
4385.96494	0.08968
4384.03619	0.08970
4382.10745	0.08969
4380.17870	0.08967
4378.24996	0.08962
4376.32121	0.08954
4374.39247	0.08959
4372.46373	0.08975
4370.53498	0.08982
4368.60624	0.08975
4366.67749	0.08968
4364.74875	0.08964
4362.82000	0.08955
4360.89126	0.08951
4358.96251	0.08964
4357.03377	0.08977
4355.10503	0.08960
4353.17628	0.08927
4351.24754	0.08920
4349.31879	0.08937
4347.39005	0.08937
4345.46130	0.08911
4343.53256	0.08890
4341.60381	0.08897
4339.67507	0.08907
4337.74632	0.08883
4335.81758	0.08850
4333.88884	0.08844
4331.96009	0.08842
4330.03135	0.08830
4328.10260	0.08820
4326.17386	0.08817
4324.24511	0.08812
4322.31637	0.08813
4320.38762	0.08834
4318.45888	0.08853
4316.53014	0.08858
4314.60139	0.08872
4312.67265	0.08878
4310.74390	0.08860
4308.81516	0.08836
4306.88641	0.08831
4304.95767	0.08836
4303.02892	0.08827
4301.10018	0.08802
4299.17144	0.08775
4297.24269	0.08762
4295.31395	0.08766
4293.38520	0.08784
4291.45646	0.08802
4289.52771	0.08797
4287.59897	0.08778
4285.67022	0.08770
4283.74148	0.08770
4281.81273	0.08755
4279.88399	0.08725
4277.95525	0.08717
4276.02650	0.08735
4274.09776	0.08739
4272.16901	0.08733
4270.24027	0.08752
4268.31152	0.08784
4266.38278	0.08790
4264.45403	0.08763
4262.52529	0.08727
4260.59655	0.08705
4258.66780	0.08718
4256.73906	0.08747
4254.81031	0.08740
4252.88157	0.08696
4250.95282	0.08660
4249.02408	0.08657
4247.09533	0.08671
4245.16659	0.08668
4243.23785	0.08651
4241.30910	0.08656
4239.38036	0.08680
4237.45161	0.08694
4235.52287	0.08692
4233.59412	0.08678
4231.66538	0.08652
4229.73663	0.08630
4227.80789	0.08626
4225.87915	0.08636
4223.95040	0.08653
4222.02166	0.08661
4220.09291	0.08660
4218.16417	0.08658
4216.23542	0.08649
4214.30668	0.08633
4212.37793	0.08612
4210.44919	0.08597
4208.52044	0.08593
4206.59170	0.08590
4204.66296	0.08587
4202.73421	0.08581
4200.80547	0.08572
4198.87672	0.08579
4196.94798	0.08596
4195.01923	0.08600
4193.09049	0.08589
4191.16174	0.08575
4189.23300	0.08563
4187.30426	0.08543
4185.37551	0.08525
4183.44677	0.08519
4181.51802	0.08515
4179.58928	0.08515
4177.66053	0.08537
4175.73179	0.08566
4173.80304	0.08571
4171.87430	0.08552
4169.94556	0.08527
4168.01681	0.08509
4166.08807	0.08507
4164.15932	0.08507
4162.23058	0.08491
4160.30183	0.08478
4158.37309	0.08491
4156.44434	0.08512
4154.51560	0.08528
4152.58686	0.08547
4150.65811	0.08544
4148.72937	0.08510
4146.80062	0.08470
4144.87188	0.08457
4142.94313	0.08477
4141.01439	0.08487
4139.08564	0.08467
4137.15690	0.08463
4135.22815	0.08483
4133.29941	0.08479
4131.37067	0.08447
4129.44192	0.08420
4127.51318	0.08408
4125.58443	0.08413
4123.65569	0.08421
4121.72694	0.08420
4119.79820	0.08423
4117.86945	0.08433
4115.94071	0.08431
4114.01197	0.08419
4112.08322	0.08411
4110.15448	0.08404
4108.22573	0.08395
4106.29699	0.08411
4104.36824	0.08450
4102.43950	0.08470
4100.51075	0.08457
4098.58201	0.08427
4096.65327	0.08399
4094.72452	0.08378
4092.79578	0.08360
4090.86703	0.08347
4088.93829	0.08345
4087.00954	0.08353
4085.08080	0.08378
4083.15205	0.08405
4081.22331	0.08403
4079.29457	0.08375
4077.36582	0.08348
4075.43708	0.08339
4073.50833	0.08351
4071.57959	0.08366
4069.65084	0.08361
4067.72210	0.08344
4065.79335	0.08332
4063.86461	0.08321
4061.93586	0.08312
4060.00712	0.08324
4058.07838	0.08336
4056.14963	0.08326
4054.22089	0.08306
4052.29214	0.08286
4050.36340	0.08267
4048.43465	0.08256
4046.50591	0.08264
4044.57716	0.08284
4042.64842	0.08311
4040.71968	0.08327
4038.79093	0.08320
4036.86219	0.08300
4034.93344	0.08276
4033.00470	0.08249
4031.07595	0.08220
4029.14721	0.08200
4027.21846	0.08198
4025.28972	0.08195
4023.36098	0.08187
4021.43223	0.08192
4019.50349	0.08207
4017.57474	0.08210
4015.64600	0.08202
4013.71725	0.08193
4011.78851	0.08179
4009.85976	0.08174
4007.93102	0.08173
4006.00228	0.08154
4004.07353	0.08140
4002.14479	0.08148
4000.21604	0.08154
3998.28730	0.08158
3996.35855	0.08177
3994.42981	0.08206
3992.50106	0.08215
3990.57232	0.08187
3988.64357	0.08134
3986.71483	0.08113
3984.78609	0.08138
3982.85734	0.08159
3980.92860	0.08161
3978.99985	0.08174
3977.07111	0.08192
3975.14236	0.08191
3973.21362	0.08171
3971.28487	0.08148
3969.35613	0.08131
3967.42739	0.08121
3965.49864	0.08106
3963.56990	0.08096
3961.64115	0.08099
3959.71241	0.08093
3957.78366	0.08077
3955.85492	0.08066
3953.92617	0.08056
3951.99743	0.08041
3950.06869	0.08035
3948.13994	0.08045
3946.21120	0.08057
3944.28245	0.08064
3942.35371	0.08060
3940.42496	0.08039
3938.49622	0.08024
3936.56747	0.08039
3934.63873	0.08061
3932.70998	0.08063
3930.78124	0.08056
3928.85250	0.08044
3926.92375	0.08031
3924.99501	0.08028
3923.06626	0.08034
3921.13752	0.08047
3919.20877	0.08055
3917.28003	0.08043
3915.35128	0.08024
3913.42254	0.08005
3911.49380	0.07985
3909.56505	0.07972
3907.63631	0.07974
3905.70756	0.07982
3903.77882	0.07970
3901.85007	0.07962
3899.92133	0.07986
3897.99258	0.08000
3896.06384	0.07988
3894.13510	0.07981
3892.20635	0.07982
3890.27761	0.07970
3888.34886	0.07954
3886.42012	0.07943
3884.49137	0.07923
3882.56263	0.07901
3880.63388	0.07900
3878.70514	0.07919
3876.77640	0.07936
3874.84765	0.07943
3872.91891	0.07936
3870.99016	0.07918
3869.06142	0.07907
3867.13267	0.07917
3865.20393	0.07936
3863.27518	0.07937
3861.34644	0.07916
3859.41769	0.07898
3857.48895	0.07879
3855.56021	0.07838
3853.63146	0.07814
3851.70272	0.07853
3849.77397	0.07872
3847.84523	0.07868
3845.91648	0.07865
3843.98774	0.07859
3842.05899	0.07851
3840.13025	0.07859
3838.20151	0.07893
3836.27276	0.07912
3834.34402	0.07885
3832.41527	0.07846
3830.48653	0.07823
3828.55778	0.07811
3826.62904	0.07803
3824.70029	0.07795
3822.77155	0.07796
3820.84281	0.07807
3818.91406	0.07820
3816.98532	0.07841
3815.05657	0.07836
3813.12783	0.07803
3811.19908	0.07787
3809.27034	0.07786
3807.34159	0.07776
3805.41285	0.07762
3803.48411	0.07750
3801.55536	0.07744
3799.62662	0.07742
3797.69787	0.07741
3795.76913	0.07739
3793.84038	0.07731
3791.91164	0.07718
3789.98289	0.07707
3788.05415	0.07694
3786.12540	0.07680
3784.19666	0.07686
3782.26792	0.07698
3780.33917	0.07705
3778.41043	0.07717
3776.48168	0.07719
3774.55294	0.07704
3772.62419	0.07693
3770.69545	0.07692
3768.76670	0.07697
3766.83796	0.07702
3764.90922	0.07693
3762.98047	0.07665
3761.05173	0.07642
3759.12298	0.07647
3757.19424	0.07659
3755.26549	0.07664
3753.33675	0.07688
3751.40800	0.07718
3749.47926	0.07691
3747.55052	0.07649
3745.62177	0.07626
3743.69303	0.07626
3741.76428	0.07640
3739.83554	0.07655
3737.90679	0.07664
3735.97805	0.07662
3734.04930	0.07656
3732.12056	0.07655
3730.19182	0.07648
3728.26307	0.07645
3726.33433	0.07670
3724.40558	0.07693
3722.47684	0.07688
3720.54809	0.07674
3718.61935	0.07648
3716.69060	0.07600
3714.76186	0.07563
3712.83311	0.07575
3710.90437	0.07622
3708.97563	0.07638
3707.04688	0.07623
3705.11814	0.07597
3703.18939	0.07570
3701.26065	0.07554
3699.33190	0.07551
3697.40316	0.07542
3695.47441	0.07525
3693.54567	0.07523
3691.61693	0.07537
3689.68818	0.07538
3687.75944	0.07521
3685.83069	0.07512
3683.90195	0.07502
3681.97320	0.07484
3680.04446	0.07470
3678.11571	0.07476
3676.18697	0.07498
3674.25823	0.07488
3672.32948	0.07461
3670.40074	0.07450
3668.47199	0.07443
3666.54325	0.07424
3664.61450	0.07406
3662.68576	0.07397
3660.75701	0.07388
3658.82827	0.07388
3656.89953	0.07400
3654.97078	0.07392
3653.04204	0.07372
3651.11329	0.07368
3649.18455	0.07389
3647.25580	0.07409
3645.32706	0.07406
3643.39831	0.07386
3641.46957	0.07367
3639.54082	0.07353
3637.61208	0.07341
3635.68334	0.07332
3633.75459	0.07321
3631.82585	0.07309
3629.89710	0.07319
3627.96836	0.07346
3626.03961	0.07331
3624.11087	0.07300
3622.18212	0.07287
3620.25338	0.07295
3618.32464	0.07298
3616.39589	0.07292
3614.46715	0.07284
3612.53840	0.07265
3610.60966	0.07251
3608.68091	0.07252
3606.75217	0.07249
3604.82342	0.07243
3602.89468	0.07234
3600.96594	0.07221
3599.03719	0.07213
3597.10845	0.07222
3595.17970	0.07246
3593.25096	0.07251
3591.32221	0.07221
3589.39347	0.07193
3587.46472	0.07200
3585.53598	0.07215
3583.60723	0.07200
3581.67849	0.07172
3579.74975	0.07165
3577.82100	0.07172
3575.89226	0.07154
3573.96351	0.07123
3572.03477	0.07127
3570.10602	0.07155
3568.17728	0.07171
3566.24853	0.07161
3564.31979	0.07142
3562.39105	0.07127
3560.46230	0.07119
3558.53356	0.07113
3556.60481	0.07114
3554.67607	0.07118
3552.74732	0.07112
3550.81858	0.07103
3548.88983	0.07091
3546.96109	0.07071
3545.03235	0.07060
3543.10360	0.07067
3541.17486	0.07076
3539.24611	0.07075
3537.31737	0.07065
3535.38862	0.07044
3533.45988	0.07020
3531.53113	0.07006
3529.60239	0.06995
3527.67365	0.06989
3525.74490	0.06996
3523.81616	0.07011
3521.88741	0.07025
3519.95867	0.07036
3518.02992	0.07033
3516.10118	0.07014
3514.17243	0.06997
3512.24369	0.06983
3510.31494	0.06961
3508.38620	0.06950
3506.45746	0.06975
3504.52871	0.07008
3502.59997	0.07018
3500.67122	0.07010
3498.74248	0.06997
3496.81373	0.06982
3494.88499	0.06968
3492.95624	0.06957
3491.02750	0.06954
3489.09876	0.06950
3487.17001	0.06944
3485.24127	0.06940
3483.31252	0.06931
3481.38378	0.06918
3479.45503	0.06913
3477.52629	0.06916
3475.59754	0.06920
3473.66880	0.06915
3471.74006	0.06914
3469.81131	0.06927
3467.88257	0.06921
3465.95382	0.06891
3464.02508	0.06870
3462.09633	0.06872
3460.16759	0.06884
3458.23884	0.06903
3456.31010	0.06920
3454.38136	0.06913
3452.45261	0.06883
3450.52387	0.06852
3448.59512	0.06837
3446.66638	0.06832
3444.73763	0.06831
3442.80889	0.06850
3440.88014	0.06871
3438.95140	0.06869
3437.02265	0.06853
3435.09391	0.06841
3433.16517	0.06843
3431.23642	0.06837
3429.30768	0.06810
3427.37893	0.06788
3425.45019	0.06792
3423.52144	0.06811
3421.59270	0.06832
3419.66395	0.06854
3417.73521	0.06860
3415.80647	0.06842
3413.87772	0.06823
3411.94898	0.06815
3410.02023	0.06802
3408.09149	0.06786
3406.16274	0.06780
3404.23400	0.06780
3402.30525	0.06770
3400.37651	0.06758
3398.44777	0.06764
3396.51902	0.06775
3394.59028	0.06769
3392.66153	0.06753
3390.73279	0.06744
3388.80404	0.06753
3386.87530	0.06769
3384.94655	0.06774
3383.01781	0.06773
3381.08907	0.06758
3379.16032	0.06735
3377.23158	0.06731
3375.30283	0.06743
3373.37409	0.06741
3371.44534	0.06729
3369.51660	0.06728
3367.58785	0.06732
3365.65911	0.06730
3363.73036	0.06729
3361.80162	0.06718
3359.87288	0.06692
3357.94413	0.06679
3356.01539	0.06691
3354.08664	0.06707
3352.15790	0.06719
3350.22915	0.06732
3348.30041	0.06741
3346.37166	0.06733
3344.44292	0.06714
3342.51418	0.06699
3340.58543	0.06683
3338.65669	0.06662
3336.72794	0.06653
3334.79920	0.06664
3332.87045	0.06684
3330.94171	0.06685
3329.01296	0.06671
3327.08422	0.06666
3325.15548	0.06659
3323.22673	0.06645
3321.29799	0.06633
3319.36924	0.06630
3317.44050	0.06639
3315.51175	0.06655
3313.58301	0.06663
3311.65426	0.06662
3309.72552	0.06660
3307.79678	0.06655
3305.86803	0.06642
3303.93929	0.06631
3302.01054	0.06631
3300.08180	0.06637
3298.15305	0.06638
3296.22431	0.06626
3294.29556	0.06601
3292.36682	0.06575
3290.43807	0.06563
3288.50933	0.06560
3286.58059	0.06549
3284.65184	0.06531
3282.72310	0.06536
3280.79435	0.06567
3278.86561	0.06590
3276.93686	0.06599
3275.00812	0.06596
3273.07937	0.06588
3271.15063	0.06582
3269.22189	0.06579
3267.29314	0.06574
3265.36440	0.06557
3263.43565	0.06540
3261.50691	0.06544
3259.57816	0.06557
3257.64942	0.06562
3255.72067	0.06563
3253.79193	0.06568
3251.86319	0.06568
3249.93444	0.06553
3248.00570	0.06526
3246.07695	0.06508
3244.14821	0.06508
3242.21946	0.06509
3240.29072	0.06504
3238.36197	0.06496
3236.43323	0.06482
3234.50448	0.06477
3232.57574	0.06490
3230.64700	0.06500
3228.71825	0.06495
3226.78951	0.06486
3224.86076	0.06486
3222.93202	0.06488
3221.00327	0.06480
3219.07453	0.06466
3217.14578	0.06457
3215.21704	0.06459
3213.28830	0.06474
3211.35955	0.06491
3209.43081	0.06499
3207.50206	0.06499
3205.57332	0.06495
3203.64457	0.06483
3201.71583	0.06471
3199.78708	0.06467
3197.85834	0.06471
3195.92960	0.06471
3194.00085	0.06461
3192.07211	0.06445
3190.14336	0.06430
3188.21462	0.06417
3186.28587	0.06410
3184.35713	0.06416
3182.42838	0.06431
3180.49964	0.06442
3178.57090	0.06443
3176.64215	0.06431
3174.71341	0.06417
3172.78466	0.06410
3170.85592	0.06411
3168.92717	0.06412
3166.99843	0.06403
3165.06968	0.06383
3163.14094	0.06368
3161.21219	0.06369
3159.28345	0.06375
3157.35471	0.06371
3155.42596	0.06361
3153.49722	0.06353
3151.56847	0.06356
3149.63973	0.06370
3147.71098	0.06378
3145.78224	0.06377
3143.85349	0.06374
3141.92475	0.06360
[truncated: 1,370 more rows]
