# Supplementary material for: Ultrathin 2 nm gold as impedance-matched absorber for infrared light
Source: Nat Commun. 2020 May 1;11:2161. doi: 10.1038/s41467-020-15762-3 (PMC7195431; doi:10.1038/s41467-020-15762-3)
Supplement: Supplementary file 3 — Source Data [file 41467_2020_15762_MOESM3_ESM.zip › SOURCE DATA/Fig.4 -Thinfilm optical measurements and dataprocessing/0,7-Au-Cu-#2-TRA.dpt]

6997.48496	0.66188
6995.55621	0.66284
6993.62747	0.66508
6991.69872	0.66713
6989.76998	0.66750
6987.84123	0.66768
6985.91249	0.66924
6983.98374	0.66967
6982.05500	0.66813
6980.12626	0.66750
6978.19751	0.66734
6976.26877	0.66581
6974.34002	0.66516
6972.41128	0.66651
6970.48253	0.66677
6968.55379	0.66558
6966.62504	0.66513
6964.69630	0.66480
6962.76756	0.66448
6960.83881	0.66571
6958.91007	0.66776
6956.98132	0.66858
6955.05258	0.66785
6953.12383	0.66709
6951.19509	0.66735
6949.26634	0.66710
6947.33760	0.66604
6945.40886	0.66776
6943.48011	0.67128
6941.55137	0.67118
6939.62262	0.66867
6937.69388	0.66675
6935.76513	0.66489
6933.83639	0.66499
6931.90764	0.66764
6929.97890	0.66763
6928.05015	0.66402
6926.12141	0.66384
6924.19267	0.66827
6922.26392	0.66976
6920.33518	0.66674
6918.40643	0.66442
6916.47769	0.66505
6914.54894	0.66745
6912.62020	0.66898
6910.69145	0.66777
6908.76271	0.66583
6906.83397	0.66553
6904.90522	0.66599
6902.97648	0.66686
6901.04773	0.66900
6899.11899	0.67052
6897.19024	0.66936
6895.26150	0.66631
6893.33275	0.66308
6891.40401	0.66178
6889.47527	0.66280
6887.54652	0.66488
6885.61778	0.66696
6883.68903	0.66807
6881.76029	0.66787
6879.83154	0.66710
6877.90280	0.66852
6875.97405	0.67169
6874.04531	0.67086
6872.11657	0.66656
6870.18782	0.66516
6868.25908	0.66745
6866.33033	0.66965
6864.40159	0.67003
6862.47284	0.66981
6860.54410	0.66967
6858.61535	0.66944
6856.68661	0.66946
6854.75786	0.66943
6852.82912	0.66969
6850.90038	0.67112
6848.97163	0.67127
6847.04289	0.66870
6845.11414	0.66764
6843.18540	0.66963
6841.25665	0.67098
6839.32791	0.67060
6837.39916	0.67003
6835.47042	0.66961
6833.54168	0.66893
6831.61293	0.66814
6829.68419	0.66855
6827.75544	0.67070
6825.82670	0.67242
6823.89795	0.67194
6821.96921	0.67091
6820.04046	0.67069
6818.11172	0.67123
6816.18298	0.67273
6814.25423	0.67366
6812.32549	0.67219
6810.39674	0.67023
6808.46800	0.67021
6806.53925	0.67116
6804.61051	0.67166
6802.68176	0.67169
6800.75302	0.67164
6798.82428	0.67182
6796.89553	0.67149
6794.96679	0.67020
6793.03804	0.66899
6791.10930	0.66852
6789.18055	0.66891
6787.25181	0.66986
6785.32306	0.67048
6783.39432	0.67078
6781.46557	0.67149
6779.53683	0.67199
6777.60809	0.67097
6775.67934	0.66941
6773.75060	0.66914
6771.82185	0.66964
6769.89311	0.67123
6767.96436	0.67444
6766.03562	0.67540
6764.10687	0.67175
6762.17813	0.66786
6760.24939	0.66738
6758.32064	0.66875
6756.39190	0.67031
6754.46315	0.67225
6752.53441	0.67321
6750.60566	0.67276
6748.67692	0.67205
6746.74817	0.66983
6744.81943	0.66681
6742.89069	0.66669
6740.96194	0.66807
6739.03320	0.66775
6737.10445	0.66708
6735.17571	0.66716
6733.24696	0.66767
6731.31822	0.66938
6729.38947	0.67139
6727.46073	0.67191
6725.53199	0.67103
6723.60324	0.67016
6721.67450	0.67050
6719.74575	0.67134
6717.81701	0.67122
6715.88826	0.67144
6713.95952	0.67343
6712.03077	0.67453
6710.10203	0.67299
6708.17328	0.67114
6706.24454	0.67029
6704.31580	0.67021
6702.38705	0.67021
6700.45831	0.66974
6698.52956	0.67004
6696.60082	0.67130
6694.67207	0.67147
6692.74333	0.67113
6690.81458	0.67279
6688.88584	0.67412
6686.95710	0.67144
6685.02835	0.66864
6683.09961	0.67027
6681.17086	0.67316
6679.24212	0.67311
6677.31337	0.67111
6675.38463	0.66977
6673.45588	0.66970
6671.52714	0.67075
6669.59840	0.67198
6667.66965	0.67221
6665.74091	0.67287
6663.81216	0.67434
6661.88342	0.67480
6659.95467	0.67430
6658.02593	0.67378
6656.09718	0.67364
6654.16844	0.67388
6652.23970	0.67408
6650.31095	0.67399
6648.38221	0.67337
6646.45346	0.67275
6644.52472	0.67257
6642.59597	0.67249
6640.66723	0.67236
6638.73848	0.67177
6636.80974	0.67147
6634.88099	0.67317
6632.95225	0.67572
6631.02351	0.67587
6629.09476	0.67357
6627.16602	0.67163
6625.23727	0.67137
6623.30853	0.67235
6621.37978	0.67347
6619.45104	0.67368
6617.52229	0.67283
6615.59355	0.67119
6613.66481	0.67036
6611.73606	0.67104
6609.80732	0.67124
6607.87857	0.67074
6605.94983	0.67142
6604.02108	0.67285
6602.09234	0.67256
6600.16359	0.67097
6598.23485	0.67139
6596.30611	0.67380
6594.37736	0.67563
6592.44862	0.67648
6590.51987	0.67693
6588.59113	0.67647
6586.66238	0.67451
6584.73364	0.67225
6582.80489	0.67141
6580.87615	0.67165
6578.94740	0.67213
6577.01866	0.67339
6575.08992	0.67533
6573.16117	0.67581
6571.23243	0.67436
6569.30368	0.67301
6567.37494	0.67280
6565.44619	0.67328
6563.51745	0.67344
6561.58870	0.67308
6559.65996	0.67309
6557.73122	0.67315
6555.80247	0.67243
6553.87373	0.67155
6551.94498	0.67174
6550.01624	0.67314
6548.08749	0.67363
6546.15875	0.67245
6544.23000	0.67237
6542.30126	0.67380
6540.37252	0.67457
6538.44377	0.67424
6536.51503	0.67397
6534.58628	0.67449
6532.65754	0.67452
6530.72879	0.67353
6528.80005	0.67365
6526.87130	0.67572
6524.94256	0.67778
6523.01382	0.67810
6521.08507	0.67721
6519.15633	0.67554
6517.22758	0.67316
6515.29884	0.67153
6513.37009	0.67152
6511.44135	0.67265
6509.51260	0.67403
6507.58386	0.67446
6505.65511	0.67392
6503.72637	0.67351
6501.79763	0.67334
6499.86888	0.67338
6497.94014	0.67432
6496.01139	0.67532
6494.08265	0.67508
6492.15390	0.67344
6490.22516	0.67115
6488.29641	0.67023
6486.36767	0.67141
6484.43893	0.67245
6482.51018	0.67243
6480.58144	0.67325
6478.65269	0.67518
6476.72395	0.67594
6474.79520	0.67535
6472.86646	0.67507
6470.93771	0.67525
6469.00897	0.67557
6467.08023	0.67644
6465.15148	0.67774
6463.22274	0.67810
6461.29399	0.67703
6459.36525	0.67660
6457.43650	0.67764
6455.50776	0.67784
6453.57901	0.67699
6451.65027	0.67699
6449.72153	0.67749
6447.79278	0.67737
6445.86404	0.67636
6443.93529	0.67495
6442.00655	0.67510
6440.07780	0.67721
6438.14906	0.67869
6436.22031	0.67800
6434.29157	0.67673
6432.36282	0.67607
6430.43408	0.67499
6428.50534	0.67366
6426.57659	0.67374
6424.64785	0.67496
6422.71910	0.67564
6420.79036	0.67527
6418.86161	0.67456
6416.93287	0.67386
6415.00412	0.67310
6413.07538	0.67253
6411.14664	0.67333
6409.21789	0.67533
6407.28915	0.67595
6405.36040	0.67554
6403.43166	0.67628
6401.50291	0.67674
6399.57417	0.67616
6397.64542	0.67640
6395.71668	0.67744
6393.78794	0.67748
6391.85919	0.67625
6389.93045	0.67583
6388.00170	0.67725
6386.07296	0.67854
6384.14421	0.67899
6382.21547	0.67930
6380.28672	0.67866
6378.35798	0.67759
6376.42924	0.67735
6374.50049	0.67645
6372.57175	0.67533
6370.64300	0.67688
6368.71426	0.67966
6366.78551	0.67969
6364.85677	0.67739
6362.92802	0.67618
6360.99928	0.67637
6359.07053	0.67620
6357.14179	0.67581
6355.21305	0.67607
6353.28430	0.67718
6351.35556	0.67843
6349.42681	0.67871
6347.49807	0.67781
6345.56932	0.67670
6343.64058	0.67724
6341.71183	0.67916
6339.78309	0.67984
6337.85435	0.67890
6335.92560	0.67803
6333.99686	0.67848
6332.06811	0.67988
6330.13937	0.68056
6328.21062	0.68076
6326.28188	0.68155
6324.35313	0.68135
6322.42439	0.67929
6320.49565	0.67808
6318.56690	0.67883
6316.63816	0.67876
6314.70941	0.67665
6312.78067	0.67495
6310.85192	0.67563
6308.92318	0.67765
6306.99443	0.67936
6305.06569	0.68015
6303.13695	0.67996
6301.20820	0.67954
6299.27946	0.67906
6297.35071	0.67843
6295.42197	0.67816
6293.49322	0.67786
6291.56448	0.67793
6289.63573	0.67975
6287.70699	0.68178
6285.77824	0.68186
6283.84950	0.68040
6281.92076	0.67835
6279.99201	0.67702
6278.06327	0.67726
6276.13452	0.67781
6274.20578	0.67779
6272.27703	0.67785
6270.34829	0.67808
6268.41954	0.67805
6266.49080	0.67808
6264.56206	0.67799
6262.63331	0.67776
6260.70457	0.67875
6258.77582	0.67998
6256.84708	0.67979
6254.91833	0.67936
6252.98959	0.67907
6251.06084	0.67850
6249.13210	0.67793
6247.20336	0.67798
6245.27461	0.67933
6243.34587	0.68027
6241.41712	0.67961
6239.48838	0.67991
6237.55963	0.68141
6235.63089	0.68125
6233.70214	0.68009
6231.77340	0.68064
6229.84465	0.68202
6227.91591	0.68236
6225.98717	0.68159
6224.05842	0.68007
6222.12968	0.67870
6220.20093	0.67857
6218.27219	0.67972
6216.34344	0.68134
6214.41470	0.68178
6212.48595	0.68054
6210.55721	0.67980
6208.62847	0.68090
6206.69972	0.68233
6204.77098	0.68271
6202.84223	0.68194
6200.91349	0.68083
6198.98474	0.68084
6197.05600	0.68169
6195.12725	0.68184
6193.19851	0.68178
6191.26977	0.68220
6189.34102	0.68197
6187.41228	0.68132
6185.48353	0.68134
6183.55479	0.68130
6181.62604	0.68119
6179.69730	0.68148
6177.76855	0.68125
6175.83981	0.68034
6173.91107	0.67959
6171.98232	0.67913
6170.05358	0.67883
6168.12483	0.67891
6166.19609	0.67921
6164.26734	0.67958
6162.33860	0.68075
6160.40985	0.68245
6158.48111	0.68294
6156.55236	0.68214
6154.62362	0.68147
6152.69488	0.68088
6150.76613	0.67983
6148.83739	0.67938
6146.90864	0.67996
6144.97990	0.68072
6143.05115	0.68121
6141.12241	0.68176
6139.19366	0.68278
6137.26492	0.68332
6135.33618	0.68254
6133.40743	0.68153
6131.47869	0.68132
6129.54994	0.68177
6127.62120	0.68176
6125.69245	0.68054
6123.76371	0.67956
6121.83496	0.68031
6119.90622	0.68195
6117.97748	0.68315
6116.04873	0.68373
6114.11999	0.68433
6112.19124	0.68501
6110.26250	0.68478
6108.33375	0.68290
6106.40501	0.68001
6104.47626	0.67879
6102.54752	0.68102
6100.61878	0.68377
6098.69003	0.68403
6096.76129	0.68319
6094.83254	0.68310
6092.90380	0.68292
6090.97505	0.68222
6089.04631	0.68254
6087.11756	0.68395
6085.18882	0.68460
6083.26007	0.68391
6081.33133	0.68325
6079.40259	0.68342
6077.47384	0.68351
6075.54510	0.68279
6073.61635	0.68168
6071.68761	0.68111
6069.75886	0.68163
6067.83012	0.68231
6065.90137	0.68226
6063.97263	0.68171
6062.04389	0.68157
6060.11514	0.68261
6058.18640	0.68423
6056.25765	0.68578
6054.32891	0.68706
6052.40016	0.68717
6050.47142	0.68622
6048.54267	0.68549
6046.61393	0.68495
6044.68519	0.68425
6042.75644	0.68417
6040.82770	0.68448
6038.89895	0.68424
6036.97021	0.68385
6035.04146	0.68404
6033.11272	0.68421
6031.18397	0.68374
6029.25523	0.68349
6027.32649	0.68411
6025.39774	0.68528
6023.46900	0.68654
6021.54025	0.68689
6019.61151	0.68607
6017.68276	0.68550
6015.75402	0.68568
6013.82527	0.68527
6011.89653	0.68385
6009.96778	0.68308
6008.03904	0.68346
6006.11030	0.68388
6004.18155	0.68440
6002.25281	0.68496
6000.32406	0.68512
5998.39532	0.68574
5996.46657	0.68638
5994.53783	0.68555
5992.60908	0.68404
5990.68034	0.68336
5988.75160	0.68391
5986.82285	0.68508
5984.89411	0.68600
5982.96536	0.68641
5981.03662	0.68592
5979.10787	0.68529
5977.17913	0.68597
5975.25038	0.68713
5973.32164	0.68750
5971.39290	0.68753
5969.46415	0.68777
5967.53541	0.68787
5965.60666	0.68704
5963.67792	0.68573
5961.74917	0.68583
5959.82043	0.68739
5957.89168	0.68835
5955.96294	0.68809
5954.03420	0.68777
5952.10545	0.68761
5950.17671	0.68729
5948.24796	0.68725
5946.31922	0.68737
5944.39047	0.68718
5942.46173	0.68682
5940.53298	0.68587
5938.60424	0.68455
5936.67549	0.68419
5934.74675	0.68462
5932.81801	0.68521
5930.88926	0.68647
5928.96052	0.68801
5927.03177	0.68849
5925.10303	0.68778
5923.17428	0.68698
5921.24554	0.68679
5919.31679	0.68685
5917.38805	0.68670
5915.45931	0.68644
5913.53056	0.68655
5911.60182	0.68702
5909.67307	0.68749
5907.74433	0.68794
5905.81558	0.68832
5903.88684	0.68848
5901.95809	0.68817
5900.02935	0.68739
5898.10061	0.68698
5896.17186	0.68732
5894.24312	0.68764
5892.31437	0.68762
5890.38563	0.68763
5888.45688	0.68804
5886.52814	0.68869
5884.59939	0.68865
5882.67065	0.68751
5880.74190	0.68643
5878.81316	0.68654
5876.88442	0.68753
5874.95567	0.68865
5873.02693	0.68961
5871.09818	0.69000
5869.16944	0.68945
5867.24069	0.68888
5865.31195	0.68963
5863.38320	0.69089
5861.45446	0.69065
5859.52572	0.68916
5857.59697	0.68836
5855.66823	0.68883
5853.73948	0.68978
5851.81074	0.69000
5849.88199	0.68923
5847.95325	0.68905
5846.02450	0.69016
5844.09576	0.69074
5842.16702	0.68973
5840.23827	0.68852
5838.30953	0.68846
5836.38078	0.68916
5834.45204	0.68973
5832.52329	0.69000
5830.59455	0.68999
5828.66580	0.68935
5826.73706	0.68840
5824.80832	0.68837
5822.87957	0.68925
5820.95083	0.68981
5819.02208	0.69016
5817.09334	0.69073
5815.16459	0.69077
5813.23585	0.69045
5811.30710	0.69060
5809.37836	0.69070
5807.44961	0.69009
5805.52087	0.68964
5803.59213	0.68995
5801.66338	0.69046
5799.73464	0.69071
5797.80589	0.69016
5795.87715	0.68891
5793.94840	0.68809
5792.01966	0.68803
5790.09091	0.68852
5788.16217	0.68959
5786.23343	0.69107
5784.30468	0.69237
5782.37594	0.69264
5780.44719	0.69181
5778.51845	0.69043
5776.58970	0.68948
5774.66096	0.69014
5772.73221	0.69164
5770.80347	0.69219
5768.87473	0.69149
5766.94598	0.69037
5765.01724	0.68980
5763.08849	0.68992
5761.15975	0.68989
5759.23100	0.68941
5757.30226	0.68946
5755.37351	0.69049
5753.44477	0.69116
5751.51603	0.69060
5749.58728	0.69014
5747.65854	0.69047
5745.72979	0.69047
5743.80105	0.69018
5741.87230	0.69061
5739.94356	0.69111
5738.01481	0.69071
5736.08607	0.69040
5734.15732	0.69069
5732.22858	0.69079
5730.29984	0.69094
5728.37109	0.69120
5726.44235	0.69089
5724.51360	0.69096
5722.58486	0.69187
5720.65611	0.69197
5718.72737	0.69120
5716.79862	0.69127
5714.86988	0.69218
5712.94114	0.69250
5711.01239	0.69213
5709.08365	0.69243
5707.15490	0.69368
5705.22616	0.69446
5703.29741	0.69386
5701.36867	0.69266
5699.43992	0.69197
5697.51118	0.69184
5695.58244	0.69200
5693.65369	0.69240
5691.72495	0.69310
5689.79620	0.69331
5687.86746	0.69174
5685.93871	0.68988
5684.00997	0.69009
5682.08122	0.69145
5680.15248	0.69199
5678.22374	0.69166
5676.29499	0.69142
5674.36625	0.69174
5672.43750	0.69277
5670.50876	0.69400
5668.58001	0.69425
5666.65127	0.69347
5664.72252	0.69280
5662.79378	0.69260
5660.86503	0.69224
5658.93629	0.69146
5657.00755	0.69120
5655.07880	0.69160
5653.15006	0.69178
5651.22131	0.69212
5649.29257	0.69311
5647.36382	0.69391
5645.43508	0.69403
5643.50633	0.69385
5641.57759	0.69352
5639.64885	0.69317
5637.72010	0.69327
5635.79136	0.69358
5633.86261	0.69310
5631.93387	0.69221
5630.00512	0.69221
5628.07638	0.69320
5626.14763	0.69405
5624.21889	0.69393
5622.29015	0.69336
5620.36140	0.69315
5618.43266	0.69314
5616.50391	0.69330
5614.57517	0.69363
5612.64642	0.69386
5610.71768	0.69422
5608.78893	0.69477
5606.86019	0.69499
5604.93144	0.69482
5603.00270	0.69470
5601.07396	0.69481
5599.14521	0.69484
5597.21647	0.69463
5595.28772	0.69446
5593.35898	0.69450
5591.43023	0.69458
5589.50149	0.69473
5587.57274	0.69509
5585.64400	0.69511
5583.71526	0.69474
5581.78651	0.69475
5579.85777	0.69481
5577.92902	0.69451
5576.00028	0.69445
5574.07153	0.69493
5572.14279	0.69573
5570.21404	0.69567
5568.28530	0.69423
5566.35656	0.69359
5564.42781	0.69440
5562.49907	0.69455
5560.57032	0.69403
5558.64158	0.69409
5556.71283	0.69420
5554.78409	0.69426
5552.85534	0.69503
5550.92660	0.69575
5548.99786	0.69575
5547.06911	0.69573
5545.14037	0.69584
5543.21162	0.69571
5541.28288	0.69597
5539.35413	0.69684
5537.42539	0.69727
5535.49664	0.69703
5533.56790	0.69681
5531.63915	0.69673
5529.71041	0.69662
5527.78167	0.69643
5525.85292	0.69612
5523.92418	0.69606
5521.99543	0.69658
5520.06669	0.69730
5518.13794	0.69751
5516.20920	0.69692
5514.28045	0.69620
5512.35171	0.69613
5510.42297	0.69614
5508.49422	0.69594
5506.56548	0.69646
5504.63673	0.69742
5502.70799	0.69786
5500.77924	0.69775
5498.85050	0.69732
5496.92175	0.69734
5494.99301	0.69821
5493.06427	0.69863
5491.13552	0.69796
5489.20678	0.69767
5487.27803	0.69800
5485.34929	0.69786
5483.42054	0.69758
5481.49180	0.69808
5479.56305	0.69911
5477.63431	0.69963
5475.70557	0.69901
5473.77682	0.69795
5471.84808	0.69753
5469.91933	0.69774
5467.99059	0.69793
5466.06184	0.69828
5464.13310	0.69928
5462.20435	0.70009
5460.27561	0.69960
5458.34686	0.69843
5456.41812	0.69775
5454.48938	0.69754
5452.56063	0.69770
5450.63189	0.69837
5448.70314	0.69891
5446.77440	0.69918
5444.84565	0.69978
5442.91691	0.70001
5440.98816	0.69914
5439.05942	0.69849
5437.13068	0.69902
5435.20193	0.69975
5433.27319	0.69981
5431.34444	0.69960
5429.41570	0.69968
5427.48695	0.70010
5425.55821	0.70023
5423.62946	0.69954
5421.70072	0.69861
5419.77198	0.69828
5417.84323	0.69845
5415.91449	0.69900
5413.98574	0.70028
5412.05700	0.70165
5410.12825	0.70170
5408.19951	0.70037
5406.27076	0.69903
5404.34202	0.69842
5402.41328	0.69834
5400.48453	0.69854
5398.55579	0.69910
5396.62704	0.69999
5394.69830	0.70038
5392.76955	0.69981
5390.84081	0.69956
5388.91206	0.70027
5386.98332	0.70089
5385.05457	0.70071
5383.12583	0.70025
5381.19709	0.70016
5379.26834	0.70072
5377.33960	0.70137
5375.41085	0.70096
5373.48211	0.69965
5371.55336	0.69894
5369.62462	0.69964
5367.69587	0.70087
5365.76713	0.70134
5363.83839	0.70085
5361.90964	0.70023
5359.98090	0.70036
5358.05215	0.70140
5356.12341	0.70264
5354.19466	0.70302
5352.26592	0.70239
5350.33717	0.70137
5348.40843	0.70061
5346.47969	0.70097
5344.55094	0.70199
5342.62220	0.70235
5340.69345	0.70274
5338.76471	0.70390
5336.83596	0.70452
5334.90722	0.70369
5332.97847	0.70252
5331.04973	0.70201
5329.12099	0.70182
5327.19224	0.70127
5325.26350	0.70070
5323.33475	0.70060
5321.40601	0.70077
5319.47726	0.70110
5317.54852	0.70170
5315.61977	0.70206
5313.69103	0.70162
5311.76228	0.70100
5309.83354	0.70127
5307.90480	0.70222
5305.97605	0.70266
5304.04731	0.70218
5302.11856	0.70156
5300.18982	0.70146
5298.26107	0.70155
5296.33233	0.70164
5294.40358	0.70211
5292.47484	0.70286
5290.54610	0.70311
5288.61735	0.70304
5286.68861	0.70364
5284.75986	0.70435
5282.83112	0.70396
5280.90237	0.70279
5278.97363	0.70227
5277.04488	0.70299
5275.11614	0.70345
5273.18740	0.70304
5271.25865	0.70296
5269.32991	0.70316
5267.40116	0.70330
5265.47242	0.70417
5263.54367	0.70528
5261.61493	0.70508
5259.68618	0.70377
5257.75744	0.70278
5255.82869	0.70265
5253.89995	0.70258
5251.97121	0.70273
5250.04246	0.70375
5248.11372	0.70458
5246.18497	0.70442
5244.25623	0.70406
5242.32748	0.70381
5240.39874	0.70348
5238.46999	0.70302
5236.54125	0.70264
5234.61251	0.70279
5232.68376	0.70342
5230.75502	0.70383
5228.82627	0.70395
5226.89753	0.70438
5224.96878	0.70476
5223.04004	0.70462
5221.11129	0.70440
5219.18255	0.70404
5217.25381	0.70317
5215.32506	0.70219
5213.39632	0.70195
5211.46757	0.70273
5209.53883	0.70364
5207.61008	0.70385
5205.68134	0.70368
5203.75259	0.70349
5201.82385	0.70334
5199.89511	0.70368
5197.96636	0.70445
5196.03762	0.70462
5194.10887	0.70388
5192.18013	0.70308
5190.25138	0.70295
5188.32264	0.70334
5186.39389	0.70379
5184.46515	0.70395
5182.53640	0.70373
5180.60766	0.70356
5178.67892	0.70381
5176.75017	0.70434
5174.82143	0.70484
5172.89268	0.70524
5170.96394	0.70555
5169.03519	0.70585
5167.10645	0.70631
5165.17770	0.70657
5163.24896	0.70633
5161.32022	0.70612
5159.39147	0.70610
5157.46273	0.70599
5155.53398	0.70594
5153.60524	0.70604
5151.67649	0.70611
5149.74775	0.70583
5147.81900	0.70532
5145.89026	0.70526
5143.96152	0.70545
5142.03277	0.70523
5140.10403	0.70488
5138.17528	0.70493
5136.24654	0.70527
5134.31779	0.70563
5132.38905	0.70591
5130.46030	0.70590
5128.53156	0.70582
5126.60282	0.70609
5124.67407	0.70621
5122.74533	0.70600
5120.81658	0.70592
5118.88784	0.70599
5116.95909	0.70589
5115.03035	0.70573
5113.10160	0.70578
5111.17286	0.70604
5109.24411	0.70617
5107.31537	0.70607
5105.38663	0.70604
5103.45788	0.70616
5101.52914	0.70628
5099.60039	0.70623
5097.67165	0.70613
5095.74290	0.70653
5093.81416	0.70730
5091.88541	0.70758
5089.95667	0.70774
5088.02793	0.70824
5086.09918	0.70816
5084.17044	0.70747
5082.24169	0.70713
5080.31295	0.70688
5078.38420	0.70648
5076.45546	0.70640
5074.52671	0.70673
5072.59797	0.70722
5070.66923	0.70755
5068.74048	0.70756
5066.81174	0.70756
5064.88299	0.70780
5062.95425	0.70789
5061.02550	0.70754
5059.09676	0.70727
5057.16801	0.70771
5055.23927	0.70836
5053.31053	0.70813
5051.38178	0.70734
5049.45304	0.70726
5047.52429	0.70790
5045.59555	0.70829
5043.66680	0.70809
5041.73806	0.70797
5039.80931	0.70838
5037.88057	0.70859
5035.95182	0.70817
5034.02308	0.70781
5032.09434	0.70789
5030.16559	0.70820
5028.23685	0.70844
5026.30810	0.70856
5024.37936	0.70854
5022.45061	0.70846
5020.52187	0.70842
5018.59312	0.70831
5016.66438	0.70837
5014.73564	0.70877
5012.80689	0.70916
5010.87815	0.70939
5008.94940	0.70935
5007.02066	0.70897
5005.09191	0.70869
5003.16317	0.70886
5001.23442	0.70915
4999.30568	0.70924
4997.37694	0.70934
4995.44819	0.70961
4993.51945	0.70980
4991.59070	0.70977
4989.66196	0.70958
4987.73321	0.70929
4985.80447	0.70897
4983.87572	0.70885
4981.94698	0.70924
4980.01824	0.70986
4978.08949	0.71015
4976.16075	0.71014
4974.23200	0.71016
4972.30326	0.71017
4970.37451	0.71000
4968.44577	0.70954
4966.51702	0.70919
4964.58828	0.70927
4962.65953	0.70938
4960.73079	0.70964
4958.80205	0.71019
4956.87330	0.71044
4954.94456	0.71044
4953.01581	0.71047
4951.08707	0.71044
4949.15832	0.71045
4947.22958	0.71062
4945.30083	0.71092
4943.37209	0.71094
4941.44335	0.71054
4939.51460	0.71055
4937.58586	0.71128
4935.65711	0.71180
4933.72837	0.71176
4931.79962	0.71170
4929.87088	0.71137
4927.94213	0.71056
4926.01339	0.71039
4924.08465	0.71119
4922.15590	0.71171
4920.22716	0.71141
4918.29841	0.71097
4916.36967	0.71103
4914.44092	0.71153
4912.51218	0.71193
4910.58343	0.71190
4908.65469	0.71170
4906.72594	0.71170
4904.79720	0.71191
4902.86846	0.71223
4900.93971	0.71242
4899.01097	0.71262
4897.08222	0.71286
4895.15348	0.71263
4893.22473	0.71221
4891.29599	0.71223
4889.36724	0.71226
4887.43850	0.71201
4885.50976	0.71197
4883.58101	0.71227
4881.65227	0.71243
4879.72352	0.71237
4877.79478	0.71264
4875.86603	0.71297
4873.93729	0.71290
4872.00854	0.71295
4870.07980	0.71338
4868.15106	0.71386
4866.22231	0.71410
4864.29357	0.71394
4862.36482	0.71375
4860.43608	0.71363
4858.50733	0.71318
4856.57859	0.71267
4854.64984	0.71275
4852.72110	0.71332
4850.79236	0.71368
4848.86361	0.71349
4846.93487	0.71293
4845.00612	0.71254
4843.07738	0.71274
4841.14863	0.71325
4839.21989	0.71362
4837.29114	0.71354
4835.36240	0.71318
4833.43365	0.71323
4831.50491	0.71401
4829.57617	0.71471
4827.64742	0.71459
4825.71868	0.71431
4823.78993	0.71469
4821.86119	0.71529
4819.93244	0.71530
4818.00370	0.71503
4816.07495	0.71515
4814.14621	0.71537
4812.21747	0.71534
4810.28872	0.71526
4808.35998	0.71517
4806.43123	0.71499
4804.50249	0.71481
4802.57374	0.71481
4800.64500	0.71496
4798.71625	0.71494
4796.78751	0.71482
4794.85877	0.71499
4792.93002	0.71541
4791.00128	0.71567
4789.07253	0.71548
4787.14379	0.71499
4785.21504	0.71470
4783.28630	0.71471
4781.35755	0.71474
4779.42881	0.71490
4777.50007	0.71527
4775.57132	0.71556
4773.64258	0.71557
4771.71383	0.71556
4769.78509	0.71590
4767.85634	0.71642
4765.92760	0.71653
4763.99885	0.71616
4762.07011	0.71583
4760.14136	0.71594
4758.21262	0.71632
4756.28388	0.71677
4754.35513	0.71704
4752.42639	0.71678
4750.49764	0.71611
4748.56890	0.71567
4746.64015	0.71572
4744.71141	0.71609
4742.78266	0.71655
4740.85392	0.71694
4738.92518	0.71725
4736.99643	0.71750
4735.06769	0.71752
4733.13894	0.71718
4731.21020	0.71676
4729.28145	0.71675
4727.35271	0.71690
4725.42396	0.71673
4723.49522	0.71663
4721.56648	0.71682
4719.63773	0.71701
4717.70899	0.71708
4715.78024	0.71704
4713.85150	0.71693
4711.92275	0.71698
4709.99401	0.71719
4708.06526	0.71742
4706.13652	0.71781
4704.20778	0.71801
4702.27903	0.71756
4700.35029	0.71719
4698.42154	0.71737
4696.49280	0.71761
4694.56405	0.71765
4692.63531	0.71774
4690.70656	0.71790
4688.77782	0.71801
4686.84907	0.71834
4684.92033	0.71883
4682.99159	0.71890
4681.06284	0.71856
4679.13410	0.71840
4677.20535	0.71855
4675.27661	0.71853
4673.34786	0.71804
4671.41912	0.71761
4669.49037	0.71779
4667.56163	0.71827
4665.63289	0.71861
4663.70414	0.71881
4661.77540	0.71891
4659.84665	0.71891
4657.91791	0.71899
4655.98916	0.71915
4654.06042	0.71934
4652.13167	0.71967
4650.20293	0.72001
4648.27419	0.71975
4646.34544	0.71890
4644.41670	0.71838
4642.48795	0.71870
4640.55921	0.71911
4638.63046	0.71898
4636.70172	0.71877
4634.77297	0.71895
4632.84423	0.71935
4630.91549	0.71993
4628.98674	0.72056
4627.05800	0.72065
4625.12925	0.72032
4623.20051	0.72026
4621.27176	0.72039
4619.34302	0.72029
4617.41427	0.72013
4615.48553	0.72007
4613.55678	0.72002
4611.62804	0.72001
4609.69930	0.71996
4607.77055	0.72001
4605.84181	0.72062
4603.91306	0.72131
4601.98432	0.72140
4600.05557	0.72130
4598.12683	0.72133
4596.19808	0.72120
4594.26934	0.72106
4592.34060	0.72111
4590.41185	0.72101
4588.48311	0.72082
4586.55436	0.72095
4584.62562	0.72114
4582.69687	0.72092
4580.76813	0.72068
4578.83938	0.72075
4576.91064	0.72069
4574.98190	0.72062
4573.05315	0.72101
4571.12441	0.72158
4569.19566	0.72167
4567.26692	0.72132
4565.33817	0.72110
4563.40943	0.72119
4561.48068	0.72149
4559.55194	0.72178
4557.62319	0.72191
4555.69445	0.72216
4553.76571	0.72248
4551.83696	0.72245
4549.90822	0.72242
4547.97947	0.72277
4546.05073	0.72293
4544.12198	0.72257
4542.19324	0.72222
4540.26449	0.72220
4538.33575	0.72226
4536.40701	0.72224
4534.47826	0.72245
4532.54952	0.72304
4530.62077	0.72353
4528.69203	0.72359
4526.76328	0.72364
4524.83454	0.72378
4522.90579	0.72369
4520.97705	0.72350
4519.04831	0.72341
4517.11956	0.72328
4515.19082	0.72308
4513.26207	0.72294
4511.33333	0.72298
4509.40458	0.72322
4507.47584	0.72359
4505.54709	0.72385
4503.61835	0.72382
4501.68961	0.72369
4499.76086	0.72370
4497.83212	0.72394
4495.90337	0.72428
4493.97463	0.72443
4492.04588	0.72422
4490.11714	0.72401
4488.18839	0.72410
4486.25965	0.72438
4484.33090	0.72455
4482.40216	0.72438
4480.47342	0.72409
4478.54467	0.72409
4476.61593	0.72422
4474.68718	0.72428
4472.75844	0.72446
4470.82969	0.72480
4468.90095	0.72503
4466.97220	0.72512
4465.04346	0.72510
4463.11472	0.72492
4461.18597	0.72475
4459.25723	0.72490
4457.32848	0.72515
4455.39974	0.72517
4453.47099	0.72527
4451.54225	0.72572
4449.61350	0.72622
4447.68476	0.72653
4445.75602	0.72655
4443.82727	0.72631
4441.89853	0.72621
4439.96978	0.72636
4438.04104	0.72647
4436.11229	0.72635
4434.18355	0.72629
4432.25480	0.72649
4430.32606	0.72652
4428.39732	0.72628
4426.46857	0.72611
4424.53983	0.72599
4422.61108	0.72589
4420.68234	0.72597
4418.75359	0.72623
4416.82485	0.72655
4414.89610	0.72692
4412.96736	0.72720
4411.03861	0.72727
4409.10987	0.72728
4407.18113	0.72747
4405.25238	0.72757
4403.32364	0.72732
4401.39489	0.72698
4399.46615	0.72689
4397.53740	0.72698
4395.60866	0.72716
4393.67991	0.72734
4391.75117	0.72737
4389.82243	0.72726
4387.89368	0.72730
4385.96494	0.72744
4384.03619	0.72756
4382.10745	0.72783
4380.17870	0.72826
4378.24996	0.72860
4376.32121	0.72862
4374.39247	0.72831
4372.46373	0.72804
4370.53498	0.72809
4368.60624	0.72816
4366.67749	0.72784
4364.74875	0.72762
4362.82000	0.72804
4360.89126	0.72844
4358.96251	0.72835
4357.03377	0.72828
4355.10503	0.72847
4353.17628	0.72866
4351.24754	0.72882
4349.31879	0.72881
4347.39005	0.72848
4345.46130	0.72823
4343.53256	0.72830
4341.60381	0.72856
4339.67507	0.72888
4337.74632	0.72908
4335.81758	0.72916
4333.88884	0.72926
4331.96009	0.72940
4330.03135	0.72953
4328.10260	0.72957
4326.17386	0.72933
4324.24511	0.72901
4322.31637	0.72905
4320.38762	0.72934
4318.45888	0.72970
4316.53014	0.72996
4314.60139	0.72999
4312.67265	0.72990
4310.74390	0.72979
4308.81516	0.72966
4306.88641	0.72961
4304.95767	0.72973
4303.02892	0.72996
4301.10018	0.73015
4299.17144	0.73022
4297.24269	0.73033
4295.31395	0.73071
4293.38520	0.73111
4291.45646	0.73096
4289.52771	0.73054
4287.59897	0.73046
4285.67022	0.73065
4283.74148	0.73080
4281.81273	0.73099
4279.88399	0.73129
4277.95525	0.73153
4276.02650	0.73149
4274.09776	0.73141
4272.16901	0.73148
4270.24027	0.73161
4268.31152	0.73183
4266.38278	0.73202
4264.45403	0.73183
4262.52529	0.73140
4260.59655	0.73127
4258.66780	0.73158
4256.73906	0.73185
4254.81031	0.73186
4252.88157	0.73183
4250.95282	0.73197
4249.02408	0.73232
4247.09533	0.73249
4245.16659	0.73245
4243.23785	0.73260
4241.30910	0.73279
4239.38036	0.73273
4237.45161	0.73253
4235.52287	0.73239
4233.59412	0.73249
4231.66538	0.73268
4229.73663	0.73279
4227.80789	0.73309
4225.87915	0.73341
4223.95040	0.73346
4222.02166	0.73347
4220.09291	0.73363
4218.16417	0.73369
4216.23542	0.73361
4214.30668	0.73354
4212.37793	0.73339
4210.44919	0.73328
4208.52044	0.73338
4206.59170	0.73351
4204.66296	0.73361
4202.73421	0.73369
4200.80547	0.73368
4198.87672	0.73367
4196.94798	0.73371
4195.01923	0.73374
4193.09049	0.73385
4191.16174	0.73399
4189.23300	0.73409
4187.30426	0.73431
4185.37551	0.73464
4183.44677	0.73480
4181.51802	0.73473
4179.58928	0.73476
4177.66053	0.73499
4175.73179	0.73502
4173.80304	0.73467
4171.87430	0.73428
4169.94556	0.73410
4168.01681	0.73430
4166.08807	0.73466
4164.15932	0.73467
4162.23058	0.73451
4160.30183	0.73455
4158.37309	0.73481
4156.44434	0.73514
4154.51560	0.73542
4152.58686	0.73560
4150.65811	0.73572
4148.72937	0.73585
4146.80062	0.73601
4144.87188	0.73602
4142.94313	0.73588
4141.01439	0.73583
4139.08564	0.73588
4137.15690	0.73595
4135.22815	0.73611
4133.29941	0.73617
4131.37067	0.73607
4129.44192	0.73616
4127.51318	0.73631
4125.58443	0.73624
4123.65569	0.73628
4121.72694	0.73663
4119.79820	0.73703
4117.86945	0.73714
4115.94071	0.73688
4114.01197	0.73665
4112.08322	0.73678
4110.15448	0.73713
4108.22573	0.73738
4106.29699	0.73762
4104.36824	0.73797
4102.43950	0.73812
4100.51075	0.73801
4098.58201	0.73798
4096.65327	0.73809
4094.72452	0.73813
4092.79578	0.73794
4090.86703	0.73763
4088.93829	0.73752
4087.00954	0.73764
4085.08080	0.73776
4083.15205	0.73789
4081.22331	0.73810
4079.29457	0.73828
4077.36582	0.73837
4075.43708	0.73847
4073.50833	0.73858
4071.57959	0.73862
4069.65084	0.73859
4067.72210	0.73853
4065.79335	0.73852
4063.86461	0.73854
4061.93586	0.73847
4060.00712	0.73848
4058.07838	0.73874
4056.14963	0.73904
4054.22089	0.73913
4052.29214	0.73906
4050.36340	0.73912
4048.43465	0.73949
4046.50591	0.73985
4044.57716	0.73986
4042.64842	0.73965
4040.71968	0.73957
4038.79093	0.73962
4036.86219	0.73979
4034.93344	0.74006
4033.00470	0.74014
4031.07595	0.74004
4029.14721	0.74018
4027.21846	0.74047
4025.28972	0.74056
4023.36098	0.74066
4021.43223	0.74080
4019.50349	0.74059
4017.57474	0.74018
4015.64600	0.74011
4013.71725	0.74033
4011.78851	0.74054
4009.85976	0.74076
4007.93102	0.74092
4006.00228	0.74092
4004.07353	0.74096
4002.14479	0.74104
4000.21604	0.74106
3998.28730	0.74124
3996.35855	0.74151
3994.42981	0.74147
3992.50106	0.74131
3990.57232	0.74150
3988.64357	0.74177
3986.71483	0.74187
3984.78609	0.74203
3982.85734	0.74219
3980.92860	0.74216
3978.99985	0.74222
3977.07111	0.74248
3975.14236	0.74260
3973.21362	0.74252
3971.28487	0.74243
3969.35613	0.74233
3967.42739	0.74231
3965.49864	0.74261
3963.56990	0.74304
3961.64115	0.74321
3959.71241	0.74319
3957.78366	0.74320
3955.85492	0.74340
3953.92617	0.74378
3951.99743	0.74408
3950.06869	0.74429
3948.13994	0.74428
3946.21120	0.74422
3944.28245	0.74448
3942.35371	0.74454
3940.42496	0.74412
3938.49622	0.74384
3936.56747	0.74413
3934.63873	0.74500
3932.70998	0.74594
3930.78124	0.74612
3928.85250	0.74580
3926.92375	0.74578
3924.99501	0.74600
3923.06626	0.74594
3921.13752	0.74577
3919.20877	0.74581
3917.28003	0.74580
3915.35128	0.74544
3913.42254	0.74500
3911.49380	0.74475
3909.56505	0.74510
3907.63631	0.74652
3905.70756	0.74854
3903.77882	0.74959
3901.85007	0.74907
3899.92133	0.74801
3897.99258	0.74709
3896.06384	0.74675
3894.13510	0.74725
3892.20635	0.74790
3890.27761	0.74775
3888.34886	0.74776
3886.42012	0.74854
3884.49137	0.74925
3882.56263	0.74967
3880.63388	0.74938
3878.70514	0.74821
3876.77640	0.74795
3874.84765	0.74894
3872.91891	0.75015
3870.99016	0.75101
3869.06142	0.75095
3867.13267	0.75059
3865.20393	0.75064
3863.27518	0.75015
3861.34644	0.74901
3859.41769	0.74869
3857.48895	0.74987
3855.56021	0.75242
3853.63146	0.75435
3851.70272	0.75255
3849.77397	0.75008
3847.84523	0.74887
3845.91648	0.74908
3843.98774	0.75037
3842.05899	0.75211
3840.13025	0.75364
3838.20151	0.75363
3836.27276	0.75230
3834.34402	0.75141
3832.41527	0.75090
3830.48653	0.75055
3828.55778	0.75073
3826.62904	0.75097
3824.70029	0.75111
3822.77155	0.75202
3820.84281	0.75294
3818.91406	0.75265
3816.98532	0.75221
3815.05657	0.75134
3813.12783	0.75002
3811.19908	0.74940
3809.27034	0.75010
3807.34159	0.75157
3805.41285	0.75269
3803.48411	0.75380
3801.55536	0.75421
3799.62662	0.75325
3797.69787	0.75235
3795.76913	0.75139
3793.84038	0.75053
3791.91164	0.75029
3789.98289	0.75023
3788.05415	0.75036
3786.12540	0.75098
3784.19666	0.75148
3782.26792	0.75174
3780.33917	0.75210
3778.41043	0.75188
3776.48168	0.75127
3774.55294	0.75123
3772.62419	0.75200
3770.69545	0.75286
3768.76670	0.75296
3766.83796	0.75278
3764.90922	0.75262
3762.98047	0.75261
3761.05173	0.75329
3759.12298	0.75415
3757.19424	0.75449
3755.26549	0.75525
3753.33675	0.75742
3751.40800	0.76025
3749.47926	0.76069
3747.55052	0.75972
3745.62177	0.75924
3743.69303	0.75912
3741.76428	0.75938
3739.83554	0.76038
3737.90679	0.76248
3735.97805	0.76513
3734.04930	0.76567
3732.12056	0.76428
3730.19182	0.76333
3728.26307	0.76338
3726.33433	0.76384
3724.40558	0.76372
3722.47684	0.76262
3720.54809	0.76078
3718.61935	0.75867
3716.69060	0.75728
3714.76186	0.75777
3712.83311	0.76047
3710.90437	0.76272
3708.97563	0.76220
3707.04688	0.76120
3705.11814	0.76105
3703.18939	0.76134
3701.26065	0.76092
3699.33190	0.76001
3697.40316	0.75963
3695.47441	0.76008
3693.54567	0.76146
3691.61693	0.76304
3689.68818	0.76265
3687.75944	0.76040
3685.83069	0.75880
3683.90195	0.75799
3681.97320	0.75780
3680.04446	0.75858
3678.11571	0.76045
3676.18697	0.76226
3674.25823	0.76186
3672.32948	0.76123
3670.40074	0.76102
3668.47199	0.75936
3666.54325	0.75752
3664.61450	0.75671
3662.68576	0.75661
3660.75701	0.75705
3658.82827	0.75805
3656.89953	0.75890
3654.97078	0.75918
3653.04204	0.76024
3651.11329	0.76283
3649.18455	0.76431
3647.25580	0.76233
3645.32706	0.76036
3643.39831	0.75968
3641.46957	0.75973
3639.54082	0.76011
3637.61208	0.76089
3635.68334	0.76205
3633.75459	0.76344
3631.82585	0.76532
3629.89710	0.76739
3627.96836	0.76702
3626.03961	0.76490
3624.11087	0.76381
3622.18212	0.76407
3620.25338	0.76485
3618.32464	0.76479
3616.39589	0.76407
3614.46715	0.76332
3612.53840	0.76264
3610.60966	0.76281
3608.68091	0.76379
3606.75217	0.76406
3604.82342	0.76368
3602.89468	0.76389
3600.96594	0.76460
3599.03719	0.76496
3597.10845	0.76512
3595.17970	0.76520
3593.25096	0.76468
3591.32221	0.76420
3589.39347	0.76487
3587.46472	0.76540
3585.53598	0.76386
3583.60723	0.76199
3581.67849	0.76117
3579.74975	0.76104
3577.82100	0.76104
3575.89226	0.76110
3573.96351	0.76112
3572.03477	0.76126
3570.10602	0.76240
3568.17728	0.76447
3566.24853	0.76468
3564.31979	0.76281
3562.39105	0.76170
3560.46230	0.76152
3558.53356	0.76139
3556.60481	0.76139
3554.67607	0.76177
3552.74732	0.76211
3550.81858	0.76217
3548.88983	0.76233
3546.96109	0.76250
3545.03235	0.76210
3543.10360	0.76133
3541.17486	0.76092
3539.24611	0.76111
3537.31737	0.76143
3535.38862	0.76131
3533.45988	0.76115
3531.53113	0.76149
3529.60239	0.76196
3527.67365	0.76205
3525.74490	0.76193
3523.81616	0.76174
3521.88741	0.76145
3519.95867	0.76124
3518.02992	0.76119
3516.10118	0.76110
3514.17243	0.76101
3512.24369	0.76117
3510.31494	0.76142
3508.38620	0.76139
3506.45746	0.76157
3504.52871	0.76219
3502.59997	0.76241
3500.67122	0.76205
3498.74248	0.76181
3496.81373	0.76175
3494.88499	0.76161
3492.95624	0.76154
3491.02750	0.76181
3489.09876	0.76230
3487.17001	0.76250
3485.24127	0.76227
3483.31252	0.76217
3481.38378	0.76240
3479.45503	0.76249
3477.52629	0.76233
3475.59754	0.76215
3473.66880	0.76208
3471.74006	0.76202
3469.81131	0.76178
3467.88257	0.76164
3465.95382	0.76207
3464.02508	0.76272
3462.09633	0.76294
3460.16759	0.76280
3458.23884	0.76263
3456.31010	0.76241
3454.38136	0.76221
3452.45261	0.76215
3450.52387	0.76232
3448.59512	0.76283
3446.66638	0.76328
3444.73763	0.76322
3442.80889	0.76289
3440.88014	0.76253
3438.95140	0.76227
3437.02265	0.76229
3435.09391	0.76257
3433.16517	0.76280
3431.23642	0.76285
3429.30768	0.76296
3427.37893	0.76321
3425.45019	0.76340
3423.52144	0.76356
3421.59270	0.76375
3419.66395	0.76372
3417.73521	0.76353
3415.80647	0.76344
3413.87772	0.76346
3411.94898	0.76348
3410.02023	0.76346
3408.09149	0.76356
3406.16274	0.76381
3404.23400	0.76400
3402.30525	0.76397
3400.37651	0.76382
3398.44777	0.76391
3396.51902	0.76424
3394.59028	0.76441
3392.66153	0.76436
3390.73279	0.76428
3388.80404	0.76433
3386.87530	0.76451
3384.94655	0.76458
3383.01781	0.76441
3381.08907	0.76431
3379.16032	0.76449
3377.23158	0.76467
3375.30283	0.76460
3373.37409	0.76455
3371.44534	0.76471
3369.51660	0.76494
3367.58785	0.76515
3365.65911	0.76538
3363.73036	0.76551
3361.80162	0.76535
3359.87288	0.76499
3357.94413	0.76481
3356.01539	0.76487
3354.08664	0.76492
3352.15790	0.76499
3350.22915	0.76519
3348.30041	0.76539
3346.37166	0.76549
3344.44292	0.76554
3342.51418	0.76554
3340.58543	0.76556
3338.65669	0.76568
3336.72794	0.76582
3334.79920	0.76593
3332.87045	0.76609
3330.94171	0.76620
3329.01296	0.76622
3327.08422	0.76630
3325.15548	0.76650
3323.22673	0.76654
3321.29799	0.76641
3319.36924	0.76640
3317.44050	0.76653
3315.51175	0.76658
3313.58301	0.76647
3311.65426	0.76649
3309.72552	0.76668
3307.79678	0.76684
3305.86803	0.76686
3303.93929	0.76683
3302.01054	0.76693
3300.08180	0.76718
3298.15305	0.76730
3296.22431	0.76715
3294.29556	0.76708
3292.36682	0.76733
3290.43807	0.76766
3288.50933	0.76785
3286.58059	0.76790
3284.65184	0.76789
3282.72310	0.76788
3280.79435	0.76779
3278.86561	0.76766
3276.93686	0.76770
3275.00812	0.76794
3273.07937	0.76830
3271.15063	0.76863
3269.22189	0.76873
3267.29314	0.76863
3265.36440	0.76852
3263.43565	0.76858
3261.50691	0.76879
3259.57816	0.76903
3257.64942	0.76929
3255.72067	0.76950
3253.79193	0.76951
3251.86319	0.76934
3249.93444	0.76918
3248.00570	0.76903
3246.07695	0.76890
3244.14821	0.76890
3242.21946	0.76910
3240.29072	0.76944
3238.36197	0.76972
3236.43323	0.76992
3234.50448	0.77014
3232.57574	0.77030
3230.64700	0.77032
3228.71825	0.77028
3226.78951	0.77026
3224.86076	0.77031
3222.93202	0.77040
3221.00327	0.77036
3219.07453	0.77023
3217.14578	0.77031
3215.21704	0.77064
3213.28830	0.77087
3211.35955	0.77088
3209.43081	0.77088
3207.50206	0.77095
3205.57332	0.77107
3203.64457	0.77129
3201.71583	0.77153
3199.78708	0.77168
3197.85834	0.77180
3195.92960	0.77189
3194.00085	0.77198
3192.07211	0.77209
3190.14336	0.77222
3188.21462	0.77236
3186.28587	0.77243
3184.35713	0.77241
3182.42838	0.77241
3180.49964	0.77259
3178.57090	0.77281
3176.64215	0.77273
3174.71341	0.77248
3172.78466	0.77243
3170.85592	0.77282
3168.92717	0.77346
3166.99843	0.77382
3165.06968	0.77378
3163.14094	0.77369
3161.21219	0.77367
3159.28345	0.77365
3157.35471	0.77357
3155.42596	0.77344
3153.49722	0.77341
3151.56847	0.77354
3149.63973	0.77370
3147.71098	0.77390
3145.78224	0.77420
3143.85349	0.77439
3141.92475	0.77435
[truncated: 1,370 more rows]
