# Supplementary material for: Ultrathin 2 nm gold as impedance-matched absorber for infrared light
Source: Nat Commun. 2020 May 1;11:2161. doi: 10.1038/s41467-020-15762-3 (PMC7195431; doi:10.1038/s41467-020-15762-3)
Supplement: Supplementary file 3 — Source Data [file 41467_2020_15762_MOESM3_ESM.zip › SOURCE DATA/Fig.4 -Thinfilm optical measurements and dataprocessing/0,7-Au-Cu-REF.dpt]

6997.48496	0.13827
6995.55621	0.13868
6993.62747	0.13920
6991.69872	0.13898
6989.76998	0.13977
6987.84123	0.14138
6985.91249	0.14088
6983.98374	0.13907
6982.05500	0.13838
6980.12626	0.13836
6978.19751	0.13783
6976.26877	0.13789
6974.34002	0.13925
6972.41128	0.14081
6970.48253	0.14206
6968.55379	0.14216
6966.62504	0.14025
6964.69630	0.13796
6962.76756	0.13779
6960.83881	0.13983
6958.91007	0.14199
6956.98132	0.14268
6955.05258	0.14151
6953.12383	0.13948
6951.19509	0.13785
6949.26634	0.13625
6947.33760	0.13542
6945.40886	0.13682
6943.48011	0.13942
6941.55137	0.14163
6939.62262	0.14272
6937.69388	0.14188
6935.76513	0.13946
6933.83639	0.13787
6931.90764	0.13841
6929.97890	0.14011
6928.05015	0.14189
6926.12141	0.14214
6924.19267	0.14060
6922.26392	0.13946
6920.33518	0.13945
6918.40643	0.13934
6916.47769	0.13875
6914.54894	0.13845
6912.62020	0.13899
6910.69145	0.13996
6908.76271	0.14102
6906.83397	0.14124
6904.90522	0.13891
6902.97648	0.13572
6901.04773	0.13512
6899.11899	0.13623
6897.19024	0.13674
6895.26150	0.13725
6893.33275	0.13871
6891.40401	0.13983
6889.47527	0.13838
6887.54652	0.13598
6885.61778	0.13609
6883.68903	0.13666
6881.76029	0.13554
6879.83154	0.13560
6877.90280	0.13772
6875.97405	0.13981
6874.04531	0.14062
6872.11657	0.14021
6870.18782	0.13915
6868.25908	0.13695
6866.33033	0.13479
6864.40159	0.13501
6862.47284	0.13604
6860.54410	0.13633
6858.61535	0.13649
6856.68661	0.13525
6854.75786	0.13307
6852.82912	0.13292
6850.90038	0.13452
6848.97163	0.13624
6847.04289	0.13790
6845.11414	0.13842
6843.18540	0.13748
6841.25665	0.13725
6839.32791	0.13846
6837.39916	0.13934
6835.47042	0.13948
6833.54168	0.13956
6831.61293	0.13901
6829.68419	0.13740
6827.75544	0.13575
6825.82670	0.13456
6823.89795	0.13402
6821.96921	0.13436
6820.04046	0.13423
6818.11172	0.13297
6816.18298	0.13321
6814.25423	0.13642
6812.32549	0.13967
6810.39674	0.14030
6808.46800	0.13924
6806.53925	0.13778
6804.61051	0.13596
6802.68176	0.13433
6800.75302	0.13376
6798.82428	0.13446
6796.89553	0.13541
6794.96679	0.13497
6793.03804	0.13393
6791.10930	0.13401
6789.18055	0.13443
6787.25181	0.13424
6785.32306	0.13455
6783.39432	0.13573
6781.46557	0.13583
6779.53683	0.13483
6777.60809	0.13521
6775.67934	0.13637
6773.75060	0.13576
6771.82185	0.13387
6769.89311	0.13354
6767.96436	0.13521
6766.03562	0.13655
6764.10687	0.13718
6762.17813	0.13777
6760.24939	0.13753
6758.32064	0.13619
6756.39190	0.13539
6754.46315	0.13610
6752.53441	0.13695
6750.60566	0.13661
6748.67692	0.13600
6746.74817	0.13594
6744.81943	0.13515
6742.89069	0.13375
6740.96194	0.13359
6739.03320	0.13434
6737.10445	0.13418
6735.17571	0.13317
6733.24696	0.13315
6731.31822	0.13328
6729.38947	0.13236
6727.46073	0.13293
6725.53199	0.13533
6723.60324	0.13651
6721.67450	0.13562
6719.74575	0.13486
6717.81701	0.13598
6715.88826	0.13710
6713.95952	0.13578
6712.03077	0.13365
6710.10203	0.13318
6708.17328	0.13407
6706.24454	0.13531
6704.31580	0.13594
6702.38705	0.13502
6700.45831	0.13354
6698.52956	0.13314
6696.60082	0.13332
6694.67207	0.13267
6692.74333	0.13170
6690.81458	0.13215
6688.88584	0.13399
6686.95710	0.13500
6685.02835	0.13421
6683.09961	0.13255
6681.17086	0.13032
6679.24212	0.12836
6677.31337	0.12871
6675.38463	0.13120
6673.45588	0.13310
6671.52714	0.13258
6669.59840	0.13108
6667.66965	0.13150
6665.74091	0.13387
6663.81216	0.13505
6661.88342	0.13350
6659.95467	0.13173
6658.02593	0.13204
6656.09718	0.13279
6654.16844	0.13213
6652.23970	0.13153
6650.31095	0.13207
6648.38221	0.13271
6646.45346	0.13274
6644.52472	0.13250
6642.59597	0.13209
6640.66723	0.13130
6638.73848	0.13089
6636.80974	0.13128
6634.88099	0.13181
6632.95225	0.13186
6631.02351	0.13191
6629.09476	0.13279
6627.16602	0.13319
6625.23727	0.13177
6623.30853	0.12972
6621.37978	0.12892
6619.45104	0.13027
6617.52229	0.13254
6615.59355	0.13354
6613.66481	0.13316
6611.73606	0.13278
6609.80732	0.13321
6607.87857	0.13410
6605.94983	0.13360
6604.02108	0.13102
6602.09234	0.12859
6600.16359	0.12798
6598.23485	0.12961
6596.30611	0.13258
6594.37736	0.13356
6592.44862	0.13206
6590.51987	0.13143
6588.59113	0.13197
6586.66238	0.13159
6584.73364	0.13116
6582.80489	0.13071
6580.87615	0.12893
6578.94740	0.12802
6577.01866	0.12917
6575.08992	0.13000
6573.16117	0.12978
6571.23243	0.12964
6569.30368	0.12957
6567.37494	0.12910
6565.44619	0.12887
6563.51745	0.12941
6561.58870	0.13035
6559.65996	0.13165
6557.73122	0.13299
6555.80247	0.13344
6553.87373	0.13295
6551.94498	0.13245
6550.01624	0.13218
6548.08749	0.13163
6546.15875	0.13100
6544.23000	0.13088
6542.30126	0.13107
6540.37252	0.13060
6538.44377	0.12908
6536.51503	0.12781
6534.58628	0.12833
6532.65754	0.12993
6530.72879	0.13092
6528.80005	0.13079
6526.87130	0.13026
6524.94256	0.13020
6523.01382	0.13021
6521.08507	0.12964
6519.15633	0.12867
6517.22758	0.12851
6515.29884	0.13004
6513.37009	0.13108
6511.44135	0.12973
6509.51260	0.12818
6507.58386	0.12841
6505.65511	0.12909
6503.72637	0.12905
6501.79763	0.12873
6499.86888	0.12866
6497.94014	0.12927
6496.01139	0.13048
6494.08265	0.13116
6492.15390	0.13055
6490.22516	0.12998
6488.29641	0.13032
6486.36767	0.12996
6484.43893	0.12932
6482.51018	0.12997
6480.58144	0.13029
6478.65269	0.12914
6476.72395	0.12791
6474.79520	0.12717
6472.86646	0.12682
6470.93771	0.12708
6469.00897	0.12670
6467.08023	0.12522
6465.15148	0.12491
6463.22274	0.12640
6461.29399	0.12854
6459.36525	0.13037
6457.43650	0.13083
6455.50776	0.13006
6453.57901	0.12904
6451.65027	0.12855
6449.72153	0.12879
6447.79278	0.12950
6445.86404	0.13048
6443.93529	0.13081
6442.00655	0.12992
6440.07780	0.12869
6438.14906	0.12794
6436.22031	0.12809
6434.29157	0.12935
6432.36282	0.13048
6430.43408	0.12981
6428.50534	0.12763
6426.57659	0.12615
6424.64785	0.12691
6422.71910	0.12848
6420.79036	0.12868
6418.86161	0.12749
6416.93287	0.12614
6415.00412	0.12624
6413.07538	0.12800
6411.14664	0.12912
6409.21789	0.12836
6407.28915	0.12742
6405.36040	0.12745
6403.43166	0.12763
6401.50291	0.12723
6399.57417	0.12640
6397.64542	0.12590
6395.71668	0.12640
6393.78794	0.12734
6391.85919	0.12755
6389.93045	0.12792
6388.00170	0.12926
6386.07296	0.13006
6384.14421	0.12985
6382.21547	0.12925
6380.28672	0.12846
6378.35798	0.12774
6376.42924	0.12719
6374.50049	0.12685
6372.57175	0.12614
6370.64300	0.12517
6368.71426	0.12562
6366.78551	0.12679
6364.85677	0.12616
6362.92802	0.12486
6360.99928	0.12557
6359.07053	0.12698
6357.14179	0.12706
6355.21305	0.12689
6353.28430	0.12729
6351.35556	0.12736
6349.42681	0.12697
6347.49807	0.12661
6345.56932	0.12590
6343.64058	0.12524
6341.71183	0.12553
6339.78309	0.12633
6337.85435	0.12704
6335.92560	0.12720
6333.99686	0.12689
6332.06811	0.12710
6330.13937	0.12704
6328.21062	0.12615
6326.28188	0.12591
6324.35313	0.12615
6322.42439	0.12561
6320.49565	0.12487
6318.56690	0.12475
6316.63816	0.12479
6314.70941	0.12466
6312.78067	0.12464
6310.85192	0.12488
6308.92318	0.12545
6306.99443	0.12585
6305.06569	0.12552
6303.13695	0.12504
6301.20820	0.12521
6299.27946	0.12564
6297.35071	0.12549
6295.42197	0.12516
6293.49322	0.12523
6291.56448	0.12516
6289.63573	0.12457
6287.70699	0.12345
6285.77824	0.12235
6283.84950	0.12248
6281.92076	0.12356
6279.99201	0.12453
6278.06327	0.12547
6276.13452	0.12622
6274.20578	0.12562
6272.27703	0.12416
6270.34829	0.12379
6268.41954	0.12404
6266.49080	0.12345
6264.56206	0.12312
6262.63331	0.12408
6260.70457	0.12504
6258.77582	0.12537
6256.84708	0.12558
6254.91833	0.12504
6252.98959	0.12378
6251.06084	0.12335
6249.13210	0.12372
6247.20336	0.12388
6245.27461	0.12430
6243.34587	0.12532
6241.41712	0.12636
6239.48838	0.12683
6237.55963	0.12599
6235.63089	0.12436
6233.70214	0.12369
6231.77340	0.12417
6229.84465	0.12483
6227.91591	0.12517
6225.98717	0.12535
6224.05842	0.12608
6222.12968	0.12691
6220.20093	0.12647
6218.27219	0.12540
6216.34344	0.12544
6214.41470	0.12593
6212.48595	0.12511
6210.55721	0.12312
6208.62847	0.12160
6206.69972	0.12169
6204.77098	0.12301
6202.84223	0.12384
6200.91349	0.12330
6198.98474	0.12253
6197.05600	0.12217
6195.12725	0.12157
6193.19851	0.12103
6191.26977	0.12171
6189.34102	0.12309
6187.41228	0.12368
6185.48353	0.12348
6183.55479	0.12344
6181.62604	0.12379
6179.69730	0.12388
6177.76855	0.12349
6175.83981	0.12315
6173.91107	0.12264
6171.98232	0.12191
6170.05358	0.12208
6168.12483	0.12279
6166.19609	0.12262
6164.26734	0.12223
6162.33860	0.12234
6160.40985	0.12235
6158.48111	0.12242
6156.55236	0.12246
6154.62362	0.12176
6152.69488	0.12086
6150.76613	0.12051
6148.83739	0.12034
6146.90864	0.11983
6144.97990	0.11961
6143.05115	0.12037
6141.12241	0.12117
6139.19366	0.12113
6137.26492	0.12106
6135.33618	0.12186
6133.40743	0.12261
6131.47869	0.12239
6129.54994	0.12234
6127.62120	0.12289
6125.69245	0.12298
6123.76371	0.12247
6121.83496	0.12181
6119.90622	0.12121
6117.97748	0.12102
6116.04873	0.12095
6114.11999	0.12078
6112.19124	0.12078
6110.26250	0.12100
6108.33375	0.12129
6106.40501	0.12148
6104.47626	0.12141
6102.54752	0.12109
6100.61878	0.12052
6098.69003	0.11977
6096.76129	0.11919
6094.83254	0.11871
6092.90380	0.11842
6090.97505	0.11896
6089.04631	0.12023
6087.11756	0.12156
6085.18882	0.12265
6083.26007	0.12286
6081.33133	0.12198
6079.40259	0.12142
6077.47384	0.12201
6075.54510	0.12246
6073.61635	0.12173
6071.68761	0.12070
6069.75886	0.12045
6067.83012	0.12061
6065.90137	0.12067
6063.97263	0.12056
6062.04389	0.12015
6060.11514	0.12012
6058.18640	0.12083
6056.25765	0.12089
6054.32891	0.11960
6052.40016	0.11864
6050.47142	0.11910
6048.54267	0.11987
6046.61393	0.11993
6044.68519	0.11926
6042.75644	0.11855
6040.82770	0.11870
6038.89895	0.11957
6036.97021	0.12026
6035.04146	0.12021
6033.11272	0.11945
6031.18397	0.11847
6029.25523	0.11815
6027.32649	0.11901
6025.39774	0.12030
6023.46900	0.12063
6021.54025	0.11956
6019.61151	0.11820
6017.68276	0.11795
6015.75402	0.11870
6013.82527	0.11946
6011.89653	0.12002
6009.96778	0.12028
6008.03904	0.11995
6006.11030	0.11949
6004.18155	0.11961
6002.25281	0.12018
6000.32406	0.12063
5998.39532	0.12070
5996.46657	0.12051
5994.53783	0.12007
5992.60908	0.11925
5990.68034	0.11819
5988.75160	0.11706
5986.82285	0.11621
5984.89411	0.11639
5982.96536	0.11756
5981.03662	0.11848
5979.10787	0.11853
5977.17913	0.11828
5975.25038	0.11853
5973.32164	0.11910
5971.39290	0.11886
5969.46415	0.11781
5967.53541	0.11736
5965.60666	0.11759
5963.67792	0.11754
5961.74917	0.11765
5959.82043	0.11862
5957.89168	0.11965
5955.96294	0.11974
5954.03420	0.11919
5952.10545	0.11894
5950.17671	0.11903
5948.24796	0.11880
5946.31922	0.11856
5944.39047	0.11864
5942.46173	0.11830
5940.53298	0.11776
5938.60424	0.11777
5936.67549	0.11790
5934.74675	0.11769
5932.81801	0.11728
5930.88926	0.11708
5928.96052	0.11767
5927.03177	0.11854
5925.10303	0.11808
5923.17428	0.11650
5921.24554	0.11570
5919.31679	0.11622
5917.38805	0.11737
5915.45931	0.11810
5913.53056	0.11788
5911.60182	0.11746
5909.67307	0.11731
5907.74433	0.11694
5905.81558	0.11615
5903.88684	0.11536
5901.95809	0.11493
5900.02935	0.11518
5898.10061	0.11620
5896.17186	0.11722
5894.24312	0.11707
5892.31437	0.11576
5890.38563	0.11472
5888.45688	0.11483
5886.52814	0.11529
5884.59939	0.11558
5882.67065	0.11605
5880.74190	0.11671
5878.81316	0.11754
5876.88442	0.11841
5874.95567	0.11854
5873.02693	0.11751
5871.09818	0.11627
5869.16944	0.11597
5867.24069	0.11625
5865.31195	0.11608
5863.38320	0.11538
5861.45446	0.11483
5859.52572	0.11492
5857.59697	0.11548
5855.66823	0.11581
5853.73948	0.11561
5851.81074	0.11563
5849.88199	0.11625
5847.95325	0.11665
5846.02450	0.11623
5844.09576	0.11547
5842.16702	0.11503
5840.23827	0.11489
5838.30953	0.11487
5836.38078	0.11504
5834.45204	0.11540
5832.52329	0.11587
5830.59455	0.11617
5828.66580	0.11606
5826.73706	0.11575
5824.80832	0.11543
5822.87957	0.11532
5820.95083	0.11545
5819.02208	0.11541
5817.09334	0.11518
5815.16459	0.11513
5813.23585	0.11501
5811.30710	0.11482
5809.37836	0.11500
5807.44961	0.11527
5805.52087	0.11557
5803.59213	0.11574
5801.66338	0.11540
5799.73464	0.11502
5797.80589	0.11482
5795.87715	0.11472
5793.94840	0.11489
5792.01966	0.11500
5790.09091	0.11470
5788.16217	0.11447
5786.23343	0.11471
5784.30468	0.11512
5782.37594	0.11519
5780.44719	0.11474
5778.51845	0.11403
5776.58970	0.11368
5774.66096	0.11379
5772.73221	0.11377
5770.80347	0.11335
5768.87473	0.11302
5766.94598	0.11323
5765.01724	0.11374
5763.08849	0.11374
5761.15975	0.11343
5759.23100	0.11371
5757.30226	0.11396
5755.37351	0.11344
5753.44477	0.11313
5751.51603	0.11360
5749.58728	0.11416
5747.65854	0.11417
5745.72979	0.11365
5743.80105	0.11328
5741.87230	0.11356
5739.94356	0.11401
5738.01481	0.11437
5736.08607	0.11481
5734.15732	0.11482
5732.22858	0.11407
5730.29984	0.11324
5728.37109	0.11289
5726.44235	0.11276
5724.51360	0.11264
5722.58486	0.11277
5720.65611	0.11301
5718.72737	0.11314
5716.79862	0.11330
5714.86988	0.11340
5712.94114	0.11335
5711.01239	0.11358
5709.08365	0.11398
5707.15490	0.11371
5705.22616	0.11284
5703.29741	0.11230
5701.36867	0.11209
5699.43992	0.11179
5697.51118	0.11183
5695.58244	0.11245
5693.65369	0.11285
5691.72495	0.11253
5689.79620	0.11223
5687.86746	0.11255
5685.93871	0.11318
5684.00997	0.11337
5682.08122	0.11250
5680.15248	0.11133
5678.22374	0.11116
5676.29499	0.11163
5674.36625	0.11173
5672.43750	0.11151
5670.50876	0.11138
5668.58001	0.11167
5666.65127	0.11251
5664.72252	0.11323
5662.79378	0.11335
5660.86503	0.11313
5658.93629	0.11259
5657.00755	0.11176
5655.07880	0.11104
5653.15006	0.11063
5651.22131	0.11062
5649.29257	0.11096
5647.36382	0.11122
5645.43508	0.11111
5643.50633	0.11102
5641.57759	0.11119
5639.64885	0.11122
5637.72010	0.11106
5635.79136	0.11070
5633.86261	0.11032
5631.93387	0.11044
5630.00512	0.11079
5628.07638	0.11100
5626.14763	0.11111
5624.21889	0.11089
5622.29015	0.11052
5620.36140	0.11045
5618.43266	0.11071
5616.50391	0.11122
5614.57517	0.11186
5612.64642	0.11221
5610.71768	0.11180
5608.78893	0.11116
5606.86019	0.11110
5604.93144	0.11104
5603.00270	0.11039
5601.07396	0.10991
5599.14521	0.10993
5597.21647	0.11007
5595.28772	0.11045
5593.35898	0.11089
5591.43023	0.11101
5589.50149	0.11117
5587.57274	0.11133
5585.64400	0.11093
5583.71526	0.11015
5581.78651	0.10962
5579.85777	0.10968
5577.92902	0.11011
5576.00028	0.11042
5574.07153	0.11033
5572.14279	0.10980
5570.21404	0.10930
5568.28530	0.10940
5566.35656	0.11000
5564.42781	0.11059
5562.49907	0.11061
5560.57032	0.11021
5558.64158	0.11008
5556.71283	0.11014
5554.78409	0.10984
5552.85534	0.10944
5550.92660	0.10945
5548.99786	0.10940
5547.06911	0.10884
5545.14037	0.10852
5543.21162	0.10888
5541.28288	0.10930
5539.35413	0.10923
5537.42539	0.10935
5535.49664	0.11032
5533.56790	0.11126
5531.63915	0.11130
5529.71041	0.11067
5527.78167	0.11025
5525.85292	0.11046
5523.92418	0.11068
5521.99543	0.11036
5520.06669	0.10962
5518.13794	0.10900
5516.20920	0.10881
5514.28045	0.10887
5512.35171	0.10906
5510.42297	0.10927
5508.49422	0.10928
5506.56548	0.10917
5504.63673	0.10895
5502.70799	0.10862
5500.77924	0.10806
5498.85050	0.10748
5496.92175	0.10756
5494.99301	0.10825
5493.06427	0.10873
5491.13552	0.10877
5489.20678	0.10877
5487.27803	0.10885
5485.34929	0.10881
5483.42054	0.10847
5481.49180	0.10797
5479.56305	0.10777
5477.63431	0.10810
5475.70557	0.10868
5473.77682	0.10892
5471.84808	0.10857
5469.91933	0.10804
5467.99059	0.10806
5466.06184	0.10864
5464.13310	0.10897
5462.20435	0.10872
5460.27561	0.10842
5458.34686	0.10845
5456.41812	0.10829
5454.48938	0.10777
5452.56063	0.10764
5450.63189	0.10834
5448.70314	0.10900
5446.77440	0.10863
5444.84565	0.10769
5442.91691	0.10721
5440.98816	0.10755
5439.05942	0.10840
5437.13068	0.10911
5435.20193	0.10907
5433.27319	0.10818
5431.34444	0.10737
5429.41570	0.10725
5427.48695	0.10736
5425.55821	0.10733
5423.62946	0.10723
5421.70072	0.10696
5419.77198	0.10666
5417.84323	0.10666
5415.91449	0.10692
5413.98574	0.10708
5412.05700	0.10693
5410.12825	0.10690
5408.19951	0.10710
5406.27076	0.10685
5404.34202	0.10597
5402.41328	0.10531
5400.48453	0.10539
5398.55579	0.10581
5396.62704	0.10617
5394.69830	0.10648
5392.76955	0.10687
5390.84081	0.10714
5388.91206	0.10716
5386.98332	0.10699
5385.05457	0.10657
5383.12583	0.10611
5381.19709	0.10600
5379.26834	0.10623
5377.33960	0.10649
5375.41085	0.10671
5373.48211	0.10692
5371.55336	0.10680
5369.62462	0.10639
5367.69587	0.10614
5365.76713	0.10618
5363.83839	0.10617
5361.90964	0.10582
5359.98090	0.10559
5358.05215	0.10591
5356.12341	0.10637
5354.19466	0.10660
5352.26592	0.10686
5350.33717	0.10693
5348.40843	0.10632
5346.47969	0.10543
5344.55094	0.10517
5342.62220	0.10543
5340.69345	0.10568
5338.76471	0.10603
5336.83596	0.10650
5334.90722	0.10677
5332.97847	0.10674
5331.04973	0.10633
5329.12099	0.10582
5327.19224	0.10564
5325.26350	0.10539
5323.33475	0.10476
5321.40601	0.10443
5319.47726	0.10462
5317.54852	0.10478
5315.61977	0.10498
5313.69103	0.10535
5311.76228	0.10541
5309.83354	0.10506
5307.90480	0.10476
5305.97605	0.10485
5304.04731	0.10529
5302.11856	0.10585
5300.18982	0.10636
5298.26107	0.10648
5296.33233	0.10618
5294.40358	0.10578
5292.47484	0.10533
5290.54610	0.10497
5288.61735	0.10492
5286.68861	0.10485
5284.75986	0.10446
5282.83112	0.10396
5280.90237	0.10384
5278.97363	0.10434
5277.04488	0.10476
5275.11614	0.10455
5273.18740	0.10436
5271.25865	0.10461
5269.32991	0.10474
5267.40116	0.10468
5265.47242	0.10474
5263.54367	0.10460
5261.61493	0.10411
5259.68618	0.10394
5257.75744	0.10443
5255.82869	0.10520
5253.89995	0.10557
5251.97121	0.10526
5250.04246	0.10466
5248.11372	0.10434
5246.18497	0.10454
5244.25623	0.10507
5242.32748	0.10526
5240.39874	0.10479
5238.46999	0.10412
5236.54125	0.10344
5234.61251	0.10282
5232.68376	0.10261
5230.75502	0.10271
5228.82627	0.10299
5226.89753	0.10350
5224.96878	0.10371
5223.04004	0.10370
5221.11129	0.10397
5219.18255	0.10391
5217.25381	0.10329
5215.32506	0.10315
5213.39632	0.10375
5211.46757	0.10433
5209.53883	0.10451
5207.61008	0.10452
5205.68134	0.10430
5203.75259	0.10385
5201.82385	0.10365
5199.89511	0.10368
5197.96636	0.10366
5196.03762	0.10364
5194.10887	0.10369
5192.18013	0.10377
5190.25138	0.10382
5188.32264	0.10385
5186.39389	0.10374
5184.46515	0.10354
5182.53640	0.10329
5180.60766	0.10277
5178.67892	0.10229
5176.75017	0.10255
5174.82143	0.10317
5172.89268	0.10324
5170.96394	0.10283
5169.03519	0.10258
5167.10645	0.10276
5165.17770	0.10311
5163.24896	0.10308
5161.32022	0.10261
5159.39147	0.10216
5157.46273	0.10192
5155.53398	0.10193
5153.60524	0.10222
5151.67649	0.10268
5149.74775	0.10292
5147.81900	0.10263
5145.89026	0.10230
5143.96152	0.10240
5142.03277	0.10272
5140.10403	0.10293
5138.17528	0.10283
5136.24654	0.10256
5134.31779	0.10243
5132.38905	0.10229
5130.46030	0.10189
5128.53156	0.10148
5126.60282	0.10154
5124.67407	0.10187
5122.74533	0.10195
5120.81658	0.10198
5118.88784	0.10234
5116.95909	0.10258
5115.03035	0.10210
5113.10160	0.10125
5111.17286	0.10090
5109.24411	0.10106
5107.31537	0.10133
5105.38663	0.10134
5103.45788	0.10085
5101.52914	0.10050
5099.60039	0.10093
5097.67165	0.10155
5095.74290	0.10175
5093.81416	0.10172
5091.88541	0.10170
5089.95667	0.10164
5088.02793	0.10143
5086.09918	0.10129
5084.17044	0.10126
5082.24169	0.10108
5080.31295	0.10094
5078.38420	0.10093
5076.45546	0.10078
5074.52671	0.10084
5072.59797	0.10131
5070.66923	0.10154
5068.74048	0.10126
5066.81174	0.10084
5064.88299	0.10044
5062.95425	0.10025
5061.02550	0.10034
5059.09676	0.10030
5057.16801	0.10008
5055.23927	0.10003
5053.31053	0.10005
5051.38178	0.10005
5049.45304	0.10022
5047.52429	0.10053
5045.59555	0.10076
5043.66680	0.10072
5041.73806	0.10061
5039.80931	0.10074
5037.88057	0.10084
5035.95182	0.10078
5034.02308	0.10074
5032.09434	0.10050
5030.16559	0.10000
5028.23685	0.09961
5026.30810	0.09964
5024.37936	0.10003
5022.45061	0.10047
5020.52187	0.10061
5018.59312	0.10044
5016.66438	0.10031
5014.73564	0.10016
5012.80689	0.09985
5010.87815	0.09956
5008.94940	0.09948
5007.02066	0.09968
5005.09191	0.10003
5003.16317	0.10013
5001.23442	0.09998
4999.30568	0.09993
4997.37694	0.10013
4995.44819	0.10050
4993.51945	0.10069
4991.59070	0.10046
4989.66196	0.10005
4987.73321	0.09972
4985.80447	0.09969
4983.87572	0.09974
4981.94698	0.09951
4980.01824	0.09928
4978.08949	0.09943
4976.16075	0.09971
4974.23200	0.09974
4972.30326	0.09966
4970.37451	0.09961
4968.44577	0.09943
4966.51702	0.09910
4964.58828	0.09891
4962.65953	0.09895
4960.73079	0.09886
4958.80205	0.09861
4956.87330	0.09862
4954.94456	0.09888
4953.01581	0.09884
4951.08707	0.09828
4949.15832	0.09785
4947.22958	0.09770
4945.30083	0.09759
4943.37209	0.09767
4941.44335	0.09798
4939.51460	0.09829
4937.58586	0.09842
4935.65711	0.09837
4933.72837	0.09834
4931.79962	0.09822
4929.87088	0.09804
4927.94213	0.09801
4926.01339	0.09798
4924.08465	0.09794
4922.15590	0.09814
4920.22716	0.09814
4918.29841	0.09771
4916.36967	0.09761
4914.44092	0.09800
4912.51218	0.09820
4910.58343	0.09804
4908.65469	0.09788
4906.72594	0.09782
4904.79720	0.09784
4902.86846	0.09809
4900.93971	0.09839
4899.01097	0.09839
4897.08222	0.09827
4895.15348	0.09820
4893.22473	0.09799
4891.29599	0.09755
4889.36724	0.09718
4887.43850	0.09720
4885.50976	0.09760
4883.58101	0.09803
4881.65227	0.09806
4879.72352	0.09779
4877.79478	0.09764
4875.86603	0.09760
4873.93729	0.09749
4872.00854	0.09746
4870.07980	0.09772
4868.15106	0.09781
4866.22231	0.09743
4864.29357	0.09704
4862.36482	0.09695
4860.43608	0.09692
4858.50733	0.09688
4856.57859	0.09696
4854.64984	0.09698
4852.72110	0.09678
4850.79236	0.09654
4848.86361	0.09646
4846.93487	0.09661
4845.00612	0.09686
4843.07738	0.09688
4841.14863	0.09658
4839.21989	0.09634
4837.29114	0.09635
4835.36240	0.09638
4833.43365	0.09642
4831.50491	0.09678
4829.57617	0.09715
4827.64742	0.09691
4825.71868	0.09626
4823.78993	0.09585
4821.86119	0.09583
4819.93244	0.09604
4818.00370	0.09641
4816.07495	0.09670
4814.14621	0.09671
4812.21747	0.09654
4810.28872	0.09631
4808.35998	0.09599
4806.43123	0.09580
4804.50249	0.09574
4802.57374	0.09576
4800.64500	0.09592
4798.71625	0.09597
4796.78751	0.09591
4794.85877	0.09594
4792.93002	0.09582
4791.00128	0.09551
4789.07253	0.09528
4787.14379	0.09532
4785.21504	0.09578
4783.28630	0.09631
4781.35755	0.09633
4779.42881	0.09617
4777.50007	0.09626
4775.57132	0.09619
4773.64258	0.09591
4771.71383	0.09578
4769.78509	0.09565
4767.85634	0.09543
4765.92760	0.09541
4763.99885	0.09568
4762.07011	0.09586
4760.14136	0.09576
4758.21262	0.09558
4756.28388	0.09547
4754.35513	0.09533
4752.42639	0.09512
4750.49764	0.09502
4748.56890	0.09507
4746.64015	0.09498
4744.71141	0.09478
4742.78266	0.09470
4740.85392	0.09462
4738.92518	0.09443
4736.99643	0.09446
4735.06769	0.09473
4733.13894	0.09488
4731.21020	0.09474
4729.28145	0.09451
4727.35271	0.09434
4725.42396	0.09416
4723.49522	0.09406
4721.56648	0.09408
4719.63773	0.09398
4717.70899	0.09385
4715.78024	0.09416
4713.85150	0.09463
4711.92275	0.09471
4709.99401	0.09456
4708.06526	0.09442
4706.13652	0.09423
4704.20778	0.09418
4702.27903	0.09419
4700.35029	0.09402
4698.42154	0.09378
4696.49280	0.09372
4694.56405	0.09391
4692.63531	0.09412
4690.70656	0.09406
4688.77782	0.09383
4686.84907	0.09367
4684.92033	0.09348
4682.99159	0.09331
4681.06284	0.09343
4679.13410	0.09379
4677.20535	0.09392
4675.27661	0.09361
4673.34786	0.09324
4671.41912	0.09310
4669.49037	0.09313
4667.56163	0.09330
4665.63289	0.09343
4663.70414	0.09329
4661.77540	0.09307
4659.84665	0.09317
4657.91791	0.09359
4655.98916	0.09390
4654.06042	0.09384
4652.13167	0.09349
4650.20293	0.09322
4648.27419	0.09314
4646.34544	0.09305
4644.41670	0.09303
4642.48795	0.09330
4640.55921	0.09357
4638.63046	0.09357
4636.70172	0.09344
4634.77297	0.09343
4632.84423	0.09353
4630.91549	0.09346
4628.98674	0.09315
4627.05800	0.09287
4625.12925	0.09280
4623.20051	0.09282
4621.27176	0.09291
4619.34302	0.09303
4617.41427	0.09291
4615.48553	0.09262
4613.55678	0.09240
4611.62804	0.09215
4609.69930	0.09201
4607.77055	0.09223
4605.84181	0.09264
4603.91306	0.09292
4601.98432	0.09290
4600.05557	0.09277
4598.12683	0.09268
4596.19808	0.09271
4594.26934	0.09284
4592.34060	0.09269
4590.41185	0.09219
4588.48311	0.09177
4586.55436	0.09165
4584.62562	0.09180
4582.69687	0.09195
4580.76813	0.09191
4578.83938	0.09182
4576.91064	0.09182
4574.98190	0.09186
4573.05315	0.09192
4571.12441	0.09203
4569.19566	0.09195
4567.26692	0.09154
4565.33817	0.09121
4563.40943	0.09134
4561.48068	0.09173
4559.55194	0.09185
4557.62319	0.09149
4555.69445	0.09102
4553.76571	0.09076
4551.83696	0.09080
4549.90822	0.09104
4547.97947	0.09137
4546.05073	0.09162
4544.12198	0.09157
4542.19324	0.09135
4540.26449	0.09126
4538.33575	0.09130
4536.40701	0.09137
4534.47826	0.09144
4532.54952	0.09144
4530.62077	0.09134
4528.69203	0.09121
4526.76328	0.09117
4524.83454	0.09117
4522.90579	0.09111
4520.97705	0.09106
4519.04831	0.09115
4517.11956	0.09129
4515.19082	0.09133
4513.26207	0.09133
4511.33333	0.09118
4509.40458	0.09087
4507.47584	0.09067
4505.54709	0.09058
4503.61835	0.09038
4501.68961	0.09009
4499.76086	0.08983
4497.83212	0.08977
4495.90337	0.09003
4493.97463	0.09034
4492.04588	0.09044
4490.11714	0.09041
4488.18839	0.09040
4486.25965	0.09042
4484.33090	0.09037
4482.40216	0.09022
4480.47342	0.09016
4478.54467	0.09028
4476.61593	0.09043
4474.68718	0.09051
4472.75844	0.09051
4470.82969	0.09037
4468.90095	0.09008
4466.97220	0.08972
4465.04346	0.08950
4463.11472	0.08955
4461.18597	0.08968
4459.25723	0.08976
4457.32848	0.08976
4455.39974	0.08964
4453.47099	0.08951
4451.54225	0.08942
4449.61350	0.08939
4447.68476	0.08953
4445.75602	0.08962
4443.82727	0.08934
4441.89853	0.08893
4439.96978	0.08883
4438.04104	0.08881
4436.11229	0.08860
4434.18355	0.08852
4432.25480	0.08881
4430.32606	0.08919
4428.39732	0.08932
4426.46857	0.08916
4424.53983	0.08901
4422.61108	0.08908
4420.68234	0.08921
4418.75359	0.08916
4416.82485	0.08893
4414.89610	0.08880
4412.96736	0.08886
4411.03861	0.08897
4409.10987	0.08908
4407.18113	0.08894
4405.25238	0.08847
4403.32364	0.08811
4401.39489	0.08809
4399.46615	0.08827
4397.53740	0.08842
4395.60866	0.08835
4393.67991	0.08823
4391.75117	0.08822
4389.82243	0.08823
4387.89368	0.08834
4385.96494	0.08855
4384.03619	0.08862
4382.10745	0.08848
4380.17870	0.08821
4378.24996	0.08797
4376.32121	0.08792
4374.39247	0.08801
4372.46373	0.08806
4370.53498	0.08802
4368.60624	0.08791
4366.67749	0.08784
4364.74875	0.08787
4362.82000	0.08798
4360.89126	0.08817
4358.96251	0.08834
4357.03377	0.08832
4355.10503	0.08813
4353.17628	0.08794
4351.24754	0.08783
4349.31879	0.08772
4347.39005	0.08763
4345.46130	0.08762
4343.53256	0.08772
4341.60381	0.08786
4339.67507	0.08798
4337.74632	0.08795
4335.81758	0.08771
4333.88884	0.08749
4331.96009	0.08749
4330.03135	0.08756
4328.10260	0.08748
4326.17386	0.08736
4324.24511	0.08728
4322.31637	0.08717
4320.38762	0.08710
4318.45888	0.08699
4316.53014	0.08684
4314.60139	0.08684
4312.67265	0.08697
4310.74390	0.08704
4308.81516	0.08706
4306.88641	0.08708
4304.95767	0.08709
4303.02892	0.08726
4301.10018	0.08754
4299.17144	0.08740
4297.24269	0.08679
4295.31395	0.08639
4293.38520	0.08639
4291.45646	0.08651
4289.52771	0.08667
4287.59897	0.08683
4285.67022	0.08702
4283.74148	0.08719
4281.81273	0.08715
4279.88399	0.08689
4277.95525	0.08658
4276.02650	0.08625
4274.09776	0.08596
4272.16901	0.08590
4270.24027	0.08606
4268.31152	0.08631
4266.38278	0.08655
4264.45403	0.08664
4262.52529	0.08653
4260.59655	0.08641
4258.66780	0.08634
4256.73906	0.08622
4254.81031	0.08612
4252.88157	0.08617
4250.95282	0.08625
4249.02408	0.08618
4247.09533	0.08597
4245.16659	0.08578
4243.23785	0.08580
4241.30910	0.08593
4239.38036	0.08588
4237.45161	0.08567
4235.52287	0.08552
4233.59412	0.08557
4231.66538	0.08573
4229.73663	0.08586
4227.80789	0.08580
4225.87915	0.08555
4223.95040	0.08529
4222.02166	0.08524
4220.09291	0.08534
4218.16417	0.08547
4216.23542	0.08563
4214.30668	0.08583
4212.37793	0.08585
4210.44919	0.08561
4208.52044	0.08523
4206.59170	0.08491
4204.66296	0.08476
4202.73421	0.08490
4200.80547	0.08522
4198.87672	0.08533
4196.94798	0.08519
4195.01923	0.08517
4193.09049	0.08522
4191.16174	0.08505
4189.23300	0.08476
4187.30426	0.08450
4185.37551	0.08434
4183.44677	0.08443
4181.51802	0.08453
4179.58928	0.08438
4177.66053	0.08424
4175.73179	0.08427
4173.80304	0.08438
4171.87430	0.08450
4169.94556	0.08462
4168.01681	0.08482
4166.08807	0.08494
4164.15932	0.08473
4162.23058	0.08438
4160.30183	0.08417
4158.37309	0.08421
4156.44434	0.08437
4154.51560	0.08445
4152.58686	0.08438
4150.65811	0.08433
4148.72937	0.08435
4146.80062	0.08442
4144.87188	0.08448
4142.94313	0.08438
4141.01439	0.08401
4139.08564	0.08367
4137.15690	0.08371
4135.22815	0.08383
4133.29941	0.08370
4131.37067	0.08347
4129.44192	0.08344
4127.51318	0.08366
4125.58443	0.08397
4123.65569	0.08404
4121.72694	0.08379
4119.79820	0.08346
4117.86945	0.08323
4115.94071	0.08318
4114.01197	0.08327
4112.08322	0.08340
4110.15448	0.08348
4108.22573	0.08357
4106.29699	0.08350
4104.36824	0.08325
4102.43950	0.08316
4100.51075	0.08324
4098.58201	0.08325
4096.65327	0.08317
4094.72452	0.08321
4092.79578	0.08336
4090.86703	0.08344
4088.93829	0.08344
4087.00954	0.08346
4085.08080	0.08343
4083.15205	0.08326
4081.22331	0.08295
4079.29457	0.08272
4077.36582	0.08278
4075.43708	0.08306
4073.50833	0.08319
4071.57959	0.08299
4069.65084	0.08271
4067.72210	0.08263
4065.79335	0.08277
4063.86461	0.08294
4061.93586	0.08302
4060.00712	0.08297
4058.07838	0.08276
4056.14963	0.08244
4054.22089	0.08221
4052.29214	0.08214
4050.36340	0.08211
4048.43465	0.08216
4046.50591	0.08235
4044.57716	0.08267
4042.64842	0.08294
4040.71968	0.08295
4038.79093	0.08275
4036.86219	0.08254
4034.93344	0.08249
4033.00470	0.08260
4031.07595	0.08267
4029.14721	0.08256
4027.21846	0.08240
4025.28972	0.08238
4023.36098	0.08244
4021.43223	0.08243
4019.50349	0.08231
4017.57474	0.08205
4015.64600	0.08180
4013.71725	0.08169
4011.78851	0.08163
4009.85976	0.08167
4007.93102	0.08163
4006.00228	0.08141
4004.07353	0.08129
4002.14479	0.08139
4000.21604	0.08157
3998.28730	0.08179
3996.35855	0.08193
3994.42981	0.08178
3992.50106	0.08143
3990.57232	0.08133
3988.64357	0.08150
3986.71483	0.08153
3984.78609	0.08141
3982.85734	0.08128
3980.92860	0.08111
3978.99985	0.08101
3977.07111	0.08101
3975.14236	0.08093
3973.21362	0.08070
3971.28487	0.08054
3969.35613	0.08070
3967.42739	0.08104
3965.49864	0.08132
3963.56990	0.08150
3961.64115	0.08151
3959.71241	0.08124
3957.78366	0.08090
3955.85492	0.08082
3953.92617	0.08095
3951.99743	0.08105
3950.06869	0.08109
3948.13994	0.08105
3946.21120	0.08087
3944.28245	0.08065
3942.35371	0.08054
3940.42496	0.08057
3938.49622	0.08057
3936.56747	0.08042
3934.63873	0.08021
3932.70998	0.08022
3930.78124	0.08054
3928.85250	0.08076
3926.92375	0.08076
3924.99501	0.08078
3923.06626	0.08077
3921.13752	0.08061
3919.20877	0.08040
3917.28003	0.08028
3915.35128	0.08029
3913.42254	0.08028
3911.49380	0.08025
3909.56505	0.08021
3907.63631	0.08020
3905.70756	0.08015
3903.77882	0.07979
3901.85007	0.07945
3899.92133	0.07980
3897.99258	0.08038
3896.06384	0.08061
3894.13510	0.08054
3892.20635	0.08025
3890.27761	0.08001
3888.34886	0.08013
3886.42012	0.08025
3884.49137	0.07990
3882.56263	0.07942
3880.63388	0.07934
3878.70514	0.07942
3876.77640	0.07929
3874.84765	0.07921
3872.91891	0.07952
3870.99016	0.07994
3869.06142	0.07982
3867.13267	0.07930
3865.20393	0.07901
3863.27518	0.07916
3861.34644	0.07936
3859.41769	0.07931
3857.48895	0.07912
3855.56021	0.07903
3853.63146	0.07921
3851.70272	0.07939
3849.77397	0.07937
3847.84523	0.07920
3845.91648	0.07903
3843.98774	0.07904
3842.05899	0.07910
3840.13025	0.07903
3838.20151	0.07899
3836.27276	0.07896
3834.34402	0.07880
3832.41527	0.07867
3830.48653	0.07871
3828.55778	0.07882
3826.62904	0.07882
3824.70029	0.07863
3822.77155	0.07850
3820.84281	0.07867
3818.91406	0.07874
3816.98532	0.07857
3815.05657	0.07841
3813.12783	0.07831
3811.19908	0.07827
3809.27034	0.07846
3807.34159	0.07887
3805.41285	0.07892
3803.48411	0.07834
3801.55536	0.07771
3799.62662	0.07775
3797.69787	0.07811
3795.76913	0.07841
3793.84038	0.07838
3791.91164	0.07806
3789.98289	0.07784
3788.05415	0.07788
3786.12540	0.07789
3784.19666	0.07775
3782.26792	0.07778
3780.33917	0.07798
3778.41043	0.07810
3776.48168	0.07811
3774.55294	0.07806
3772.62419	0.07801
3770.69545	0.07800
3768.76670	0.07781
3766.83796	0.07746
3764.90922	0.07735
3762.98047	0.07742
3761.05173	0.07744
3759.12298	0.07735
3757.19424	0.07730
3755.26549	0.07747
3753.33675	0.07787
3751.40800	0.07813
3749.47926	0.07771
3747.55052	0.07710
3745.62177	0.07676
3743.69303	0.07676
3741.76428	0.07691
3739.83554	0.07699
3737.90679	0.07694
3735.97805	0.07694
3734.04930	0.07710
3732.12056	0.07716
3730.19182	0.07708
3728.26307	0.07698
3726.33433	0.07687
3724.40558	0.07679
3722.47684	0.07669
3720.54809	0.07659
3718.61935	0.07659
3716.69060	0.07670
3714.76186	0.07674
3712.83311	0.07661
3710.90437	0.07635
3708.97563	0.07613
3707.04688	0.07598
3705.11814	0.07585
3703.18939	0.07579
3701.26065	0.07591
3699.33190	0.07601
3697.40316	0.07593
3695.47441	0.07576
3693.54567	0.07566
3691.61693	0.07555
3689.68818	0.07535
3687.75944	0.07536
3685.83069	0.07563
3683.90195	0.07587
3681.97320	0.07584
3680.04446	0.07568
3678.11571	0.07563
3676.18697	0.07558
3674.25823	0.07527
3672.32948	0.07509
3670.40074	0.07514
3668.47199	0.07507
3666.54325	0.07496
3664.61450	0.07496
3662.68576	0.07500
3660.75701	0.07500
3658.82827	0.07493
3656.89953	0.07484
3654.97078	0.07483
3653.04204	0.07490
3651.11329	0.07504
3649.18455	0.07503
3647.25580	0.07472
3645.32706	0.07445
3643.39831	0.07432
3641.46957	0.07434
3639.54082	0.07437
3637.61208	0.07417
3635.68334	0.07387
3633.75459	0.07371
3631.82585	0.07353
3629.89710	0.07322
3627.96836	0.07310
3626.03961	0.07326
3624.11087	0.07341
3622.18212	0.07342
3620.25338	0.07343
3618.32464	0.07356
3616.39589	0.07349
3614.46715	0.07334
3612.53840	0.07346
3610.60966	0.07368
3608.68091	0.07381
3606.75217	0.07389
3604.82342	0.07386
3602.89468	0.07376
3600.96594	0.07374
3599.03719	0.07373
3597.10845	0.07353
3595.17970	0.07313
3593.25096	0.07286
3591.32221	0.07290
3589.39347	0.07308
3587.46472	0.07325
3585.53598	0.07337
3583.60723	0.07342
3581.67849	0.07339
3579.74975	0.07330
3577.82100	0.07317
3575.89226	0.07312
3573.96351	0.07312
3572.03477	0.07297
3570.10602	0.07275
3568.17728	0.07273
3566.24853	0.07283
3564.31979	0.07277
3562.39105	0.07271
3560.46230	0.07266
3558.53356	0.07259
3556.60481	0.07259
3554.67607	0.07256
3552.74732	0.07235
3550.81858	0.07215
3548.88983	0.07209
3546.96109	0.07219
3545.03235	0.07245
3543.10360	0.07260
3541.17486	0.07237
3539.24611	0.07198
3537.31737	0.07182
3535.38862	0.07183
3533.45988	0.07181
3531.53113	0.07191
3529.60239	0.07215
3527.67365	0.07223
3525.74490	0.07208
3523.81616	0.07209
3521.88741	0.07242
3519.95867	0.07273
3518.02992	0.07262
3516.10118	0.07212
3514.17243	0.07171
3512.24369	0.07165
3510.31494	0.07164
3508.38620	0.07143
3506.45746	0.07122
3504.52871	0.07123
3502.59997	0.07145
3500.67122	0.07163
3498.74248	0.07160
3496.81373	0.07149
3494.88499	0.07139
3492.95624	0.07121
3491.02750	0.07102
3489.09876	0.07104
3487.17001	0.07124
3485.24127	0.07137
3483.31252	0.07135
3481.38378	0.07129
3479.45503	0.07126
3477.52629	0.07130
3475.59754	0.07133
3473.66880	0.07130
3471.74006	0.07125
3469.81131	0.07121
3467.88257	0.07123
3465.95382	0.07129
3464.02508	0.07125
3462.09633	0.07111
3460.16759	0.07102
3458.23884	0.07110
3456.31010	0.07120
3454.38136	0.07118
3452.45261	0.07108
3450.52387	0.07101
3448.59512	0.07093
3446.66638	0.07076
3444.73763	0.07054
3442.80889	0.07043
3440.88014	0.07045
3438.95140	0.07054
3437.02265	0.07063
3435.09391	0.07064
3433.16517	0.07046
3431.23642	0.07020
3429.30768	0.07015
3427.37893	0.07022
3425.45019	0.07015
3423.52144	0.06997
3421.59270	0.06991
3419.66395	0.07011
3417.73521	0.07040
3415.80647	0.07044
3413.87772	0.07021
3411.94898	0.07007
3410.02023	0.07017
3408.09149	0.07026
3406.16274	0.07027
3404.23400	0.07035
3402.30525	0.07044
3400.37651	0.07036
3398.44777	0.07026
3396.51902	0.07033
3394.59028	0.07034
3392.66153	0.07010
3390.73279	0.06988
3388.80404	0.06981
3386.87530	0.06977
3384.94655	0.06974
3383.01781	0.06970
3381.08907	0.06960
3379.16032	0.06955
3377.23158	0.06963
3375.30283	0.06972
3373.37409	0.06968
3371.44534	0.06964
3369.51660	0.06970
3367.58785	0.06981
3365.65911	0.07002
3363.73036	0.07018
3361.80162	0.07008
3359.87288	0.06986
3357.94413	0.06977
3356.01539	0.06986
3354.08664	0.06999
3352.15790	0.06994
3350.22915	0.06965
3348.30041	0.06934
3346.37166	0.06926
3344.44292	0.06941
3342.51418	0.06955
3340.58543	0.06947
3338.65669	0.06925
3336.72794	0.06911
3334.79920	0.06915
3332.87045	0.06934
3330.94171	0.06941
3329.01296	0.06926
3327.08422	0.06914
3325.15548	0.06922
3323.22673	0.06933
3321.29799	0.06934
3319.36924	0.06922
3317.44050	0.06910
3315.51175	0.06911
3313.58301	0.06911
3311.65426	0.06900
3309.72552	0.06888
3307.79678	0.06889
3305.86803	0.06895
3303.93929	0.06892
3302.01054	0.06885
3300.08180	0.06892
3298.15305	0.06908
3296.22431	0.06916
3294.29556	0.06920
3292.36682	0.06922
3290.43807	0.06908
3288.50933	0.06890
3286.58059	0.06890
3284.65184	0.06894
3282.72310	0.06897
3280.79435	0.06901
3278.86561	0.06896
3276.93686	0.06885
3275.00812	0.06885
3273.07937	0.06885
3271.15063	0.06859
3269.22189	0.06817
3267.29314	0.06800
3265.36440	0.06816
3263.43565	0.06838
3261.50691	0.06854
3259.57816	0.06861
3257.64942	0.06853
3255.72067	0.06839
3253.79193	0.06837
3251.86319	0.06854
3249.93444	0.06867
3248.00570	0.06864
3246.07695	0.06854
3244.14821	0.06837
3242.21946	0.06820
3240.29072	0.06818
3238.36197	0.06820
3236.43323	0.06821
3234.50448	0.06829
3232.57574	0.06833
3230.64700	0.06824
3228.71825	0.06814
3226.78951	0.06811
3224.86076	0.06813
3222.93202	0.06812
3221.00327	0.06802
3219.07453	0.06800
3217.14578	0.06807
3215.21704	0.06796
3213.28830	0.06772
3211.35955	0.06759
3209.43081	0.06762
3207.50206	0.06768
3205.57332	0.06770
3203.64457	0.06766
3201.71583	0.06765
3199.78708	0.06770
3197.85834	0.06778
3195.92960	0.06785
3194.00085	0.06783
3192.07211	0.06773
3190.14336	0.06761
3188.21462	0.06751
3186.28587	0.06753
3184.35713	0.06767
3182.42838	0.06770
3180.49964	0.06756
3178.57090	0.06741
3176.64215	0.06739
3174.71341	0.06738
3172.78466	0.06730
3170.85592	0.06727
3168.92717	0.06729
3166.99843	0.06722
3165.06968	0.06709
3163.14094	0.06701
3161.21219	0.06695
3159.28345	0.06686
3157.35471	0.06683
3155.42596	0.06688
3153.49722	0.06700
3151.56847	0.06714
3149.63973	0.06723
3147.71098	0.06732
3145.78224	0.06735
3143.85349	0.06715
3141.92475	0.06685
[truncated: 1,370 more rows]
