# Supplementary material for: Ultrathin 2 nm gold as impedance-matched absorber for infrared light
Source: Nat Commun. 2020 May 1;11:2161. doi: 10.1038/s41467-020-15762-3 (PMC7195431; doi:10.1038/s41467-020-15762-3)
Supplement: Supplementary file 3 — Source Data [file 41467_2020_15762_MOESM3_ESM.zip › SOURCE DATA/Fig.4 -Thinfilm optical measurements and dataprocessing/0,7-Au-Cu-TRA.dpt]

6997.48496	0.64238
6995.55621	0.64528
6993.62747	0.64584
6991.69872	0.64380
6989.76998	0.64311
6987.84123	0.64670
6985.91249	0.65054
6983.98374	0.65109
6982.05500	0.64945
6980.12626	0.64714
6978.19751	0.64502
6976.26877	0.64297
6974.34002	0.64082
6972.41128	0.63857
6970.48253	0.63764
6968.55379	0.64075
6966.62504	0.64588
6964.69630	0.64815
6962.76756	0.64699
6960.83881	0.64475
6958.91007	0.64319
6956.98132	0.64255
6955.05258	0.64177
6953.12383	0.64023
6951.19509	0.63931
6949.26634	0.64032
6947.33760	0.64286
6945.40886	0.64543
6943.48011	0.64583
6941.55137	0.64456
6939.62262	0.64427
6937.69388	0.64451
6935.76513	0.64388
6933.83639	0.64328
6931.90764	0.64300
6929.97890	0.64183
6928.05015	0.64124
6926.12141	0.64432
6924.19267	0.64757
6922.26392	0.64548
6920.33518	0.64163
6918.40643	0.64122
6916.47769	0.64296
6914.54894	0.64504
6912.62020	0.64660
6910.69145	0.64545
6908.76271	0.64258
6906.83397	0.64156
6904.90522	0.64193
6902.97648	0.64247
6901.04773	0.64528
6899.11899	0.64917
6897.19024	0.64997
6895.26150	0.64764
6893.33275	0.64523
6891.40401	0.64479
6889.47527	0.64552
6887.54652	0.64490
6885.61778	0.64220
6883.68903	0.63967
6881.76029	0.63891
6879.83154	0.63933
6877.90280	0.64157
6875.97405	0.64469
6874.04531	0.64471
6872.11657	0.64159
6870.18782	0.63883
6868.25908	0.63806
6866.33033	0.63968
6864.40159	0.64237
6862.47284	0.64349
6860.54410	0.64345
6858.61535	0.64364
6856.68661	0.64341
6854.75786	0.64270
6852.82912	0.64286
6850.90038	0.64471
6848.97163	0.64584
6847.04289	0.64416
6845.11414	0.64329
6843.18540	0.64575
6841.25665	0.64770
6839.32791	0.64623
6837.39916	0.64418
6835.47042	0.64420
6833.54168	0.64448
6831.61293	0.64405
6829.68419	0.64418
6827.75544	0.64440
6825.82670	0.64552
6823.89795	0.64820
6821.96921	0.64901
6820.04046	0.64717
6818.11172	0.64610
6816.18298	0.64581
6814.25423	0.64435
6812.32549	0.64272
6810.39674	0.64176
6808.46800	0.64063
6806.53925	0.64090
6804.61051	0.64393
6802.68176	0.64621
6800.75302	0.64594
6798.82428	0.64601
6796.89553	0.64669
6794.96679	0.64629
6793.03804	0.64540
6791.10930	0.64501
6789.18055	0.64553
6787.25181	0.64657
6785.32306	0.64753
6783.39432	0.64827
6781.46557	0.64803
6779.53683	0.64702
6777.60809	0.64564
6775.67934	0.64370
6773.75060	0.64249
6771.82185	0.64227
6769.89311	0.64212
6767.96436	0.64234
6766.03562	0.64269
6764.10687	0.64262
6762.17813	0.64300
6760.24939	0.64430
6758.32064	0.64536
6756.39190	0.64557
6754.46315	0.64523
6752.53441	0.64455
6750.60566	0.64471
6748.67692	0.64644
6746.74817	0.64768
6744.81943	0.64694
6742.89069	0.64666
6740.96194	0.64709
6739.03320	0.64511
6737.10445	0.64252
6735.17571	0.64323
6733.24696	0.64591
6731.31822	0.64752
6729.38947	0.64787
6727.46073	0.64749
6725.53199	0.64641
6723.60324	0.64687
6721.67450	0.64997
6719.74575	0.65164
6717.81701	0.64888
6715.88826	0.64542
6713.95952	0.64488
6712.03077	0.64495
6710.10203	0.64440
6708.17328	0.64455
6706.24454	0.64479
6704.31580	0.64540
6702.38705	0.64685
6700.45831	0.64724
6698.52956	0.64542
6696.60082	0.64320
6694.67207	0.64312
6692.74333	0.64499
6690.81458	0.64628
6688.88584	0.64487
6686.95710	0.64176
6685.02835	0.64077
6683.09961	0.64284
6681.17086	0.64463
6679.24212	0.64393
6677.31337	0.64237
6675.38463	0.64287
6673.45588	0.64529
6671.52714	0.64686
6669.59840	0.64694
6667.66965	0.64639
6665.74091	0.64558
6663.81216	0.64527
6661.88342	0.64539
6659.95467	0.64661
6658.02593	0.64973
6656.09718	0.65228
6654.16844	0.65145
6652.23970	0.64798
6650.31095	0.64547
6648.38221	0.64564
6646.45346	0.64712
6644.52472	0.64823
6642.59597	0.64753
6640.66723	0.64581
6638.73848	0.64573
6636.80974	0.64720
6634.88099	0.64795
6632.95225	0.64890
6631.02351	0.65177
6629.09476	0.65346
6627.16602	0.65165
6625.23727	0.64929
6623.30853	0.64848
6621.37978	0.64844
6619.45104	0.64878
6617.52229	0.64949
6615.59355	0.64972
6613.66481	0.64862
6611.73606	0.64659
6609.80732	0.64462
6607.87857	0.64332
6605.94983	0.64340
6604.02108	0.64475
6602.09234	0.64593
6600.16359	0.64582
6598.23485	0.64518
6596.30611	0.64539
6594.37736	0.64593
6592.44862	0.64637
6590.51987	0.64789
6588.59113	0.65001
6586.66238	0.65063
6584.73364	0.64924
6582.80489	0.64718
6580.87615	0.64609
6578.94740	0.64639
6577.01866	0.64682
6575.08992	0.64643
6573.16117	0.64624
6571.23243	0.64726
6569.30368	0.64876
6567.37494	0.64892
6565.44619	0.64710
6563.51745	0.64517
6561.58870	0.64477
6559.65996	0.64507
6557.73122	0.64462
6555.80247	0.64350
6553.87373	0.64330
6551.94498	0.64520
6550.01624	0.64849
6548.08749	0.65092
6546.15875	0.65071
6544.23000	0.64928
6542.30126	0.64895
6540.37252	0.64919
6538.44377	0.64877
6536.51503	0.64844
6534.58628	0.64847
6532.65754	0.64778
6530.72879	0.64667
6528.80005	0.64628
6526.87130	0.64722
6524.94256	0.64943
6523.01382	0.65147
6521.08507	0.65203
6519.15633	0.65125
6517.22758	0.64956
6515.29884	0.64774
6513.37009	0.64691
6511.44135	0.64726
6509.51260	0.64872
6507.58386	0.65086
6505.65511	0.65146
6503.72637	0.64920
6501.79763	0.64639
6499.86888	0.64522
6497.94014	0.64527
6496.01139	0.64532
6494.08265	0.64529
6492.15390	0.64597
6490.22516	0.64735
6488.29641	0.64866
6486.36767	0.64975
6484.43893	0.65016
6482.51018	0.64867
6480.58144	0.64653
6478.65269	0.64653
6476.72395	0.64776
6474.79520	0.64797
6472.86646	0.64822
6470.93771	0.64969
6469.00897	0.65099
6467.08023	0.65087
6465.15148	0.65013
6463.22274	0.64953
6461.29399	0.64894
6459.36525	0.64860
6457.43650	0.64823
6455.50776	0.64726
6453.57901	0.64678
6451.65027	0.64778
6449.72153	0.64934
6447.79278	0.64994
6445.86404	0.64908
6443.93529	0.64759
6442.00655	0.64668
6440.07780	0.64668
6438.14906	0.64698
6436.22031	0.64726
6434.29157	0.64772
6432.36282	0.64831
6430.43408	0.64866
6428.50534	0.64868
6426.57659	0.64875
6424.64785	0.64907
6422.71910	0.64907
6420.79036	0.64836
6418.86161	0.64770
6416.93287	0.64762
6415.00412	0.64793
6413.07538	0.64842
6411.14664	0.64889
6409.21789	0.64959
6407.28915	0.65024
6405.36040	0.65072
6403.43166	0.65070
6401.50291	0.64862
6399.57417	0.64655
6397.64542	0.64795
6395.71668	0.65131
6393.78794	0.65255
6391.85919	0.64990
6389.93045	0.64679
6388.00170	0.64724
6386.07296	0.64980
6384.14421	0.65159
6382.21547	0.65189
6380.28672	0.65067
6378.35798	0.64951
6376.42924	0.64951
6374.50049	0.64948
6372.57175	0.64976
6370.64300	0.65129
6368.71426	0.65206
6366.78551	0.65112
6364.85677	0.65053
6362.92802	0.65096
6360.99928	0.65080
6359.07053	0.64970
6357.14179	0.64897
6355.21305	0.64903
6353.28430	0.64982
6351.35556	0.65165
6349.42681	0.65331
6347.49807	0.65276
6345.56932	0.65059
6343.64058	0.64955
6341.71183	0.65102
6339.78309	0.65343
6337.85435	0.65419
6335.92560	0.65257
6333.99686	0.65072
6332.06811	0.65113
6330.13937	0.65319
6328.21062	0.65472
6326.28188	0.65473
6324.35313	0.65317
6322.42439	0.65084
6320.49565	0.64904
6318.56690	0.64832
6316.63816	0.64835
6314.70941	0.64879
6312.78067	0.65024
6310.85192	0.65209
6308.92318	0.65241
6306.99443	0.65190
6305.06569	0.65191
6303.13695	0.65183
6301.20820	0.65176
6299.27946	0.65128
6297.35071	0.65033
6295.42197	0.65087
6293.49322	0.65220
6291.56448	0.65220
6289.63573	0.65205
6287.70699	0.65305
6285.77824	0.65342
6283.84950	0.65193
6281.92076	0.64999
6279.99201	0.64891
6278.06327	0.64917
6276.13452	0.65055
6274.20578	0.65180
6272.27703	0.65156
6270.34829	0.65010
6268.41954	0.64923
6266.49080	0.64952
6264.56206	0.65008
6262.63331	0.65075
6260.70457	0.65199
6258.77582	0.65327
6256.84708	0.65389
6254.91833	0.65404
6252.98959	0.65322
6251.06084	0.65133
6249.13210	0.64988
6247.20336	0.65019
6245.27461	0.65215
6243.34587	0.65404
6241.41712	0.65460
6239.48838	0.65429
6237.55963	0.65405
6235.63089	0.65409
6233.70214	0.65436
6231.77340	0.65449
6229.84465	0.65359
6227.91591	0.65225
6225.98717	0.65184
6224.05842	0.65178
6222.12968	0.65168
6220.20093	0.65254
6218.27219	0.65395
6216.34344	0.65379
6214.41470	0.65193
6212.48595	0.65093
6210.55721	0.65206
6208.62847	0.65374
6206.69972	0.65447
6204.77098	0.65451
6202.84223	0.65397
6200.91349	0.65266
6198.98474	0.65145
6197.05600	0.65133
6195.12725	0.65240
6193.19851	0.65405
6191.26977	0.65529
6189.34102	0.65537
6187.41228	0.65444
6185.48353	0.65353
6183.55479	0.65325
6181.62604	0.65360
6179.69730	0.65398
6177.76855	0.65327
6175.83981	0.65144
6173.91107	0.64981
6171.98232	0.64942
6170.05358	0.65014
6168.12483	0.65090
6166.19609	0.65124
6164.26734	0.65159
6162.33860	0.65197
6160.40985	0.65249
6158.48111	0.65363
6156.55236	0.65496
6154.62362	0.65517
6152.69488	0.65369
6150.76613	0.65190
6148.83739	0.65137
6146.90864	0.65203
6144.97990	0.65312
6143.05115	0.65360
6141.12241	0.65328
6139.19366	0.65293
6137.26492	0.65235
6135.33618	0.65176
6133.40743	0.65197
6131.47869	0.65274
6129.54994	0.65358
6127.62120	0.65361
6125.69245	0.65259
6123.76371	0.65177
6121.83496	0.65125
6119.90622	0.65043
6117.97748	0.65003
6116.04873	0.65063
6114.11999	0.65186
6112.19124	0.65331
6110.26250	0.65421
6108.33375	0.65374
6106.40501	0.65258
6104.47626	0.65250
6102.54752	0.65370
6100.61878	0.65415
6098.69003	0.65344
6096.76129	0.65308
6094.83254	0.65286
6092.90380	0.65242
6090.97505	0.65229
6089.04631	0.65216
6087.11756	0.65259
6085.18882	0.65391
6083.26007	0.65464
6081.33133	0.65428
6079.40259	0.65362
6077.47384	0.65306
6075.54510	0.65248
6073.61635	0.65191
6071.68761	0.65193
6069.75886	0.65246
6067.83012	0.65246
6065.90137	0.65200
6063.97263	0.65202
6062.04389	0.65281
6060.11514	0.65396
6058.18640	0.65471
6056.25765	0.65513
6054.32891	0.65572
6052.40016	0.65600
6050.47142	0.65574
6048.54267	0.65543
6046.61393	0.65510
6044.68519	0.65456
6042.75644	0.65446
6040.82770	0.65525
6038.89895	0.65565
6036.97021	0.65468
6035.04146	0.65347
6033.11272	0.65348
6031.18397	0.65464
6029.25523	0.65561
6027.32649	0.65557
6025.39774	0.65519
6023.46900	0.65528
6021.54025	0.65532
6019.61151	0.65493
6017.68276	0.65508
6015.75402	0.65570
6013.82527	0.65553
6011.89653	0.65433
6009.96778	0.65311
6008.03904	0.65289
6006.11030	0.65367
6004.18155	0.65472
6002.25281	0.65505
6000.32406	0.65460
5998.39532	0.65459
5996.46657	0.65515
5994.53783	0.65532
5992.60908	0.65430
5990.68034	0.65256
5988.75160	0.65171
5986.82285	0.65229
5984.89411	0.65400
5982.96536	0.65609
5981.03662	0.65729
5979.10787	0.65751
5977.17913	0.65730
5975.25038	0.65658
5973.32164	0.65551
5971.39290	0.65484
5969.46415	0.65485
5967.53541	0.65546
5965.60666	0.65621
5963.67792	0.65628
5961.74917	0.65601
5959.82043	0.65606
5957.89168	0.65601
5955.96294	0.65606
5954.03420	0.65675
5952.10545	0.65732
5950.17671	0.65700
5948.24796	0.65663
5946.31922	0.65657
5944.39047	0.65601
5942.46173	0.65514
5940.53298	0.65494
5938.60424	0.65536
5936.67549	0.65544
5934.74675	0.65471
5932.81801	0.65415
5930.88926	0.65484
5928.96052	0.65579
5927.03177	0.65564
5925.10303	0.65515
5923.17428	0.65554
5921.24554	0.65654
5919.31679	0.65707
5917.38805	0.65654
5915.45931	0.65549
5913.53056	0.65466
5911.60182	0.65413
5909.67307	0.65391
5907.74433	0.65466
5905.81558	0.65639
5903.88684	0.65733
5901.95809	0.65637
5900.02935	0.65505
5898.10061	0.65535
5896.17186	0.65699
5894.24312	0.65818
5892.31437	0.65817
5890.38563	0.65772
5888.45688	0.65752
5886.52814	0.65754
5884.59939	0.65762
5882.67065	0.65722
5880.74190	0.65617
5878.81316	0.65593
5876.88442	0.65696
5874.95567	0.65749
5873.02693	0.65702
5871.09818	0.65681
5869.16944	0.65719
5867.24069	0.65752
5865.31195	0.65723
5863.38320	0.65675
5861.45446	0.65683
5859.52572	0.65686
5857.59697	0.65630
5855.66823	0.65622
5853.73948	0.65757
5851.81074	0.65918
5849.88199	0.65944
5847.95325	0.65907
5846.02450	0.65929
5844.09576	0.65944
5842.16702	0.65855
5840.23827	0.65729
5838.30953	0.65684
5836.38078	0.65712
5834.45204	0.65766
5832.52329	0.65814
5830.59455	0.65815
5828.66580	0.65778
5826.73706	0.65747
5824.80832	0.65744
5822.87957	0.65782
5820.95083	0.65827
5819.02208	0.65811
5817.09334	0.65749
5815.16459	0.65712
5813.23585	0.65732
5811.30710	0.65783
5809.37836	0.65785
5807.44961	0.65752
5805.52087	0.65809
5803.59213	0.65926
5801.66338	0.65971
5799.73464	0.65930
5797.80589	0.65813
5795.87715	0.65664
5793.94840	0.65611
5792.01966	0.65649
5790.09091	0.65688
5788.16217	0.65716
5786.23343	0.65721
5784.30468	0.65695
5782.37594	0.65665
5780.44719	0.65682
5778.51845	0.65742
5776.58970	0.65789
5774.66096	0.65808
5772.73221	0.65784
5770.80347	0.65743
5768.87473	0.65737
5766.94598	0.65744
5765.01724	0.65741
5763.08849	0.65758
5761.15975	0.65785
5759.23100	0.65760
5757.30226	0.65736
5755.37351	0.65798
5753.44477	0.65877
5751.51603	0.65886
5749.58728	0.65850
5747.65854	0.65825
5745.72979	0.65807
5743.80105	0.65807
5741.87230	0.65858
5739.94356	0.65881
5738.01481	0.65828
5736.08607	0.65778
5734.15732	0.65778
5732.22858	0.65813
5730.29984	0.65846
5728.37109	0.65803
5726.44235	0.65706
5724.51360	0.65715
5722.58486	0.65847
5720.65611	0.65959
5718.72737	0.65995
5716.79862	0.65985
5714.86988	0.65955
5712.94114	0.65946
5711.01239	0.65978
5709.08365	0.65999
5707.15490	0.65958
5705.22616	0.65912
5703.29741	0.65904
5701.36867	0.65897
5699.43992	0.65874
5697.51118	0.65878
5695.58244	0.65929
5693.65369	0.65971
5691.72495	0.65999
5689.79620	0.66017
5687.86746	0.65928
5685.93871	0.65771
5684.00997	0.65743
5682.08122	0.65861
5680.15248	0.65968
5678.22374	0.65990
5676.29499	0.65991
5674.36625	0.66031
5672.43750	0.66043
5670.50876	0.65950
5668.58001	0.65853
5666.65127	0.65843
5664.72252	0.65858
5662.79378	0.65852
5660.86503	0.65843
5658.93629	0.65842
5657.00755	0.65881
5655.07880	0.65952
5653.15006	0.65974
5651.22131	0.65926
5649.29257	0.65917
5647.36382	0.65951
5645.43508	0.65937
5643.50633	0.65927
5641.57759	0.65981
5639.64885	0.66017
5637.72010	0.65983
5635.79136	0.65930
5633.86261	0.65915
5631.93387	0.65936
5630.00512	0.65975
5628.07638	0.66042
5626.14763	0.66116
5624.21889	0.66152
5622.29015	0.66132
5620.36140	0.66064
5618.43266	0.65975
5616.50391	0.65946
5614.57517	0.66001
5612.64642	0.66061
5610.71768	0.66087
5608.78893	0.66096
5606.86019	0.66084
5604.93144	0.66049
5603.00270	0.66033
5601.07396	0.66044
5599.14521	0.66030
5597.21647	0.65990
5595.28772	0.65950
5593.35898	0.65907
5591.43023	0.65867
5589.50149	0.65874
5587.57274	0.65965
5585.64400	0.66044
5583.71526	0.66029
5581.78651	0.66003
5579.85777	0.65989
5577.92902	0.65966
5576.00028	0.65991
5574.07153	0.66075
5572.14279	0.66164
5570.21404	0.66192
5568.28530	0.66144
5566.35656	0.66109
5564.42781	0.66077
5562.49907	0.65989
5560.57032	0.65951
5558.64158	0.66011
5556.71283	0.66035
5554.78409	0.66006
5552.85534	0.66027
5550.92660	0.66092
5548.99786	0.66133
5547.06911	0.66137
5545.14037	0.66092
5543.21162	0.66019
5541.28288	0.66026
5539.35413	0.66146
5537.42539	0.66243
5535.49664	0.66230
5533.56790	0.66175
5531.63915	0.66162
5529.71041	0.66220
5527.78167	0.66260
5525.85292	0.66190
5523.92418	0.66090
5521.99543	0.66068
5520.06669	0.66124
5518.13794	0.66170
5516.20920	0.66102
5514.28045	0.65980
5512.35171	0.65951
5510.42297	0.65994
5508.49422	0.66027
5506.56548	0.66077
5504.63673	0.66142
5502.70799	0.66164
5500.77924	0.66166
5498.85050	0.66168
5496.92175	0.66165
5494.99301	0.66204
5493.06427	0.66240
5491.13552	0.66183
5489.20678	0.66134
5487.27803	0.66150
5485.34929	0.66130
5483.42054	0.66093
5481.49180	0.66150
5479.56305	0.66258
5477.63431	0.66292
5475.70557	0.66252
5473.77682	0.66213
5471.84808	0.66181
5469.91933	0.66165
5467.99059	0.66196
5466.06184	0.66232
5464.13310	0.66228
5462.20435	0.66238
5460.27561	0.66279
5458.34686	0.66283
5456.41812	0.66257
5454.48938	0.66231
5452.56063	0.66209
5450.63189	0.66202
5448.70314	0.66219
5446.77440	0.66257
5444.84565	0.66281
5442.91691	0.66240
5440.98816	0.66176
5439.05942	0.66168
5437.13068	0.66227
5435.20193	0.66292
5433.27319	0.66270
5431.34444	0.66206
5429.41570	0.66196
5427.48695	0.66232
5425.55821	0.66264
5423.62946	0.66257
5421.70072	0.66219
5419.77198	0.66217
5417.84323	0.66263
5415.91449	0.66312
5413.98574	0.66362
5412.05700	0.66430
5410.12825	0.66475
5408.19951	0.66452
5406.27076	0.66399
5404.34202	0.66364
5402.41328	0.66351
5400.48453	0.66360
5398.55579	0.66393
5396.62704	0.66398
5394.69830	0.66350
5392.76955	0.66333
5390.84081	0.66390
5388.91206	0.66449
5386.98332	0.66449
5385.05457	0.66411
5383.12583	0.66405
5381.19709	0.66441
5379.26834	0.66490
5377.33960	0.66518
5375.41085	0.66456
5373.48211	0.66316
5371.55336	0.66235
5369.62462	0.66280
5367.69587	0.66378
5365.76713	0.66436
5363.83839	0.66403
5361.90964	0.66320
5359.98090	0.66300
5358.05215	0.66357
5356.12341	0.66412
5354.19466	0.66420
5352.26592	0.66403
5350.33717	0.66386
5348.40843	0.66388
5346.47969	0.66432
5344.55094	0.66475
5342.62220	0.66463
5340.69345	0.66449
5338.76471	0.66496
5336.83596	0.66548
5334.90722	0.66543
5332.97847	0.66511
5331.04973	0.66484
5329.12099	0.66463
5327.19224	0.66415
5325.26350	0.66366
5323.33475	0.66349
5321.40601	0.66322
5319.47726	0.66326
5317.54852	0.66426
5315.61977	0.66494
5313.69103	0.66421
5311.76228	0.66337
5309.83354	0.66360
5307.90480	0.66421
5305.97605	0.66431
5304.04731	0.66410
5302.11856	0.66433
5300.18982	0.66481
5298.26107	0.66443
5296.33233	0.66384
5294.40358	0.66435
5292.47484	0.66523
5290.54610	0.66544
5288.61735	0.66540
5286.68861	0.66539
5284.75986	0.66494
5282.83112	0.66471
5280.90237	0.66552
5278.97363	0.66656
5277.04488	0.66673
5275.11614	0.66614
5273.18740	0.66542
5271.25865	0.66497
5269.32991	0.66482
5267.40116	0.66495
5265.47242	0.66518
5263.54367	0.66509
5261.61493	0.66468
5259.68618	0.66437
5257.75744	0.66430
5255.82869	0.66431
5253.89995	0.66437
5251.97121	0.66473
5250.04246	0.66551
5248.11372	0.66628
5246.18497	0.66621
5244.25623	0.66527
5242.32748	0.66479
5240.39874	0.66549
5238.46999	0.66652
5236.54125	0.66673
5234.61251	0.66613
5232.68376	0.66557
5230.75502	0.66537
5228.82627	0.66558
5226.89753	0.66625
5224.96878	0.66649
5223.04004	0.66588
5221.11129	0.66536
5219.18255	0.66506
5217.25381	0.66457
5215.32506	0.66437
5213.39632	0.66488
5211.46757	0.66560
5209.53883	0.66593
5207.61008	0.66572
5205.68134	0.66533
5203.75259	0.66524
5201.82385	0.66559
5199.89511	0.66650
5197.96636	0.66738
5196.03762	0.66721
5194.10887	0.66638
5192.18013	0.66568
5190.25138	0.66523
5188.32264	0.66525
5186.39389	0.66554
5184.46515	0.66549
5182.53640	0.66534
5180.60766	0.66572
5178.67892	0.66636
5176.75017	0.66677
5174.82143	0.66693
5172.89268	0.66687
5170.96394	0.66675
5169.03519	0.66674
5167.10645	0.66675
5165.17770	0.66663
5163.24896	0.66664
5161.32022	0.66689
5159.39147	0.66687
5157.46273	0.66668
5155.53398	0.66664
5153.60524	0.66633
5151.67649	0.66595
5149.74775	0.66596
5147.81900	0.66614
5145.89026	0.66636
5143.96152	0.66654
5142.03277	0.66632
5140.10403	0.66611
5138.17528	0.66652
5136.24654	0.66701
5134.31779	0.66707
5132.38905	0.66707
5130.46030	0.66707
5128.53156	0.66692
5126.60282	0.66690
5124.67407	0.66701
5122.74533	0.66722
5120.81658	0.66750
5118.88784	0.66748
5116.95909	0.66717
5115.03035	0.66704
5113.10160	0.66716
5111.17286	0.66742
5109.24411	0.66780
5107.31537	0.66792
5105.38663	0.66769
5103.45788	0.66763
5101.52914	0.66797
5099.60039	0.66832
5097.67165	0.66807
5095.74290	0.66770
5093.81416	0.66822
5091.88541	0.66890
5089.95667	0.66886
5088.02793	0.66856
5086.09918	0.66823
5084.17044	0.66780
5082.24169	0.66731
5080.31295	0.66673
5078.38420	0.66632
5076.45546	0.66650
5074.52671	0.66729
5072.59797	0.66803
5070.66923	0.66802
5068.74048	0.66749
5066.81174	0.66734
5064.88299	0.66774
5062.95425	0.66795
5061.02550	0.66764
5059.09676	0.66739
5057.16801	0.66757
5055.23927	0.66784
5053.31053	0.66795
5051.38178	0.66779
5049.45304	0.66748
5047.52429	0.66736
5045.59555	0.66754
5043.66680	0.66789
5041.73806	0.66822
5039.80931	0.66856
5037.88057	0.66877
5035.95182	0.66852
5034.02308	0.66818
5032.09434	0.66811
5030.16559	0.66811
5028.23685	0.66820
5026.30810	0.66845
5024.37936	0.66854
5022.45061	0.66854
5020.52187	0.66854
5018.59312	0.66836
5016.66438	0.66828
5014.73564	0.66838
5012.80689	0.66818
5010.87815	0.66790
5008.94940	0.66806
5007.02066	0.66855
5005.09191	0.66890
5003.16317	0.66890
5001.23442	0.66890
4999.30568	0.66922
4997.37694	0.66953
4995.44819	0.66960
4993.51945	0.66963
4991.59070	0.66971
4989.66196	0.66969
4987.73321	0.66961
4985.80447	0.66966
4983.87572	0.66957
4981.94698	0.66924
4980.01824	0.66894
4978.08949	0.66867
4976.16075	0.66848
4974.23200	0.66842
4972.30326	0.66849
4970.37451	0.66857
4968.44577	0.66842
4966.51702	0.66835
4964.58828	0.66860
4962.65953	0.66913
4960.73079	0.66993
4958.80205	0.67033
4956.87330	0.66990
4954.94456	0.66939
4953.01581	0.66924
4951.08707	0.66930
4949.15832	0.66948
4947.22958	0.66980
4945.30083	0.67020
4943.37209	0.67006
4941.44335	0.66933
4939.51460	0.66915
4937.58586	0.66988
4935.65711	0.67065
4933.72837	0.67061
4931.79962	0.67007
4929.87088	0.66970
4927.94213	0.66950
4926.01339	0.66970
4924.08465	0.67041
4922.15590	0.67061
4920.22716	0.66987
4918.29841	0.66918
4916.36967	0.66955
4914.44092	0.67054
4912.51218	0.67097
4910.58343	0.67067
4908.65469	0.67023
4906.72594	0.67006
4904.79720	0.67027
4902.86846	0.67042
4900.93971	0.67019
4899.01097	0.67006
4897.08222	0.67044
4895.15348	0.67095
4893.22473	0.67099
4891.29599	0.67063
4889.36724	0.67048
4887.43850	0.67054
4885.50976	0.67049
4883.58101	0.67063
4881.65227	0.67116
4879.72352	0.67167
4877.79478	0.67194
4875.86603	0.67184
4873.93729	0.67113
4872.00854	0.67044
4870.07980	0.67075
4868.15106	0.67186
4866.22231	0.67247
4864.29357	0.67211
4862.36482	0.67154
4860.43608	0.67115
4858.50733	0.67060
4856.57859	0.67010
4854.64984	0.67018
4852.72110	0.67077
4850.79236	0.67139
4848.86361	0.67170
4846.93487	0.67148
4845.00612	0.67103
4843.07738	0.67085
4841.14863	0.67092
4839.21989	0.67099
4837.29114	0.67104
4835.36240	0.67112
4833.43365	0.67134
4831.50491	0.67165
4829.57617	0.67174
4827.64742	0.67167
4825.71868	0.67172
4823.78993	0.67162
4821.86119	0.67132
4819.93244	0.67129
4818.00370	0.67160
4816.07495	0.67193
4814.14621	0.67204
4812.21747	0.67201
4810.28872	0.67213
4808.35998	0.67239
4806.43123	0.67239
4804.50249	0.67201
4802.57374	0.67200
4800.64500	0.67271
4798.71625	0.67322
4796.78751	0.67298
4794.85877	0.67251
4792.93002	0.67242
4791.00128	0.67247
4789.07253	0.67221
4787.14379	0.67179
4785.21504	0.67169
4783.28630	0.67191
4781.35755	0.67216
4779.42881	0.67237
4777.50007	0.67246
4775.57132	0.67252
4773.64258	0.67259
4771.71383	0.67263
4769.78509	0.67281
4767.85634	0.67311
4765.92760	0.67331
4763.99885	0.67318
4762.07011	0.67304
4760.14136	0.67319
4758.21262	0.67321
4756.28388	0.67298
4754.35513	0.67273
4752.42639	0.67255
4750.49764	0.67279
4748.56890	0.67327
4746.64015	0.67340
4744.71141	0.67328
4742.78266	0.67333
4740.85392	0.67353
4738.92518	0.67373
4736.99643	0.67389
4735.06769	0.67399
4733.13894	0.67379
4731.21020	0.67340
4729.28145	0.67347
4727.35271	0.67370
4725.42396	0.67338
4723.49522	0.67279
4721.56648	0.67247
4719.63773	0.67269
4717.70899	0.67344
4715.78024	0.67397
4713.85150	0.67373
4711.92275	0.67340
4709.99401	0.67362
4708.06526	0.67423
4706.13652	0.67460
4704.20778	0.67411
4702.27903	0.67316
4700.35029	0.67293
4698.42154	0.67346
4696.49280	0.67372
4694.56405	0.67368
4692.63531	0.67398
4690.70656	0.67437
4688.77782	0.67451
4686.84907	0.67483
4684.92033	0.67540
4682.99159	0.67563
4681.06284	0.67519
4679.13410	0.67456
4677.20535	0.67430
4675.27661	0.67419
4673.34786	0.67400
4671.41912	0.67396
4669.49037	0.67414
4667.56163	0.67443
4665.63289	0.67485
4663.70414	0.67492
4661.77540	0.67424
4659.84665	0.67369
4657.91791	0.67409
4655.98916	0.67484
4654.06042	0.67516
4652.13167	0.67507
4650.20293	0.67505
4648.27419	0.67526
4646.34544	0.67530
4644.41670	0.67500
4642.48795	0.67481
4640.55921	0.67485
4638.63046	0.67493
4636.70172	0.67504
4634.77297	0.67493
4632.84423	0.67469
4630.91549	0.67478
4628.98674	0.67497
4627.05800	0.67490
4625.12925	0.67484
4623.20051	0.67497
4621.27176	0.67528
4619.34302	0.67556
4617.41427	0.67578
4615.48553	0.67605
4613.55678	0.67613
4611.62804	0.67590
4609.69930	0.67554
4607.77055	0.67531
4605.84181	0.67547
4603.91306	0.67580
4601.98432	0.67595
4600.05557	0.67615
4598.12683	0.67651
4596.19808	0.67661
4594.26934	0.67641
4592.34060	0.67625
4590.41185	0.67613
4588.48311	0.67603
4586.55436	0.67596
4584.62562	0.67585
4582.69687	0.67587
4580.76813	0.67593
4578.83938	0.67580
4576.91064	0.67565
4574.98190	0.67573
4573.05315	0.67590
4571.12441	0.67592
4569.19566	0.67587
4567.26692	0.67606
4565.33817	0.67648
4563.40943	0.67671
4561.48068	0.67660
4559.55194	0.67656
4557.62319	0.67674
4555.69445	0.67686
4553.76571	0.67670
4551.83696	0.67640
4549.90822	0.67643
4547.97947	0.67669
4546.05073	0.67675
4544.12198	0.67673
4542.19324	0.67691
4540.26449	0.67699
4538.33575	0.67674
4536.40701	0.67666
4534.47826	0.67700
4532.54952	0.67737
4530.62077	0.67759
4528.69203	0.67785
4526.76328	0.67805
4524.83454	0.67782
4522.90579	0.67727
4520.97705	0.67701
4519.04831	0.67710
4517.11956	0.67711
4515.19082	0.67695
4513.26207	0.67672
4511.33333	0.67657
4509.40458	0.67672
4507.47584	0.67695
4505.54709	0.67705
4503.61835	0.67722
4501.68961	0.67741
4499.76086	0.67750
4497.83212	0.67750
4495.90337	0.67765
4493.97463	0.67804
4492.04588	0.67838
4490.11714	0.67841
4488.18839	0.67804
4486.25965	0.67766
4484.33090	0.67784
4482.40216	0.67833
4480.47342	0.67860
4478.54467	0.67873
4476.61593	0.67877
4474.68718	0.67852
4472.75844	0.67834
4470.82969	0.67854
4468.90095	0.67872
4466.97220	0.67865
4465.04346	0.67850
4463.11472	0.67842
4461.18597	0.67857
4459.25723	0.67882
4457.32848	0.67874
4455.39974	0.67843
4453.47099	0.67837
4451.54225	0.67862
4449.61350	0.67883
4447.68476	0.67895
4445.75602	0.67893
4443.82727	0.67858
4441.89853	0.67834
4439.96978	0.67860
4438.04104	0.67893
4436.11229	0.67908
4434.18355	0.67927
4432.25480	0.67943
4430.32606	0.67930
4428.39732	0.67896
4426.46857	0.67875
4424.53983	0.67887
4422.61108	0.67921
4420.68234	0.67952
4418.75359	0.67962
4416.82485	0.67947
4414.89610	0.67919
4412.96736	0.67910
4411.03861	0.67932
4409.10987	0.67952
4407.18113	0.67966
4405.25238	0.67989
4403.32364	0.67996
4401.39489	0.67968
4399.46615	0.67937
4397.53740	0.67942
4395.60866	0.67979
4393.67991	0.68013
4391.75117	0.68023
4389.82243	0.68030
4387.89368	0.68054
4385.96494	0.68057
4384.03619	0.68023
4382.10745	0.68000
4380.17870	0.68026
4378.24996	0.68077
4376.32121	0.68086
4374.39247	0.68042
4372.46373	0.68003
4370.53498	0.68006
4368.60624	0.68025
4366.67749	0.68025
4364.74875	0.68024
4362.82000	0.68034
4360.89126	0.68044
4358.96251	0.68050
4357.03377	0.68053
4355.10503	0.68049
4353.17628	0.68051
4351.24754	0.68064
4349.31879	0.68061
4347.39005	0.68042
4345.46130	0.68041
4343.53256	0.68066
4341.60381	0.68098
4339.67507	0.68125
4337.74632	0.68130
4335.81758	0.68112
4333.88884	0.68097
4331.96009	0.68091
4330.03135	0.68103
4328.10260	0.68135
4326.17386	0.68149
4324.24511	0.68122
4322.31637	0.68098
4320.38762	0.68119
4318.45888	0.68165
4316.53014	0.68194
4314.60139	0.68184
4312.67265	0.68158
4310.74390	0.68138
4308.81516	0.68113
4306.88641	0.68086
4304.95767	0.68089
4303.02892	0.68124
4301.10018	0.68161
4299.17144	0.68171
4297.24269	0.68165
4295.31395	0.68171
4293.38520	0.68174
4291.45646	0.68167
4289.52771	0.68172
4287.59897	0.68195
4285.67022	0.68211
4283.74148	0.68192
4281.81273	0.68160
4279.88399	0.68174
4277.95525	0.68223
4276.02650	0.68246
4274.09776	0.68244
4272.16901	0.68229
4270.24027	0.68209
4268.31152	0.68221
4266.38278	0.68258
4264.45403	0.68265
4262.52529	0.68237
4260.59655	0.68210
4258.66780	0.68200
4256.73906	0.68202
4254.81031	0.68213
4252.88157	0.68234
4250.95282	0.68269
4249.02408	0.68303
4247.09533	0.68310
4245.16659	0.68311
4243.23785	0.68323
4241.30910	0.68317
4239.38036	0.68281
4237.45161	0.68248
4235.52287	0.68243
4233.59412	0.68267
4231.66538	0.68302
4229.73663	0.68322
4227.80789	0.68332
4225.87915	0.68338
4223.95040	0.68330
4222.02166	0.68324
4220.09291	0.68354
4218.16417	0.68400
4216.23542	0.68402
4214.30668	0.68364
4212.37793	0.68344
4210.44919	0.68355
4208.52044	0.68370
4206.59170	0.68370
4204.66296	0.68382
4202.73421	0.68412
4200.80547	0.68408
4198.87672	0.68366
4196.94798	0.68330
4195.01923	0.68313
4193.09049	0.68316
4191.16174	0.68331
4189.23300	0.68353
4187.30426	0.68389
4185.37551	0.68423
4183.44677	0.68427
4181.51802	0.68409
4179.58928	0.68389
4177.66053	0.68384
4175.73179	0.68407
4173.80304	0.68453
4171.87430	0.68497
4169.94556	0.68512
4168.01681	0.68509
4166.08807	0.68497
4164.15932	0.68468
4162.23058	0.68437
4160.30183	0.68426
4158.37309	0.68432
4156.44434	0.68442
4154.51560	0.68435
4152.58686	0.68422
4150.65811	0.68433
4148.72937	0.68467
4146.80062	0.68486
4144.87188	0.68485
4142.94313	0.68484
4141.01439	0.68489
4139.08564	0.68484
4137.15690	0.68471
4135.22815	0.68473
4133.29941	0.68497
4131.37067	0.68521
4129.44192	0.68534
4127.51318	0.68538
4125.58443	0.68548
4123.65569	0.68580
4121.72694	0.68603
4119.79820	0.68594
4117.86945	0.68590
4115.94071	0.68599
4114.01197	0.68592
4112.08322	0.68574
4110.15448	0.68567
4108.22573	0.68570
4106.29699	0.68580
4104.36824	0.68599
4102.43950	0.68621
4100.51075	0.68641
4098.58201	0.68662
4096.65327	0.68677
4094.72452	0.68671
4092.79578	0.68638
4090.86703	0.68608
4088.93829	0.68607
4087.00954	0.68616
4085.08080	0.68623
4083.15205	0.68640
4081.22331	0.68666
4079.29457	0.68693
4077.36582	0.68716
4075.43708	0.68712
4073.50833	0.68693
4071.57959	0.68695
4069.65084	0.68697
4067.72210	0.68677
4065.79335	0.68649
4063.86461	0.68622
4061.93586	0.68609
4060.00712	0.68627
4058.07838	0.68663
4056.14963	0.68680
4054.22089	0.68669
4052.29214	0.68664
4050.36340	0.68687
4048.43465	0.68717
4046.50591	0.68742
4044.57716	0.68754
4042.64842	0.68754
4040.71968	0.68748
4038.79093	0.68738
4036.86219	0.68735
4034.93344	0.68744
4033.00470	0.68755
4031.07595	0.68780
4029.14721	0.68817
4027.21846	0.68835
4025.28972	0.68835
4023.36098	0.68844
4021.43223	0.68854
4019.50349	0.68833
4017.57474	0.68797
4015.64600	0.68781
4013.71725	0.68777
4011.78851	0.68780
4009.85976	0.68787
4007.93102	0.68787
4006.00228	0.68785
4004.07353	0.68804
4002.14479	0.68832
4000.21604	0.68841
3998.28730	0.68853
3996.35855	0.68884
3994.42981	0.68904
3992.50106	0.68909
3990.57232	0.68912
3988.64357	0.68896
3986.71483	0.68875
3984.78609	0.68889
3982.85734	0.68913
3980.92860	0.68904
3978.99985	0.68887
3977.07111	0.68893
3975.14236	0.68890
3973.21362	0.68865
3971.28487	0.68869
3969.35613	0.68905
3967.42739	0.68921
3965.49864	0.68918
3963.56990	0.68925
3961.64115	0.68924
3959.71241	0.68904
3957.78366	0.68900
3955.85492	0.68930
3953.92617	0.68971
3951.99743	0.69010
3950.06869	0.69052
3948.13994	0.69068
3946.21120	0.69071
3944.28245	0.69090
3942.35371	0.69083
3940.42496	0.69036
3938.49622	0.68991
3936.56747	0.68983
3934.63873	0.69033
3932.70998	0.69105
3930.78124	0.69115
3928.85250	0.69082
3926.92375	0.69083
3924.99501	0.69106
3923.06626	0.69100
3921.13752	0.69092
3919.20877	0.69121
3917.28003	0.69150
3915.35128	0.69122
3913.42254	0.69071
3911.49380	0.69054
3909.56505	0.69086
3907.63631	0.69156
3905.70756	0.69235
3903.77882	0.69287
3901.85007	0.69294
3899.92133	0.69256
3897.99258	0.69203
3896.06384	0.69192
3894.13510	0.69238
3892.20635	0.69270
3890.27761	0.69239
3888.34886	0.69226
3886.42012	0.69261
3884.49137	0.69295
3882.56263	0.69298
3880.63388	0.69250
3878.70514	0.69187
3876.77640	0.69198
3874.84765	0.69272
3872.91891	0.69350
3870.99016	0.69397
3869.06142	0.69372
3867.13267	0.69343
3865.20393	0.69359
3863.27518	0.69341
3861.34644	0.69305
3859.41769	0.69327
3857.48895	0.69412
3855.56021	0.69557
3853.63146	0.69654
3851.70272	0.69537
3849.77397	0.69398
3847.84523	0.69343
3845.91648	0.69367
3843.98774	0.69427
3842.05899	0.69493
3840.13025	0.69557
3838.20151	0.69569
3836.27276	0.69527
3834.34402	0.69491
3832.41527	0.69452
3830.48653	0.69409
3828.55778	0.69400
3826.62904	0.69404
3824.70029	0.69405
3822.77155	0.69453
3820.84281	0.69509
3818.91406	0.69492
3816.98532	0.69466
3815.05657	0.69426
3813.12783	0.69363
3811.19908	0.69346
3809.27034	0.69403
3807.34159	0.69464
3805.41285	0.69482
3803.48411	0.69522
3801.55536	0.69579
3799.62662	0.69587
3797.69787	0.69557
3795.76913	0.69484
3793.84038	0.69406
3791.91164	0.69378
3789.98289	0.69387
3788.05415	0.69419
3786.12540	0.69477
3784.19666	0.69515
3782.26792	0.69520
3780.33917	0.69530
3778.41043	0.69514
3776.48168	0.69467
3774.55294	0.69449
3772.62419	0.69502
3770.69545	0.69594
3768.76670	0.69627
3766.83796	0.69597
3764.90922	0.69561
3762.98047	0.69570
3761.05173	0.69650
3759.12298	0.69709
3757.19424	0.69679
3755.26549	0.69685
3753.33675	0.69790
3751.40800	0.69890
3749.47926	0.69869
3747.55052	0.69832
3745.62177	0.69817
3743.69303	0.69776
3741.76428	0.69747
3739.83554	0.69780
3737.90679	0.69889
3735.97805	0.70002
3734.04930	0.69954
3732.12056	0.69802
3730.19182	0.69708
3728.26307	0.69712
3726.33433	0.69764
3724.40558	0.69781
3722.47684	0.69771
3720.54809	0.69757
3718.61935	0.69717
3716.69060	0.69691
3714.76186	0.69741
3712.83311	0.69859
3710.90437	0.69923
3708.97563	0.69846
3707.04688	0.69734
3705.11814	0.69683
3703.18939	0.69712
3701.26065	0.69737
3699.33190	0.69705
3697.40316	0.69680
3695.47441	0.69711
3693.54567	0.69799
3691.61693	0.69907
3689.68818	0.69938
3687.75944	0.69882
3685.83069	0.69830
3683.90195	0.69805
3681.97320	0.69815
3680.04446	0.69869
3678.11571	0.69969
3676.18697	0.70079
3674.25823	0.70078
3672.32948	0.70043
3670.40074	0.70028
3668.47199	0.69950
3666.54325	0.69861
3664.61450	0.69819
3662.68576	0.69809
3660.75701	0.69823
3658.82827	0.69869
3656.89953	0.69924
3654.97078	0.69959
3653.04204	0.70037
3651.11329	0.70201
3649.18455	0.70280
3647.25580	0.70135
3645.32706	0.69998
3643.39831	0.69937
3641.46957	0.69910
3639.54082	0.69892
3637.61208	0.69897
3635.68334	0.69951
3633.75459	0.70044
3631.82585	0.70149
3629.89710	0.70223
3627.96836	0.70150
3626.03961	0.70014
3624.11087	0.69958
3622.18212	0.70004
3620.25338	0.70106
3618.32464	0.70155
3616.39589	0.70148
3614.46715	0.70148
3612.53840	0.70137
3610.60966	0.70130
3608.68091	0.70144
3606.75217	0.70122
3604.82342	0.70077
3602.89468	0.70070
3600.96594	0.70095
3599.03719	0.70115
3597.10845	0.70128
3595.17970	0.70128
3593.25096	0.70101
3591.32221	0.70106
3589.39347	0.70190
3587.46472	0.70246
3585.53598	0.70158
3583.60723	0.70054
3581.67849	0.70019
3579.74975	0.70023
3577.82100	0.70038
3575.89226	0.70078
3573.96351	0.70113
3572.03477	0.70120
3570.10602	0.70162
3568.17728	0.70257
3566.24853	0.70279
3564.31979	0.70208
3562.39105	0.70172
3560.46230	0.70178
3558.53356	0.70165
3556.60481	0.70139
3554.67607	0.70146
3552.74732	0.70163
3550.81858	0.70156
3548.88983	0.70164
3546.96109	0.70201
3545.03235	0.70198
3543.10360	0.70153
3541.17486	0.70127
3539.24611	0.70132
3537.31737	0.70147
3535.38862	0.70153
3533.45988	0.70149
3531.53113	0.70155
3529.60239	0.70181
3527.67365	0.70203
3525.74490	0.70202
3523.81616	0.70175
3521.88741	0.70133
3519.95867	0.70115
3518.02992	0.70125
3516.10118	0.70130
3514.17243	0.70121
3512.24369	0.70120
3510.31494	0.70122
3508.38620	0.70119
3506.45746	0.70138
3504.52871	0.70186
3502.59997	0.70210
3500.67122	0.70187
3498.74248	0.70164
3496.81373	0.70154
3494.88499	0.70138
3492.95624	0.70130
3491.02750	0.70162
3489.09876	0.70203
3487.17001	0.70186
3485.24127	0.70141
3483.31252	0.70146
3481.38378	0.70172
3479.45503	0.70161
3477.52629	0.70142
3475.59754	0.70161
3473.66880	0.70209
3471.74006	0.70230
3469.81131	0.70199
3467.88257	0.70156
3465.95382	0.70142
3464.02508	0.70155
3462.09633	0.70176
3460.16759	0.70194
3458.23884	0.70210
3456.31010	0.70210
3454.38136	0.70192
3452.45261	0.70189
3450.52387	0.70214
3448.59512	0.70233
3446.66638	0.70233
3444.73763	0.70230
3442.80889	0.70221
3440.88014	0.70194
3438.95140	0.70164
3437.02265	0.70158
3435.09391	0.70179
3433.16517	0.70202
3431.23642	0.70198
3429.30768	0.70185
3427.37893	0.70194
3425.45019	0.70209
3423.52144	0.70202
3421.59270	0.70185
3419.66395	0.70179
3417.73521	0.70189
3415.80647	0.70200
3413.87772	0.70214
3411.94898	0.70235
3410.02023	0.70238
3408.09149	0.70221
3406.16274	0.70224
3404.23400	0.70246
3402.30525	0.70257
3400.37651	0.70250
3398.44777	0.70239
3396.51902	0.70234
3394.59028	0.70242
3392.66153	0.70254
3390.73279	0.70253
3388.80404	0.70257
3386.87530	0.70281
3384.94655	0.70299
3383.01781	0.70285
3381.08907	0.70257
3379.16032	0.70242
3377.23158	0.70237
3375.30283	0.70238
3373.37409	0.70262
3371.44534	0.70297
3369.51660	0.70327
3367.58785	0.70354
3365.65911	0.70360
3363.73036	0.70339
3361.80162	0.70320
3359.87288	0.70315
3357.94413	0.70314
3356.01539	0.70311
3354.08664	0.70302
3352.15790	0.70299
3350.22915	0.70317
3348.30041	0.70330
3346.37166	0.70326
3344.44292	0.70321
3342.51418	0.70305
3340.58543	0.70291
3338.65669	0.70315
3336.72794	0.70349
3334.79920	0.70362
3332.87045	0.70362
3330.94171	0.70357
3329.01296	0.70355
3327.08422	0.70363
3325.15548	0.70374
3323.22673	0.70375
3321.29799	0.70365
3319.36924	0.70362
3317.44050	0.70379
3315.51175	0.70398
3313.58301	0.70403
3311.65426	0.70396
3309.72552	0.70386
3307.79678	0.70374
3305.86803	0.70370
3303.93929	0.70388
3302.01054	0.70422
3300.08180	0.70447
3298.15305	0.70450
3296.22431	0.70443
3294.29556	0.70436
3292.36682	0.70422
3290.43807	0.70405
3288.50933	0.70409
3286.58059	0.70426
3284.65184	0.70432
3282.72310	0.70432
3280.79435	0.70438
3278.86561	0.70449
3276.93686	0.70463
3275.00812	0.70487
3273.07937	0.70509
3271.15063	0.70507
3269.22189	0.70497
3267.29314	0.70501
3265.36440	0.70511
3263.43565	0.70522
3261.50691	0.70529
3259.57816	0.70534
3257.64942	0.70543
3255.72067	0.70539
3253.79193	0.70514
3251.86319	0.70497
3249.93444	0.70509
3248.00570	0.70533
3246.07695	0.70554
3244.14821	0.70564
3242.21946	0.70564
3240.29072	0.70562
3238.36197	0.70562
3236.43323	0.70560
3234.50448	0.70563
3232.57574	0.70572
3230.64700	0.70592
3228.71825	0.70609
3226.78951	0.70611
3224.86076	0.70609
3222.93202	0.70618
3221.00327	0.70622
3219.07453	0.70611
3217.14578	0.70607
3215.21704	0.70626
3213.28830	0.70651
3211.35955	0.70667
3209.43081	0.70672
3207.50206	0.70670
3205.57332	0.70676
3203.64457	0.70696
3201.71583	0.70716
3199.78708	0.70734
3197.85834	0.70748
3195.92960	0.70751
3194.00085	0.70743
3192.07211	0.70736
3190.14336	0.70733
3188.21462	0.70738
3186.28587	0.70749
3184.35713	0.70759
3182.42838	0.70759
3180.49964	0.70760
3178.57090	0.70778
3176.64215	0.70786
3174.71341	0.70774
3172.78466	0.70774
3170.85592	0.70799
3168.92717	0.70820
3166.99843	0.70816
3165.06968	0.70806
3163.14094	0.70810
3161.21219	0.70819
3159.28345	0.70835
3157.35471	0.70856
3155.42596	0.70860
3153.49722	0.70853
3151.56847	0.70858
3149.63973	0.70864
3147.71098	0.70867
3145.78224	0.70888
3143.85349	0.70925
3141.92475	0.70941
[truncated: 1,370 more rows]
