# Supplementary material for: Ultrathin 2 nm gold as impedance-matched absorber for infrared light
Source: Nat Commun. 2020 May 1;11:2161. doi: 10.1038/s41467-020-15762-3 (PMC7195431; doi:10.1038/s41467-020-15762-3)
Supplement: Supplementary file 3 — Source Data [file 41467_2020_15762_MOESM3_ESM.zip › SOURCE DATA/Fig.4 -Thinfilm optical measurements and dataprocessing/1,0-Au-Cu-#1-REF.dpt]

6997.48496	0.15462
6995.55621	0.15397
6993.62747	0.15475
6991.69872	0.15440
6989.76998	0.15308
6987.84123	0.15372
6985.91249	0.15480
6983.98374	0.15373
6982.05500	0.15210
6980.12626	0.15212
6978.19751	0.15281
6976.26877	0.15333
6974.34002	0.15517
6972.41128	0.15842
6970.48253	0.15961
6968.55379	0.15718
6966.62504	0.15390
6964.69630	0.15111
6962.76756	0.14916
6960.83881	0.14925
6958.91007	0.15090
6956.98132	0.15282
6955.05258	0.15425
6953.12383	0.15477
6951.19509	0.15404
6949.26634	0.15285
6947.33760	0.15304
6945.40886	0.15472
6943.48011	0.15550
6941.55137	0.15403
6939.62262	0.15205
6937.69388	0.15074
6935.76513	0.14998
6933.83639	0.15032
6931.90764	0.15226
6929.97890	0.15520
6928.05015	0.15707
6926.12141	0.15683
6924.19267	0.15499
6922.26392	0.15271
6920.33518	0.15251
6918.40643	0.15415
6916.47769	0.15543
6914.54894	0.15679
6912.62020	0.15723
6910.69145	0.15442
6908.76271	0.15071
6906.83397	0.14989
6904.90522	0.15121
6902.97648	0.15186
6901.04773	0.15112
6899.11899	0.15010
6897.19024	0.14938
6895.26150	0.14978
6893.33275	0.15202
6891.40401	0.15426
6889.47527	0.15437
6887.54652	0.15267
6885.61778	0.15140
6883.68903	0.15161
6881.76029	0.15240
6879.83154	0.15262
6877.90280	0.15140
6875.97405	0.15046
6874.04531	0.15157
6872.11657	0.15283
6870.18782	0.15250
6868.25908	0.15191
6866.33033	0.15334
6864.40159	0.15573
6862.47284	0.15593
6860.54410	0.15405
6858.61535	0.15276
6856.68661	0.15357
6854.75786	0.15407
6852.82912	0.15200
6850.90038	0.15056
6848.97163	0.15177
6847.04289	0.15169
6845.11414	0.14924
6843.18540	0.14810
6841.25665	0.14860
6839.32791	0.14876
6837.39916	0.14857
6835.47042	0.14936
6833.54168	0.15103
6831.61293	0.15190
6829.68419	0.15232
6827.75544	0.15297
6825.82670	0.15317
6823.89795	0.15299
6821.96921	0.15236
6820.04046	0.15134
6818.11172	0.15053
6816.18298	0.15004
6814.25423	0.14977
6812.32549	0.14974
6810.39674	0.15039
6808.46800	0.15132
6806.53925	0.15086
6804.61051	0.14883
6802.68176	0.14778
6800.75302	0.14838
6798.82428	0.14881
6796.89553	0.14959
6794.96679	0.15166
6793.03804	0.15350
6791.10930	0.15364
6789.18055	0.15271
6787.25181	0.15200
6785.32306	0.15137
6783.39432	0.15077
6781.46557	0.15103
6779.53683	0.15204
6777.60809	0.15332
6775.67934	0.15458
6773.75060	0.15451
6771.82185	0.15300
6769.89311	0.15187
6767.96436	0.15152
6766.03562	0.15211
6764.10687	0.15322
6762.17813	0.15294
6760.24939	0.15136
6758.32064	0.14949
6756.39190	0.14779
6754.46315	0.14721
6752.53441	0.14763
6750.60566	0.14809
6748.67692	0.14860
6746.74817	0.14952
6744.81943	0.15044
6742.89069	0.15093
6740.96194	0.15115
6739.03320	0.15142
6737.10445	0.15152
6735.17571	0.15013
6733.24696	0.14755
6731.31822	0.14697
6729.38947	0.14918
6727.46073	0.15094
6725.53199	0.15092
6723.60324	0.15054
6721.67450	0.14978
6719.74575	0.14832
6717.81701	0.14681
6715.88826	0.14564
6713.95952	0.14505
6712.03077	0.14463
6710.10203	0.14414
6708.17328	0.14514
6706.24454	0.14768
6704.31580	0.14907
6702.38705	0.14844
6700.45831	0.14714
6698.52956	0.14609
6696.60082	0.14564
6694.67207	0.14577
6692.74333	0.14633
6690.81458	0.14755
6688.88584	0.14918
6686.95710	0.14956
6685.02835	0.14818
6683.09961	0.14758
6681.17086	0.14875
6679.24212	0.14934
6677.31337	0.14876
6675.38463	0.14868
6673.45588	0.14961
6671.52714	0.15036
6669.59840	0.14988
6667.66965	0.14943
6665.74091	0.15018
6663.81216	0.15010
6661.88342	0.14861
6659.95467	0.14773
6658.02593	0.14792
6656.09718	0.14873
6654.16844	0.14950
6652.23970	0.15005
6650.31095	0.15062
6648.38221	0.15039
6646.45346	0.14920
6644.52472	0.14807
6642.59597	0.14785
6640.66723	0.14806
6638.73848	0.14738
6636.80974	0.14592
6634.88099	0.14477
6632.95225	0.14384
6631.02351	0.14369
6629.09476	0.14464
6627.16602	0.14548
6625.23727	0.14615
6623.30853	0.14715
6621.37978	0.14751
6619.45104	0.14692
6617.52229	0.14650
6615.59355	0.14669
6613.66481	0.14728
6611.73606	0.14793
6609.80732	0.14834
6607.87857	0.14912
6605.94983	0.14994
6604.02108	0.14927
6602.09234	0.14761
6600.16359	0.14658
6598.23485	0.14626
6596.30611	0.14564
6594.37736	0.14505
6592.44862	0.14548
6590.51987	0.14603
6588.59113	0.14591
6586.66238	0.14552
6584.73364	0.14509
6582.80489	0.14491
6580.87615	0.14558
6578.94740	0.14686
6577.01866	0.14765
6575.08992	0.14767
6573.16117	0.14710
6571.23243	0.14601
6569.30368	0.14516
6567.37494	0.14548
6565.44619	0.14675
6563.51745	0.14733
6561.58870	0.14624
6559.65996	0.14506
6557.73122	0.14566
6555.80247	0.14675
6553.87373	0.14630
6551.94498	0.14498
6550.01624	0.14356
6548.08749	0.14186
6546.15875	0.14058
6544.23000	0.14068
6542.30126	0.14233
6540.37252	0.14407
6538.44377	0.14481
6536.51503	0.14581
6534.58628	0.14696
6532.65754	0.14675
6530.72879	0.14581
6528.80005	0.14483
6526.87130	0.14335
6524.94256	0.14226
6523.01382	0.14267
6521.08507	0.14335
6519.15633	0.14312
6517.22758	0.14305
6515.29884	0.14395
6513.37009	0.14483
6511.44135	0.14431
6509.51260	0.14298
6507.58386	0.14302
6505.65511	0.14405
6503.72637	0.14427
6501.79763	0.14390
6499.86888	0.14395
6497.94014	0.14462
6496.01139	0.14506
6494.08265	0.14460
6492.15390	0.14417
6490.22516	0.14449
6488.29641	0.14473
6486.36767	0.14387
6484.43893	0.14181
6482.51018	0.14010
6480.58144	0.14017
6478.65269	0.14099
6476.72395	0.14208
6474.79520	0.14406
6472.86646	0.14568
6470.93771	0.14540
6469.00897	0.14400
6467.08023	0.14304
6465.15148	0.14249
6463.22274	0.14162
6461.29399	0.14060
6459.36525	0.13995
6457.43650	0.14024
6455.50776	0.14133
6453.57901	0.14234
6451.65027	0.14309
6449.72153	0.14385
6447.79278	0.14422
6445.86404	0.14372
6443.93529	0.14294
6442.00655	0.14282
6440.07780	0.14304
6438.14906	0.14295
6436.22031	0.14271
6434.29157	0.14179
6432.36282	0.13984
6430.43408	0.13877
6428.50534	0.13993
6426.57659	0.14209
6424.64785	0.14384
6422.71910	0.14419
6420.79036	0.14310
6418.86161	0.14247
6416.93287	0.14285
6415.00412	0.14286
6413.07538	0.14215
6411.14664	0.14099
6409.21789	0.14008
6407.28915	0.14050
6405.36040	0.14182
6403.43166	0.14214
6401.50291	0.14102
6399.57417	0.14056
6397.64542	0.14145
6395.71668	0.14174
6393.78794	0.14095
6391.85919	0.14074
6389.93045	0.14170
6388.00170	0.14235
6386.07296	0.14132
6384.14421	0.13967
6382.21547	0.14000
6380.28672	0.14224
6378.35798	0.14358
6376.42924	0.14296
6374.50049	0.14240
6372.57175	0.14308
6370.64300	0.14350
6368.71426	0.14300
6366.78551	0.14232
6364.85677	0.14153
6362.92802	0.14088
6360.99928	0.14081
6359.07053	0.14067
6357.14179	0.13987
6355.21305	0.13904
6353.28430	0.13881
6351.35556	0.13883
6349.42681	0.13853
6347.49807	0.13850
6345.56932	0.14002
6343.64058	0.14234
6341.71183	0.14357
6339.78309	0.14307
6337.85435	0.14157
6335.92560	0.14075
6333.99686	0.14131
6332.06811	0.14148
6330.13937	0.14064
6328.21062	0.14077
6326.28188	0.14214
6324.35313	0.14298
6322.42439	0.14300
6320.49565	0.14337
6318.56690	0.14363
6316.63816	0.14283
6314.70941	0.14198
6312.78067	0.14118
6310.85192	0.13964
6308.92318	0.13869
6306.99443	0.13893
6305.06569	0.13930
6303.13695	0.13967
6301.20820	0.13993
6299.27946	0.13993
6297.35071	0.14021
6295.42197	0.14054
6293.49322	0.14057
6291.56448	0.14060
6289.63573	0.14030
6287.70699	0.13989
6285.77824	0.13963
6283.84950	0.13855
6281.92076	0.13710
6279.99201	0.13663
6278.06327	0.13715
6276.13452	0.13804
6274.20578	0.13885
6272.27703	0.13919
6270.34829	0.13875
6268.41954	0.13825
6266.49080	0.13842
6264.56206	0.13880
6262.63331	0.13873
6260.70457	0.13815
6258.77582	0.13759
6256.84708	0.13787
6254.91833	0.13867
6252.98959	0.13859
6251.06084	0.13767
6249.13210	0.13741
6247.20336	0.13779
6245.27461	0.13803
6243.34587	0.13837
6241.41712	0.13895
6239.48838	0.13958
6237.55963	0.14009
6235.63089	0.13991
6233.70214	0.13941
6231.77340	0.13937
6229.84465	0.13943
6227.91591	0.13894
6225.98717	0.13779
6224.05842	0.13694
6222.12968	0.13724
6220.20093	0.13782
6218.27219	0.13773
6216.34344	0.13703
6214.41470	0.13667
6212.48595	0.13733
6210.55721	0.13782
6208.62847	0.13691
6206.69972	0.13571
6204.77098	0.13597
6202.84223	0.13721
6200.91349	0.13788
6198.98474	0.13747
6197.05600	0.13680
6195.12725	0.13661
6193.19851	0.13667
6191.26977	0.13684
6189.34102	0.13697
6187.41228	0.13695
6185.48353	0.13728
6183.55479	0.13764
6181.62604	0.13767
6179.69730	0.13769
6177.76855	0.13731
6175.83981	0.13652
6173.91107	0.13638
6171.98232	0.13668
6170.05358	0.13657
6168.12483	0.13662
6166.19609	0.13713
6164.26734	0.13723
6162.33860	0.13717
6160.40985	0.13764
6158.48111	0.13822
6156.55236	0.13823
6154.62362	0.13687
6152.69488	0.13469
6150.76613	0.13400
6148.83739	0.13526
6146.90864	0.13641
6144.97990	0.13647
6143.05115	0.13633
6141.12241	0.13643
6139.19366	0.13637
6137.26492	0.13589
6135.33618	0.13529
6133.40743	0.13528
6131.47869	0.13554
6129.54994	0.13557
6127.62120	0.13547
6125.69245	0.13540
6123.76371	0.13567
6121.83496	0.13566
6119.90622	0.13489
6117.97748	0.13443
6116.04873	0.13477
6114.11999	0.13563
6112.19124	0.13644
6110.26250	0.13628
6108.33375	0.13552
6106.40501	0.13540
6104.47626	0.13579
6102.54752	0.13591
6100.61878	0.13591
6098.69003	0.13576
6096.76129	0.13519
6094.83254	0.13501
6092.90380	0.13580
6090.97505	0.13611
6089.04631	0.13457
6087.11756	0.13257
6085.18882	0.13186
6083.26007	0.13213
6081.33133	0.13264
6079.40259	0.13319
6077.47384	0.13352
6075.54510	0.13383
6073.61635	0.13445
6071.68761	0.13480
6069.75886	0.13476
6067.83012	0.13450
6065.90137	0.13387
6063.97263	0.13336
6062.04389	0.13369
6060.11514	0.13460
6058.18640	0.13504
6056.25765	0.13493
6054.32891	0.13497
6052.40016	0.13484
6050.47142	0.13414
6048.54267	0.13349
6046.61393	0.13364
6044.68519	0.13402
6042.75644	0.13383
6040.82770	0.13358
6038.89895	0.13369
6036.97021	0.13352
6035.04146	0.13256
6033.11272	0.13148
6031.18397	0.13119
6029.25523	0.13173
6027.32649	0.13265
6025.39774	0.13353
6023.46900	0.13392
6021.54025	0.13350
6019.61151	0.13299
6017.68276	0.13308
6015.75402	0.13328
6013.82527	0.13315
6011.89653	0.13289
6009.96778	0.13249
6008.03904	0.13149
6006.11030	0.13019
6004.18155	0.12997
6002.25281	0.13114
6000.32406	0.13258
5998.39532	0.13355
5996.46657	0.13369
5994.53783	0.13336
5992.60908	0.13355
5990.68034	0.13373
5988.75160	0.13289
5986.82285	0.13183
5984.89411	0.13178
5982.96536	0.13251
5981.03662	0.13295
5979.10787	0.13260
5977.17913	0.13167
5975.25038	0.13102
5973.32164	0.13163
5971.39290	0.13307
5969.46415	0.13393
5967.53541	0.13338
5965.60666	0.13192
5963.67792	0.13070
5961.74917	0.13058
5959.82043	0.13153
5957.89168	0.13195
5955.96294	0.13130
5954.03420	0.13132
5952.10545	0.13192
5950.17671	0.13196
5948.24796	0.13194
5946.31922	0.13203
5944.39047	0.13153
5942.46173	0.13061
5940.53298	0.13018
5938.60424	0.13059
5936.67549	0.13097
5934.74675	0.13061
5932.81801	0.12995
5930.88926	0.12961
5928.96052	0.13017
5927.03177	0.13172
5925.10303	0.13278
5923.17428	0.13229
5921.24554	0.13125
5919.31679	0.13108
5917.38805	0.13136
5915.45931	0.13103
5913.53056	0.13066
5911.60182	0.13094
5909.67307	0.13136
5907.74433	0.13153
5905.81558	0.13130
5903.88684	0.13081
5901.95809	0.13046
5900.02935	0.13016
5898.10061	0.13005
5896.17186	0.13082
5894.24312	0.13172
5892.31437	0.13112
5890.38563	0.12974
5888.45688	0.12913
5886.52814	0.12926
5884.59939	0.12971
5882.67065	0.12987
5880.74190	0.12942
5878.81316	0.12953
5876.88442	0.13025
5874.95567	0.13016
5873.02693	0.12967
5871.09818	0.12970
5869.16944	0.12970
5867.24069	0.12943
5865.31195	0.12909
5863.38320	0.12876
5861.45446	0.12866
5859.52572	0.12837
5857.59697	0.12802
5855.66823	0.12881
5853.73948	0.13038
5851.81074	0.13133
5849.88199	0.13150
5847.95325	0.13127
5846.02450	0.13102
5844.09576	0.13091
5842.16702	0.13053
5840.23827	0.12982
5838.30953	0.12967
5836.38078	0.13015
5834.45204	0.13022
5832.52329	0.12948
5830.59455	0.12847
5828.66580	0.12779
5826.73706	0.12774
5824.80832	0.12825
5822.87957	0.12906
5820.95083	0.12972
5819.02208	0.12984
5817.09334	0.12926
5815.16459	0.12834
5813.23585	0.12820
5811.30710	0.12884
5809.37836	0.12895
5807.44961	0.12846
5805.52087	0.12816
5803.59213	0.12807
5801.66338	0.12816
5799.73464	0.12844
5797.80589	0.12851
5795.87715	0.12854
5793.94840	0.12886
5792.01966	0.12922
5790.09091	0.12975
5788.16217	0.13042
5786.23343	0.13053
5784.30468	0.12976
5782.37594	0.12875
5780.44719	0.12831
5778.51845	0.12802
5776.58970	0.12730
5774.66096	0.12705
5772.73221	0.12742
5770.80347	0.12749
5768.87473	0.12782
5766.94598	0.12863
5765.01724	0.12906
5763.08849	0.12932
5761.15975	0.12938
5759.23100	0.12885
5757.30226	0.12840
5755.37351	0.12836
5753.44477	0.12816
5751.51603	0.12758
5749.58728	0.12719
5747.65854	0.12746
5745.72979	0.12750
5743.80105	0.12664
5741.87230	0.12625
5739.94356	0.12709
5738.01481	0.12784
5736.08607	0.12769
5734.15732	0.12686
5732.22858	0.12569
5730.29984	0.12516
5728.37109	0.12585
5726.44235	0.12674
5724.51360	0.12689
5722.58486	0.12635
5720.65611	0.12580
5718.72737	0.12585
5716.79862	0.12616
5714.86988	0.12590
5712.94114	0.12543
5711.01239	0.12573
5709.08365	0.12674
5707.15490	0.12743
5705.22616	0.12730
5703.29741	0.12700
5701.36867	0.12706
5699.43992	0.12708
5697.51118	0.12696
5695.58244	0.12713
5693.65369	0.12755
5691.72495	0.12745
5689.79620	0.12644
5687.86746	0.12563
5685.93871	0.12610
5684.00997	0.12715
5682.08122	0.12721
5680.15248	0.12617
5678.22374	0.12541
5676.29499	0.12537
5674.36625	0.12565
5672.43750	0.12609
5670.50876	0.12607
5668.58001	0.12563
5666.65127	0.12569
5664.72252	0.12593
5662.79378	0.12588
5660.86503	0.12573
5658.93629	0.12537
5657.00755	0.12482
5655.07880	0.12427
5653.15006	0.12410
5651.22131	0.12457
5649.29257	0.12514
5647.36382	0.12548
5645.43508	0.12563
5643.50633	0.12542
5641.57759	0.12495
5639.64885	0.12445
5637.72010	0.12408
5635.79136	0.12395
5633.86261	0.12410
5631.93387	0.12471
5630.00512	0.12532
5628.07638	0.12501
5626.14763	0.12397
5624.21889	0.12323
5622.29015	0.12363
5620.36140	0.12478
5618.43266	0.12534
5616.50391	0.12482
5614.57517	0.12387
5612.64642	0.12332
5610.71768	0.12350
5608.78893	0.12399
5606.86019	0.12412
5604.93144	0.12383
5603.00270	0.12389
5601.07396	0.12455
5599.14521	0.12498
5597.21647	0.12480
5595.28772	0.12439
5593.35898	0.12413
5591.43023	0.12394
5589.50149	0.12384
5587.57274	0.12388
5585.64400	0.12368
5583.71526	0.12354
5581.78651	0.12401
5579.85777	0.12479
5577.92902	0.12510
5576.00028	0.12484
5574.07153	0.12455
5572.14279	0.12435
5570.21404	0.12426
5568.28530	0.12422
5566.35656	0.12403
5564.42781	0.12404
5562.49907	0.12421
5560.57032	0.12387
5558.64158	0.12308
5556.71283	0.12263
5554.78409	0.12277
5552.85534	0.12304
5550.92660	0.12314
5548.99786	0.12288
5547.06911	0.12234
5545.14037	0.12217
5543.21162	0.12261
5541.28288	0.12303
5539.35413	0.12299
5537.42539	0.12270
5535.49664	0.12254
5533.56790	0.12258
5531.63915	0.12252
5529.71041	0.12217
5527.78167	0.12208
5525.85292	0.12260
5523.92418	0.12305
5521.99543	0.12297
5520.06669	0.12275
5518.13794	0.12257
5516.20920	0.12247
5514.28045	0.12251
5512.35171	0.12269
5510.42297	0.12309
5508.49422	0.12355
5506.56548	0.12401
5504.63673	0.12419
5502.70799	0.12331
5500.77924	0.12186
5498.85050	0.12114
5496.92175	0.12127
5494.99301	0.12173
5493.06427	0.12211
5491.13552	0.12214
5489.20678	0.12219
5487.27803	0.12249
5485.34929	0.12261
5483.42054	0.12255
5481.49180	0.12279
5479.56305	0.12300
5477.63431	0.12273
5475.70557	0.12208
5473.77682	0.12131
5471.84808	0.12085
5469.91933	0.12134
5467.99059	0.12243
5466.06184	0.12286
5464.13310	0.12256
5462.20435	0.12222
5460.27561	0.12210
5458.34686	0.12205
5456.41812	0.12185
5454.48938	0.12139
5452.56063	0.12096
5450.63189	0.12081
5448.70314	0.12075
5446.77440	0.12075
5444.84565	0.12107
5442.91691	0.12129
5440.98816	0.12116
5439.05942	0.12111
5437.13068	0.12119
5435.20193	0.12099
5433.27319	0.12082
5431.34444	0.12144
5429.41570	0.12230
5427.48695	0.12225
5425.55821	0.12154
5423.62946	0.12087
5421.70072	0.12047
5419.77198	0.12043
5417.84323	0.12043
5415.91449	0.12020
5413.98574	0.12007
5412.05700	0.12016
5410.12825	0.12015
5408.19951	0.12015
5406.27076	0.12014
5404.34202	0.12010
5402.41328	0.12028
5400.48453	0.12070
5398.55579	0.12109
5396.62704	0.12110
5394.69830	0.12081
5392.76955	0.12074
5390.84081	0.12087
5388.91206	0.12059
5386.98332	0.11966
5385.05457	0.11874
5383.12583	0.11835
5381.19709	0.11827
5379.26834	0.11873
5377.33960	0.11966
5375.41085	0.11984
5373.48211	0.11919
5371.55336	0.11894
5369.62462	0.11930
5367.69587	0.11956
5365.76713	0.11953
5363.83839	0.11974
5361.90964	0.12012
5359.98090	0.12006
5358.05215	0.11956
5356.12341	0.11943
5354.19466	0.11983
5352.26592	0.11952
5350.33717	0.11840
5348.40843	0.11757
5346.47969	0.11736
5344.55094	0.11749
5342.62220	0.11764
5340.69345	0.11793
5338.76471	0.11814
5336.83596	0.11762
5334.90722	0.11723
5332.97847	0.11756
5331.04973	0.11763
5329.12099	0.11724
5327.19224	0.11738
5325.26350	0.11839
5323.33475	0.11921
5321.40601	0.11904
5319.47726	0.11833
5317.54852	0.11797
5315.61977	0.11786
5313.69103	0.11760
5311.76228	0.11740
5309.83354	0.11759
5307.90480	0.11815
5305.97605	0.11840
5304.04731	0.11807
5302.11856	0.11771
5300.18982	0.11778
5298.26107	0.11808
5296.33233	0.11808
5294.40358	0.11792
5292.47484	0.11806
5290.54610	0.11811
5288.61735	0.11775
5286.68861	0.11750
5284.75986	0.11782
5282.83112	0.11839
5280.90237	0.11852
5278.97363	0.11813
5277.04488	0.11778
5275.11614	0.11768
5273.18740	0.11748
5271.25865	0.11720
5269.32991	0.11726
5267.40116	0.11748
5265.47242	0.11723
5263.54367	0.11667
5261.61493	0.11643
5259.68618	0.11635
5257.75744	0.11651
5255.82869	0.11704
5253.89995	0.11736
5251.97121	0.11724
5250.04246	0.11703
5248.11372	0.11686
5246.18497	0.11676
5244.25623	0.11691
5242.32748	0.11704
5240.39874	0.11687
5238.46999	0.11685
5236.54125	0.11709
5234.61251	0.11702
5232.68376	0.11666
5230.75502	0.11667
5228.82627	0.11691
5226.89753	0.11680
5224.96878	0.11664
5223.04004	0.11676
5221.11129	0.11666
5219.18255	0.11621
5217.25381	0.11584
5215.32506	0.11560
5213.39632	0.11551
5211.46757	0.11583
5209.53883	0.11634
5207.61008	0.11636
5205.68134	0.11586
5203.75259	0.11538
5201.82385	0.11512
5199.89511	0.11501
5197.96636	0.11512
5196.03762	0.11540
5194.10887	0.11570
5192.18013	0.11604
5190.25138	0.11614
5188.32264	0.11591
5186.39389	0.11596
5184.46515	0.11621
5182.53640	0.11605
5180.60766	0.11576
5178.67892	0.11572
5176.75017	0.11571
5174.82143	0.11563
5172.89268	0.11570
5170.96394	0.11562
5169.03519	0.11531
5167.10645	0.11508
5165.17770	0.11478
5163.24896	0.11434
5161.32022	0.11426
5159.39147	0.11445
5157.46273	0.11440
5155.53398	0.11416
5153.60524	0.11412
5151.67649	0.11437
5149.74775	0.11461
5147.81900	0.11465
5145.89026	0.11467
5143.96152	0.11459
5142.03277	0.11428
5140.10403	0.11415
5138.17528	0.11440
5136.24654	0.11461
5134.31779	0.11455
5132.38905	0.11445
5130.46030	0.11442
5128.53156	0.11450
5126.60282	0.11460
5124.67407	0.11457
5122.74533	0.11446
5120.81658	0.11423
5118.88784	0.11378
5116.95909	0.11337
5115.03035	0.11341
5113.10160	0.11370
5111.17286	0.11352
5109.24411	0.11304
5107.31537	0.11286
5105.38663	0.11310
5103.45788	0.11338
5101.52914	0.11309
5099.60039	0.11261
5097.67165	0.11272
5095.74290	0.11312
5093.81416	0.11311
5091.88541	0.11282
5089.95667	0.11302
5088.02793	0.11364
5086.09918	0.11370
5084.17044	0.11312
5082.24169	0.11268
5080.31295	0.11279
5078.38420	0.11320
5076.45546	0.11340
5074.52671	0.11302
5072.59797	0.11254
5070.66923	0.11280
5068.74048	0.11343
5066.81174	0.11355
5064.88299	0.11322
5062.95425	0.11299
5061.02550	0.11301
5059.09676	0.11286
5057.16801	0.11239
5055.23927	0.11211
5053.31053	0.11239
5051.38178	0.11284
5049.45304	0.11301
5047.52429	0.11289
5045.59555	0.11246
5043.66680	0.11193
5041.73806	0.11196
5039.80931	0.11242
5037.88057	0.11250
5035.95182	0.11217
5034.02308	0.11185
5032.09434	0.11165
5030.16559	0.11153
5028.23685	0.11154
5026.30810	0.11163
5024.37936	0.11166
5022.45061	0.11175
5020.52187	0.11202
5018.59312	0.11221
5016.66438	0.11216
5014.73564	0.11212
5012.80689	0.11216
5010.87815	0.11208
5008.94940	0.11188
5007.02066	0.11158
5005.09191	0.11116
5003.16317	0.11097
5001.23442	0.11113
4999.30568	0.11137
4997.37694	0.11151
4995.44819	0.11142
4993.51945	0.11114
4991.59070	0.11103
4989.66196	0.11099
4987.73321	0.11074
4985.80447	0.11060
4983.87572	0.11064
4981.94698	0.11071
4980.01824	0.11097
4978.08949	0.11140
4976.16075	0.11145
4974.23200	0.11100
4972.30326	0.11053
4970.37451	0.11014
4968.44577	0.10976
4966.51702	0.10955
4964.58828	0.10957
4962.65953	0.10978
4960.73079	0.11012
4958.80205	0.11038
4956.87330	0.11044
4954.94456	0.11045
4953.01581	0.11036
4951.08707	0.11013
4949.15832	0.10993
4947.22958	0.10986
4945.30083	0.10992
4943.37209	0.10994
4941.44335	0.10975
4939.51460	0.10967
4937.58586	0.10994
4935.65711	0.11033
4933.72837	0.11051
4931.79962	0.11019
4929.87088	0.10958
4927.94213	0.10921
4926.01339	0.10929
4924.08465	0.10965
4922.15590	0.11003
4920.22716	0.11017
4918.29841	0.10989
4916.36967	0.10953
4914.44092	0.10944
4912.51218	0.10955
4910.58343	0.10975
4908.65469	0.10972
4906.72594	0.10937
4904.79720	0.10908
4902.86846	0.10895
4900.93971	0.10876
4899.01097	0.10850
4897.08222	0.10845
4895.15348	0.10876
4893.22473	0.10922
4891.29599	0.10939
4889.36724	0.10896
4887.43850	0.10843
4885.50976	0.10831
4883.58101	0.10856
4881.65227	0.10894
4879.72352	0.10911
4877.79478	0.10906
4875.86603	0.10897
4873.93729	0.10876
4872.00854	0.10857
4870.07980	0.10870
4868.15106	0.10893
4866.22231	0.10885
4864.29357	0.10864
4862.36482	0.10860
4860.43608	0.10847
4858.50733	0.10813
4856.57859	0.10797
4854.64984	0.10813
4852.72110	0.10810
4850.79236	0.10774
4848.86361	0.10752
4846.93487	0.10766
4845.00612	0.10816
4843.07738	0.10875
4841.14863	0.10887
4839.21989	0.10843
4837.29114	0.10798
4835.36240	0.10784
4833.43365	0.10765
4831.50491	0.10715
4829.57617	0.10669
4827.64742	0.10659
4825.71868	0.10662
4823.78993	0.10656
4821.86119	0.10666
4819.93244	0.10704
4818.00370	0.10727
4816.07495	0.10724
4814.14621	0.10731
4812.21747	0.10761
4810.28872	0.10777
4808.35998	0.10762
4806.43123	0.10739
4804.50249	0.10694
4802.57374	0.10638
4800.64500	0.10632
4798.71625	0.10690
4796.78751	0.10734
4794.85877	0.10720
4792.93002	0.10685
4791.00128	0.10654
4789.07253	0.10616
4787.14379	0.10595
4785.21504	0.10596
4783.28630	0.10590
4781.35755	0.10586
4779.42881	0.10608
4777.50007	0.10654
4775.57132	0.10687
4773.64258	0.10687
4771.71383	0.10685
4769.78509	0.10690
4767.85634	0.10682
4765.92760	0.10656
4763.99885	0.10616
4762.07011	0.10574
4760.14136	0.10551
4758.21262	0.10550
4756.28388	0.10551
4754.35513	0.10560
4752.42639	0.10587
4750.49764	0.10599
4748.56890	0.10573
4746.64015	0.10545
4744.71141	0.10543
4742.78266	0.10543
4740.85392	0.10519
4738.92518	0.10503
4736.99643	0.10510
4735.06769	0.10508
4733.13894	0.10488
4731.21020	0.10470
4729.28145	0.10462
4727.35271	0.10468
4725.42396	0.10500
4723.49522	0.10549
4721.56648	0.10552
4719.63773	0.10508
4717.70899	0.10482
4715.78024	0.10493
4713.85150	0.10510
4711.92275	0.10503
4709.99401	0.10477
4708.06526	0.10458
4706.13652	0.10455
4704.20778	0.10457
4702.27903	0.10452
4700.35029	0.10435
4698.42154	0.10393
4696.49280	0.10358
4694.56405	0.10371
4692.63531	0.10391
4690.70656	0.10384
4688.77782	0.10381
4686.84907	0.10401
4684.92033	0.10411
4682.99159	0.10398
4681.06284	0.10394
4679.13410	0.10397
4677.20535	0.10392
4675.27661	0.10380
4673.34786	0.10357
4671.41912	0.10331
4669.49037	0.10330
4667.56163	0.10353
4665.63289	0.10377
4663.70414	0.10390
4661.77540	0.10398
4659.84665	0.10399
4657.91791	0.10376
4655.98916	0.10352
4654.06042	0.10344
4652.13167	0.10331
4650.20293	0.10323
4648.27419	0.10304
4646.34544	0.10262
4644.41670	0.10255
4642.48795	0.10292
4640.55921	0.10323
4638.63046	0.10347
4636.70172	0.10377
4634.77297	0.10386
4632.84423	0.10359
4630.91549	0.10330
4628.98674	0.10326
4627.05800	0.10331
4625.12925	0.10334
4623.20051	0.10334
4621.27176	0.10336
4619.34302	0.10338
4617.41427	0.10325
4615.48553	0.10291
4613.55678	0.10260
4611.62804	0.10261
4609.69930	0.10281
4607.77055	0.10269
4605.84181	0.10220
4603.91306	0.10199
4601.98432	0.10226
4600.05557	0.10243
4598.12683	0.10215
4596.19808	0.10178
4594.26934	0.10163
4592.34060	0.10160
4590.41185	0.10175
4588.48311	0.10204
4586.55436	0.10209
4584.62562	0.10207
4582.69687	0.10231
4580.76813	0.10244
4578.83938	0.10203
4576.91064	0.10141
4574.98190	0.10119
4573.05315	0.10136
4571.12441	0.10138
4569.19566	0.10120
4567.26692	0.10116
4565.33817	0.10116
4563.40943	0.10097
4561.48068	0.10089
4559.55194	0.10107
4557.62319	0.10109
4555.69445	0.10091
4553.76571	0.10091
4551.83696	0.10105
4549.90822	0.10112
4547.97947	0.10110
4546.05073	0.10100
4544.12198	0.10090
4542.19324	0.10086
4540.26449	0.10072
4538.33575	0.10048
4536.40701	0.10041
4534.47826	0.10055
4532.54952	0.10072
4530.62077	0.10080
4528.69203	0.10068
4526.76328	0.10044
4524.83454	0.10033
4522.90579	0.10035
4520.97705	0.10038
4519.04831	0.10056
4517.11956	0.10087
4515.19082	0.10107
4513.26207	0.10098
4511.33333	0.10075
4509.40458	0.10056
4507.47584	0.10031
4505.54709	0.10008
4503.61835	0.10002
4501.68961	0.10003
4499.76086	0.09995
4497.83212	0.09981
4495.90337	0.09977
4493.97463	0.09984
4492.04588	0.09977
4490.11714	0.09955
4488.18839	0.09947
4486.25965	0.09968
4484.33090	0.10004
4482.40216	0.10023
4480.47342	0.10010
4478.54467	0.09983
4476.61593	0.09955
4474.68718	0.09929
4472.75844	0.09926
4470.82969	0.09952
4468.90095	0.09968
4466.97220	0.09960
4465.04346	0.09950
4463.11472	0.09932
4461.18597	0.09901
4459.25723	0.09879
4457.32848	0.09893
4455.39974	0.09927
4453.47099	0.09935
4451.54225	0.09920
4449.61350	0.09899
4447.68476	0.09870
4445.75602	0.09852
4443.82727	0.09850
4441.89853	0.09860
4439.96978	0.09881
4438.04104	0.09877
4436.11229	0.09840
4434.18355	0.09816
4432.25480	0.09817
4430.32606	0.09826
4428.39732	0.09844
4426.46857	0.09864
4424.53983	0.09856
4422.61108	0.09833
4420.68234	0.09830
4418.75359	0.09838
4416.82485	0.09832
4414.89610	0.09809
4412.96736	0.09787
4411.03861	0.09792
4409.10987	0.09806
4407.18113	0.09794
4405.25238	0.09764
4403.32364	0.09733
4401.39489	0.09716
4399.46615	0.09724
4397.53740	0.09748
4395.60866	0.09758
4393.67991	0.09748
4391.75117	0.09747
4389.82243	0.09745
4387.89368	0.09716
4385.96494	0.09688
4384.03619	0.09691
4382.10745	0.09716
4380.17870	0.09732
4378.24996	0.09726
4376.32121	0.09717
4374.39247	0.09706
4372.46373	0.09692
4370.53498	0.09691
4368.60624	0.09689
4366.67749	0.09674
4364.74875	0.09680
4362.82000	0.09708
4360.89126	0.09715
4358.96251	0.09687
4357.03377	0.09657
4355.10503	0.09656
4353.17628	0.09670
4351.24754	0.09661
4349.31879	0.09629
4347.39005	0.09603
4345.46130	0.09600
4343.53256	0.09616
4341.60381	0.09642
4339.67507	0.09666
4337.74632	0.09673
4335.81758	0.09647
4333.88884	0.09598
4331.96009	0.09574
4330.03135	0.09583
4328.10260	0.09588
4326.17386	0.09582
4324.24511	0.09570
4322.31637	0.09554
4320.38762	0.09558
4318.45888	0.09585
4316.53014	0.09605
4314.60139	0.09606
4312.67265	0.09595
4310.74390	0.09580
4308.81516	0.09568
4306.88641	0.09569
4304.95767	0.09581
4303.02892	0.09579
4301.10018	0.09550
4299.17144	0.09513
4297.24269	0.09493
4295.31395	0.09496
4293.38520	0.09514
4291.45646	0.09534
4289.52771	0.09540
4287.59897	0.09526
4285.67022	0.09512
4283.74148	0.09505
4281.81273	0.09485
4279.88399	0.09446
4277.95525	0.09425
4276.02650	0.09450
4274.09776	0.09487
4272.16901	0.09499
4270.24027	0.09503
4268.31152	0.09500
4266.38278	0.09468
4264.45403	0.09433
4262.52529	0.09423
4260.59655	0.09420
4258.66780	0.09413
4256.73906	0.09411
4254.81031	0.09412
4252.88157	0.09409
4250.95282	0.09411
4249.02408	0.09423
4247.09533	0.09432
4245.16659	0.09421
4243.23785	0.09397
4241.30910	0.09388
4239.38036	0.09403
4237.45161	0.09421
4235.52287	0.09410
4233.59412	0.09383
4231.66538	0.09382
4229.73663	0.09402
4227.80789	0.09391
4225.87915	0.09352
4223.95040	0.09341
4222.02166	0.09355
4220.09291	0.09351
4218.16417	0.09343
4216.23542	0.09352
4214.30668	0.09368
4212.37793	0.09377
4210.44919	0.09370
4208.52044	0.09346
4206.59170	0.09331
4204.66296	0.09333
4202.73421	0.09330
4200.80547	0.09322
4198.87672	0.09316
4196.94798	0.09300
4195.01923	0.09277
4193.09049	0.09278
4191.16174	0.09288
4189.23300	0.09277
4187.30426	0.09251
4185.37551	0.09234
4183.44677	0.09235
4181.51802	0.09249
4179.58928	0.09261
4177.66053	0.09251
4175.73179	0.09227
4173.80304	0.09222
4171.87430	0.09237
4169.94556	0.09245
4168.01681	0.09242
4166.08807	0.09231
4164.15932	0.09225
4162.23058	0.09244
4160.30183	0.09269
4158.37309	0.09264
4156.44434	0.09235
4154.51560	0.09211
4152.58686	0.09195
4150.65811	0.09172
4148.72937	0.09158
4146.80062	0.09166
4144.87188	0.09174
4142.94313	0.09165
4141.01439	0.09160
4139.08564	0.09169
4137.15690	0.09172
4135.22815	0.09168
4133.29941	0.09159
4131.37067	0.09145
4129.44192	0.09138
4127.51318	0.09138
4125.58443	0.09132
4123.65569	0.09119
4121.72694	0.09112
4119.79820	0.09106
4117.86945	0.09094
4115.94071	0.09082
4114.01197	0.09067
4112.08322	0.09060
4110.15448	0.09076
4108.22573	0.09096
4106.29699	0.09096
4104.36824	0.09087
4102.43950	0.09086
4100.51075	0.09083
4098.58201	0.09066
4096.65327	0.09053
4094.72452	0.09055
4092.79578	0.09064
4090.86703	0.09066
4088.93829	0.09055
4087.00954	0.09038
4085.08080	0.09028
4083.15205	0.09030
4081.22331	0.09036
4079.29457	0.09036
4077.36582	0.09030
4075.43708	0.09016
4073.50833	0.08998
4071.57959	0.08998
4069.65084	0.09010
4067.72210	0.09021
4065.79335	0.09041
4063.86461	0.09052
4061.93586	0.09033
4060.00712	0.09014
4058.07838	0.08998
4056.14963	0.08975
4054.22089	0.08972
4052.29214	0.08989
4050.36340	0.08982
4048.43465	0.08951
4046.50591	0.08945
4044.57716	0.08967
4042.64842	0.08974
4040.71968	0.08951
4038.79093	0.08930
4036.86219	0.08924
4034.93344	0.08916
4033.00470	0.08899
4031.07595	0.08890
4029.14721	0.08897
4027.21846	0.08907
4025.28972	0.08897
4023.36098	0.08876
4021.43223	0.08864
4019.50349	0.08866
4017.57474	0.08866
4015.64600	0.08861
4013.71725	0.08862
4011.78851	0.08861
4009.85976	0.08843
4007.93102	0.08833
4006.00228	0.08853
4004.07353	0.08869
4002.14479	0.08850
4000.21604	0.08818
3998.28730	0.08805
3996.35855	0.08819
3994.42981	0.08837
3992.50106	0.08825
3990.57232	0.08791
3988.64357	0.08778
3986.71483	0.08795
3984.78609	0.08818
3982.85734	0.08825
3980.92860	0.08811
3978.99985	0.08793
3977.07111	0.08782
3975.14236	0.08774
3973.21362	0.08770
3971.28487	0.08769
3969.35613	0.08767
3967.42739	0.08766
3965.49864	0.08751
3963.56990	0.08721
3961.64115	0.08698
3959.71241	0.08695
3957.78366	0.08710
3955.85492	0.08722
3953.92617	0.08724
3951.99743	0.08733
3950.06869	0.08750
3948.13994	0.08768
3946.21120	0.08773
3944.28245	0.08755
3942.35371	0.08724
3940.42496	0.08710
3938.49622	0.08720
3936.56747	0.08730
3934.63873	0.08724
3932.70998	0.08708
3930.78124	0.08690
3928.85250	0.08692
3926.92375	0.08709
3924.99501	0.08717
3923.06626	0.08711
3921.13752	0.08695
3919.20877	0.08669
3917.28003	0.08644
3915.35128	0.08629
3913.42254	0.08621
3911.49380	0.08612
3909.56505	0.08597
3907.63631	0.08592
3905.70756	0.08621
3903.77882	0.08674
3901.85007	0.08690
3899.92133	0.08645
3897.99258	0.08601
3896.06384	0.08595
3894.13510	0.08612
3892.20635	0.08640
3890.27761	0.08646
3888.34886	0.08616
3886.42012	0.08581
3884.49137	0.08571
3882.56263	0.08576
3880.63388	0.08585
3878.70514	0.08594
3876.77640	0.08597
3874.84765	0.08580
3872.91891	0.08532
3870.99016	0.08495
3869.06142	0.08510
3867.13267	0.08540
3865.20393	0.08553
3863.27518	0.08554
3861.34644	0.08539
3859.41769	0.08515
3857.48895	0.08496
3855.56021	0.08478
3853.63146	0.08468
3851.70272	0.08491
3849.77397	0.08508
3847.84523	0.08495
3845.91648	0.08460
3843.98774	0.08427
3842.05899	0.08413
3840.13025	0.08432
3838.20151	0.08466
3836.27276	0.08455
3834.34402	0.08414
3832.41527	0.08396
3830.48653	0.08399
3828.55778	0.08395
3826.62904	0.08391
3824.70029	0.08388
3822.77155	0.08392
3820.84281	0.08425
3818.91406	0.08451
3816.98532	0.08452
3815.05657	0.08449
3813.12783	0.08441
3811.19908	0.08423
3809.27034	0.08400
3807.34159	0.08386
3805.41285	0.08390
3803.48411	0.08402
3801.55536	0.08403
3799.62662	0.08383
3797.69787	0.08379
3795.76913	0.08390
3793.84038	0.08382
3791.91164	0.08352
3789.98289	0.08329
3788.05415	0.08322
3786.12540	0.08320
3784.19666	0.08324
3782.26792	0.08333
3780.33917	0.08335
3778.41043	0.08336
3776.48168	0.08337
3774.55294	0.08319
3772.62419	0.08289
3770.69545	0.08271
3768.76670	0.08264
3766.83796	0.08262
3764.90922	0.08266
3762.98047	0.08261
3761.05173	0.08247
3759.12298	0.08244
3757.19424	0.08243
3755.26549	0.08223
3753.33675	0.08194
3751.40800	0.08201
3749.47926	0.08233
3747.55052	0.08226
3745.62177	0.08208
3743.69303	0.08230
3741.76428	0.08243
3739.83554	0.08224
3737.90679	0.08202
3735.97805	0.08199
3734.04930	0.08209
3732.12056	0.08221
3730.19182	0.08225
3728.26307	0.08220
3726.33433	0.08212
3724.40558	0.08223
3722.47684	0.08228
3720.54809	0.08185
3718.61935	0.08130
3716.69060	0.08114
3714.76186	0.08124
3712.83311	0.08126
3710.90437	0.08117
3708.97563	0.08115
3707.04688	0.08104
3705.11814	0.08076
3703.18939	0.08052
3701.26065	0.08056
3699.33190	0.08070
3697.40316	0.08070
3695.47441	0.08052
3693.54567	0.08033
3691.61693	0.08042
3689.68818	0.08085
3687.75944	0.08095
3685.83069	0.08055
3683.90195	0.08016
3681.97320	0.07999
3680.04446	0.07992
3678.11571	0.07971
3676.18697	0.07948
3674.25823	0.07954
3672.32948	0.07968
3670.40074	0.07981
3668.47199	0.07990
3666.54325	0.07992
3664.61450	0.07996
3662.68576	0.08000
3660.75701	0.07991
3658.82827	0.07965
3656.89953	0.07946
3654.97078	0.07953
3653.04204	0.07967
3651.11329	0.07964
3649.18455	0.07927
3647.25580	0.07896
3645.32706	0.07898
3643.39831	0.07907
3641.46957	0.07902
3639.54082	0.07887
3637.61208	0.07874
3635.68334	0.07870
3633.75459	0.07871
3631.82585	0.07868
3629.89710	0.07856
3627.96836	0.07838
3626.03961	0.07819
3624.11087	0.07802
3622.18212	0.07794
3620.25338	0.07803
3618.32464	0.07811
3616.39589	0.07800
3614.46715	0.07796
3612.53840	0.07819
3610.60966	0.07832
3608.68091	0.07810
3606.75217	0.07783
3604.82342	0.07774
3602.89468	0.07773
3600.96594	0.07769
3599.03719	0.07760
3597.10845	0.07756
3595.17970	0.07756
3593.25096	0.07743
3591.32221	0.07718
3589.39347	0.07702
3587.46472	0.07699
3585.53598	0.07700
3583.60723	0.07695
3581.67849	0.07689
3579.74975	0.07686
3577.82100	0.07680
3575.89226	0.07671
3573.96351	0.07667
3572.03477	0.07670
3570.10602	0.07671
3568.17728	0.07667
3566.24853	0.07664
3564.31979	0.07657
3562.39105	0.07638
3560.46230	0.07618
3558.53356	0.07605
3556.60481	0.07603
3554.67607	0.07607
3552.74732	0.07601
3550.81858	0.07585
3548.88983	0.07584
3546.96109	0.07601
3545.03235	0.07615
3543.10360	0.07600
3541.17486	0.07567
3539.24611	0.07544
3537.31737	0.07539
3535.38862	0.07540
3533.45988	0.07548
3531.53113	0.07562
3529.60239	0.07561
3527.67365	0.07546
3525.74490	0.07549
3523.81616	0.07562
3521.88741	0.07546
3519.95867	0.07515
3518.02992	0.07513
3516.10118	0.07537
3514.17243	0.07548
3512.24369	0.07541
3510.31494	0.07535
3508.38620	0.07526
3506.45746	0.07509
3504.52871	0.07488
3502.59997	0.07476
3500.67122	0.07477
3498.74248	0.07473
3496.81373	0.07453
3494.88499	0.07438
3492.95624	0.07443
3491.02750	0.07457
3489.09876	0.07467
3487.17001	0.07474
3485.24127	0.07469
3483.31252	0.07458
3481.38378	0.07446
3479.45503	0.07426
3477.52629	0.07406
3475.59754	0.07401
3473.66880	0.07409
3471.74006	0.07409
3469.81131	0.07388
3467.88257	0.07373
3465.95382	0.07379
3464.02508	0.07395
3462.09633	0.07418
3460.16759	0.07432
3458.23884	0.07420
3456.31010	0.07404
3454.38136	0.07404
3452.45261	0.07402
3450.52387	0.07380
3448.59512	0.07346
3446.66638	0.07330
3444.73763	0.07334
3442.80889	0.07338
3440.88014	0.07338
3438.95140	0.07340
3437.02265	0.07329
3435.09391	0.07301
3433.16517	0.07281
3431.23642	0.07279
3429.30768	0.07285
3427.37893	0.07286
3425.45019	0.07282
3423.52144	0.07280
3421.59270	0.07280
3419.66395	0.07276
3417.73521	0.07269
3415.80647	0.07257
3413.87772	0.07245
3411.94898	0.07252
3410.02023	0.07265
3408.09149	0.07262
3406.16274	0.07256
3404.23400	0.07246
3402.30525	0.07227
3400.37651	0.07223
3398.44777	0.07236
3396.51902	0.07251
3394.59028	0.07267
3392.66153	0.07265
3390.73279	0.07233
3388.80404	0.07207
3386.87530	0.07209
3384.94655	0.07211
3383.01781	0.07200
3381.08907	0.07193
3379.16032	0.07195
3377.23158	0.07186
3375.30283	0.07178
3373.37409	0.07202
3371.44534	0.07234
3369.51660	0.07236
3367.58785	0.07221
3365.65911	0.07211
3363.73036	0.07207
3361.80162	0.07202
3359.87288	0.07195
3357.94413	0.07194
3356.01539	0.07195
3354.08664	0.07183
3352.15790	0.07171
3350.22915	0.07161
3348.30041	0.07151
3346.37166	0.07154
3344.44292	0.07174
3342.51418	0.07187
3340.58543	0.07182
3338.65669	0.07174
3336.72794	0.07165
3334.79920	0.07156
3332.87045	0.07150
3330.94171	0.07139
3329.01296	0.07114
3327.08422	0.07097
3325.15548	0.07109
3323.22673	0.07126
3321.29799	0.07119
3319.36924	0.07100
3317.44050	0.07082
3315.51175	0.07071
3313.58301	0.07078
3311.65426	0.07098
3309.72552	0.07109
3307.79678	0.07106
3305.86803	0.07106
3303.93929	0.07107
3302.01054	0.07086
3300.08180	0.07047
3298.15305	0.07027
3296.22431	0.07041
3294.29556	0.07062
3292.36682	0.07069
3290.43807	0.07065
3288.50933	0.07061
3286.58059	0.07059
3284.65184	0.07048
3282.72310	0.07035
3280.79435	0.07027
3278.86561	0.07026
3276.93686	0.07026
3275.00812	0.07031
3273.07937	0.07043
3271.15063	0.07052
3269.22189	0.07047
3267.29314	0.07033
3265.36440	0.07021
3263.43565	0.07010
3261.50691	0.07000
3259.57816	0.07001
3257.64942	0.07015
3255.72067	0.07028
3253.79193	0.07017
3251.86319	0.06990
3249.93444	0.06977
3248.00570	0.06978
3246.07695	0.06983
3244.14821	0.06982
3242.21946	0.06969
3240.29072	0.06948
3238.36197	0.06938
3236.43323	0.06943
3234.50448	0.06949
3232.57574	0.06948
3230.64700	0.06943
3228.71825	0.06939
3226.78951	0.06937
3224.86076	0.06927
3222.93202	0.06916
3221.00327	0.06924
3219.07453	0.06939
3217.14578	0.06937
3215.21704	0.06930
3213.28830	0.06931
3211.35955	0.06921
3209.43081	0.06902
3207.50206	0.06896
3205.57332	0.06910
3203.64457	0.06933
3201.71583	0.06939
3199.78708	0.06915
3197.85834	0.06886
3195.92960	0.06864
3194.00085	0.06843
3192.07211	0.06827
3190.14336	0.06820
3188.21462	0.06822
3186.28587	0.06834
3184.35713	0.06841
3182.42838	0.06840
3180.49964	0.06842
3178.57090	0.06841
3176.64215	0.06835
3174.71341	0.06828
3172.78466	0.06821
3170.85592	0.06813
3168.92717	0.06802
3166.99843	0.06785
3165.06968	0.06777
3163.14094	0.06786
3161.21219	0.06804
3159.28345	0.06823
3157.35471	0.06833
3155.42596	0.06827
3153.49722	0.06815
3151.56847	0.06812
3149.63973	0.06811
3147.71098	0.06792
3145.78224	0.06768
3143.85349	0.06767
3141.92475	0.06783
[truncated: 1,370 more rows]
