# Supplementary material for: Ultrathin 2 nm gold as impedance-matched absorber for infrared light
Source: Nat Commun. 2020 May 1;11:2161. doi: 10.1038/s41467-020-15762-3 (PMC7195431; doi:10.1038/s41467-020-15762-3)
Supplement: Supplementary file 3 — Source Data [file 41467_2020_15762_MOESM3_ESM.zip › SOURCE DATA/Fig.4 -Thinfilm optical measurements and dataprocessing/1,0-Au-Cu-#1-TRA.dpt]

6997.48496	0.63419
6995.55621	0.63643
6993.62747	0.63907
6991.69872	0.63825
6989.76998	0.63622
6987.84123	0.63658
6985.91249	0.63787
6983.98374	0.63826
6982.05500	0.63905
6980.12626	0.64119
6978.19751	0.64250
6976.26877	0.64063
6974.34002	0.63729
6972.41128	0.63565
6970.48253	0.63589
6968.55379	0.63690
6966.62504	0.63764
6964.69630	0.63758
6962.76756	0.63814
6960.83881	0.63886
6958.91007	0.63804
6956.98132	0.63702
6955.05258	0.63658
6953.12383	0.63565
6951.19509	0.63486
6949.26634	0.63557
6947.33760	0.63697
6945.40886	0.63734
6943.48011	0.63738
6941.55137	0.63828
6939.62262	0.63862
6937.69388	0.63712
6935.76513	0.63618
6933.83639	0.63820
6931.90764	0.64107
6929.97890	0.64163
6928.05015	0.64008
6926.12141	0.63894
6924.19267	0.63925
6922.26392	0.64078
6920.33518	0.64350
6918.40643	0.64440
6916.47769	0.64151
6914.54894	0.63855
6912.62020	0.63710
6910.69145	0.63613
6908.76271	0.63640
6906.83397	0.63765
6904.90522	0.63794
6902.97648	0.63698
6901.04773	0.63578
6899.11899	0.63384
6897.19024	0.63179
6895.26150	0.63175
6893.33275	0.63368
6891.40401	0.63670
6889.47527	0.63936
6887.54652	0.63973
6885.61778	0.63920
6883.68903	0.64039
6881.76029	0.64109
6879.83154	0.63847
6877.90280	0.63610
6875.97405	0.63664
6874.04531	0.63669
6872.11657	0.63567
6870.18782	0.63599
6868.25908	0.63631
6866.33033	0.63572
6864.40159	0.63612
6862.47284	0.63684
6860.54410	0.63664
6858.61535	0.63725
6856.68661	0.63931
6854.75786	0.64055
6852.82912	0.64036
6850.90038	0.64040
6848.97163	0.64011
6847.04289	0.63883
6845.11414	0.63842
6843.18540	0.63949
6841.25665	0.64033
6839.32791	0.63950
6837.39916	0.63816
6835.47042	0.63771
6833.54168	0.63720
6831.61293	0.63636
6829.68419	0.63606
6827.75544	0.63660
6825.82670	0.63780
6823.89795	0.63924
6821.96921	0.64017
6820.04046	0.63983
6818.11172	0.63918
6816.18298	0.64007
6814.25423	0.64231
6812.32549	0.64388
6810.39674	0.64293
6808.46800	0.63970
6806.53925	0.63685
6804.61051	0.63686
6802.68176	0.63872
6800.75302	0.64031
6798.82428	0.64214
6796.89553	0.64363
6794.96679	0.64276
6793.03804	0.63995
6791.10930	0.63727
6789.18055	0.63727
6787.25181	0.63949
6785.32306	0.64020
6783.39432	0.63945
6781.46557	0.63943
6779.53683	0.63926
6777.60809	0.63840
6775.67934	0.63796
6773.75060	0.63857
6771.82185	0.64020
6769.89311	0.64233
6767.96436	0.64462
6766.03562	0.64550
6764.10687	0.64344
6762.17813	0.64087
6760.24939	0.63994
6758.32064	0.63945
6756.39190	0.63898
6754.46315	0.63966
6752.53441	0.64156
6750.60566	0.64299
6748.67692	0.64330
6746.74817	0.64295
6744.81943	0.64151
6742.89069	0.63941
6740.96194	0.63826
6739.03320	0.63872
6737.10445	0.64023
6735.17571	0.64159
6733.24696	0.64289
6731.31822	0.64357
6729.38947	0.64163
6727.46073	0.63827
6725.53199	0.63646
6723.60324	0.63693
6721.67450	0.63939
6719.74575	0.64252
6717.81701	0.64444
6715.88826	0.64514
6713.95952	0.64512
6712.03077	0.64445
6710.10203	0.64426
6708.17328	0.64447
6706.24454	0.64368
6704.31580	0.64254
6702.38705	0.64178
6700.45831	0.64118
6698.52956	0.64131
6696.60082	0.64200
6694.67207	0.64243
6692.74333	0.64310
6690.81458	0.64476
6688.88584	0.64564
6686.95710	0.64389
6685.02835	0.64186
6683.09961	0.64144
6681.17086	0.64112
6679.24212	0.64055
6677.31337	0.64066
6675.38463	0.64190
6673.45588	0.64402
6671.52714	0.64510
6669.59840	0.64373
6667.66965	0.64144
6665.74091	0.64081
6663.81216	0.64249
6661.88342	0.64512
6659.95467	0.64720
6658.02593	0.64752
6656.09718	0.64610
6654.16844	0.64471
6652.23970	0.64442
6650.31095	0.64482
6648.38221	0.64523
6646.45346	0.64535
6644.52472	0.64525
6642.59597	0.64538
6640.66723	0.64592
6638.73848	0.64542
6636.80974	0.64306
6634.88099	0.64201
6632.95225	0.64438
6631.02351	0.64678
6629.09476	0.64656
6627.16602	0.64462
6625.23727	0.64255
6623.30853	0.64209
6621.37978	0.64314
6619.45104	0.64412
6617.52229	0.64494
6615.59355	0.64578
6613.66481	0.64599
6611.73606	0.64593
6609.80732	0.64609
6607.87857	0.64572
6605.94983	0.64496
6604.02108	0.64441
6602.09234	0.64365
6600.16359	0.64266
6598.23485	0.64289
6596.30611	0.64482
6594.37736	0.64685
6592.44862	0.64810
6590.51987	0.64854
6588.59113	0.64790
6586.66238	0.64728
6584.73364	0.64737
6582.80489	0.64729
6580.87615	0.64638
6578.94740	0.64497
6577.01866	0.64398
6575.08992	0.64344
6573.16117	0.64314
6571.23243	0.64391
6569.30368	0.64537
6567.37494	0.64576
6565.44619	0.64557
6563.51745	0.64616
6561.58870	0.64660
6559.65996	0.64652
6557.73122	0.64677
6555.80247	0.64658
6553.87373	0.64553
6551.94498	0.64475
6550.01624	0.64495
6548.08749	0.64581
6546.15875	0.64568
6544.23000	0.64411
6542.30126	0.64334
6540.37252	0.64399
6538.44377	0.64479
6536.51503	0.64553
6534.58628	0.64583
6532.65754	0.64517
6530.72879	0.64442
6528.80005	0.64444
6526.87130	0.64471
6524.94256	0.64536
6523.01382	0.64731
6521.08507	0.64908
6519.15633	0.64874
6517.22758	0.64709
6515.29884	0.64573
6513.37009	0.64530
6511.44135	0.64532
6509.51260	0.64510
6507.58386	0.64530
6505.65511	0.64629
6503.72637	0.64719
6501.79763	0.64788
6499.86888	0.64854
6497.94014	0.64894
6496.01139	0.64868
6494.08265	0.64741
6492.15390	0.64578
6490.22516	0.64479
6488.29641	0.64422
6486.36767	0.64371
6484.43893	0.64432
6482.51018	0.64628
6480.58144	0.64812
6478.65269	0.64850
6476.72395	0.64716
6474.79520	0.64596
6472.86646	0.64625
6470.93771	0.64642
6469.00897	0.64619
6467.08023	0.64690
6465.15148	0.64805
6463.22274	0.64837
6461.29399	0.64754
6459.36525	0.64676
6457.43650	0.64708
6455.50776	0.64703
6453.57901	0.64571
6451.65027	0.64510
6449.72153	0.64656
6447.79278	0.64868
6445.86404	0.64905
6443.93529	0.64809
6442.00655	0.64815
6440.07780	0.64941
6438.14906	0.65026
6436.22031	0.64980
6434.29157	0.64873
6432.36282	0.64766
6430.43408	0.64636
6428.50534	0.64584
6426.57659	0.64716
6424.64785	0.64984
6422.71910	0.65229
6420.79036	0.65247
6418.86161	0.65019
6416.93287	0.64748
6415.00412	0.64582
6413.07538	0.64498
6411.14664	0.64484
6409.21789	0.64593
6407.28915	0.64714
6405.36040	0.64733
6403.43166	0.64721
6401.50291	0.64682
6399.57417	0.64662
6397.64542	0.64768
6395.71668	0.64865
6393.78794	0.64871
6391.85919	0.64859
6389.93045	0.64788
6388.00170	0.64708
6386.07296	0.64803
6384.14421	0.65071
6382.21547	0.65280
6380.28672	0.65196
6378.35798	0.64894
6376.42924	0.64660
6374.50049	0.64570
6372.57175	0.64565
6370.64300	0.64656
6368.71426	0.64817
6366.78551	0.65006
6364.85677	0.65137
6362.92802	0.65130
6360.99928	0.65006
6359.07053	0.64762
6357.14179	0.64553
6355.21305	0.64608
6353.28430	0.64814
6351.35556	0.64947
6349.42681	0.64988
6347.49807	0.65038
6345.56932	0.65093
6343.64058	0.65100
6341.71183	0.65112
6339.78309	0.65140
6337.85435	0.65098
6335.92560	0.64964
6333.99686	0.64865
6332.06811	0.64966
6330.13937	0.65185
6328.21062	0.65271
6326.28188	0.65171
6324.35313	0.65042
6322.42439	0.65007
6320.49565	0.65045
6318.56690	0.65103
6316.63816	0.65137
6314.70941	0.65056
6312.78067	0.64923
6310.85192	0.64916
6308.92318	0.65030
6306.99443	0.65187
6305.06569	0.65315
6303.13695	0.65328
6301.20820	0.65253
6299.27946	0.65121
6297.35071	0.64998
6295.42197	0.65049
6293.49322	0.65151
6291.56448	0.65097
6289.63573	0.65014
6287.70699	0.64969
6285.77824	0.64937
6283.84950	0.65023
6281.92076	0.65149
6279.99201	0.65180
6278.06327	0.65193
6276.13452	0.65229
6274.20578	0.65269
6272.27703	0.65299
6270.34829	0.65296
6268.41954	0.65313
6266.49080	0.65377
6264.56206	0.65360
6262.63331	0.65226
6260.70457	0.65097
6258.77582	0.65075
6256.84708	0.65204
6254.91833	0.65391
6252.98959	0.65405
6251.06084	0.65197
6249.13210	0.65042
6247.20336	0.65174
6245.27461	0.65434
6243.34587	0.65499
6241.41712	0.65361
6239.48838	0.65336
6237.55963	0.65505
6235.63089	0.65598
6233.70214	0.65551
6231.77340	0.65547
6229.84465	0.65572
6227.91591	0.65476
6225.98717	0.65328
6224.05842	0.65288
6222.12968	0.65277
6220.20093	0.65170
6218.27219	0.65046
6216.34344	0.65047
6214.41470	0.65158
6212.48595	0.65211
6210.55721	0.65173
6208.62847	0.65181
6206.69972	0.65246
6204.77098	0.65245
6202.84223	0.65107
6200.91349	0.64991
6198.98474	0.65090
6197.05600	0.65272
6195.12725	0.65378
6193.19851	0.65485
6191.26977	0.65572
6189.34102	0.65586
6187.41228	0.65670
6185.48353	0.65821
6183.55479	0.65793
6181.62604	0.65540
6179.69730	0.65305
6177.76855	0.65232
6175.83981	0.65239
6173.91107	0.65248
6171.98232	0.65287
6170.05358	0.65411
6168.12483	0.65575
6166.19609	0.65627
6164.26734	0.65553
6162.33860	0.65470
6160.40985	0.65435
6158.48111	0.65471
6156.55236	0.65540
6154.62362	0.65535
6152.69488	0.65359
6150.76613	0.65145
6148.83739	0.65150
6146.90864	0.65282
6144.97990	0.65380
6143.05115	0.65529
6141.12241	0.65731
6139.19366	0.65829
6137.26492	0.65710
6135.33618	0.65500
6133.40743	0.65394
6131.47869	0.65337
6129.54994	0.65276
6127.62120	0.65305
6125.69245	0.65385
6123.76371	0.65440
6121.83496	0.65483
6119.90622	0.65507
6117.97748	0.65510
6116.04873	0.65465
6114.11999	0.65391
6112.19124	0.65404
6110.26250	0.65483
6108.33375	0.65485
6106.40501	0.65451
6104.47626	0.65559
6102.54752	0.65774
6100.61878	0.65896
6098.69003	0.65839
6096.76129	0.65699
6094.83254	0.65584
6092.90380	0.65460
6090.97505	0.65327
6089.04631	0.65320
6087.11756	0.65499
6085.18882	0.65700
6083.26007	0.65762
6081.33133	0.65735
6079.40259	0.65676
6077.47384	0.65590
6075.54510	0.65489
6073.61635	0.65394
6071.68761	0.65377
6069.75886	0.65439
6067.83012	0.65528
6065.90137	0.65593
6063.97263	0.65619
6062.04389	0.65711
6060.11514	0.65841
6058.18640	0.65837
6056.25765	0.65764
6054.32891	0.65783
6052.40016	0.65787
6050.47142	0.65670
6048.54267	0.65598
6046.61393	0.65679
6044.68519	0.65781
6042.75644	0.65806
6040.82770	0.65814
6038.89895	0.65845
6036.97021	0.65853
6035.04146	0.65808
6033.11272	0.65780
6031.18397	0.65804
6029.25523	0.65740
6027.32649	0.65556
6025.39774	0.65468
6023.46900	0.65597
6021.54025	0.65781
6019.61151	0.65841
6017.68276	0.65843
6015.75402	0.65864
6013.82527	0.65839
6011.89653	0.65740
6009.96778	0.65629
6008.03904	0.65561
6006.11030	0.65548
6004.18155	0.65632
6002.25281	0.65808
6000.32406	0.65921
5998.39532	0.65919
5996.46657	0.65874
5994.53783	0.65809
5992.60908	0.65770
5990.68034	0.65768
5988.75160	0.65719
5986.82285	0.65694
5984.89411	0.65836
5982.96536	0.65992
5981.03662	0.66001
5979.10787	0.65989
5977.17913	0.66017
5975.25038	0.65980
5973.32164	0.65916
5971.39290	0.65941
5969.46415	0.66040
5967.53541	0.66086
5965.60666	0.66012
5963.67792	0.65966
5961.74917	0.66105
5959.82043	0.66248
5957.89168	0.66205
5955.96294	0.66115
5954.03420	0.66054
5952.10545	0.65942
5950.17671	0.65858
5948.24796	0.65872
5946.31922	0.65864
5944.39047	0.65807
5942.46173	0.65823
5940.53298	0.65923
5938.60424	0.66009
5936.67549	0.66033
5934.74675	0.65995
5932.81801	0.65974
5930.88926	0.66036
5928.96052	0.66142
5927.03177	0.66254
5925.10303	0.66308
5923.17428	0.66263
5921.24554	0.66200
5919.31679	0.66137
5917.38805	0.66060
5915.45931	0.66024
5913.53056	0.66025
5911.60182	0.66020
5909.67307	0.66019
5907.74433	0.66031
5905.81558	0.66076
5903.88684	0.66155
5901.95809	0.66199
5900.02935	0.66168
5898.10061	0.66101
5896.17186	0.66042
5894.24312	0.66019
5892.31437	0.66026
5890.38563	0.66026
5888.45688	0.66032
5886.52814	0.66115
5884.59939	0.66234
5882.67065	0.66267
5880.74190	0.66215
5878.81316	0.66146
5876.88442	0.66096
5874.95567	0.66064
5873.02693	0.66079
5871.09818	0.66165
5869.16944	0.66228
5867.24069	0.66198
5865.31195	0.66162
5863.38320	0.66167
5861.45446	0.66164
5859.52572	0.66192
5857.59697	0.66261
5855.66823	0.66281
5853.73948	0.66309
5851.81074	0.66411
5849.88199	0.66433
5847.95325	0.66305
5846.02450	0.66178
5844.09576	0.66138
5842.16702	0.66165
5840.23827	0.66165
5838.30953	0.66065
5836.38078	0.66008
5834.45204	0.66105
5832.52329	0.66238
5830.59455	0.66318
5828.66580	0.66314
5826.73706	0.66241
5824.80832	0.66200
5822.87957	0.66245
5820.95083	0.66313
5819.02208	0.66351
5817.09334	0.66371
5815.16459	0.66353
5813.23585	0.66306
5811.30710	0.66299
5809.37836	0.66341
5807.44961	0.66396
5805.52087	0.66441
5803.59213	0.66471
5801.66338	0.66504
5799.73464	0.66531
5797.80589	0.66460
5795.87715	0.66316
5793.94840	0.66252
5792.01966	0.66289
5790.09091	0.66323
5788.16217	0.66310
5786.23343	0.66304
5784.30468	0.66320
5782.37594	0.66325
5780.44719	0.66369
5778.51845	0.66439
5776.58970	0.66451
5774.66096	0.66437
5772.73221	0.66436
5770.80347	0.66427
5768.87473	0.66416
5766.94598	0.66413
5765.01724	0.66437
5763.08849	0.66481
5761.15975	0.66457
5759.23100	0.66348
5757.30226	0.66276
5755.37351	0.66292
5753.44477	0.66326
5751.51603	0.66345
5749.58728	0.66400
5747.65854	0.66509
5745.72979	0.66577
5743.80105	0.66566
5741.87230	0.66568
5739.94356	0.66588
5738.01481	0.66557
5736.08607	0.66509
5734.15732	0.66469
5732.22858	0.66445
5730.29984	0.66460
5728.37109	0.66477
5726.44235	0.66502
5724.51360	0.66590
5722.58486	0.66707
5720.65611	0.66720
5718.72737	0.66623
5716.79862	0.66584
5714.86988	0.66633
5712.94114	0.66635
5711.01239	0.66595
5709.08365	0.66593
5707.15490	0.66566
5705.22616	0.66510
5703.29741	0.66540
5701.36867	0.66654
5699.43992	0.66751
5697.51118	0.66756
5695.58244	0.66677
5693.65369	0.66589
5691.72495	0.66573
5689.79620	0.66637
5687.86746	0.66656
5685.93871	0.66593
5684.00997	0.66588
5682.08122	0.66684
5680.15248	0.66764
5678.22374	0.66737
5676.29499	0.66662
5674.36625	0.66640
5672.43750	0.66666
5670.50876	0.66671
5668.58001	0.66625
5666.65127	0.66580
5664.72252	0.66583
5662.79378	0.66627
5660.86503	0.66649
5658.93629	0.66604
5657.00755	0.66576
5655.07880	0.66642
5653.15006	0.66705
5651.22131	0.66692
5649.29257	0.66703
5647.36382	0.66768
5645.43508	0.66784
5643.50633	0.66744
5641.57759	0.66727
5639.64885	0.66755
5637.72010	0.66763
5635.79136	0.66740
5633.86261	0.66733
5631.93387	0.66725
5630.00512	0.66716
5628.07638	0.66772
5626.14763	0.66874
5624.21889	0.66909
5622.29015	0.66852
5620.36140	0.66810
5618.43266	0.66849
5616.50391	0.66944
5614.57517	0.67020
5612.64642	0.67006
5610.71768	0.66911
5608.78893	0.66802
5606.86019	0.66754
5604.93144	0.66788
5603.00270	0.66840
5601.07396	0.66859
5599.14521	0.66879
5597.21647	0.66928
5595.28772	0.66959
5593.35898	0.66944
5591.43023	0.66921
5589.50149	0.66913
5587.57274	0.66910
5585.64400	0.66910
5583.71526	0.66924
5581.78651	0.66930
5579.85777	0.66907
5577.92902	0.66898
5576.00028	0.66939
5574.07153	0.66997
5572.14279	0.67034
5570.21404	0.67021
5568.28530	0.66976
5566.35656	0.66969
5564.42781	0.67004
5562.49907	0.67011
5560.57032	0.66978
5558.64158	0.66929
5556.71283	0.66883
5554.78409	0.66918
5552.85534	0.67059
5550.92660	0.67156
5548.99786	0.67124
5547.06911	0.67044
5545.14037	0.66986
5543.21162	0.66984
5541.28288	0.67060
5539.35413	0.67152
5537.42539	0.67175
5535.49664	0.67165
5533.56790	0.67170
5531.63915	0.67161
5529.71041	0.67133
5527.78167	0.67095
5525.85292	0.67057
5523.92418	0.67045
5521.99543	0.67102
5520.06669	0.67222
5518.13794	0.67298
5516.20920	0.67276
5514.28045	0.67213
5512.35171	0.67206
5510.42297	0.67259
5508.49422	0.67265
5506.56548	0.67208
5504.63673	0.67153
5502.70799	0.67117
5500.77924	0.67142
5498.85050	0.67225
5496.92175	0.67285
5494.99301	0.67296
5493.06427	0.67274
5491.13552	0.67224
5489.20678	0.67189
5487.27803	0.67189
5485.34929	0.67181
5483.42054	0.67176
5481.49180	0.67220
5479.56305	0.67297
5477.63431	0.67353
5475.70557	0.67348
5473.77682	0.67298
5471.84808	0.67256
5469.91933	0.67218
5467.99059	0.67159
5466.06184	0.67153
5464.13310	0.67285
5462.20435	0.67452
5460.27561	0.67476
5458.34686	0.67378
5456.41812	0.67317
5454.48938	0.67314
5452.56063	0.67317
5450.63189	0.67336
5448.70314	0.67359
5446.77440	0.67358
5444.84565	0.67382
5442.91691	0.67414
5440.98816	0.67390
5439.05942	0.67363
5437.13068	0.67398
5435.20193	0.67468
5433.27319	0.67504
5431.34444	0.67465
5429.41570	0.67400
5427.48695	0.67397
5425.55821	0.67417
5423.62946	0.67391
5421.70072	0.67368
5419.77198	0.67395
5417.84323	0.67413
5415.91449	0.67417
5413.98574	0.67484
5412.05700	0.67564
5410.12825	0.67531
5408.19951	0.67430
5406.27076	0.67386
5404.34202	0.67401
5402.41328	0.67418
5400.48453	0.67441
5398.55579	0.67504
5396.62704	0.67563
5394.69830	0.67538
5392.76955	0.67507
5390.84081	0.67557
5388.91206	0.67609
5386.98332	0.67608
5385.05457	0.67594
5383.12583	0.67566
5381.19709	0.67515
5379.26834	0.67519
5377.33960	0.67601
5375.41085	0.67637
5373.48211	0.67585
5371.55336	0.67534
5369.62462	0.67528
5367.69587	0.67549
5365.76713	0.67571
5363.83839	0.67548
5361.90964	0.67508
5359.98090	0.67553
5358.05215	0.67659
5356.12341	0.67723
5354.19466	0.67716
5352.26592	0.67664
5350.33717	0.67620
5348.40843	0.67642
5346.47969	0.67742
5344.55094	0.67787
5342.62220	0.67715
5340.69345	0.67688
5338.76471	0.67761
5336.83596	0.67802
5334.90722	0.67782
5332.97847	0.67769
5331.04973	0.67778
5329.12099	0.67778
5327.19224	0.67724
5325.26350	0.67631
5323.33475	0.67572
5321.40601	0.67594
5319.47726	0.67685
5317.54852	0.67761
5315.61977	0.67730
5313.69103	0.67634
5311.76228	0.67596
5309.83354	0.67646
5307.90480	0.67717
5305.97605	0.67747
5304.04731	0.67751
5302.11856	0.67765
5300.18982	0.67792
5298.26107	0.67820
5296.33233	0.67839
5294.40358	0.67854
5292.47484	0.67868
5290.54610	0.67859
5288.61735	0.67851
5286.68861	0.67876
5284.75986	0.67919
5282.83112	0.67965
5280.90237	0.67970
5278.97363	0.67925
5277.04488	0.67892
5275.11614	0.67870
5273.18740	0.67855
5271.25865	0.67850
5269.32991	0.67826
5267.40116	0.67842
5265.47242	0.67921
5263.54367	0.67953
5261.61493	0.67908
5259.68618	0.67848
5257.75744	0.67810
5255.82869	0.67819
5253.89995	0.67862
5251.97121	0.67933
5250.04246	0.68032
5248.11372	0.68078
5246.18497	0.68035
5244.25623	0.67978
5242.32748	0.67968
5240.39874	0.68012
5238.46999	0.68042
5236.54125	0.68002
5234.61251	0.67961
5232.68376	0.67986
5230.75502	0.68018
5228.82627	0.68021
5226.89753	0.68021
5224.96878	0.68012
5223.04004	0.67985
5221.11129	0.67976
5219.18255	0.67992
5217.25381	0.68021
5215.32506	0.68028
5213.39632	0.67970
5211.46757	0.67927
5209.53883	0.67989
5207.61008	0.68073
5205.68134	0.68076
5203.75259	0.68036
5201.82385	0.68024
5199.89511	0.68064
5197.96636	0.68141
5196.03762	0.68213
5194.10887	0.68226
5192.18013	0.68186
5190.25138	0.68134
5188.32264	0.68095
5186.39389	0.68076
5184.46515	0.68053
5182.53640	0.68028
5180.60766	0.68049
5178.67892	0.68118
5176.75017	0.68194
5174.82143	0.68252
5172.89268	0.68288
5170.96394	0.68290
5169.03519	0.68252
5167.10645	0.68218
5165.17770	0.68216
5163.24896	0.68227
5161.32022	0.68213
5159.39147	0.68158
5157.46273	0.68118
5155.53398	0.68116
5153.60524	0.68127
5151.67649	0.68147
5149.74775	0.68151
5147.81900	0.68139
5145.89026	0.68150
5143.96152	0.68195
5142.03277	0.68242
5140.10403	0.68266
5138.17528	0.68281
5136.24654	0.68285
5134.31779	0.68264
5132.38905	0.68247
5130.46030	0.68230
5128.53156	0.68224
5126.60282	0.68280
5124.67407	0.68348
5122.74533	0.68350
5120.81658	0.68329
5118.88784	0.68338
5116.95909	0.68352
5115.03035	0.68336
5113.10160	0.68289
5111.17286	0.68247
5109.24411	0.68244
5107.31537	0.68269
5105.38663	0.68283
5103.45788	0.68285
5101.52914	0.68327
5099.60039	0.68380
5097.67165	0.68395
5095.74290	0.68427
5093.81416	0.68494
5091.88541	0.68526
5089.95667	0.68536
5088.02793	0.68529
5086.09918	0.68447
5084.17044	0.68353
5082.24169	0.68343
5080.31295	0.68372
5078.38420	0.68383
5076.45546	0.68395
5074.52671	0.68419
5072.59797	0.68452
5070.66923	0.68471
5068.74048	0.68455
5066.81174	0.68434
5064.88299	0.68443
5062.95425	0.68464
5061.02550	0.68499
5059.09676	0.68534
5057.16801	0.68525
5055.23927	0.68498
5053.31053	0.68489
5051.38178	0.68494
5049.45304	0.68543
5047.52429	0.68632
5045.59555	0.68661
5043.66680	0.68613
5041.73806	0.68567
5039.80931	0.68552
5037.88057	0.68532
5035.95182	0.68497
5034.02308	0.68504
5032.09434	0.68579
5030.16559	0.68648
5028.23685	0.68663
5026.30810	0.68651
5024.37936	0.68632
5022.45061	0.68616
5020.52187	0.68605
5018.59312	0.68585
5016.66438	0.68571
5014.73564	0.68581
5012.80689	0.68618
5010.87815	0.68678
5008.94940	0.68713
5007.02066	0.68698
5005.09191	0.68670
5003.16317	0.68654
5001.23442	0.68682
4999.30568	0.68760
4997.37694	0.68818
4995.44819	0.68813
4993.51945	0.68801
4991.59070	0.68813
4989.66196	0.68795
4987.73321	0.68723
4985.80447	0.68678
4983.87572	0.68699
4981.94698	0.68731
4980.01824	0.68728
4978.08949	0.68702
4976.16075	0.68713
4974.23200	0.68761
4972.30326	0.68774
4970.37451	0.68751
4968.44577	0.68726
4966.51702	0.68713
4964.58828	0.68738
4962.65953	0.68801
4960.73079	0.68860
4958.80205	0.68884
4956.87330	0.68895
4954.94456	0.68904
4953.01581	0.68888
4951.08707	0.68852
4949.15832	0.68822
4947.22958	0.68823
4945.30083	0.68856
4943.37209	0.68886
4941.44335	0.68903
4939.51460	0.68932
4937.58586	0.68978
4935.65711	0.69030
4933.72837	0.69044
4931.79962	0.69003
4929.87088	0.68960
4927.94213	0.68937
4926.01339	0.68950
4924.08465	0.69006
4922.15590	0.69034
4920.22716	0.69013
4918.29841	0.68987
4916.36967	0.68986
4914.44092	0.69031
4912.51218	0.69080
4910.58343	0.69048
4908.65469	0.68969
4906.72594	0.68956
4904.79720	0.68994
4902.86846	0.68999
4900.93971	0.68984
4899.01097	0.69021
4897.08222	0.69079
4895.15348	0.69073
4893.22473	0.69027
4891.29599	0.69003
4889.36724	0.69020
4887.43850	0.69066
4885.50976	0.69086
4883.58101	0.69073
4881.65227	0.69080
4879.72352	0.69127
4877.79478	0.69195
4875.86603	0.69247
4873.93729	0.69244
4872.00854	0.69213
4870.07980	0.69203
4868.15106	0.69222
4866.22231	0.69260
4864.29357	0.69284
4862.36482	0.69279
4860.43608	0.69239
4858.50733	0.69162
4856.57859	0.69115
4854.64984	0.69133
4852.72110	0.69166
4850.79236	0.69203
4848.86361	0.69235
4846.93487	0.69214
4845.00612	0.69174
4843.07738	0.69170
4841.14863	0.69185
4839.21989	0.69217
4837.29114	0.69256
4835.36240	0.69262
4833.43365	0.69270
4831.50491	0.69311
4829.57617	0.69323
4827.64742	0.69287
4825.71868	0.69275
4823.78993	0.69327
4821.86119	0.69382
4819.93244	0.69378
4818.00370	0.69346
4816.07495	0.69331
4814.14621	0.69321
4812.21747	0.69315
4810.28872	0.69322
4808.35998	0.69342
4806.43123	0.69371
4804.50249	0.69382
4802.57374	0.69383
4800.64500	0.69404
4798.71625	0.69412
4796.78751	0.69387
4794.85877	0.69380
4792.93002	0.69424
4791.00128	0.69482
4789.07253	0.69502
4787.14379	0.69488
4785.21504	0.69475
4783.28630	0.69474
4781.35755	0.69471
4779.42881	0.69482
4777.50007	0.69508
4775.57132	0.69519
4773.64258	0.69518
4771.71383	0.69529
4769.78509	0.69534
4767.85634	0.69521
4765.92760	0.69509
4763.99885	0.69496
4762.07011	0.69497
4760.14136	0.69545
4758.21262	0.69596
4756.28388	0.69604
4754.35513	0.69585
4752.42639	0.69546
4750.49764	0.69520
4748.56890	0.69535
4746.64015	0.69568
4744.71141	0.69609
4742.78266	0.69650
4740.85392	0.69668
4738.92518	0.69686
4736.99643	0.69712
4735.06769	0.69727
4733.13894	0.69740
4731.21020	0.69738
4729.28145	0.69707
4727.35271	0.69668
4725.42396	0.69644
4723.49522	0.69650
4721.56648	0.69675
4719.63773	0.69693
4717.70899	0.69711
4715.78024	0.69749
4713.85150	0.69780
4711.92275	0.69753
4709.99401	0.69690
4708.06526	0.69668
4706.13652	0.69700
4704.20778	0.69715
4702.27903	0.69702
4700.35029	0.69709
4698.42154	0.69737
4696.49280	0.69759
4694.56405	0.69773
4692.63531	0.69784
4690.70656	0.69790
4688.77782	0.69793
4686.84907	0.69821
4684.92033	0.69862
4682.99159	0.69875
4681.06284	0.69858
4679.13410	0.69837
4677.20535	0.69820
4675.27661	0.69817
4673.34786	0.69840
4671.41912	0.69870
4669.49037	0.69881
4667.56163	0.69896
4665.63289	0.69951
4663.70414	0.69999
4661.77540	0.69972
4659.84665	0.69919
4657.91791	0.69918
4655.98916	0.69954
4654.06042	0.69979
4652.13167	0.70004
4650.20293	0.70042
4648.27419	0.70061
4646.34544	0.70024
4644.41670	0.69951
4642.48795	0.69896
4640.55921	0.69880
4638.63046	0.69903
4636.70172	0.69962
4634.77297	0.70010
4632.84423	0.70013
4630.91549	0.70012
4628.98674	0.70034
4627.05800	0.70047
4625.12925	0.70049
4623.20051	0.70063
4621.27176	0.70076
4619.34302	0.70072
4617.41427	0.70066
4615.48553	0.70077
4613.55678	0.70082
4611.62804	0.70059
4609.69930	0.70016
4607.77055	0.69994
4605.84181	0.70031
4603.91306	0.70094
4601.98432	0.70134
4600.05557	0.70162
4598.12683	0.70172
4596.19808	0.70152
4594.26934	0.70141
4592.34060	0.70157
4590.41185	0.70151
4588.48311	0.70130
4586.55436	0.70161
4584.62562	0.70208
4582.69687	0.70197
4580.76813	0.70155
4578.83938	0.70134
4576.91064	0.70143
4574.98190	0.70173
4573.05315	0.70212
4571.12441	0.70245
4569.19566	0.70259
4567.26692	0.70250
4565.33817	0.70232
4563.40943	0.70236
4561.48068	0.70265
4559.55194	0.70279
4557.62319	0.70278
4555.69445	0.70291
4553.76571	0.70302
4551.83696	0.70309
4549.90822	0.70335
4547.97947	0.70356
4546.05073	0.70350
4544.12198	0.70356
4542.19324	0.70383
4540.26449	0.70392
4538.33575	0.70375
4536.40701	0.70356
4534.47826	0.70359
4532.54952	0.70383
4530.62077	0.70401
4528.69203	0.70423
4526.76328	0.70474
4524.83454	0.70508
4522.90579	0.70492
4520.97705	0.70477
4519.04831	0.70485
4517.11956	0.70485
4515.19082	0.70472
4513.26207	0.70454
4511.33333	0.70438
4509.40458	0.70436
4507.47584	0.70442
4505.54709	0.70461
4503.61835	0.70500
4501.68961	0.70533
4499.76086	0.70537
4497.83212	0.70523
4495.90337	0.70525
4493.97463	0.70554
4492.04588	0.70566
4490.11714	0.70548
4488.18839	0.70545
4486.25965	0.70566
4484.33090	0.70581
4482.40216	0.70578
4480.47342	0.70592
4478.54467	0.70632
4476.61593	0.70647
4474.68718	0.70631
4472.75844	0.70638
4470.82969	0.70653
4468.90095	0.70654
4466.97220	0.70674
4465.04346	0.70710
4463.11472	0.70741
4461.18597	0.70763
4459.25723	0.70751
4457.32848	0.70719
4455.39974	0.70701
4453.47099	0.70703
4451.54225	0.70728
4449.61350	0.70764
4447.68476	0.70789
4445.75602	0.70784
4443.82727	0.70752
4441.89853	0.70729
4439.96978	0.70731
4438.04104	0.70738
4436.11229	0.70756
4434.18355	0.70795
4432.25480	0.70819
4430.32606	0.70811
4428.39732	0.70810
4426.46857	0.70828
4424.53983	0.70828
4422.61108	0.70800
4420.68234	0.70781
4418.75359	0.70795
4416.82485	0.70834
4414.89610	0.70861
4412.96736	0.70853
4411.03861	0.70835
4409.10987	0.70860
4407.18113	0.70930
4405.25238	0.70986
4403.32364	0.70980
4401.39489	0.70944
4399.46615	0.70928
4397.53740	0.70949
4395.60866	0.70982
4393.67991	0.70987
4391.75117	0.70961
4389.82243	0.70953
4387.89368	0.70988
4385.96494	0.71018
4384.03619	0.71009
4382.10745	0.71000
4380.17870	0.71040
4378.24996	0.71106
4376.32121	0.71109
4374.39247	0.71041
4372.46373	0.70995
4370.53498	0.71013
4368.60624	0.71038
4366.67749	0.71041
4364.74875	0.71048
4362.82000	0.71074
4360.89126	0.71114
4358.96251	0.71144
4357.03377	0.71149
4355.10503	0.71138
4353.17628	0.71124
4351.24754	0.71121
4349.31879	0.71135
4347.39005	0.71140
4345.46130	0.71137
4343.53256	0.71139
4341.60381	0.71146
4339.67507	0.71165
4337.74632	0.71189
4335.81758	0.71191
4333.88884	0.71177
4331.96009	0.71183
4330.03135	0.71207
4328.10260	0.71229
4326.17386	0.71228
4324.24511	0.71211
4322.31637	0.71215
4320.38762	0.71219
4318.45888	0.71206
4316.53014	0.71228
4314.60139	0.71284
4312.67265	0.71313
4310.74390	0.71301
4308.81516	0.71266
4306.88641	0.71235
4304.95767	0.71235
4303.02892	0.71257
4301.10018	0.71287
4299.17144	0.71330
4297.24269	0.71372
4295.31395	0.71406
4293.38520	0.71426
4291.45646	0.71415
4289.52771	0.71389
4287.59897	0.71392
4285.67022	0.71417
4283.74148	0.71419
4281.81273	0.71407
4279.88399	0.71422
4277.95525	0.71463
4276.02650	0.71496
4274.09776	0.71511
4272.16901	0.71510
4270.24027	0.71502
4268.31152	0.71511
4266.38278	0.71525
4264.45403	0.71507
4262.52529	0.71471
4260.59655	0.71459
4258.66780	0.71474
4256.73906	0.71493
4254.81031	0.71488
4252.88157	0.71462
4250.95282	0.71461
4249.02408	0.71511
4247.09533	0.71575
4245.16659	0.71608
4243.23785	0.71612
4241.30910	0.71616
4239.38036	0.71623
4237.45161	0.71626
4235.52287	0.71626
4233.59412	0.71622
4231.66538	0.71605
4229.73663	0.71597
4227.80789	0.71619
4225.87915	0.71647
4223.95040	0.71654
4222.02166	0.71658
4220.09291	0.71667
4218.16417	0.71672
4216.23542	0.71677
4214.30668	0.71692
4212.37793	0.71707
4210.44919	0.71725
4208.52044	0.71746
4206.59170	0.71744
4204.66296	0.71731
4202.73421	0.71731
4200.80547	0.71734
4198.87672	0.71736
4196.94798	0.71739
4195.01923	0.71735
4193.09049	0.71735
4191.16174	0.71744
4189.23300	0.71758
4187.30426	0.71791
4185.37551	0.71834
4183.44677	0.71849
4181.51802	0.71844
4179.58928	0.71857
4177.66053	0.71870
4175.73179	0.71854
4173.80304	0.71843
4171.87430	0.71856
4169.94556	0.71867
4168.01681	0.71878
4166.08807	0.71910
4164.15932	0.71943
4162.23058	0.71951
4160.30183	0.71957
4158.37309	0.71983
4156.44434	0.72001
4154.51560	0.71986
4152.58686	0.71966
4150.65811	0.71977
4148.72937	0.72009
4146.80062	0.72023
4144.87188	0.72014
4142.94313	0.72020
4141.01439	0.72050
4139.08564	0.72070
4137.15690	0.72048
4135.22815	0.72015
4133.29941	0.72024
4131.37067	0.72048
4129.44192	0.72043
4127.51318	0.72026
4125.58443	0.72029
4123.65569	0.72062
4121.72694	0.72112
4119.79820	0.72152
4117.86945	0.72174
4115.94071	0.72179
4114.01197	0.72173
4112.08322	0.72178
4110.15448	0.72197
4108.22573	0.72203
4106.29699	0.72207
4104.36824	0.72240
4102.43950	0.72272
4100.51075	0.72275
4098.58201	0.72271
4096.65327	0.72279
4094.72452	0.72289
4092.79578	0.72289
4090.86703	0.72287
4088.93829	0.72280
4087.00954	0.72264
4085.08080	0.72270
4083.15205	0.72314
4081.22331	0.72355
4079.29457	0.72371
4077.36582	0.72390
4075.43708	0.72417
4073.50833	0.72427
4071.57959	0.72410
4069.65084	0.72365
4067.72210	0.72317
4065.79335	0.72310
4063.86461	0.72331
4061.93586	0.72355
4060.00712	0.72386
4058.07838	0.72413
4056.14963	0.72415
4054.22089	0.72413
4052.29214	0.72432
4050.36340	0.72450
4048.43465	0.72459
4046.50591	0.72464
4044.57716	0.72461
4042.64842	0.72460
4040.71968	0.72463
4038.79093	0.72465
4036.86219	0.72484
4034.93344	0.72524
4033.00470	0.72551
4031.07595	0.72559
4029.14721	0.72566
4027.21846	0.72580
4025.28972	0.72589
4023.36098	0.72593
4021.43223	0.72604
4019.50349	0.72608
4017.57474	0.72605
4015.64600	0.72613
4013.71725	0.72626
4011.78851	0.72646
4009.85976	0.72677
4007.93102	0.72683
4006.00228	0.72658
4004.07353	0.72648
4002.14479	0.72664
4000.21604	0.72681
3998.28730	0.72689
3996.35855	0.72700
3994.42981	0.72722
3992.50106	0.72760
3990.57232	0.72789
3988.64357	0.72781
3986.71483	0.72778
3984.78609	0.72810
3982.85734	0.72836
3980.92860	0.72833
3978.99985	0.72829
3977.07111	0.72839
3975.14236	0.72848
3973.21362	0.72845
3971.28487	0.72837
3969.35613	0.72838
3967.42739	0.72847
3965.49864	0.72867
3963.56990	0.72898
3961.64115	0.72916
3959.71241	0.72918
3957.78366	0.72927
3955.85492	0.72940
3953.92617	0.72958
3951.99743	0.72997
3950.06869	0.73049
3948.13994	0.73067
3946.21120	0.73071
3944.28245	0.73097
3942.35371	0.73086
3940.42496	0.73024
3938.49622	0.72994
3936.56747	0.73029
3934.63873	0.73101
3932.70998	0.73160
3930.78124	0.73155
3928.85250	0.73118
3926.92375	0.73114
3924.99501	0.73127
3923.06626	0.73120
3921.13752	0.73132
3919.20877	0.73187
3917.28003	0.73214
3915.35128	0.73164
3913.42254	0.73106
3911.49380	0.73098
3909.56505	0.73139
3907.63631	0.73231
3905.70756	0.73354
3903.77882	0.73435
3901.85007	0.73436
3899.92133	0.73395
3897.99258	0.73335
3896.06384	0.73302
3894.13510	0.73338
3892.20635	0.73393
3890.27761	0.73380
3888.34886	0.73368
3886.42012	0.73402
3884.49137	0.73431
3882.56263	0.73470
3880.63388	0.73506
3878.70514	0.73478
3876.77640	0.73455
3874.84765	0.73481
3872.91891	0.73548
3870.99016	0.73629
3869.06142	0.73633
3867.13267	0.73596
3865.20393	0.73589
3863.27518	0.73538
3861.34644	0.73456
3859.41769	0.73469
3857.48895	0.73605
3855.56021	0.73820
3853.63146	0.73939
3851.70272	0.73787
3849.77397	0.73633
3847.84523	0.73575
3845.91648	0.73597
3843.98774	0.73666
3842.05899	0.73754
3840.13025	0.73835
3838.20151	0.73857
3836.27276	0.73834
3834.34402	0.73813
3832.41527	0.73771
3830.48653	0.73728
3828.55778	0.73715
3826.62904	0.73711
3824.70029	0.73730
3822.77155	0.73837
3820.84281	0.73949
3818.91406	0.73947
3816.98532	0.73915
3815.05657	0.73833
3813.12783	0.73728
3811.19908	0.73701
3809.27034	0.73774
3807.34159	0.73874
3805.41285	0.73925
3803.48411	0.73975
3801.55536	0.74013
3799.62662	0.73985
3797.69787	0.73924
3795.76913	0.73816
3793.84038	0.73720
3791.91164	0.73696
3789.98289	0.73721
3788.05415	0.73787
3786.12540	0.73877
3784.19666	0.73924
3782.26792	0.73924
3780.33917	0.73920
3778.41043	0.73900
3776.48168	0.73874
3774.55294	0.73882
3772.62419	0.73944
3770.69545	0.74039
3768.76670	0.74084
3766.83796	0.74059
3764.90922	0.74013
3762.98047	0.74000
3761.05173	0.74050
3759.12298	0.74120
3757.19424	0.74155
3755.26549	0.74193
3753.33675	0.74285
3751.40800	0.74406
3749.47926	0.74432
3747.55052	0.74401
3745.62177	0.74377
3743.69303	0.74345
3741.76428	0.74342
3739.83554	0.74402
3737.90679	0.74519
3735.97805	0.74613
3734.04930	0.74580
3732.12056	0.74485
3730.19182	0.74420
3728.26307	0.74417
3726.33433	0.74477
3724.40558	0.74533
3722.47684	0.74512
3720.54809	0.74434
3718.61935	0.74372
3716.69060	0.74355
3714.76186	0.74398
3712.83311	0.74503
3710.90437	0.74565
3708.97563	0.74524
3707.04688	0.74467
3705.11814	0.74445
3703.18939	0.74463
3701.26065	0.74461
3699.33190	0.74411
3697.40316	0.74374
3695.47441	0.74393
3693.54567	0.74482
3691.61693	0.74619
3689.68818	0.74664
3687.75944	0.74560
3685.83069	0.74479
3683.90195	0.74458
3681.97320	0.74466
3680.04446	0.74518
3678.11571	0.74643
3676.18697	0.74780
3674.25823	0.74796
3672.32948	0.74799
3670.40074	0.74796
3668.47199	0.74675
3666.54325	0.74561
3664.61450	0.74518
3662.68576	0.74517
3660.75701	0.74551
3658.82827	0.74620
3656.89953	0.74678
3654.97078	0.74691
3653.04204	0.74744
3651.11329	0.74885
3649.18455	0.74974
3647.25580	0.74871
3645.32706	0.74757
3643.39831	0.74714
3641.46957	0.74708
3639.54082	0.74713
3637.61208	0.74736
3635.68334	0.74783
3633.75459	0.74860
3631.82585	0.74955
3629.89710	0.75044
3627.96836	0.75036
3626.03961	0.74946
3624.11087	0.74888
3622.18212	0.74921
3620.25338	0.75026
3618.32464	0.75075
3616.39589	0.75046
3614.46715	0.75016
3612.53840	0.74988
3610.60966	0.74990
3608.68091	0.75031
3606.75217	0.75027
3604.82342	0.74990
3602.89468	0.75012
3600.96594	0.75063
3599.03719	0.75056
3597.10845	0.75026
3595.17970	0.75033
3593.25096	0.75039
3591.32221	0.75052
3589.39347	0.75131
3587.46472	0.75178
3585.53598	0.75082
3583.60723	0.74987
3581.67849	0.74962
3579.74975	0.74969
3577.82100	0.74988
3575.89226	0.75002
3573.96351	0.74981
3572.03477	0.74971
3570.10602	0.75069
3568.17728	0.75248
3566.24853	0.75274
3564.31979	0.75158
3562.39105	0.75099
3560.46230	0.75078
3558.53356	0.75046
3556.60481	0.75049
3554.67607	0.75100
3552.74732	0.75135
3550.81858	0.75126
3548.88983	0.75136
3546.96109	0.75183
3545.03235	0.75194
3543.10360	0.75150
3541.17486	0.75114
3539.24611	0.75122
3537.31737	0.75147
3535.38862	0.75141
3533.45988	0.75117
3531.53113	0.75131
3529.60239	0.75168
3527.67365	0.75178
3525.74490	0.75175
3523.81616	0.75165
3521.88741	0.75139
3519.95867	0.75144
3518.02992	0.75180
3516.10118	0.75192
3514.17243	0.75177
3512.24369	0.75167
3510.31494	0.75158
3508.38620	0.75146
3506.45746	0.75170
3504.52871	0.75232
3502.59997	0.75273
3500.67122	0.75258
3498.74248	0.75224
3496.81373	0.75206
3494.88499	0.75208
3492.95624	0.75225
3491.02750	0.75251
3489.09876	0.75269
3487.17001	0.75262
3485.24127	0.75246
3483.31252	0.75253
3481.38378	0.75266
3479.45503	0.75268
3477.52629	0.75276
3475.59754	0.75290
3473.66880	0.75298
3471.74006	0.75298
3469.81131	0.75278
3467.88257	0.75239
3465.95382	0.75229
3464.02508	0.75268
3462.09633	0.75317
3460.16759	0.75338
3458.23884	0.75333
3456.31010	0.75316
3454.38136	0.75302
3452.45261	0.75316
3450.52387	0.75357
3448.59512	0.75401
3446.66638	0.75406
3444.73763	0.75364
3442.80889	0.75319
3440.88014	0.75310
3438.95140	0.75332
3437.02265	0.75358
3435.09391	0.75378
3433.16517	0.75405
3431.23642	0.75429
3429.30768	0.75432
3427.37893	0.75426
3425.45019	0.75425
3423.52144	0.75428
3421.59270	0.75430
3419.66395	0.75429
3417.73521	0.75425
3415.80647	0.75427
3413.87772	0.75440
3411.94898	0.75463
3410.02023	0.75472
3408.09149	0.75461
3406.16274	0.75463
3404.23400	0.75493
3402.30525	0.75518
3400.37651	0.75522
3398.44777	0.75532
3396.51902	0.75547
3394.59028	0.75551
3392.66153	0.75549
3390.73279	0.75539
3388.80404	0.75536
3386.87530	0.75563
3384.94655	0.75593
3383.01781	0.75590
3381.08907	0.75571
3379.16032	0.75568
3377.23158	0.75582
3375.30283	0.75599
3373.37409	0.75610
3371.44534	0.75617
3369.51660	0.75632
3367.58785	0.75656
3365.65911	0.75685
3363.73036	0.75698
3361.80162	0.75680
3359.87288	0.75649
3357.94413	0.75626
3356.01539	0.75624
3354.08664	0.75643
3352.15790	0.75660
3350.22915	0.75671
3348.30041	0.75679
3346.37166	0.75689
3344.44292	0.75704
3342.51418	0.75715
3340.58543	0.75717
3338.65669	0.75722
3336.72794	0.75726
3334.79920	0.75730
3332.87045	0.75741
3330.94171	0.75745
3329.01296	0.75740
3327.08422	0.75746
3325.15548	0.75768
3323.22673	0.75796
3321.29799	0.75809
3319.36924	0.75810
3317.44050	0.75819
3315.51175	0.75833
3313.58301	0.75840
3311.65426	0.75841
3309.72552	0.75848
3307.79678	0.75871
3305.86803	0.75890
3303.93929	0.75901
3302.01054	0.75920
3300.08180	0.75935
3298.15305	0.75925
3296.22431	0.75908
3294.29556	0.75909
3292.36682	0.75923
3290.43807	0.75931
3288.50933	0.75933
3286.58059	0.75931
3284.65184	0.75927
3282.72310	0.75935
3280.79435	0.75947
3278.86561	0.75946
3276.93686	0.75950
3275.00812	0.75972
3273.07937	0.75999
3271.15063	0.76018
3269.22189	0.76037
3267.29314	0.76058
3265.36440	0.76073
3263.43565	0.76083
3261.50691	0.76094
3259.57816	0.76095
3257.64942	0.76092
3255.72067	0.76109
3253.79193	0.76142
3251.86319	0.76153
3249.93444	0.76147
3248.00570	0.76152
3246.07695	0.76175
3244.14821	0.76201
3242.21946	0.76215
3240.29072	0.76222
3238.36197	0.76228
3236.43323	0.76238
3234.50448	0.76252
3232.57574	0.76272
3230.64700	0.76283
3228.71825	0.76272
3226.78951	0.76260
3224.86076	0.76267
3222.93202	0.76277
3221.00327	0.76273
3219.07453	0.76265
3217.14578	0.76272
3215.21704	0.76306
3213.28830	0.76351
3211.35955	0.76368
3209.43081	0.76357
3207.50206	0.76352
3205.57332	0.76373
3203.64457	0.76412
3201.71583	0.76438
3199.78708	0.76444
3197.85834	0.76456
3195.92960	0.76472
3194.00085	0.76480
3192.07211	0.76484
3190.14336	0.76492
3188.21462	0.76494
3186.28587	0.76471
3184.35713	0.76457
3182.42838	0.76492
3180.49964	0.76543
3178.57090	0.76561
3176.64215	0.76553
3174.71341	0.76543
3172.78466	0.76540
3170.85592	0.76552
3168.92717	0.76587
3166.99843	0.76623
3165.06968	0.76631
3163.14094	0.76613
3161.21219	0.76612
3159.28345	0.76645
3157.35471	0.76678
3155.42596	0.76680
3153.49722	0.76678
3151.56847	0.76690
3149.63973	0.76698
3147.71098	0.76703
3145.78224	0.76728
3143.85349	0.76767
3141.92475	0.76803
[truncated: 1,370 more rows]
