# Supplementary material for: Ultrathin 2 nm gold as impedance-matched absorber for infrared light
Source: Nat Commun. 2020 May 1;11:2161. doi: 10.1038/s41467-020-15762-3 (PMC7195431; doi:10.1038/s41467-020-15762-3)
Supplement: Supplementary file 3 — Source Data [file 41467_2020_15762_MOESM3_ESM.zip › SOURCE DATA/Fig.4 -Thinfilm optical measurements and dataprocessing/1,0-Au-Cu-#2-REF.dpt]

6997.48496	0.15823
6995.55621	0.15332
6993.62747	0.15270
6991.69872	0.15603
6989.76998	0.15829
6987.84123	0.15824
6985.91249	0.15775
6983.98374	0.15754
6982.05500	0.15666
6980.12626	0.15496
6978.19751	0.15444
6976.26877	0.15572
6974.34002	0.15666
6972.41128	0.15639
6970.48253	0.15607
6968.55379	0.15634
6966.62504	0.15703
6964.69630	0.15703
6962.76756	0.15591
6960.83881	0.15577
6958.91007	0.15698
6956.98132	0.15679
6955.05258	0.15475
6953.12383	0.15351
6951.19509	0.15419
6949.26634	0.15540
6947.33760	0.15583
6945.40886	0.15522
6943.48011	0.15389
6941.55137	0.15260
6939.62262	0.15168
6937.69388	0.15122
6935.76513	0.15246
6933.83639	0.15520
6931.90764	0.15702
6929.97890	0.15595
6928.05015	0.15292
6926.12141	0.15128
6924.19267	0.15227
6922.26392	0.15491
6920.33518	0.15773
6918.40643	0.15785
6916.47769	0.15456
6914.54894	0.15146
6912.62020	0.15061
6910.69145	0.15101
6908.76271	0.15235
6906.83397	0.15369
6904.90522	0.15326
6902.97648	0.15242
6901.04773	0.15287
6899.11899	0.15381
6897.19024	0.15354
6895.26150	0.15256
6893.33275	0.15251
6891.40401	0.15307
6889.47527	0.15314
6887.54652	0.15346
6885.61778	0.15544
6883.68903	0.15624
6881.76029	0.15314
6879.83154	0.15114
6877.90280	0.15338
6875.97405	0.15587
6874.04531	0.15580
6872.11657	0.15346
6870.18782	0.15081
6868.25908	0.15009
6866.33033	0.15091
6864.40159	0.15172
6862.47284	0.15212
6860.54410	0.15239
6858.61535	0.15321
6856.68661	0.15426
6854.75786	0.15329
6852.82912	0.15037
6850.90038	0.14911
6848.97163	0.15079
6847.04289	0.15272
6845.11414	0.15273
6843.18540	0.15230
6841.25665	0.15379
6839.32791	0.15648
6837.39916	0.15777
6835.47042	0.15636
6833.54168	0.15362
6831.61293	0.15123
6829.68419	0.14970
6827.75544	0.14904
6825.82670	0.14841
6823.89795	0.14845
6821.96921	0.15138
6820.04046	0.15488
6818.11172	0.15488
6816.18298	0.15363
6814.25423	0.15408
6812.32549	0.15428
6810.39674	0.15334
6808.46800	0.15277
6806.53925	0.15280
6804.61051	0.15283
6802.68176	0.15232
6800.75302	0.15192
6798.82428	0.15266
6796.89553	0.15331
6794.96679	0.15238
6793.03804	0.15175
6791.10930	0.15267
6789.18055	0.15238
6787.25181	0.15073
6785.32306	0.15084
6783.39432	0.15243
6781.46557	0.15320
6779.53683	0.15315
6777.60809	0.15273
6775.67934	0.15136
6773.75060	0.15033
6771.82185	0.15093
6769.89311	0.15145
6767.96436	0.15107
6766.03562	0.15126
6764.10687	0.15187
6762.17813	0.15105
6760.24939	0.14954
6758.32064	0.15026
6756.39190	0.15250
6754.46315	0.15306
6752.53441	0.15134
6750.60566	0.14983
6748.67692	0.15017
6746.74817	0.15079
6744.81943	0.15111
6742.89069	0.15202
6740.96194	0.15309
6739.03320	0.15417
6737.10445	0.15523
6735.17571	0.15524
6733.24696	0.15406
6731.31822	0.15317
6729.38947	0.15342
6727.46073	0.15338
6725.53199	0.15218
6723.60324	0.15120
6721.67450	0.15108
6719.74575	0.15101
6717.81701	0.15147
6715.88826	0.15309
6713.95952	0.15365
6712.03077	0.15236
6710.10203	0.15118
6708.17328	0.15130
6706.24454	0.15288
6704.31580	0.15449
6702.38705	0.15383
6700.45831	0.15136
6698.52956	0.14907
6696.60082	0.14819
6694.67207	0.14863
6692.74333	0.14929
6690.81458	0.14955
6688.88584	0.14935
6686.95710	0.14922
6685.02835	0.14941
6683.09961	0.14884
6681.17086	0.14791
6679.24212	0.14805
6677.31337	0.14860
6675.38463	0.14909
6673.45588	0.14954
6671.52714	0.14939
6669.59840	0.14947
6667.66965	0.15027
6665.74091	0.14993
6663.81216	0.14814
6661.88342	0.14728
6659.95467	0.14805
6658.02593	0.14863
6656.09718	0.14827
6654.16844	0.14804
6652.23970	0.14926
6650.31095	0.15123
6648.38221	0.15046
6646.45346	0.14615
6644.52472	0.14276
6642.59597	0.14331
6640.66723	0.14566
6638.73848	0.14711
6636.80974	0.14758
6634.88099	0.14791
6632.95225	0.14810
6631.02351	0.14801
6629.09476	0.14803
6627.16602	0.14852
6625.23727	0.14857
6623.30853	0.14759
6621.37978	0.14694
6619.45104	0.14709
6617.52229	0.14666
6615.59355	0.14594
6613.66481	0.14683
6611.73606	0.14893
6609.80732	0.15018
6607.87857	0.14989
6605.94983	0.14897
6604.02108	0.14837
6602.09234	0.14798
6600.16359	0.14795
6598.23485	0.14883
6596.30611	0.14927
6594.37736	0.14807
6592.44862	0.14709
6590.51987	0.14728
6588.59113	0.14687
6586.66238	0.14625
6584.73364	0.14699
6582.80489	0.14785
6580.87615	0.14740
6578.94740	0.14630
6577.01866	0.14568
6575.08992	0.14572
6573.16117	0.14575
6571.23243	0.14524
6569.30368	0.14438
6567.37494	0.14383
6565.44619	0.14383
6563.51745	0.14409
6561.58870	0.14507
6559.65996	0.14628
6557.73122	0.14576
6555.80247	0.14386
6553.87373	0.14338
6551.94498	0.14480
6550.01624	0.14575
6548.08749	0.14513
6546.15875	0.14431
6544.23000	0.14471
6542.30126	0.14604
6540.37252	0.14715
6538.44377	0.14826
6536.51503	0.14900
6534.58628	0.14756
6532.65754	0.14476
6530.72879	0.14361
6528.80005	0.14530
6526.87130	0.14782
6524.94256	0.14853
6523.01382	0.14758
6521.08507	0.14656
6519.15633	0.14620
6517.22758	0.14659
6515.29884	0.14751
6513.37009	0.14792
6511.44135	0.14704
6509.51260	0.14576
6507.58386	0.14502
6505.65511	0.14492
6503.72637	0.14489
6501.79763	0.14429
6499.86888	0.14411
6497.94014	0.14471
6496.01139	0.14516
6494.08265	0.14567
6492.15390	0.14607
6490.22516	0.14508
6488.29641	0.14294
6486.36767	0.14127
6484.43893	0.14152
6482.51018	0.14346
6480.58144	0.14502
6478.65269	0.14489
6476.72395	0.14413
6474.79520	0.14448
6472.86646	0.14522
6470.93771	0.14432
6469.00897	0.14267
6467.08023	0.14242
6465.15148	0.14336
6463.22274	0.14426
6461.29399	0.14484
6459.36525	0.14533
6457.43650	0.14534
6455.50776	0.14412
6453.57901	0.14249
6451.65027	0.14242
6449.72153	0.14393
6447.79278	0.14525
6445.86404	0.14580
6443.93529	0.14600
6442.00655	0.14634
6440.07780	0.14729
6438.14906	0.14750
6436.22031	0.14570
6434.29157	0.14402
6432.36282	0.14403
6430.43408	0.14440
6428.50534	0.14422
6426.57659	0.14392
6424.64785	0.14359
6422.71910	0.14302
6420.79036	0.14254
6418.86161	0.14220
6416.93287	0.14171
6415.00412	0.14137
6413.07538	0.14131
6411.14664	0.14174
6409.21789	0.14280
6407.28915	0.14337
6405.36040	0.14286
6403.43166	0.14180
6401.50291	0.14086
6399.57417	0.14069
6397.64542	0.14080
6395.71668	0.14022
6393.78794	0.13979
6391.85919	0.14091
6389.93045	0.14265
6388.00170	0.14278
6386.07296	0.14175
6384.14421	0.14176
6382.21547	0.14253
6380.28672	0.14278
6378.35798	0.14223
6376.42924	0.14094
6374.50049	0.13969
6372.57175	0.13934
6370.64300	0.14012
6368.71426	0.14117
6366.78551	0.14153
6364.85677	0.14164
6362.92802	0.14182
6360.99928	0.14187
6359.07053	0.14186
6357.14179	0.14177
6355.21305	0.14189
6353.28430	0.14240
6351.35556	0.14195
6349.42681	0.13998
6347.49807	0.13871
6345.56932	0.13945
6343.64058	0.14042
6341.71183	0.14031
6339.78309	0.13987
6337.85435	0.14003
6335.92560	0.14035
6333.99686	0.13995
6332.06811	0.13930
6330.13937	0.13968
6328.21062	0.14052
6326.28188	0.14051
6324.35313	0.14050
6322.42439	0.14153
6320.49565	0.14273
6318.56690	0.14313
6316.63816	0.14254
6314.70941	0.14130
6312.78067	0.14047
6310.85192	0.14035
6308.92318	0.14035
6306.99443	0.14070
6305.06569	0.14133
6303.13695	0.14130
6301.20820	0.14075
6299.27946	0.14030
6297.35071	0.14034
6295.42197	0.14080
6293.49322	0.14118
6291.56448	0.14087
6289.63573	0.13999
6287.70699	0.13968
6285.77824	0.14047
6283.84950	0.14079
6281.92076	0.13973
6279.99201	0.13898
6278.06327	0.13972
6276.13452	0.14077
6274.20578	0.14076
6272.27703	0.13972
6270.34829	0.13915
6268.41954	0.13999
6266.49080	0.14095
6264.56206	0.14093
6262.63331	0.14045
6260.70457	0.14006
6258.77582	0.13974
6256.84708	0.13910
6254.91833	0.13801
6252.98959	0.13745
6251.06084	0.13791
6249.13210	0.13871
6247.20336	0.13938
6245.27461	0.13989
6243.34587	0.14025
6241.41712	0.14062
6239.48838	0.14064
6237.55963	0.13963
6235.63089	0.13748
6233.70214	0.13551
6231.77340	0.13594
6229.84465	0.13852
6227.91591	0.14032
6225.98717	0.14022
6224.05842	0.13975
6222.12968	0.13965
6220.20093	0.13921
6218.27219	0.13824
6216.34344	0.13750
6214.41470	0.13774
6212.48595	0.13829
6210.55721	0.13806
6208.62847	0.13759
6206.69972	0.13743
6204.77098	0.13716
6202.84223	0.13674
6200.91349	0.13666
6198.98474	0.13713
6197.05600	0.13767
6195.12725	0.13809
6193.19851	0.13904
6191.26977	0.14006
6189.34102	0.13977
6187.41228	0.13825
6185.48353	0.13713
6183.55479	0.13773
6181.62604	0.13930
6179.69730	0.14021
6177.76855	0.14036
6175.83981	0.13973
6173.91107	0.13845
6171.98232	0.13804
6170.05358	0.13858
6168.12483	0.13850
6166.19609	0.13759
6164.26734	0.13656
6162.33860	0.13589
6160.40985	0.13572
6158.48111	0.13583
6156.55236	0.13576
6154.62362	0.13573
6152.69488	0.13630
6150.76613	0.13670
6148.83739	0.13615
6146.90864	0.13545
6144.97990	0.13529
6143.05115	0.13556
6141.12241	0.13608
6139.19366	0.13642
6137.26492	0.13643
6135.33618	0.13612
6133.40743	0.13534
6131.47869	0.13483
6129.54994	0.13529
6127.62120	0.13602
6125.69245	0.13609
6123.76371	0.13516
6121.83496	0.13411
6119.90622	0.13448
6117.97748	0.13561
6116.04873	0.13567
6114.11999	0.13517
6112.19124	0.13514
6110.26250	0.13485
6108.33375	0.13434
6106.40501	0.13462
6104.47626	0.13586
6102.54752	0.13696
6100.61878	0.13669
6098.69003	0.13581
6096.76129	0.13550
6094.83254	0.13527
6092.90380	0.13509
6090.97505	0.13550
6089.04631	0.13606
6087.11756	0.13628
6085.18882	0.13623
6083.26007	0.13627
6081.33133	0.13660
6079.40259	0.13661
6077.47384	0.13547
6075.54510	0.13451
6073.61635	0.13528
6071.68761	0.13625
6069.75886	0.13552
6067.83012	0.13403
6065.90137	0.13343
6063.97263	0.13387
6062.04389	0.13470
6060.11514	0.13506
6058.18640	0.13461
6056.25765	0.13418
6054.32891	0.13459
6052.40016	0.13523
6050.47142	0.13534
6048.54267	0.13557
6046.61393	0.13619
6044.68519	0.13591
6042.75644	0.13436
6040.82770	0.13264
6038.89895	0.13191
6036.97021	0.13227
6035.04146	0.13303
6033.11272	0.13376
6031.18397	0.13429
6029.25523	0.13439
6027.32649	0.13366
6025.39774	0.13268
6023.46900	0.13302
6021.54025	0.13424
6019.61151	0.13468
6017.68276	0.13431
6015.75402	0.13372
6013.82527	0.13316
6011.89653	0.13312
6009.96778	0.13356
6008.03904	0.13370
6006.11030	0.13339
6004.18155	0.13311
6002.25281	0.13256
6000.32406	0.13205
5998.39532	0.13256
5996.46657	0.13309
5994.53783	0.13254
5992.60908	0.13215
5990.68034	0.13274
5988.75160	0.13331
5986.82285	0.13332
5984.89411	0.13303
5982.96536	0.13241
5981.03662	0.13185
5979.10787	0.13188
5977.17913	0.13222
5975.25038	0.13276
5973.32164	0.13309
5971.39290	0.13262
5969.46415	0.13190
5967.53541	0.13150
5965.60666	0.13181
5963.67792	0.13315
5961.74917	0.13424
5959.82043	0.13415
5957.89168	0.13364
5955.96294	0.13315
5954.03420	0.13287
5952.10545	0.13292
5950.17671	0.13266
5948.24796	0.13210
5946.31922	0.13225
5944.39047	0.13281
5942.46173	0.13242
5940.53298	0.13151
5938.60424	0.13114
5936.67549	0.13092
5934.74675	0.13072
5932.81801	0.13099
5930.88926	0.13187
5928.96052	0.13265
5927.03177	0.13231
5925.10303	0.13142
5923.17428	0.13112
5921.24554	0.13126
5919.31679	0.13127
5917.38805	0.13102
5915.45931	0.13080
5913.53056	0.13079
5911.60182	0.13078
5909.67307	0.13082
5907.74433	0.13089
5905.81558	0.13067
5903.88684	0.13054
5901.95809	0.13081
5900.02935	0.13128
5898.10061	0.13168
5896.17186	0.13159
5894.24312	0.13107
5892.31437	0.13112
5890.38563	0.13165
5888.45688	0.13107
5886.52814	0.12919
5884.59939	0.12790
5882.67065	0.12797
5880.74190	0.12844
5878.81316	0.12917
5876.88442	0.13024
5874.95567	0.13052
5873.02693	0.12984
5871.09818	0.12914
5869.16944	0.12917
5867.24069	0.13011
5865.31195	0.13092
5863.38320	0.13078
5861.45446	0.13031
5859.52572	0.13043
5857.59697	0.13111
5855.66823	0.13148
5853.73948	0.13119
5851.81074	0.13078
5849.88199	0.13049
5847.95325	0.13013
5846.02450	0.12960
5844.09576	0.12903
5842.16702	0.12869
5840.23827	0.12875
5838.30953	0.12912
5836.38078	0.12960
5834.45204	0.12997
5832.52329	0.12989
5830.59455	0.12925
5828.66580	0.12858
5826.73706	0.12879
5824.80832	0.12981
5822.87957	0.13035
5820.95083	0.12988
5819.02208	0.12893
5817.09334	0.12823
5815.16459	0.12810
5813.23585	0.12803
5811.30710	0.12794
5809.37836	0.12822
5807.44961	0.12832
5805.52087	0.12804
5803.59213	0.12813
5801.66338	0.12854
5799.73464	0.12876
5797.80589	0.12892
5795.87715	0.12925
5793.94840	0.12976
5792.01966	0.12980
5790.09091	0.12908
5788.16217	0.12850
5786.23343	0.12835
5784.30468	0.12826
5782.37594	0.12837
5780.44719	0.12849
5778.51845	0.12837
5776.58970	0.12835
5774.66096	0.12846
5772.73221	0.12838
5770.80347	0.12799
5768.87473	0.12754
5766.94598	0.12744
5765.01724	0.12733
5763.08849	0.12681
5761.15975	0.12633
5759.23100	0.12643
5757.30226	0.12716
5755.37351	0.12790
5753.44477	0.12806
5751.51603	0.12773
5749.58728	0.12736
5747.65854	0.12741
5745.72979	0.12779
5743.80105	0.12812
5741.87230	0.12760
5739.94356	0.12605
5738.01481	0.12519
5736.08607	0.12550
5734.15732	0.12569
5732.22858	0.12577
5730.29984	0.12593
5728.37109	0.12575
5726.44235	0.12563
5724.51360	0.12579
5722.58486	0.12592
5720.65611	0.12642
5718.72737	0.12726
5716.79862	0.12745
5714.86988	0.12679
5712.94114	0.12641
5711.01239	0.12705
5709.08365	0.12785
5707.15490	0.12789
5705.22616	0.12749
5703.29741	0.12740
5701.36867	0.12756
5699.43992	0.12710
5697.51118	0.12594
5695.58244	0.12526
5693.65369	0.12554
5691.72495	0.12593
5689.79620	0.12590
5687.86746	0.12598
5685.93871	0.12647
5684.00997	0.12651
5682.08122	0.12556
5680.15248	0.12492
5678.22374	0.12549
5676.29499	0.12613
5674.36625	0.12611
5672.43750	0.12598
5670.50876	0.12609
5668.58001	0.12588
5666.65127	0.12470
5664.72252	0.12357
5662.79378	0.12397
5660.86503	0.12528
5658.93629	0.12596
5657.00755	0.12571
5655.07880	0.12505
5653.15006	0.12450
5651.22131	0.12434
5649.29257	0.12456
5647.36382	0.12491
5645.43508	0.12520
5643.50633	0.12506
5641.57759	0.12454
5639.64885	0.12445
5637.72010	0.12483
5635.79136	0.12468
5633.86261	0.12406
5631.93387	0.12417
5630.00512	0.12481
5628.07638	0.12465
5626.14763	0.12386
5624.21889	0.12370
5622.29015	0.12440
5620.36140	0.12478
5618.43266	0.12417
5616.50391	0.12348
5614.57517	0.12333
5612.64642	0.12327
5610.71768	0.12309
5608.78893	0.12333
5606.86019	0.12411
5604.93144	0.12446
5603.00270	0.12416
5601.07396	0.12402
5599.14521	0.12397
5597.21647	0.12360
5595.28772	0.12321
5593.35898	0.12318
5591.43023	0.12351
5589.50149	0.12389
5587.57274	0.12388
5585.64400	0.12352
5583.71526	0.12340
5581.78651	0.12370
5579.85777	0.12424
5577.92902	0.12461
5576.00028	0.12434
5574.07153	0.12369
5572.14279	0.12303
5570.21404	0.12273
5568.28530	0.12311
5566.35656	0.12341
5564.42781	0.12299
5562.49907	0.12260
5560.57032	0.12278
5558.64158	0.12300
5556.71283	0.12268
5554.78409	0.12215
5552.85534	0.12208
5550.92660	0.12211
5548.99786	0.12163
5547.06911	0.12137
5545.14037	0.12206
5543.21162	0.12287
5541.28288	0.12286
5539.35413	0.12246
5537.42539	0.12251
5535.49664	0.12275
5533.56790	0.12220
5531.63915	0.12114
5529.71041	0.12101
5527.78167	0.12188
5525.85292	0.12267
5523.92418	0.12293
5521.99543	0.12261
5520.06669	0.12220
5518.13794	0.12229
5516.20920	0.12245
5514.28045	0.12208
5512.35171	0.12169
5510.42297	0.12194
5508.49422	0.12251
5506.56548	0.12280
5504.63673	0.12252
5502.70799	0.12155
5500.77924	0.12046
5498.85050	0.12028
5496.92175	0.12093
5494.99301	0.12161
5493.06427	0.12206
5491.13552	0.12199
5489.20678	0.12126
5487.27803	0.12054
5485.34929	0.12052
5483.42054	0.12085
5481.49180	0.12081
5479.56305	0.12022
5477.63431	0.11955
5475.70557	0.11940
5473.77682	0.11984
5471.84808	0.12025
5469.91933	0.12029
5467.99059	0.12013
5466.06184	0.12030
5464.13310	0.12100
5462.20435	0.12142
5460.27561	0.12090
5458.34686	0.12007
5456.41812	0.11965
5454.48938	0.11959
5452.56063	0.11970
5450.63189	0.11995
5448.70314	0.12030
5446.77440	0.12062
5444.84565	0.12066
5442.91691	0.12026
5440.98816	0.11982
5439.05942	0.11952
5437.13068	0.11916
5435.20193	0.11921
5433.27319	0.11974
5431.34444	0.11997
5429.41570	0.11978
5427.48695	0.11965
5425.55821	0.11999
5423.62946	0.12054
5421.70072	0.12056
5419.77198	0.12001
5417.84323	0.11966
5415.91449	0.11971
5413.98574	0.11973
5412.05700	0.11998
5410.12825	0.12066
5408.19951	0.12080
5406.27076	0.12019
5404.34202	0.11948
5402.41328	0.11885
5400.48453	0.11844
5398.55579	0.11834
5396.62704	0.11817
5394.69830	0.11784
5392.76955	0.11776
5390.84081	0.11778
5388.91206	0.11762
5386.98332	0.11766
5385.05457	0.11825
5383.12583	0.11858
5381.19709	0.11820
5379.26834	0.11787
5377.33960	0.11804
5375.41085	0.11816
5373.48211	0.11798
5371.55336	0.11786
5369.62462	0.11780
5367.69587	0.11766
5365.76713	0.11775
5363.83839	0.11822
5361.90964	0.11851
5359.98090	0.11853
5358.05215	0.11866
5356.12341	0.11856
5354.19466	0.11802
5352.26592	0.11778
5350.33717	0.11795
5348.40843	0.11805
5346.47969	0.11791
5344.55094	0.11753
5342.62220	0.11682
5340.69345	0.11619
5338.76471	0.11645
5336.83596	0.11731
5334.90722	0.11760
5332.97847	0.11754
5331.04973	0.11747
5329.12099	0.11713
5327.19224	0.11681
5325.26350	0.11711
5323.33475	0.11762
5321.40601	0.11753
5319.47726	0.11680
5317.54852	0.11644
5315.61977	0.11707
5313.69103	0.11769
5311.76228	0.11748
5309.83354	0.11708
5307.90480	0.11707
5305.97605	0.11699
5304.04731	0.11633
5302.11856	0.11570
5300.18982	0.11577
5298.26107	0.11634
5296.33233	0.11668
5294.40358	0.11655
5292.47484	0.11642
5290.54610	0.11650
5288.61735	0.11656
5286.68861	0.11650
5284.75986	0.11633
5282.83112	0.11629
5280.90237	0.11642
5278.97363	0.11617
5277.04488	0.11561
5275.11614	0.11531
5273.18740	0.11522
5271.25865	0.11508
5269.32991	0.11486
5267.40116	0.11497
5265.47242	0.11561
5263.54367	0.11608
5261.61493	0.11594
5259.68618	0.11555
5257.75744	0.11527
5255.82869	0.11538
5253.89995	0.11566
5251.97121	0.11554
5250.04246	0.11526
5248.11372	0.11517
5246.18497	0.11504
5244.25623	0.11484
5242.32748	0.11485
5240.39874	0.11506
5238.46999	0.11515
5236.54125	0.11500
5234.61251	0.11521
5232.68376	0.11572
5230.75502	0.11562
5228.82627	0.11512
5226.89753	0.11509
5224.96878	0.11532
5223.04004	0.11526
5221.11129	0.11515
5219.18255	0.11507
5217.25381	0.11478
5215.32506	0.11447
5213.39632	0.11446
5211.46757	0.11462
5209.53883	0.11462
5207.61008	0.11477
5205.68134	0.11526
5203.75259	0.11545
5201.82385	0.11509
5199.89511	0.11448
5197.96636	0.11402
5196.03762	0.11398
5194.10887	0.11417
5192.18013	0.11410
5190.25138	0.11364
5188.32264	0.11331
5186.39389	0.11345
5184.46515	0.11357
5182.53640	0.11338
5180.60766	0.11340
5178.67892	0.11400
5176.75017	0.11454
5174.82143	0.11433
5172.89268	0.11368
5170.96394	0.11332
5169.03519	0.11336
5167.10645	0.11340
5165.17770	0.11349
5163.24896	0.11368
5161.32022	0.11364
5159.39147	0.11330
5157.46273	0.11284
5155.53398	0.11263
5153.60524	0.11284
5151.67649	0.11276
5149.74775	0.11232
5147.81900	0.11202
5145.89026	0.11186
5143.96152	0.11215
5142.03277	0.11301
5140.10403	0.11339
5138.17528	0.11303
5136.24654	0.11287
5134.31779	0.11314
5132.38905	0.11328
5130.46030	0.11308
5128.53156	0.11283
5126.60282	0.11271
5124.67407	0.11251
5122.74533	0.11234
5120.81658	0.11244
5118.88784	0.11252
5116.95909	0.11236
5115.03035	0.11219
5113.10160	0.11208
5111.17286	0.11194
5109.24411	0.11180
5107.31537	0.11178
5105.38663	0.11210
5103.45788	0.11231
5101.52914	0.11187
5099.60039	0.11158
5097.67165	0.11205
5095.74290	0.11243
5093.81416	0.11224
5091.88541	0.11200
5089.95667	0.11194
5088.02793	0.11161
5086.09918	0.11095
5084.17044	0.11070
5082.24169	0.11115
5080.31295	0.11168
5078.38420	0.11160
5076.45546	0.11085
5074.52671	0.11006
5072.59797	0.10991
5070.66923	0.11023
5068.74048	0.11022
5066.81174	0.10985
5064.88299	0.10981
5062.95425	0.11009
5061.02550	0.11028
5059.09676	0.11049
5057.16801	0.11070
5055.23927	0.11057
5053.31053	0.11029
5051.38178	0.11041
5049.45304	0.11078
5047.52429	0.11073
5045.59555	0.11025
5043.66680	0.10992
5041.73806	0.10985
5039.80931	0.10995
5037.88057	0.11022
5035.95182	0.11023
5034.02308	0.10963
5032.09434	0.10892
5030.16559	0.10891
5028.23685	0.10965
5026.30810	0.11013
5024.37936	0.10996
5022.45061	0.10982
5020.52187	0.10972
5018.59312	0.10934
5016.66438	0.10913
5014.73564	0.10939
5012.80689	0.10965
5010.87815	0.10950
5008.94940	0.10902
5007.02066	0.10869
5005.09191	0.10889
5003.16317	0.10932
5001.23442	0.10953
4999.30568	0.10946
4997.37694	0.10923
4995.44819	0.10892
4993.51945	0.10861
4991.59070	0.10846
4989.66196	0.10877
4987.73321	0.10918
4985.80447	0.10919
4983.87572	0.10901
4981.94698	0.10890
4980.01824	0.10883
4978.08949	0.10888
4976.16075	0.10904
4974.23200	0.10904
4972.30326	0.10860
4970.37451	0.10804
4968.44577	0.10789
4966.51702	0.10821
4964.58828	0.10881
4962.65953	0.10932
4960.73079	0.10932
4958.80205	0.10869
4956.87330	0.10776
4954.94456	0.10706
4953.01581	0.10686
4951.08707	0.10705
4949.15832	0.10732
4947.22958	0.10763
4945.30083	0.10802
4943.37209	0.10815
4941.44335	0.10801
4939.51460	0.10788
4937.58586	0.10784
4935.65711	0.10799
4933.72837	0.10818
4931.79962	0.10801
4929.87088	0.10771
4927.94213	0.10752
4926.01339	0.10740
4924.08465	0.10751
4922.15590	0.10769
4920.22716	0.10761
4918.29841	0.10741
4916.36967	0.10741
4914.44092	0.10755
4912.51218	0.10754
4910.58343	0.10713
4908.65469	0.10645
4906.72594	0.10622
4904.79720	0.10659
4902.86846	0.10692
4900.93971	0.10689
4899.01097	0.10662
4897.08222	0.10644
4895.15348	0.10661
4893.22473	0.10670
4891.29599	0.10630
4889.36724	0.10580
4887.43850	0.10570
4885.50976	0.10605
4883.58101	0.10644
4881.65227	0.10634
4879.72352	0.10575
4877.79478	0.10532
4875.86603	0.10533
4873.93729	0.10555
4872.00854	0.10590
4870.07980	0.10633
4868.15106	0.10650
4866.22231	0.10632
4864.29357	0.10607
4862.36482	0.10595
4860.43608	0.10591
4858.50733	0.10587
4856.57859	0.10594
4854.64984	0.10616
4852.72110	0.10633
4850.79236	0.10630
4848.86361	0.10616
4846.93487	0.10594
4845.00612	0.10569
4843.07738	0.10546
4841.14863	0.10523
4839.21989	0.10503
4837.29114	0.10494
4835.36240	0.10496
4833.43365	0.10503
4831.50491	0.10491
4829.57617	0.10457
4827.64742	0.10420
4825.71868	0.10386
4823.78993	0.10382
4821.86119	0.10433
4819.93244	0.10488
4818.00370	0.10512
4816.07495	0.10518
4814.14621	0.10516
4812.21747	0.10507
4810.28872	0.10486
4808.35998	0.10455
4806.43123	0.10429
4804.50249	0.10424
4802.57374	0.10439
4800.64500	0.10450
4798.71625	0.10456
4796.78751	0.10469
4794.85877	0.10452
4792.93002	0.10405
4791.00128	0.10394
4789.07253	0.10425
4787.14379	0.10447
4785.21504	0.10440
4783.28630	0.10410
4781.35755	0.10371
4779.42881	0.10339
4777.50007	0.10327
4775.57132	0.10342
4773.64258	0.10365
4771.71383	0.10382
4769.78509	0.10401
4767.85634	0.10412
4765.92760	0.10400
4763.99885	0.10389
4762.07011	0.10393
4760.14136	0.10375
4758.21262	0.10331
4756.28388	0.10311
4754.35513	0.10317
4752.42639	0.10325
4750.49764	0.10326
4748.56890	0.10315
4746.64015	0.10297
4744.71141	0.10277
4742.78266	0.10254
4740.85392	0.10239
4738.92518	0.10238
4736.99643	0.10242
4735.06769	0.10259
4733.13894	0.10281
4731.21020	0.10272
4729.28145	0.10239
4727.35271	0.10221
4725.42396	0.10240
4723.49522	0.10259
4721.56648	0.10232
4719.63773	0.10187
4717.70899	0.10162
4715.78024	0.10169
4713.85150	0.10198
4711.92275	0.10214
4709.99401	0.10196
4708.06526	0.10169
4706.13652	0.10159
4704.20778	0.10167
4702.27903	0.10168
4700.35029	0.10145
4698.42154	0.10114
4696.49280	0.10090
4694.56405	0.10079
4692.63531	0.10084
4690.70656	0.10099
4688.77782	0.10133
4686.84907	0.10159
4684.92033	0.10148
4682.99159	0.10119
4681.06284	0.10094
4679.13410	0.10075
4677.20535	0.10057
4675.27661	0.10041
4673.34786	0.10052
4671.41912	0.10081
4669.49037	0.10085
4667.56163	0.10058
4665.63289	0.10037
4663.70414	0.10044
4661.77540	0.10066
4659.84665	0.10088
4657.91791	0.10101
4655.98916	0.10110
4654.06042	0.10118
4652.13167	0.10095
4650.20293	0.10046
4648.27419	0.10032
4646.34544	0.10050
4644.41670	0.10049
4642.48795	0.10054
4640.55921	0.10091
4638.63046	0.10116
4636.70172	0.10098
4634.77297	0.10065
4632.84423	0.10036
4630.91549	0.10008
4628.98674	0.09998
4627.05800	0.10008
4625.12925	0.10027
4623.20051	0.10054
4621.27176	0.10074
4619.34302	0.10070
4617.41427	0.10035
4615.48553	0.09980
4613.55678	0.09943
4611.62804	0.09933
4609.69930	0.09925
4607.77055	0.09921
4605.84181	0.09934
4603.91306	0.09944
4601.98432	0.09938
4600.05557	0.09934
4598.12683	0.09926
4596.19808	0.09914
4594.26934	0.09904
4592.34060	0.09881
4590.41185	0.09862
4588.48311	0.09876
4586.55436	0.09902
4584.62562	0.09904
4582.69687	0.09887
4580.76813	0.09879
4578.83938	0.09895
4576.91064	0.09925
4574.98190	0.09941
4573.05315	0.09916
4571.12441	0.09858
4569.19566	0.09806
4567.26692	0.09805
4565.33817	0.09860
4563.40943	0.09916
4561.48068	0.09921
4559.55194	0.09879
4557.62319	0.09835
4555.69445	0.09814
4553.76571	0.09804
4551.83696	0.09795
4549.90822	0.09797
4547.97947	0.09807
4546.05073	0.09815
4544.12198	0.09826
4542.19324	0.09842
4540.26449	0.09846
4538.33575	0.09822
4536.40701	0.09801
4534.47826	0.09801
4532.54952	0.09802
4530.62077	0.09794
4528.69203	0.09782
4526.76328	0.09782
4524.83454	0.09792
4522.90579	0.09784
4520.97705	0.09754
4519.04831	0.09726
4517.11956	0.09698
4515.19082	0.09674
4513.26207	0.09666
4511.33333	0.09672
4509.40458	0.09697
4507.47584	0.09727
4505.54709	0.09724
4503.61835	0.09689
4501.68961	0.09679
4499.76086	0.09704
4497.83212	0.09716
4495.90337	0.09696
4493.97463	0.09658
4492.04588	0.09617
4490.11714	0.09602
4488.18839	0.09620
4486.25965	0.09632
4484.33090	0.09621
4482.40216	0.09604
4480.47342	0.09596
4478.54467	0.09599
4476.61593	0.09605
4474.68718	0.09612
4472.75844	0.09610
4470.82969	0.09603
4468.90095	0.09601
4466.97220	0.09593
4465.04346	0.09592
4463.11472	0.09622
4461.18597	0.09647
4459.25723	0.09641
4457.32848	0.09630
4455.39974	0.09611
4453.47099	0.09577
4451.54225	0.09552
4449.61350	0.09556
4447.68476	0.09576
4445.75602	0.09586
4443.82727	0.09567
4441.89853	0.09526
4439.96978	0.09506
4438.04104	0.09525
4436.11229	0.09538
4434.18355	0.09529
4432.25480	0.09533
4430.32606	0.09547
4428.39732	0.09547
4426.46857	0.09523
4424.53983	0.09494
4422.61108	0.09478
4420.68234	0.09466
4418.75359	0.09476
4416.82485	0.09510
4414.89610	0.09509
4412.96736	0.09470
4411.03861	0.09432
4409.10987	0.09403
4407.18113	0.09386
4405.25238	0.09388
4403.32364	0.09416
4401.39489	0.09442
4399.46615	0.09442
4397.53740	0.09433
4395.60866	0.09421
4393.67991	0.09408
4391.75117	0.09407
4389.82243	0.09393
4387.89368	0.09371
4385.96494	0.09381
4384.03619	0.09411
4382.10745	0.09413
4380.17870	0.09389
4378.24996	0.09372
4376.32121	0.09353
4374.39247	0.09333
4372.46373	0.09334
4370.53498	0.09339
4368.60624	0.09334
4366.67749	0.09325
4364.74875	0.09308
4362.82000	0.09292
4360.89126	0.09297
4358.96251	0.09318
4357.03377	0.09317
4355.10503	0.09304
4353.17628	0.09309
4351.24754	0.09312
4349.31879	0.09303
4347.39005	0.09312
4345.46130	0.09318
4343.53256	0.09270
4341.60381	0.09215
4339.67507	0.09226
4337.74632	0.09269
4335.81758	0.09279
4333.88884	0.09264
4331.96009	0.09245
4330.03135	0.09230
4328.10260	0.09222
4326.17386	0.09226
4324.24511	0.09251
4322.31637	0.09274
4320.38762	0.09252
4318.45888	0.09189
4316.53014	0.09142
4314.60139	0.09136
4312.67265	0.09157
4310.74390	0.09189
4308.81516	0.09216
4306.88641	0.09217
4304.95767	0.09188
4303.02892	0.09155
4301.10018	0.09148
4299.17144	0.09155
4297.24269	0.09162
4295.31395	0.09163
4293.38520	0.09156
4291.45646	0.09143
4289.52771	0.09131
4287.59897	0.09118
4285.67022	0.09111
4283.74148	0.09121
4281.81273	0.09131
4279.88399	0.09117
4277.95525	0.09097
4276.02650	0.09096
4274.09776	0.09104
4272.16901	0.09105
4270.24027	0.09110
4268.31152	0.09115
4266.38278	0.09113
4264.45403	0.09106
4262.52529	0.09098
4260.59655	0.09090
4258.66780	0.09073
4256.73906	0.09050
4254.81031	0.09030
4252.88157	0.09020
4250.95282	0.09026
4249.02408	0.09031
4247.09533	0.09034
4245.16659	0.09056
4243.23785	0.09071
4241.30910	0.09041
4239.38036	0.08989
4237.45161	0.08975
4235.52287	0.08996
4233.59412	0.09011
4231.66538	0.09015
4229.73663	0.09019
4227.80789	0.09014
4225.87915	0.09010
4223.95040	0.09010
4222.02166	0.08993
4220.09291	0.08963
4218.16417	0.08945
4216.23542	0.08942
4214.30668	0.08948
4212.37793	0.08956
4210.44919	0.08952
4208.52044	0.08922
4206.59170	0.08888
4204.66296	0.08872
4202.73421	0.08875
4200.80547	0.08897
4198.87672	0.08912
4196.94798	0.08895
4195.01923	0.08868
4193.09049	0.08856
4191.16174	0.08852
4189.23300	0.08856
4187.30426	0.08865
4185.37551	0.08852
4183.44677	0.08834
4181.51802	0.08839
4179.58928	0.08848
4177.66053	0.08843
4175.73179	0.08841
4173.80304	0.08846
4171.87430	0.08842
4169.94556	0.08826
4168.01681	0.08814
4166.08807	0.08817
4164.15932	0.08829
4162.23058	0.08831
4160.30183	0.08819
4158.37309	0.08793
4156.44434	0.08765
4154.51560	0.08766
4152.58686	0.08797
4150.65811	0.08816
4148.72937	0.08803
4146.80062	0.08770
4144.87188	0.08738
4142.94313	0.08726
4141.01439	0.08724
4139.08564	0.08721
4137.15690	0.08727
4135.22815	0.08746
4133.29941	0.08763
4131.37067	0.08754
4129.44192	0.08730
4127.51318	0.08723
4125.58443	0.08729
4123.65569	0.08716
4121.72694	0.08704
4119.79820	0.08711
4117.86945	0.08708
4115.94071	0.08676
4114.01197	0.08645
4112.08322	0.08652
4110.15448	0.08677
4108.22573	0.08677
4106.29699	0.08654
4104.36824	0.08631
4102.43950	0.08617
4100.51075	0.08618
4098.58201	0.08639
4096.65327	0.08644
4094.72452	0.08608
4092.79578	0.08580
4090.86703	0.08588
4088.93829	0.08600
4087.00954	0.08599
4085.08080	0.08587
4083.15205	0.08573
4081.22331	0.08561
4079.29457	0.08559
4077.36582	0.08572
4075.43708	0.08592
4073.50833	0.08602
4071.57959	0.08598
4069.65084	0.08584
4067.72210	0.08579
4065.79335	0.08588
4063.86461	0.08585
4061.93586	0.08566
4060.00712	0.08553
4058.07838	0.08556
4056.14963	0.08558
4054.22089	0.08548
4052.29214	0.08530
4050.36340	0.08513
4048.43465	0.08502
4046.50591	0.08509
4044.57716	0.08522
4042.64842	0.08516
4040.71968	0.08501
4038.79093	0.08498
4036.86219	0.08501
4034.93344	0.08514
4033.00470	0.08528
4031.07595	0.08523
4029.14721	0.08496
4027.21846	0.08463
4025.28972	0.08439
4023.36098	0.08435
4021.43223	0.08432
4019.50349	0.08425
4017.57474	0.08431
4015.64600	0.08442
4013.71725	0.08436
4011.78851	0.08423
4009.85976	0.08418
4007.93102	0.08421
4006.00228	0.08428
4004.07353	0.08431
4002.14479	0.08422
4000.21604	0.08406
3998.28730	0.08392
3996.35855	0.08374
3994.42981	0.08358
3992.50106	0.08355
3990.57232	0.08357
3988.64357	0.08360
3986.71483	0.08355
3984.78609	0.08348
3982.85734	0.08352
3980.92860	0.08364
3978.99985	0.08366
3977.07111	0.08365
3975.14236	0.08366
3973.21362	0.08344
3971.28487	0.08309
3969.35613	0.08293
3967.42739	0.08286
3965.49864	0.08266
3963.56990	0.08257
3961.64115	0.08279
3959.71241	0.08294
3957.78366	0.08272
3955.85492	0.08247
3953.92617	0.08256
3951.99743	0.08280
3950.06869	0.08292
3948.13994	0.08290
3946.21120	0.08276
3944.28245	0.08267
3942.35371	0.08266
3940.42496	0.08247
3938.49622	0.08225
3936.56747	0.08224
3934.63873	0.08233
3932.70998	0.08243
3930.78124	0.08237
3928.85250	0.08209
3926.92375	0.08198
3924.99501	0.08214
3923.06626	0.08227
3921.13752	0.08231
3919.20877	0.08223
3917.28003	0.08197
3915.35128	0.08186
3913.42254	0.08189
3911.49380	0.08187
3909.56505	0.08183
3907.63631	0.08185
3905.70756	0.08179
3903.77882	0.08156
3901.85007	0.08139
3899.92133	0.08131
3897.99258	0.08120
3896.06384	0.08113
3894.13510	0.08113
3892.20635	0.08119
3890.27761	0.08137
3888.34886	0.08157
3886.42012	0.08152
3884.49137	0.08119
3882.56263	0.08090
3880.63388	0.08070
3878.70514	0.08053
3876.77640	0.08052
3874.84765	0.08069
3872.91891	0.08080
3870.99016	0.08087
3869.06142	0.08104
3867.13267	0.08102
3865.20393	0.08066
3863.27518	0.08016
3861.34644	0.07991
3859.41769	0.07998
3857.48895	0.08019
3855.56021	0.08038
3853.63146	0.08035
3851.70272	0.08012
3849.77397	0.07998
3847.84523	0.07980
3845.91648	0.07958
3843.98774	0.07960
3842.05899	0.07987
3840.13025	0.07995
3838.20151	0.07973
3836.27276	0.07953
3834.34402	0.07947
3832.41527	0.07958
3830.48653	0.07970
3828.55778	0.07961
3826.62904	0.07941
3824.70029	0.07936
3822.77155	0.07943
3820.84281	0.07960
3818.91406	0.07981
3816.98532	0.07990
3815.05657	0.07973
3813.12783	0.07944
3811.19908	0.07922
3809.27034	0.07911
3807.34159	0.07905
3805.41285	0.07889
3803.48411	0.07859
3801.55536	0.07852
3799.62662	0.07881
3797.69787	0.07895
3795.76913	0.07886
3793.84038	0.07873
3791.91164	0.07869
3789.98289	0.07869
3788.05415	0.07857
3786.12540	0.07838
3784.19666	0.07820
3782.26792	0.07803
3780.33917	0.07798
3778.41043	0.07798
3776.48168	0.07794
3774.55294	0.07794
3772.62419	0.07798
3770.69545	0.07807
3768.76670	0.07809
3766.83796	0.07791
3764.90922	0.07770
3762.98047	0.07760
3761.05173	0.07758
3759.12298	0.07756
3757.19424	0.07756
3755.26549	0.07764
3753.33675	0.07769
3751.40800	0.07761
3749.47926	0.07727
3747.55052	0.07681
3745.62177	0.07660
3743.69303	0.07706
3741.76428	0.07752
3739.83554	0.07756
3737.90679	0.07756
3735.97805	0.07760
3734.04930	0.07743
3732.12056	0.07721
3730.19182	0.07713
3728.26307	0.07721
3726.33433	0.07742
3724.40558	0.07742
3722.47684	0.07710
3720.54809	0.07688
3718.61935	0.07687
3716.69060	0.07684
3714.76186	0.07670
3712.83311	0.07659
3710.90437	0.07670
3708.97563	0.07690
3707.04688	0.07699
3705.11814	0.07688
3703.18939	0.07656
3701.26065	0.07627
3699.33190	0.07625
3697.40316	0.07631
3695.47441	0.07625
3693.54567	0.07612
3691.61693	0.07600
3689.68818	0.07589
3687.75944	0.07591
3685.83069	0.07594
3683.90195	0.07588
3681.97320	0.07581
3680.04446	0.07568
3678.11571	0.07533
3676.18697	0.07493
3674.25823	0.07468
3672.32948	0.07445
3670.40074	0.07443
3668.47199	0.07462
3666.54325	0.07466
3664.61450	0.07471
3662.68576	0.07476
3660.75701	0.07458
3658.82827	0.07437
3656.89953	0.07440
3654.97078	0.07438
3653.04204	0.07415
3651.11329	0.07388
3649.18455	0.07368
3647.25580	0.07367
3645.32706	0.07378
3643.39831	0.07391
3641.46957	0.07400
3639.54082	0.07388
3637.61208	0.07359
3635.68334	0.07337
3633.75459	0.07336
3631.82585	0.07347
3629.89710	0.07375
3627.96836	0.07409
3626.03961	0.07416
3624.11087	0.07403
3622.18212	0.07381
3620.25338	0.07363
3618.32464	0.07358
3616.39589	0.07369
3614.46715	0.07378
3612.53840	0.07354
3610.60966	0.07307
3608.68091	0.07272
3606.75217	0.07257
3604.82342	0.07247
3602.89468	0.07243
3600.96594	0.07254
3599.03719	0.07259
3597.10845	0.07250
3595.17970	0.07251
3593.25096	0.07250
3591.32221	0.07235
3589.39347	0.07233
3587.46472	0.07234
3585.53598	0.07207
3583.60723	0.07180
3581.67849	0.07172
3579.74975	0.07178
3577.82100	0.07181
3575.89226	0.07171
3573.96351	0.07159
3572.03477	0.07144
3570.10602	0.07110
3568.17728	0.07075
3566.24853	0.07086
3564.31979	0.07101
3562.39105	0.07083
3560.46230	0.07064
3558.53356	0.07060
3556.60481	0.07059
3554.67607	0.07061
3552.74732	0.07063
3550.81858	0.07053
3548.88983	0.07047
3546.96109	0.07061
3545.03235	0.07078
3543.10360	0.07083
3541.17486	0.07074
3539.24611	0.07056
3537.31737	0.07055
3535.38862	0.07072
3533.45988	0.07069
3531.53113	0.07044
3529.60239	0.07029
3527.67365	0.07027
3525.74490	0.07024
3523.81616	0.07024
3521.88741	0.07021
3519.95867	0.07014
3518.02992	0.07009
3516.10118	0.06994
3514.17243	0.06964
3512.24369	0.06939
3510.31494	0.06932
3508.38620	0.06948
3506.45746	0.06966
3504.52871	0.06954
3502.59997	0.06930
3500.67122	0.06925
3498.74248	0.06924
3496.81373	0.06916
3494.88499	0.06912
3492.95624	0.06911
3491.02750	0.06910
3489.09876	0.06905
3487.17001	0.06907
3485.24127	0.06912
3483.31252	0.06893
3481.38378	0.06862
3479.45503	0.06858
3477.52629	0.06873
3475.59754	0.06869
3473.66880	0.06851
3471.74006	0.06845
3469.81131	0.06841
3467.88257	0.06827
3465.95382	0.06823
3464.02508	0.06834
3462.09633	0.06836
3460.16759	0.06834
3458.23884	0.06838
3456.31010	0.06844
3454.38136	0.06845
3452.45261	0.06829
3450.52387	0.06798
3448.59512	0.06779
3446.66638	0.06789
3444.73763	0.06814
3442.80889	0.06824
3440.88014	0.06811
3438.95140	0.06799
3437.02265	0.06791
3435.09391	0.06767
3433.16517	0.06735
3431.23642	0.06717
3429.30768	0.06712
3427.37893	0.06717
3425.45019	0.06724
3423.52144	0.06718
3421.59270	0.06701
3419.66395	0.06698
3417.73521	0.06716
3415.80647	0.06731
3413.87772	0.06719
3411.94898	0.06687
3410.02023	0.06663
3408.09149	0.06660
3406.16274	0.06674
3404.23400	0.06691
3402.30525	0.06688
3400.37651	0.06665
3398.44777	0.06658
3396.51902	0.06682
3394.59028	0.06703
3392.66153	0.06695
3390.73279	0.06680
3388.80404	0.06676
3386.87530	0.06671
3384.94655	0.06656
3383.01781	0.06636
3381.08907	0.06627
3379.16032	0.06646
3377.23158	0.06664
3375.30283	0.06652
3373.37409	0.06631
3371.44534	0.06625
3369.51660	0.06620
3367.58785	0.06606
3365.65911	0.06596
3363.73036	0.06599
3361.80162	0.06606
3359.87288	0.06607
3357.94413	0.06616
3356.01539	0.06631
3354.08664	0.06630
3352.15790	0.06613
3350.22915	0.06602
3348.30041	0.06598
3346.37166	0.06587
3344.44292	0.06574
3342.51418	0.06565
3340.58543	0.06561
3338.65669	0.06567
3336.72794	0.06578
3334.79920	0.06577
3332.87045	0.06558
3330.94171	0.06535
3329.01296	0.06525
3327.08422	0.06516
3325.15548	0.06506
3323.22673	0.06506
3321.29799	0.06511
3319.36924	0.06514
3317.44050	0.06520
3315.51175	0.06527
3313.58301	0.06518
3311.65426	0.06495
3309.72552	0.06491
3307.79678	0.06512
3305.86803	0.06518
3303.93929	0.06497
3302.01054	0.06470
3300.08180	0.06458
3298.15305	0.06456
3296.22431	0.06458
3294.29556	0.06464
3292.36682	0.06465
3290.43807	0.06458
3288.50933	0.06452
3286.58059	0.06450
3284.65184	0.06449
3282.72310	0.06450
3280.79435	0.06446
3278.86561	0.06436
3276.93686	0.06438
3275.00812	0.06454
3273.07937	0.06457
3271.15063	0.06433
3269.22189	0.06408
3267.29314	0.06412
3265.36440	0.06430
3263.43565	0.06436
3261.50691	0.06430
3259.57816	0.06409
3257.64942	0.06380
3255.72067	0.06368
3253.79193	0.06376
3251.86319	0.06381
3249.93444	0.06379
3248.00570	0.06381
3246.07695	0.06386
3244.14821	0.06383
3242.21946	0.06377
3240.29072	0.06369
3238.36197	0.06354
3236.43323	0.06332
3234.50448	0.06312
3232.57574	0.06305
3230.64700	0.06305
3228.71825	0.06307
3226.78951	0.06320
3224.86076	0.06333
3222.93202	0.06323
3221.00327	0.06304
3219.07453	0.06297
3217.14578	0.06291
3215.21704	0.06291
3213.28830	0.06311
3211.35955	0.06328
3209.43081	0.06321
3207.50206	0.06304
3205.57332	0.06282
3203.64457	0.06257
3201.71583	0.06259
3199.78708	0.06282
3197.85834	0.06282
3195.92960	0.06262
3194.00085	0.06249
3192.07211	0.06244
3190.14336	0.06250
3188.21462	0.06257
3186.28587	0.06255
3184.35713	0.06245
3182.42838	0.06242
3180.49964	0.06253
3178.57090	0.06264
3176.64215	0.06258
3174.71341	0.06234
3172.78466	0.06209
3170.85592	0.06199
3168.92717	0.06199
3166.99843	0.06204
3165.06968	0.06204
3163.14094	0.06202
3161.21219	0.06209
3159.28345	0.06215
3157.35471	0.06209
3155.42596	0.06193
3153.49722	0.06171
3151.56847	0.06158
3149.63973	0.06163
3147.71098	0.06174
3145.78224	0.06169
3143.85349	0.06142
3141.92475	0.06115
[truncated: 1,370 more rows]
