# Supplementary material for: Ultrathin 2 nm gold as impedance-matched absorber for infrared light
Source: Nat Commun. 2020 May 1;11:2161. doi: 10.1038/s41467-020-15762-3 (PMC7195431; doi:10.1038/s41467-020-15762-3)
Supplement: Supplementary file 3 — Source Data [file 41467_2020_15762_MOESM3_ESM.zip › SOURCE DATA/Fig.4 -Thinfilm optical measurements and dataprocessing/1,0-Au-Cu-#2-TRA.dpt]

6997.48496	0.65760
6995.55621	0.65960
6993.62747	0.66342
6991.69872	0.66442
6989.76998	0.66437
6987.84123	0.66597
6985.91249	0.66662
6983.98374	0.66502
6982.05500	0.66316
6980.12626	0.66319
6978.19751	0.66540
6976.26877	0.66696
6974.34002	0.66650
6972.41128	0.66568
6970.48253	0.66444
6968.55379	0.66216
6966.62504	0.66096
6964.69630	0.66208
6962.76756	0.66347
6960.83881	0.66340
6958.91007	0.66222
6956.98132	0.66083
6955.05258	0.66046
6953.12383	0.66127
6951.19509	0.66201
6949.26634	0.66188
6947.33760	0.66156
6945.40886	0.66212
6943.48011	0.66221
6941.55137	0.66120
6939.62262	0.66124
6937.69388	0.66255
6935.76513	0.66416
6933.83639	0.66568
6931.90764	0.66526
6929.97890	0.66199
6928.05015	0.65906
6926.12141	0.66007
6924.19267	0.66327
6922.26392	0.66401
6920.33518	0.66213
6918.40643	0.66085
6916.47769	0.66125
6914.54894	0.66194
6912.62020	0.66144
6910.69145	0.66036
6908.76271	0.66119
6906.83397	0.66397
6904.90522	0.66509
6902.97648	0.66380
6901.04773	0.66340
6899.11899	0.66344
6897.19024	0.66105
6895.26150	0.65762
6893.33275	0.65674
6891.40401	0.65913
6889.47527	0.66267
6887.54652	0.66586
6885.61778	0.66779
6883.68903	0.66694
6881.76029	0.66373
6879.83154	0.66098
6877.90280	0.66086
6875.97405	0.66234
6874.04531	0.66266
6872.11657	0.66199
6870.18782	0.66202
6868.25908	0.66220
6866.33033	0.66278
6864.40159	0.66445
6862.47284	0.66531
6860.54410	0.66536
6858.61535	0.66619
6856.68661	0.66672
6854.75786	0.66610
6852.82912	0.66518
6850.90038	0.66536
6848.97163	0.66623
6847.04289	0.66529
6845.11414	0.66415
6843.18540	0.66632
6841.25665	0.67021
6839.32791	0.67244
6837.39916	0.67226
6835.47042	0.67030
6833.54168	0.66757
6831.61293	0.66658
6829.68419	0.66816
6827.75544	0.66873
6825.82670	0.66706
6823.89795	0.66639
6821.96921	0.66708
6820.04046	0.66732
6818.11172	0.66707
6816.18298	0.66718
6814.25423	0.66783
6812.32549	0.66821
6810.39674	0.66879
6808.46800	0.66997
6806.53925	0.67051
6804.61051	0.67011
6802.68176	0.66884
6800.75302	0.66795
6798.82428	0.66902
6796.89553	0.66969
6794.96679	0.66822
6793.03804	0.66658
6791.10930	0.66628
6789.18055	0.66802
6787.25181	0.67020
6785.32306	0.66935
6783.39432	0.66639
6781.46557	0.66480
6779.53683	0.66477
6777.60809	0.66503
6775.67934	0.66506
6773.75060	0.66508
6771.82185	0.66544
6769.89311	0.66561
6767.96436	0.66475
6766.03562	0.66373
6764.10687	0.66470
6762.17813	0.66705
6760.24939	0.66837
6758.32064	0.66822
6756.39190	0.66693
6754.46315	0.66542
6752.53441	0.66511
6750.60566	0.66605
6748.67692	0.66691
6746.74817	0.66638
6744.81943	0.66563
6742.89069	0.66653
6740.96194	0.66740
6739.03320	0.66699
6737.10445	0.66693
6735.17571	0.66731
6733.24696	0.66778
6731.31822	0.66845
6729.38947	0.66839
6727.46073	0.66756
6725.53199	0.66652
6723.60324	0.66661
6721.67450	0.66913
6719.74575	0.67133
6717.81701	0.66962
6715.88826	0.66597
6713.95952	0.66524
6712.03077	0.66754
6710.10203	0.66948
6708.17328	0.67008
6706.24454	0.67007
6704.31580	0.67023
6702.38705	0.67011
6700.45831	0.66870
6698.52956	0.66715
6696.60082	0.66701
6694.67207	0.66786
6692.74333	0.66915
6690.81458	0.67103
6688.88584	0.67220
6686.95710	0.67053
6685.02835	0.66775
6683.09961	0.66693
6681.17086	0.66747
6679.24212	0.66802
6677.31337	0.66853
6675.38463	0.66973
6673.45588	0.67228
6671.52714	0.67368
6669.59840	0.67145
6667.66965	0.66829
6665.74091	0.66780
6663.81216	0.66972
6661.88342	0.67136
6659.95467	0.67133
6658.02593	0.67089
6656.09718	0.67134
6654.16844	0.67216
6652.23970	0.67271
6650.31095	0.67251
6648.38221	0.67134
6646.45346	0.67120
6644.52472	0.67265
6642.59597	0.67318
6640.66723	0.67208
6638.73848	0.67060
6636.80974	0.67001
6634.88099	0.67109
6632.95225	0.67232
6631.02351	0.67184
6629.09476	0.67105
6627.16602	0.67142
6625.23727	0.67153
6623.30853	0.67190
6621.37978	0.67353
6619.45104	0.67354
6617.52229	0.67150
6615.59355	0.67054
6613.66481	0.67229
6611.73606	0.67548
6609.80732	0.67631
6607.87857	0.67354
6605.94983	0.67068
6604.02108	0.67072
6602.09234	0.67256
6600.16359	0.67294
6598.23485	0.67177
6596.30611	0.67191
6594.37736	0.67363
6592.44862	0.67484
6590.51987	0.67503
6588.59113	0.67480
6586.66238	0.67443
6584.73364	0.67363
6582.80489	0.67235
6580.87615	0.67161
6578.94740	0.67171
6577.01866	0.67162
6575.08992	0.67154
6573.16117	0.67285
6571.23243	0.67465
6569.30368	0.67508
6567.37494	0.67496
6565.44619	0.67561
6563.51745	0.67605
6561.58870	0.67492
6559.65996	0.67246
6557.73122	0.66986
6555.80247	0.66861
6553.87373	0.67015
6551.94498	0.67302
6550.01624	0.67446
6548.08749	0.67479
6546.15875	0.67500
6544.23000	0.67485
6542.30126	0.67453
6540.37252	0.67419
6538.44377	0.67403
6536.51503	0.67424
6534.58628	0.67422
6532.65754	0.67327
6530.72879	0.67198
6528.80005	0.67166
6526.87130	0.67293
6524.94256	0.67528
6523.01382	0.67685
6521.08507	0.67653
6519.15633	0.67486
6517.22758	0.67237
6515.29884	0.67105
6513.37009	0.67255
6511.44135	0.67442
6509.51260	0.67443
6507.58386	0.67330
6505.65511	0.67210
6503.72637	0.67178
6501.79763	0.67242
6499.86888	0.67328
6497.94014	0.67402
6496.01139	0.67454
6494.08265	0.67514
6492.15390	0.67560
6490.22516	0.67472
6488.29641	0.67258
6486.36767	0.67120
6484.43893	0.67182
6482.51018	0.67290
6480.58144	0.67315
6478.65269	0.67340
6476.72395	0.67340
6474.79520	0.67259
6472.86646	0.67229
6470.93771	0.67324
6469.00897	0.67514
6467.08023	0.67751
6465.15148	0.67853
6463.22274	0.67644
6461.29399	0.67349
6459.36525	0.67394
6457.43650	0.67707
6455.50776	0.67828
6453.57901	0.67652
6451.65027	0.67543
6449.72153	0.67698
6447.79278	0.67847
6445.86404	0.67754
6443.93529	0.67590
6442.00655	0.67642
6440.07780	0.67855
6438.14906	0.67976
6436.22031	0.67926
6434.29157	0.67775
6432.36282	0.67668
6430.43408	0.67669
6428.50534	0.67717
6426.57659	0.67783
6424.64785	0.67738
6422.71910	0.67549
6420.79036	0.67461
6418.86161	0.67600
6416.93287	0.67775
6415.00412	0.67805
6413.07538	0.67743
6411.14664	0.67720
6409.21789	0.67725
6407.28915	0.67641
6405.36040	0.67477
6403.43166	0.67397
6401.50291	0.67455
6399.57417	0.67558
6397.64542	0.67610
6395.71668	0.67625
6393.78794	0.67646
6391.85919	0.67595
6389.93045	0.67509
6388.00170	0.67528
6386.07296	0.67638
6384.14421	0.67797
6382.21547	0.67908
6380.28672	0.67860
6378.35798	0.67786
6376.42924	0.67801
6374.50049	0.67817
6372.57175	0.67845
6370.64300	0.67934
6368.71426	0.67970
6366.78551	0.67913
6364.85677	0.67847
6362.92802	0.67837
6360.99928	0.67914
6359.07053	0.67997
6357.14179	0.67969
6355.21305	0.67945
6353.28430	0.68087
6351.35556	0.68229
6349.42681	0.68125
6347.49807	0.67840
6345.56932	0.67605
6343.64058	0.67635
6341.71183	0.67895
6339.78309	0.68096
6337.85435	0.68095
6335.92560	0.67975
6333.99686	0.67921
6332.06811	0.68023
6330.13937	0.68119
6328.21062	0.68123
6326.28188	0.68143
6324.35313	0.68168
6322.42439	0.68127
6320.49565	0.68092
6318.56690	0.68103
6316.63816	0.68040
6314.70941	0.67842
6312.78067	0.67706
6310.85192	0.67781
6308.92318	0.67922
6306.99443	0.68045
6305.06569	0.68201
6303.13695	0.68351
6301.20820	0.68442
6299.27946	0.68397
6297.35071	0.68227
6295.42197	0.68091
6293.49322	0.68030
6291.56448	0.68008
6289.63573	0.68089
6287.70699	0.68236
6285.77824	0.68279
6283.84950	0.68179
6281.92076	0.68016
6279.99201	0.67916
6278.06327	0.67962
6276.13452	0.68045
6274.20578	0.68066
6272.27703	0.68050
6270.34829	0.67992
6268.41954	0.67957
6266.49080	0.68024
6264.56206	0.68106
6262.63331	0.68122
6260.70457	0.68159
6258.77582	0.68245
6256.84708	0.68242
6254.91833	0.68132
6252.98959	0.68098
6251.06084	0.68202
6249.13210	0.68309
6247.20336	0.68380
6245.27461	0.68446
6243.34587	0.68424
6241.41712	0.68313
6239.48838	0.68289
6237.55963	0.68409
6235.63089	0.68508
6233.70214	0.68473
6231.77340	0.68332
6229.84465	0.68205
6227.91591	0.68207
6225.98717	0.68266
6224.05842	0.68298
6222.12968	0.68327
6220.20093	0.68335
6218.27219	0.68317
6216.34344	0.68321
6214.41470	0.68356
6212.48595	0.68360
6210.55721	0.68346
6208.62847	0.68423
6206.69972	0.68542
6204.77098	0.68494
6202.84223	0.68281
6200.91349	0.68134
6198.98474	0.68134
6197.05600	0.68206
6195.12725	0.68335
6193.19851	0.68511
6191.26977	0.68666
6189.34102	0.68651
6187.41228	0.68413
6185.48353	0.68214
6183.55479	0.68283
6181.62604	0.68473
6179.69730	0.68580
6177.76855	0.68595
6175.83981	0.68519
6173.91107	0.68382
6171.98232	0.68304
6170.05358	0.68327
6168.12483	0.68399
6166.19609	0.68420
6164.26734	0.68385
6162.33860	0.68406
6160.40985	0.68474
6158.48111	0.68503
6156.55236	0.68513
6154.62362	0.68569
6152.69488	0.68601
6150.76613	0.68516
6148.83739	0.68437
6146.90864	0.68465
6144.97990	0.68527
6143.05115	0.68562
6141.12241	0.68589
6139.19366	0.68621
6137.26492	0.68570
6135.33618	0.68441
6133.40743	0.68394
6131.47869	0.68453
6129.54994	0.68518
6127.62120	0.68556
6125.69245	0.68588
6123.76371	0.68606
6121.83496	0.68559
6119.90622	0.68529
6117.97748	0.68591
6116.04873	0.68597
6114.11999	0.68545
6112.19124	0.68593
6110.26250	0.68652
6108.33375	0.68598
6106.40501	0.68524
6104.47626	0.68548
6102.54752	0.68685
6100.61878	0.68828
6098.69003	0.68851
6096.76129	0.68753
6094.83254	0.68629
6092.90380	0.68580
6090.97505	0.68588
6089.04631	0.68568
6087.11756	0.68598
6085.18882	0.68688
6083.26007	0.68691
6081.33133	0.68638
6079.40259	0.68605
6077.47384	0.68567
6075.54510	0.68544
6073.61635	0.68566
6071.68761	0.68625
6069.75886	0.68701
6067.83012	0.68761
6065.90137	0.68768
6063.97263	0.68726
6062.04389	0.68725
6060.11514	0.68763
6058.18640	0.68753
6056.25765	0.68752
6054.32891	0.68802
6052.40016	0.68808
6050.47142	0.68744
6048.54267	0.68720
6046.61393	0.68750
6044.68519	0.68760
6042.75644	0.68789
6040.82770	0.68863
6038.89895	0.68921
6036.97021	0.68954
6035.04146	0.68927
6033.11272	0.68863
6031.18397	0.68871
6029.25523	0.68889
6027.32649	0.68813
6025.39774	0.68740
6023.46900	0.68777
6021.54025	0.68846
6019.61151	0.68844
6017.68276	0.68803
6015.75402	0.68797
6013.82527	0.68895
6011.89653	0.69052
6009.96778	0.69123
6008.03904	0.69093
6006.11030	0.69037
6004.18155	0.69009
6002.25281	0.69010
6000.32406	0.69018
5998.39532	0.69065
5996.46657	0.69099
5994.53783	0.69047
5992.60908	0.68966
5990.68034	0.68903
5988.75160	0.68836
5986.82285	0.68785
5984.89411	0.68846
5982.96536	0.68980
5981.03662	0.69039
5979.10787	0.69055
5977.17913	0.69165
5975.25038	0.69310
5973.32164	0.69317
5971.39290	0.69260
5969.46415	0.69278
5967.53541	0.69286
5965.60666	0.69210
5963.67792	0.69099
5961.74917	0.69037
5959.82043	0.69068
5957.89168	0.69132
5955.96294	0.69190
5954.03420	0.69232
5952.10545	0.69217
5950.17671	0.69165
5948.24796	0.69129
5946.31922	0.69109
5944.39047	0.69101
5942.46173	0.69133
5940.53298	0.69181
5938.60424	0.69171
5936.67549	0.69074
5934.74675	0.68925
5932.81801	0.68815
5930.88926	0.68869
5928.96052	0.69072
5927.03177	0.69266
5925.10303	0.69359
5923.17428	0.69398
5921.24554	0.69429
5919.31679	0.69426
5917.38805	0.69380
5915.45931	0.69310
5913.53056	0.69254
5911.60182	0.69220
5909.67307	0.69172
5907.74433	0.69154
5905.81558	0.69221
5903.88684	0.69304
5901.95809	0.69316
5900.02935	0.69265
5898.10061	0.69241
5896.17186	0.69315
5894.24312	0.69414
5892.31437	0.69402
5890.38563	0.69292
5888.45688	0.69243
5886.52814	0.69344
5884.59939	0.69463
5882.67065	0.69456
5880.74190	0.69388
5878.81316	0.69361
5876.88442	0.69363
5874.95567	0.69354
5873.02693	0.69357
5871.09818	0.69384
5869.16944	0.69369
5867.24069	0.69342
5865.31195	0.69391
5863.38320	0.69484
5861.45446	0.69548
5859.52572	0.69562
5857.59697	0.69538
5855.66823	0.69506
5853.73948	0.69492
5851.81074	0.69500
5849.88199	0.69518
5847.95325	0.69551
5846.02450	0.69600
5844.09576	0.69597
5842.16702	0.69517
5840.23827	0.69457
5838.30953	0.69469
5836.38078	0.69521
5834.45204	0.69579
5832.52329	0.69624
5830.59455	0.69655
5828.66580	0.69644
5826.73706	0.69565
5824.80832	0.69507
5822.87957	0.69529
5820.95083	0.69543
5819.02208	0.69495
5817.09334	0.69447
5815.16459	0.69445
5813.23585	0.69530
5811.30710	0.69636
5809.37836	0.69637
5807.44961	0.69580
5805.52087	0.69585
5803.59213	0.69661
5801.66338	0.69715
5799.73464	0.69688
5797.80589	0.69624
5795.87715	0.69540
5793.94840	0.69485
5792.01966	0.69533
5790.09091	0.69608
5788.16217	0.69628
5786.23343	0.69634
5784.30468	0.69648
5782.37594	0.69675
5780.44719	0.69721
5778.51845	0.69712
5776.58970	0.69663
5774.66096	0.69683
5772.73221	0.69747
5770.80347	0.69768
5768.87473	0.69727
5766.94598	0.69673
5765.01724	0.69694
5763.08849	0.69787
5761.15975	0.69844
5759.23100	0.69812
5757.30226	0.69734
5755.37351	0.69704
5753.44477	0.69740
5751.51603	0.69762
5749.58728	0.69765
5747.65854	0.69789
5745.72979	0.69791
5743.80105	0.69770
5741.87230	0.69796
5739.94356	0.69817
5738.01481	0.69800
5736.08607	0.69819
5734.15732	0.69838
5732.22858	0.69781
5730.29984	0.69671
5728.37109	0.69609
5726.44235	0.69661
5724.51360	0.69746
5722.58486	0.69783
5720.65611	0.69783
5718.72737	0.69792
5716.79862	0.69850
5714.86988	0.69898
5712.94114	0.69880
5711.01239	0.69854
5709.08365	0.69898
5707.15490	0.69983
5705.22616	0.69993
5703.29741	0.69939
5701.36867	0.69939
5699.43992	0.69990
5697.51118	0.70022
5695.58244	0.70020
5693.65369	0.70014
5691.72495	0.70081
5689.79620	0.70154
5687.86746	0.70054
5685.93871	0.69854
5684.00997	0.69775
5682.08122	0.69900
5680.15248	0.70088
5678.22374	0.70100
5676.29499	0.69993
5674.36625	0.70024
5672.43750	0.70156
5670.50876	0.70199
5668.58001	0.70192
5666.65127	0.70204
5664.72252	0.70165
5662.79378	0.70085
5660.86503	0.70078
5658.93629	0.70155
5657.00755	0.70205
5655.07880	0.70174
5653.15006	0.70142
5651.22131	0.70154
5649.29257	0.70186
5647.36382	0.70191
5645.43508	0.70153
5643.50633	0.70149
5641.57759	0.70164
5639.64885	0.70127
5637.72010	0.70090
5635.79136	0.70092
5633.86261	0.70119
5631.93387	0.70169
5630.00512	0.70225
5628.07638	0.70325
5626.14763	0.70449
5624.21889	0.70453
5622.29015	0.70322
5620.36140	0.70224
5618.43266	0.70226
5616.50391	0.70212
5614.57517	0.70160
5612.64642	0.70182
5610.71768	0.70252
5608.78893	0.70271
5606.86019	0.70245
5604.93144	0.70216
5603.00270	0.70215
5601.07396	0.70242
5599.14521	0.70263
5597.21647	0.70256
5595.28772	0.70226
5593.35898	0.70241
5591.43023	0.70343
5589.50149	0.70446
5587.57274	0.70462
5585.64400	0.70416
5583.71526	0.70377
5581.78651	0.70373
5579.85777	0.70375
5577.92902	0.70396
5576.00028	0.70453
5574.07153	0.70481
5572.14279	0.70467
5570.21404	0.70441
5568.28530	0.70387
5566.35656	0.70396
5564.42781	0.70504
5562.49907	0.70570
5560.57032	0.70562
5558.64158	0.70519
5556.71283	0.70383
5554.78409	0.70252
5552.85534	0.70315
5550.92660	0.70491
5548.99786	0.70570
5547.06911	0.70532
5545.14037	0.70488
5543.21162	0.70502
5541.28288	0.70540
5539.35413	0.70561
5537.42539	0.70597
5535.49664	0.70656
5533.56790	0.70685
5531.63915	0.70677
5529.71041	0.70656
5527.78167	0.70645
5525.85292	0.70633
5523.92418	0.70588
5521.99543	0.70593
5520.06669	0.70707
5518.13794	0.70813
5516.20920	0.70796
5514.28045	0.70678
5512.35171	0.70575
5510.42297	0.70570
5508.49422	0.70606
5506.56548	0.70594
5504.63673	0.70576
5502.70799	0.70607
5500.77924	0.70636
5498.85050	0.70626
5496.92175	0.70653
5494.99301	0.70769
5493.06427	0.70813
5491.13552	0.70680
5489.20678	0.70581
5487.27803	0.70629
5485.34929	0.70675
5483.42054	0.70654
5481.49180	0.70674
5479.56305	0.70768
5477.63431	0.70841
5475.70557	0.70842
5473.77682	0.70793
5471.84808	0.70744
5469.91933	0.70758
5467.99059	0.70834
5466.06184	0.70893
5464.13310	0.70892
5462.20435	0.70861
5460.27561	0.70842
5458.34686	0.70848
5456.41812	0.70870
5454.48938	0.70874
5452.56063	0.70848
5450.63189	0.70825
5448.70314	0.70813
5446.77440	0.70804
5444.84565	0.70813
5442.91691	0.70815
5440.98816	0.70791
5439.05942	0.70806
5437.13068	0.70870
5435.20193	0.70878
5433.27319	0.70820
5431.34444	0.70821
5429.41570	0.70876
5427.48695	0.70889
5425.55821	0.70850
5423.62946	0.70793
5421.70072	0.70787
5419.77198	0.70894
5417.84323	0.71033
5415.91449	0.71102
5413.98574	0.71112
5412.05700	0.71121
5410.12825	0.71117
5408.19951	0.71065
5406.27076	0.71007
5404.34202	0.70998
5402.41328	0.71020
5400.48453	0.71027
5398.55579	0.71030
5396.62704	0.71076
5394.69830	0.71119
5392.76955	0.71067
5390.84081	0.71025
5388.91206	0.71082
5386.98332	0.71152
5385.05457	0.71208
5383.12583	0.71290
5381.19709	0.71312
5379.26834	0.71258
5377.33960	0.71247
5375.41085	0.71256
5373.48211	0.71154
5371.55336	0.71007
5369.62462	0.70930
5367.69587	0.70960
5365.76713	0.71079
5363.83839	0.71200
5361.90964	0.71237
5359.98090	0.71215
5358.05215	0.71223
5356.12341	0.71289
5354.19466	0.71354
5352.26592	0.71371
5350.33717	0.71343
5348.40843	0.71298
5346.47969	0.71298
5344.55094	0.71337
5342.62220	0.71365
5340.69345	0.71427
5338.76471	0.71502
5336.83596	0.71481
5334.90722	0.71402
5332.97847	0.71366
5331.04973	0.71385
5329.12099	0.71367
5327.19224	0.71266
5325.26350	0.71180
5323.33475	0.71160
5321.40601	0.71183
5319.47726	0.71262
5317.54852	0.71345
5315.61977	0.71348
5313.69103	0.71329
5311.76228	0.71362
5309.83354	0.71398
5307.90480	0.71398
5305.97605	0.71406
5304.04731	0.71433
5302.11856	0.71420
5300.18982	0.71372
5298.26107	0.71361
5296.33233	0.71408
5294.40358	0.71484
5292.47484	0.71545
5290.54610	0.71541
5288.61735	0.71488
5286.68861	0.71468
5284.75986	0.71475
5282.83112	0.71478
5280.90237	0.71489
5278.97363	0.71499
5277.04488	0.71527
5275.11614	0.71559
5273.18740	0.71538
5271.25865	0.71487
5269.32991	0.71443
5267.40116	0.71440
5265.47242	0.71488
5263.54367	0.71512
5261.61493	0.71506
5259.68618	0.71517
5257.75744	0.71545
5255.82869	0.71562
5253.89995	0.71549
5251.97121	0.71537
5250.04246	0.71554
5248.11372	0.71611
5246.18497	0.71693
5244.25623	0.71705
5242.32748	0.71642
5240.39874	0.71632
5238.46999	0.71684
5236.54125	0.71695
5234.61251	0.71680
5232.68376	0.71689
5230.75502	0.71680
5228.82627	0.71679
5226.89753	0.71747
5224.96878	0.71789
5223.04004	0.71742
5221.11129	0.71682
5219.18255	0.71631
5217.25381	0.71603
5215.32506	0.71612
5213.39632	0.71620
5211.46757	0.71642
5209.53883	0.71705
5207.61008	0.71761
5205.68134	0.71749
5203.75259	0.71678
5201.82385	0.71633
5199.89511	0.71686
5197.96636	0.71805
5196.03762	0.71879
5194.10887	0.71875
5192.18013	0.71849
5190.25138	0.71834
5188.32264	0.71830
5186.39389	0.71828
5184.46515	0.71814
5182.53640	0.71801
5180.60766	0.71814
5178.67892	0.71861
5176.75017	0.71936
5174.82143	0.71981
5172.89268	0.71949
5170.96394	0.71891
5169.03519	0.71888
5167.10645	0.71936
5165.17770	0.71956
5163.24896	0.71932
5161.32022	0.71916
5159.39147	0.71909
5157.46273	0.71924
5155.53398	0.71995
5153.60524	0.72076
5151.67649	0.72098
5149.74775	0.72041
5147.81900	0.71973
5145.89026	0.71959
5143.96152	0.71954
5142.03277	0.71909
5140.10403	0.71864
5138.17528	0.71872
5136.24654	0.71895
5134.31779	0.71893
5132.38905	0.71920
5130.46030	0.71984
5128.53156	0.72040
5126.60282	0.72087
5124.67407	0.72093
5122.74533	0.72040
5120.81658	0.71982
5118.88784	0.71946
5116.95909	0.71945
5115.03035	0.71983
5113.10160	0.72030
5111.17286	0.72070
5109.24411	0.72106
5107.31537	0.72133
5105.38663	0.72149
5103.45788	0.72144
5101.52914	0.72131
5099.60039	0.72121
5097.67165	0.72104
5095.74290	0.72108
5093.81416	0.72158
5091.88541	0.72209
5089.95667	0.72215
5088.02793	0.72184
5086.09918	0.72149
5084.17044	0.72151
5082.24169	0.72193
5080.31295	0.72207
5078.38420	0.72157
5076.45546	0.72107
5074.52671	0.72132
5072.59797	0.72199
5070.66923	0.72228
5068.74048	0.72200
5066.81174	0.72176
5064.88299	0.72206
5062.95425	0.72237
5061.02550	0.72234
5059.09676	0.72252
5057.16801	0.72298
5055.23927	0.72323
5053.31053	0.72312
5051.38178	0.72292
5049.45304	0.72291
5047.52429	0.72306
5045.59555	0.72302
5043.66680	0.72299
5041.73806	0.72323
5039.80931	0.72331
5037.88057	0.72317
5035.95182	0.72316
5034.02308	0.72323
5032.09434	0.72335
5030.16559	0.72364
5028.23685	0.72393
5026.30810	0.72406
5024.37936	0.72433
5022.45061	0.72489
5020.52187	0.72505
5018.59312	0.72447
5016.66438	0.72376
5014.73564	0.72336
5012.80689	0.72336
5010.87815	0.72379
5008.94940	0.72416
5007.02066	0.72422
5005.09191	0.72424
5003.16317	0.72412
5001.23442	0.72411
4999.30568	0.72476
4997.37694	0.72536
4995.44819	0.72517
4993.51945	0.72476
4991.59070	0.72485
4989.66196	0.72525
4987.73321	0.72545
4985.80447	0.72563
4983.87572	0.72588
4981.94698	0.72598
4980.01824	0.72597
4978.08949	0.72576
4976.16075	0.72546
4974.23200	0.72544
4972.30326	0.72554
4970.37451	0.72536
4968.44577	0.72494
4966.51702	0.72481
4964.58828	0.72513
4962.65953	0.72549
4960.73079	0.72590
4958.80205	0.72644
4956.87330	0.72661
4954.94456	0.72628
4953.01581	0.72580
4951.08707	0.72566
4949.15832	0.72606
4947.22958	0.72663
4945.30083	0.72709
4943.37209	0.72729
4941.44335	0.72724
4939.51460	0.72721
4937.58586	0.72746
4935.65711	0.72793
4933.72837	0.72841
4931.79962	0.72878
4929.87088	0.72882
4927.94213	0.72834
4926.01339	0.72801
4924.08465	0.72842
4922.15590	0.72891
4920.22716	0.72873
4918.29841	0.72840
4916.36967	0.72863
4914.44092	0.72895
4912.51218	0.72878
4910.58343	0.72832
4908.65469	0.72810
4906.72594	0.72843
4904.79720	0.72900
4902.86846	0.72909
4900.93971	0.72859
4899.01097	0.72839
4897.08222	0.72901
4895.15348	0.72971
4893.22473	0.72974
4891.29599	0.72935
4889.36724	0.72919
4887.43850	0.72943
4885.50976	0.72982
4883.58101	0.73011
4881.65227	0.73016
4879.72352	0.72997
4877.79478	0.73002
4875.86603	0.73040
4873.93729	0.73064
4872.00854	0.73070
4870.07980	0.73085
4868.15106	0.73092
4866.22231	0.73085
4864.29357	0.73081
4862.36482	0.73095
4860.43608	0.73098
4858.50733	0.73035
4856.57859	0.72954
4854.64984	0.72959
4852.72110	0.73053
4850.79236	0.73159
4848.86361	0.73206
4846.93487	0.73196
4845.00612	0.73188
4843.07738	0.73190
4841.14863	0.73165
4839.21989	0.73119
4837.29114	0.73078
4835.36240	0.73049
4833.43365	0.73079
4831.50491	0.73176
4829.57617	0.73251
4827.64742	0.73250
4825.71868	0.73218
4823.78993	0.73220
4821.86119	0.73264
4819.93244	0.73285
4818.00370	0.73244
4816.07495	0.73206
4814.14621	0.73224
4812.21747	0.73268
4810.28872	0.73310
4808.35998	0.73327
4806.43123	0.73317
4804.50249	0.73328
4802.57374	0.73391
4800.64500	0.73452
4798.71625	0.73433
4796.78751	0.73367
4794.85877	0.73343
4792.93002	0.73352
4791.00128	0.73364
4789.07253	0.73379
4787.14379	0.73367
4785.21504	0.73338
4783.28630	0.73326
4781.35755	0.73319
4779.42881	0.73332
4777.50007	0.73373
4775.57132	0.73404
4773.64258	0.73432
4771.71383	0.73482
4769.78509	0.73531
4767.85634	0.73546
4765.92760	0.73527
4763.99885	0.73494
4762.07011	0.73454
4760.14136	0.73442
4758.21262	0.73488
4756.28388	0.73534
4754.35513	0.73518
4752.42639	0.73470
4750.49764	0.73456
4748.56890	0.73488
4746.64015	0.73539
4744.71141	0.73566
4742.78266	0.73556
4740.85392	0.73561
4738.92518	0.73611
4736.99643	0.73662
4735.06769	0.73686
4733.13894	0.73675
4731.21020	0.73634
4729.28145	0.73614
4727.35271	0.73603
4725.42396	0.73554
4723.49522	0.73531
4721.56648	0.73586
4719.63773	0.73659
4717.70899	0.73682
4715.78024	0.73658
4713.85150	0.73630
4711.92275	0.73628
4709.99401	0.73665
4708.06526	0.73708
4706.13652	0.73709
4704.20778	0.73668
4702.27903	0.73652
4700.35029	0.73693
4698.42154	0.73736
4696.49280	0.73740
4694.56405	0.73746
4692.63531	0.73781
4690.70656	0.73799
4688.77782	0.73775
4686.84907	0.73771
4684.92033	0.73816
4682.99159	0.73847
4681.06284	0.73841
4679.13410	0.73831
4677.20535	0.73839
4675.27661	0.73873
4673.34786	0.73911
4671.41912	0.73917
4669.49037	0.73901
4667.56163	0.73889
4665.63289	0.73896
4663.70414	0.73925
4661.77540	0.73945
4659.84665	0.73939
4657.91791	0.73926
4655.98916	0.73918
4654.06042	0.73939
4652.13167	0.73997
4650.20293	0.74041
4648.27419	0.73996
4646.34544	0.73883
4644.41670	0.73817
4642.48795	0.73856
4640.55921	0.73920
4638.63046	0.73940
4636.70172	0.73954
4634.77297	0.73978
4632.84423	0.73995
4630.91549	0.74033
4628.98674	0.74079
4627.05800	0.74074
4625.12925	0.74044
4623.20051	0.74046
4621.27176	0.74074
4619.34302	0.74087
4617.41427	0.74069
4615.48553	0.74066
4613.55678	0.74104
4611.62804	0.74128
4609.69930	0.74099
4607.77055	0.74084
4605.84181	0.74138
4603.91306	0.74180
4601.98432	0.74152
4600.05557	0.74129
4598.12683	0.74173
4596.19808	0.74232
4594.26934	0.74262
4592.34060	0.74265
4590.41185	0.74225
4588.48311	0.74169
4586.55436	0.74182
4584.62562	0.74266
4582.69687	0.74333
4580.76813	0.74343
4578.83938	0.74317
4576.91064	0.74278
4574.98190	0.74252
4573.05315	0.74237
4571.12441	0.74228
4569.19566	0.74253
4567.26692	0.74312
4565.33817	0.74340
4563.40943	0.74328
4561.48068	0.74345
4559.55194	0.74396
4557.62319	0.74414
4555.69445	0.74396
4553.76571	0.74375
4551.83696	0.74357
4549.90822	0.74374
4547.97947	0.74430
4546.05073	0.74464
4544.12198	0.74460
4542.19324	0.74450
4540.26449	0.74437
4538.33575	0.74418
4536.40701	0.74416
4534.47826	0.74425
4532.54952	0.74431
4530.62077	0.74461
4528.69203	0.74499
4526.76328	0.74514
4524.83454	0.74528
4522.90579	0.74534
4520.97705	0.74525
4519.04831	0.74529
4517.11956	0.74533
4515.19082	0.74520
4513.26207	0.74510
4511.33333	0.74519
4509.40458	0.74529
4507.47584	0.74533
4505.54709	0.74557
4503.61835	0.74586
4501.68961	0.74598
4499.76086	0.74616
4497.83212	0.74645
4495.90337	0.74667
4493.97463	0.74693
4492.04588	0.74718
4490.11714	0.74705
4488.18839	0.74674
4486.25965	0.74681
4484.33090	0.74723
4482.40216	0.74750
4480.47342	0.74745
4478.54467	0.74744
4476.61593	0.74730
4474.68718	0.74680
4472.75844	0.74672
4470.82969	0.74733
4468.90095	0.74778
4466.97220	0.74775
4465.04346	0.74759
4463.11472	0.74754
4461.18597	0.74772
4459.25723	0.74796
4457.32848	0.74804
4455.39974	0.74819
4453.47099	0.74856
4451.54225	0.74902
4449.61350	0.74925
4447.68476	0.74911
4445.75602	0.74875
4443.82727	0.74844
4441.89853	0.74853
4439.96978	0.74899
4438.04104	0.74939
4436.11229	0.74971
4434.18355	0.75002
4432.25480	0.74995
4430.32606	0.74951
4428.39732	0.74930
4426.46857	0.74935
4424.53983	0.74939
4422.61108	0.74953
4420.68234	0.74977
4418.75359	0.75000
4416.82485	0.75021
4414.89610	0.75033
4412.96736	0.75027
4411.03861	0.75023
4409.10987	0.75041
4407.18113	0.75075
4405.25238	0.75094
4403.32364	0.75061
4401.39489	0.75007
4399.46615	0.75005
4397.53740	0.75056
4395.60866	0.75106
4393.67991	0.75124
4391.75117	0.75119
4389.82243	0.75123
4387.89368	0.75150
4385.96494	0.75174
4384.03619	0.75168
4382.10745	0.75157
4380.17870	0.75181
4378.24996	0.75232
4376.32121	0.75254
4374.39247	0.75226
4372.46373	0.75178
4370.53498	0.75160
4368.60624	0.75182
4366.67749	0.75197
4364.74875	0.75202
4362.82000	0.75224
4360.89126	0.75245
4358.96251	0.75266
4357.03377	0.75306
4355.10503	0.75324
4353.17628	0.75311
4351.24754	0.75317
4349.31879	0.75334
4347.39005	0.75328
4345.46130	0.75329
4343.53256	0.75352
4341.60381	0.75379
4339.67507	0.75402
4337.74632	0.75405
4335.81758	0.75386
4333.88884	0.75367
4331.96009	0.75358
4330.03135	0.75378
4328.10260	0.75426
4326.17386	0.75441
4324.24511	0.75402
4322.31637	0.75379
4320.38762	0.75398
4318.45888	0.75419
4316.53014	0.75440
4314.60139	0.75475
4312.67265	0.75488
4310.74390	0.75472
4308.81516	0.75466
4306.88641	0.75466
4304.95767	0.75457
4303.02892	0.75464
4301.10018	0.75493
4299.17144	0.75533
4297.24269	0.75578
4295.31395	0.75612
4293.38520	0.75618
4291.45646	0.75604
4289.52771	0.75598
4287.59897	0.75609
4285.67022	0.75615
4283.74148	0.75607
4281.81273	0.75599
4279.88399	0.75616
4277.95525	0.75655
4276.02650	0.75693
4274.09776	0.75740
4272.16901	0.75784
4270.24027	0.75785
4268.31152	0.75763
4266.38278	0.75743
4264.45403	0.75722
4262.52529	0.75718
4260.59655	0.75733
4258.66780	0.75750
4256.73906	0.75756
4254.81031	0.75746
4252.88157	0.75738
4250.95282	0.75759
4249.02408	0.75803
4247.09533	0.75823
4245.16659	0.75814
4243.23785	0.75816
4241.30910	0.75828
4239.38036	0.75841
4237.45161	0.75859
4235.52287	0.75873
4233.59412	0.75879
4231.66538	0.75875
4229.73663	0.75867
4227.80789	0.75893
4225.87915	0.75953
4223.95040	0.75985
4222.02166	0.75970
4220.09291	0.75951
4218.16417	0.75940
4216.23542	0.75924
4214.30668	0.75930
4212.37793	0.75963
4210.44919	0.76007
4208.52044	0.76050
4206.59170	0.76065
4204.66296	0.76049
4202.73421	0.76024
4200.80547	0.76017
4198.87672	0.76031
4196.94798	0.76037
4195.01923	0.76030
4193.09049	0.76038
4191.16174	0.76047
4189.23300	0.76045
4187.30426	0.76054
4185.37551	0.76089
4183.44677	0.76126
4181.51802	0.76135
4179.58928	0.76126
4177.66053	0.76128
4175.73179	0.76132
4173.80304	0.76133
4171.87430	0.76145
4169.94556	0.76168
4168.01681	0.76200
4166.08807	0.76224
4164.15932	0.76217
4162.23058	0.76200
4160.30183	0.76197
4158.37309	0.76196
4156.44434	0.76194
4154.51560	0.76201
4152.58686	0.76228
4150.65811	0.76278
4148.72937	0.76329
4146.80062	0.76336
4144.87188	0.76302
4142.94313	0.76285
4141.01439	0.76300
4139.08564	0.76307
4137.15690	0.76306
4135.22815	0.76329
4133.29941	0.76353
4131.37067	0.76357
4129.44192	0.76373
4127.51318	0.76404
4125.58443	0.76417
4123.65569	0.76434
4121.72694	0.76481
4119.79820	0.76533
4117.86945	0.76548
4115.94071	0.76516
4114.01197	0.76474
4112.08322	0.76468
4110.15448	0.76503
4108.22573	0.76558
4106.29699	0.76608
4104.36824	0.76625
4102.43950	0.76597
4100.51075	0.76561
4098.58201	0.76556
4096.65327	0.76574
4094.72452	0.76594
4092.79578	0.76602
4090.86703	0.76605
4088.93829	0.76617
4087.00954	0.76616
4085.08080	0.76597
4083.15205	0.76595
4081.22331	0.76624
4079.29457	0.76663
4077.36582	0.76696
4075.43708	0.76717
4073.50833	0.76724
4071.57959	0.76727
4069.65084	0.76724
4067.72210	0.76708
4065.79335	0.76701
4063.86461	0.76712
4061.93586	0.76708
4060.00712	0.76693
4058.07838	0.76703
4056.14963	0.76729
4054.22089	0.76738
4052.29214	0.76742
4050.36340	0.76766
4048.43465	0.76810
4046.50591	0.76844
4044.57716	0.76841
4042.64842	0.76817
4040.71968	0.76813
4038.79093	0.76833
4036.86219	0.76858
4034.93344	0.76876
4033.00470	0.76884
4031.07595	0.76893
4029.14721	0.76908
4027.21846	0.76927
4025.28972	0.76949
4023.36098	0.76965
4021.43223	0.76961
4019.50349	0.76932
4017.57474	0.76909
4015.64600	0.76924
4013.71725	0.76961
4011.78851	0.77000
4009.85976	0.77029
4007.93102	0.77026
4006.00228	0.77000
4004.07353	0.77007
4002.14479	0.77054
4000.21604	0.77084
3998.28730	0.77094
3996.35855	0.77112
3994.42981	0.77124
3992.50106	0.77120
3990.57232	0.77110
3988.64357	0.77102
3986.71483	0.77119
3984.78609	0.77163
3982.85734	0.77190
3980.92860	0.77187
3978.99985	0.77192
3977.07111	0.77206
3975.14236	0.77211
3973.21362	0.77215
3971.28487	0.77224
3969.35613	0.77234
3967.42739	0.77249
3965.49864	0.77277
3963.56990	0.77306
3961.64115	0.77320
3959.71241	0.77324
3957.78366	0.77329
3955.85492	0.77341
3953.92617	0.77360
3951.99743	0.77393
3950.06869	0.77437
3948.13994	0.77459
3946.21120	0.77481
3944.28245	0.77531
3942.35371	0.77520
3940.42496	0.77435
3938.49622	0.77387
3936.56747	0.77409
3934.63873	0.77470
3932.70998	0.77530
3930.78124	0.77552
3928.85250	0.77567
3926.92375	0.77601
3924.99501	0.77605
3923.06626	0.77576
3921.13752	0.77585
3919.20877	0.77644
3917.28003	0.77673
3915.35128	0.77631
3913.42254	0.77573
3911.49380	0.77538
3909.56505	0.77559
3907.63631	0.77679
3905.70756	0.77865
3903.77882	0.77996
3901.85007	0.78002
3899.92133	0.77916
3897.99258	0.77800
3896.06384	0.77755
3894.13510	0.77814
3892.20635	0.77874
3890.27761	0.77843
3888.34886	0.77827
3886.42012	0.77868
3884.49137	0.77914
3882.56263	0.77961
3880.63388	0.77972
3878.70514	0.77924
3876.77640	0.77915
3874.84765	0.77946
3872.91891	0.77993
3870.99016	0.78069
3869.06142	0.78099
3867.13267	0.78090
3865.20393	0.78090
3863.27518	0.78035
3861.34644	0.77962
3859.41769	0.77966
3857.48895	0.78070
3855.56021	0.78269
3853.63146	0.78407
3851.70272	0.78240
3849.77397	0.78036
3847.84523	0.77946
3845.91648	0.77971
3843.98774	0.78073
3842.05899	0.78218
3840.13025	0.78371
3838.20151	0.78422
3836.27276	0.78363
3834.34402	0.78303
3832.41527	0.78236
3830.48653	0.78173
3828.55778	0.78159
3826.62904	0.78158
3824.70029	0.78168
3822.77155	0.78260
3820.84281	0.78359
3818.91406	0.78354
3816.98532	0.78333
3815.05657	0.78266
3813.12783	0.78168
3811.19908	0.78153
3809.27034	0.78255
3807.34159	0.78373
3805.41285	0.78396
3803.48411	0.78419
3801.55536	0.78474
3799.62662	0.78467
3797.69787	0.78406
3795.76913	0.78300
3793.84038	0.78208
3791.91164	0.78187
3789.98289	0.78217
3788.05415	0.78273
3786.12540	0.78341
3784.19666	0.78367
3782.26792	0.78361
3780.33917	0.78379
3778.41043	0.78378
3776.48168	0.78343
3774.55294	0.78346
3772.62419	0.78418
3770.69545	0.78515
3768.76670	0.78554
3766.83796	0.78543
3764.90922	0.78516
3762.98047	0.78517
3761.05173	0.78597
3759.12298	0.78685
3757.19424	0.78704
3755.26549	0.78741
3753.33675	0.78857
3751.40800	0.78994
3749.47926	0.79021
3747.55052	0.79005
3745.62177	0.79031
3743.69303	0.79077
3741.76428	0.79147
3739.83554	0.79293
3737.90679	0.79542
3735.97805	0.79788
3734.04930	0.79803
3732.12056	0.79692
3730.19182	0.79662
3728.26307	0.79717
3726.33433	0.79782
3724.40558	0.79773
3722.47684	0.79661
3720.54809	0.79463
3718.61935	0.79240
3716.69060	0.79103
3714.76186	0.79141
3712.83311	0.79369
3710.90437	0.79588
3708.97563	0.79577
3707.04688	0.79485
3705.11814	0.79456
3703.18939	0.79492
3701.26065	0.79479
3699.33190	0.79411
3697.40316	0.79386
3695.47441	0.79418
3693.54567	0.79492
3691.61693	0.79556
3689.68818	0.79489
3687.75944	0.79334
3685.83069	0.79224
3683.90195	0.79154
3681.97320	0.79136
3680.04446	0.79198
3678.11571	0.79340
3676.18697	0.79486
3674.25823	0.79461
3672.32948	0.79398
3670.40074	0.79351
3668.47199	0.79201
3666.54325	0.79063
3664.61450	0.79020
3662.68576	0.79034
3660.75701	0.79071
3658.82827	0.79133
3656.89953	0.79191
3654.97078	0.79224
3653.04204	0.79311
3651.11329	0.79505
3649.18455	0.79615
3647.25580	0.79472
3645.32706	0.79337
3643.39831	0.79306
3641.46957	0.79340
3639.54082	0.79386
3637.61208	0.79445
3635.68334	0.79567
3633.75459	0.79745
3631.82585	0.79937
3629.89710	0.80127
3627.96836	0.80142
3626.03961	0.79990
3624.11087	0.79882
3622.18212	0.79865
3620.25338	0.79889
3618.32464	0.79863
3616.39589	0.79783
3614.46715	0.79687
3612.53840	0.79625
3610.60966	0.79687
3608.68091	0.79826
3606.75217	0.79863
3604.82342	0.79833
3602.89468	0.79870
3600.96594	0.79943
3599.03719	0.79967
3597.10845	0.79973
3595.17970	0.79982
3593.25096	0.79943
3591.32221	0.79900
3589.39347	0.79927
3587.46472	0.79925
3585.53598	0.79797
3583.60723	0.79680
3581.67849	0.79625
3579.74975	0.79590
3577.82100	0.79562
3575.89226	0.79549
3573.96351	0.79544
3572.03477	0.79578
3570.10602	0.79695
3568.17728	0.79855
3566.24853	0.79867
3564.31979	0.79753
3562.39105	0.79697
3560.46230	0.79680
3558.53356	0.79635
3556.60481	0.79609
3554.67607	0.79642
3552.74732	0.79670
3550.81858	0.79649
3548.88983	0.79654
3546.96109	0.79698
3545.03235	0.79700
3543.10360	0.79659
3541.17486	0.79638
3539.24611	0.79648
3537.31737	0.79674
3535.38862	0.79685
3533.45988	0.79669
3531.53113	0.79661
3529.60239	0.79673
3527.67365	0.79682
3525.74490	0.79699
3523.81616	0.79709
3521.88741	0.79690
3519.95867	0.79668
3518.02992	0.79658
3516.10118	0.79649
3514.17243	0.79655
3512.24369	0.79679
3510.31494	0.79686
3508.38620	0.79665
3506.45746	0.79674
3504.52871	0.79736
3502.59997	0.79782
3500.67122	0.79768
3498.74248	0.79730
3496.81373	0.79696
3494.88499	0.79681
3492.95624	0.79696
3491.02750	0.79748
3489.09876	0.79808
3487.17001	0.79812
3485.24127	0.79777
3483.31252	0.79774
3481.38378	0.79795
3479.45503	0.79793
3477.52629	0.79774
3475.59754	0.79766
3473.66880	0.79770
3471.74006	0.79768
3469.81131	0.79736
3467.88257	0.79714
3465.95382	0.79749
3464.02508	0.79800
3462.09633	0.79815
3460.16759	0.79810
3458.23884	0.79819
3456.31010	0.79839
3454.38136	0.79848
3452.45261	0.79852
3450.52387	0.79881
3448.59512	0.79919
3446.66638	0.79923
3444.73763	0.79899
3442.80889	0.79882
3440.88014	0.79874
3438.95140	0.79858
3437.02265	0.79848
3435.09391	0.79874
3433.16517	0.79920
3431.23642	0.79932
3429.30768	0.79910
3427.37893	0.79898
3425.45019	0.79901
3423.52144	0.79909
3421.59270	0.79922
3419.66395	0.79929
3417.73521	0.79926
3415.80647	0.79925
3413.87772	0.79941
3411.94898	0.79982
3410.02023	0.80007
3408.09149	0.79992
3406.16274	0.79994
3404.23400	0.80023
3402.30525	0.80038
3400.37651	0.80032
3398.44777	0.80023
3396.51902	0.80017
3394.59028	0.80014
3392.66153	0.79998
3390.73279	0.79978
3388.80404	0.79989
3386.87530	0.80033
3384.94655	0.80071
3383.01781	0.80068
3381.08907	0.80048
3379.16032	0.80053
3377.23158	0.80074
3375.30283	0.80091
3373.37409	0.80111
3371.44534	0.80136
3369.51660	0.80150
3367.58785	0.80159
3365.65911	0.80165
3363.73036	0.80150
3361.80162	0.80131
3359.87288	0.80137
3357.94413	0.80155
3356.01539	0.80166
3354.08664	0.80173
3352.15790	0.80167
3350.22915	0.80162
3348.30041	0.80179
3346.37166	0.80201
3344.44292	0.80214
3342.51418	0.80223
3340.58543	0.80231
3338.65669	0.80247
3336.72794	0.80258
3334.79920	0.80254
3332.87045	0.80256
3330.94171	0.80261
3329.01296	0.80252
3327.08422	0.80242
3325.15548	0.80252
3323.22673	0.80274
3321.29799	0.80296
3319.36924	0.80317
3317.44050	0.80325
3315.51175	0.80316
3313.58301	0.80308
3311.65426	0.80309
3309.72552	0.80325
3307.79678	0.80350
3305.86803	0.80360
3303.93929	0.80360
3302.01054	0.80374
3300.08180	0.80395
3298.15305	0.80398
3296.22431	0.80399
3294.29556	0.80420
3292.36682	0.80437
3290.43807	0.80435
3288.50933	0.80448
3286.58059	0.80482
3284.65184	0.80509
3282.72310	0.80523
3280.79435	0.80524
3278.86561	0.80519
3276.93686	0.80525
3275.00812	0.80539
3273.07937	0.80546
3271.15063	0.80539
3269.22189	0.80532
3267.29314	0.80546
3265.36440	0.80577
3263.43565	0.80608
3261.50691	0.80632
3259.57816	0.80641
3257.64942	0.80640
3255.72067	0.80630
3253.79193	0.80621
3251.86319	0.80633
3249.93444	0.80656
3248.00570	0.80660
3246.07695	0.80658
3244.14821	0.80679
3242.21946	0.80715
3240.29072	0.80727
3238.36197	0.80716
3236.43323	0.80714
3234.50448	0.80738
3232.57574	0.80773
3230.64700	0.80794
3228.71825	0.80789
3226.78951	0.80782
3224.86076	0.80804
3222.93202	0.80838
3221.00327	0.80850
3219.07453	0.80840
3217.14578	0.80833
3215.21704	0.80850
3213.28830	0.80879
3211.35955	0.80883
3209.43081	0.80866
3207.50206	0.80858
3205.57332	0.80866
3203.64457	0.80874
3201.71583	0.80881
3199.78708	0.80902
3197.85834	0.80941
3195.92960	0.80980
3194.00085	0.81015
3192.07211	0.81043
3190.14336	0.81057
3188.21462	0.81060
3186.28587	0.81048
3184.35713	0.81024
3182.42838	0.81014
3180.49964	0.81032
3178.57090	0.81052
3176.64215	0.81060
3174.71341	0.81068
3172.78466	0.81090
3170.85592	0.81128
3168.92717	0.81165
3166.99843	0.81187
3165.06968	0.81194
3163.14094	0.81187
3161.21219	0.81175
3159.28345	0.81175
3157.35471	0.81188
3155.42596	0.81200
3153.49722	0.81206
3151.56847	0.81209
3149.63973	0.81207
3147.71098	0.81210
3145.78224	0.81240
3143.85349	0.81290
3141.92475	0.81324
[truncated: 1,370 more rows]
