# Supplementary material for: Ultrathin 2 nm gold as impedance-matched absorber for infrared light
Source: Nat Commun. 2020 May 1;11:2161. doi: 10.1038/s41467-020-15762-3 (PMC7195431; doi:10.1038/s41467-020-15762-3)
Supplement: Supplementary file 3 — Source Data [file 41467_2020_15762_MOESM3_ESM.zip › SOURCE DATA/Fig.4 -Thinfilm optical measurements and dataprocessing/1,5-Au-Cu-#1.-TRA.dpt]

6997.48496	0.60474
6995.55621	0.60712
6993.62747	0.60912
6991.69872	0.60837
6989.76998	0.60720
6987.84123	0.60872
6985.91249	0.61053
6983.98374	0.61010
6982.05500	0.60884
6980.12626	0.60785
6978.19751	0.60733
6976.26877	0.60744
6974.34002	0.60732
6972.41128	0.60642
6970.48253	0.60502
6968.55379	0.60439
6966.62504	0.60569
6964.69630	0.60753
6962.76756	0.60894
6960.83881	0.61066
6958.91007	0.61109
6956.98132	0.60922
6955.05258	0.60830
6953.12383	0.60963
6951.19509	0.61068
6949.26634	0.61055
6947.33760	0.60930
6945.40886	0.60800
6943.48011	0.60871
6941.55137	0.61008
6939.62262	0.61096
6937.69388	0.61222
6935.76513	0.61264
6933.83639	0.61143
6931.90764	0.60920
6929.97890	0.60661
6928.05015	0.60554
6926.12141	0.60767
6924.19267	0.61117
6922.26392	0.61093
6920.33518	0.60686
6918.40643	0.60448
6916.47769	0.60526
6914.54894	0.60769
6912.62020	0.61069
6910.69145	0.61075
6908.76271	0.60742
6906.83397	0.60525
6904.90522	0.60462
6902.97648	0.60408
6901.04773	0.60524
6899.11899	0.60688
6897.19024	0.60691
6895.26150	0.60643
6893.33275	0.60549
6891.40401	0.60404
6889.47527	0.60323
6887.54652	0.60297
6885.61778	0.60387
6883.68903	0.60708
6881.76029	0.61052
6879.83154	0.61161
6877.90280	0.61124
6875.97405	0.61057
6874.04531	0.60870
6872.11657	0.60587
6870.18782	0.60453
6868.25908	0.60578
6866.33033	0.60823
6864.40159	0.61020
6862.47284	0.61045
6860.54410	0.60844
6858.61535	0.60559
6856.68661	0.60505
6854.75786	0.60723
6852.82912	0.60975
6850.90038	0.61259
6848.97163	0.61432
6847.04289	0.61104
6845.11414	0.60651
6843.18540	0.60801
6841.25665	0.61188
6839.32791	0.61061
6837.39916	0.60716
6835.47042	0.60709
6833.54168	0.60899
6831.61293	0.61008
6829.68419	0.61012
6827.75544	0.60961
6825.82670	0.60854
6823.89795	0.60795
6821.96921	0.60866
6820.04046	0.60901
6818.11172	0.60831
6816.18298	0.60742
6814.25423	0.60645
6812.32549	0.60666
6810.39674	0.60890
6808.46800	0.61050
6806.53925	0.61008
6804.61051	0.61012
6802.68176	0.61038
6800.75302	0.60890
6798.82428	0.60757
6796.89553	0.60778
6794.96679	0.60805
6793.03804	0.60794
6791.10930	0.60835
6789.18055	0.60894
6787.25181	0.60906
6785.32306	0.60890
6783.39432	0.60907
6781.46557	0.60974
6779.53683	0.60894
6777.60809	0.60662
6775.67934	0.60575
6773.75060	0.60594
6771.82185	0.60556
6769.89311	0.60568
6767.96436	0.60729
6766.03562	0.60908
6764.10687	0.60898
6762.17813	0.60782
6760.24939	0.60782
6758.32064	0.60788
6756.39190	0.60646
6754.46315	0.60557
6752.53441	0.60599
6750.60566	0.60568
6748.67692	0.60562
6746.74817	0.60765
6744.81943	0.60925
6742.89069	0.60905
6740.96194	0.60852
6739.03320	0.60737
6737.10445	0.60604
6735.17571	0.60617
6733.24696	0.60758
6731.31822	0.60854
6729.38947	0.60802
6727.46073	0.60699
6725.53199	0.60656
6723.60324	0.60757
6721.67450	0.60965
6719.74575	0.61001
6717.81701	0.60839
6715.88826	0.60780
6713.95952	0.60867
6712.03077	0.60893
6710.10203	0.60849
6708.17328	0.60883
6706.24454	0.60998
6704.31580	0.61061
6702.38705	0.61007
6700.45831	0.60973
6698.52956	0.60965
6696.60082	0.60796
6694.67207	0.60625
6692.74333	0.60707
6690.81458	0.60907
6688.88584	0.60906
6686.95710	0.60621
6685.02835	0.60336
6683.09961	0.60305
6681.17086	0.60430
6679.24212	0.60467
6677.31337	0.60416
6675.38463	0.60456
6673.45588	0.60641
6671.52714	0.60914
6669.59840	0.61049
6667.66965	0.60875
6665.74091	0.60728
6663.81216	0.60893
6661.88342	0.61023
6659.95467	0.60895
6658.02593	0.60856
6656.09718	0.61019
6654.16844	0.61057
6652.23970	0.60837
6650.31095	0.60629
6648.38221	0.60660
6646.45346	0.60758
6644.52472	0.60717
6642.59597	0.60679
6640.66723	0.60797
6638.73848	0.60854
6636.80974	0.60643
6634.88099	0.60502
6632.95225	0.60690
6631.02351	0.60853
6629.09476	0.60785
6627.16602	0.60663
6625.23727	0.60622
6623.30853	0.60759
6621.37978	0.60981
6619.45104	0.61044
6617.52229	0.60950
6615.59355	0.60830
6613.66481	0.60733
6611.73606	0.60681
6609.80732	0.60711
6607.87857	0.60806
6605.94983	0.60930
6604.02108	0.60988
6602.09234	0.60826
6600.16359	0.60581
6598.23485	0.60533
6596.30611	0.60669
6594.37736	0.60812
6592.44862	0.60876
6590.51987	0.60904
6588.59113	0.60938
6586.66238	0.60973
6584.73364	0.61015
6582.80489	0.60971
6580.87615	0.60824
6578.94740	0.60763
6577.01866	0.60794
6575.08992	0.60785
6573.16117	0.60843
6571.23243	0.61075
6569.30368	0.61230
6567.37494	0.61009
6565.44619	0.60668
6563.51745	0.60637
6561.58870	0.60696
6559.65996	0.60591
6557.73122	0.60509
6555.80247	0.60482
6553.87373	0.60524
6551.94498	0.60716
6550.01624	0.60819
6548.08749	0.60675
6546.15875	0.60473
6544.23000	0.60413
6542.30126	0.60513
6540.37252	0.60652
6538.44377	0.60772
6536.51503	0.60867
6534.58628	0.60913
6532.65754	0.60952
6530.72879	0.60959
6528.80005	0.60894
6526.87130	0.60881
6524.94256	0.60948
6523.01382	0.60983
6521.08507	0.60929
6519.15633	0.60827
6517.22758	0.60799
6515.29884	0.60876
6513.37009	0.60937
6511.44135	0.60910
6509.51260	0.60871
6507.58386	0.60877
6505.65511	0.60845
6503.72637	0.60772
6501.79763	0.60725
6499.86888	0.60669
6497.94014	0.60549
6496.01139	0.60426
6494.08265	0.60453
6492.15390	0.60611
6490.22516	0.60681
6488.29641	0.60649
6486.36767	0.60711
6484.43893	0.60857
6482.51018	0.60913
6480.58144	0.60871
6478.65269	0.60842
6476.72395	0.60861
6474.79520	0.60922
6472.86646	0.60938
6470.93771	0.60868
6469.00897	0.60845
6467.08023	0.60893
6465.15148	0.60901
6463.22274	0.60856
6461.29399	0.60875
6459.36525	0.61049
6457.43650	0.61171
6455.50776	0.61014
6453.57901	0.60792
6451.65027	0.60729
6449.72153	0.60724
6447.79278	0.60767
6445.86404	0.60943
6443.93529	0.61049
6442.00655	0.60986
6440.07780	0.61005
6438.14906	0.61132
6436.22031	0.61173
6434.29157	0.61133
6432.36282	0.61054
6430.43408	0.60944
6428.50534	0.60880
6426.57659	0.60886
6424.64785	0.60949
6422.71910	0.60993
6420.79036	0.60911
6418.86161	0.60779
6416.93287	0.60738
6415.00412	0.60759
6413.07538	0.60759
6411.14664	0.60766
6409.21789	0.60784
6407.28915	0.60794
6405.36040	0.60871
6403.43166	0.60970
6401.50291	0.60969
6399.57417	0.60908
6397.64542	0.60890
6395.71668	0.60912
6393.78794	0.60894
6391.85919	0.60845
6389.93045	0.60889
6388.00170	0.60989
6386.07296	0.60966
6384.14421	0.60898
6382.21547	0.60898
6380.28672	0.60798
6378.35798	0.60648
6376.42924	0.60704
6374.50049	0.60857
6372.57175	0.60928
6370.64300	0.61062
6368.71426	0.61281
6366.78551	0.61355
6364.85677	0.61280
6362.92802	0.61221
6360.99928	0.61162
6359.07053	0.61068
6357.14179	0.61073
6355.21305	0.61144
6353.28430	0.61126
6351.35556	0.61180
6349.42681	0.61365
6347.49807	0.61333
6345.56932	0.61057
6343.64058	0.60899
6341.71183	0.60963
6339.78309	0.61093
6337.85435	0.61149
6335.92560	0.61073
6333.99686	0.60984
6332.06811	0.61071
6330.13937	0.61265
6328.21062	0.61321
6326.28188	0.61206
6324.35313	0.61097
6322.42439	0.61060
6320.49565	0.61056
6318.56690	0.61057
6316.63816	0.61045
6314.70941	0.61035
6312.78067	0.61037
6310.85192	0.61015
6308.92318	0.60983
6306.99443	0.61066
6305.06569	0.61239
6303.13695	0.61289
6301.20820	0.61171
6299.27946	0.61003
6297.35071	0.60889
6295.42197	0.60874
6293.49322	0.60930
6291.56448	0.61036
6289.63573	0.61160
6287.70699	0.61240
6285.77824	0.61252
6283.84950	0.61196
6281.92076	0.61054
6279.99201	0.60939
6278.06327	0.60974
6276.13452	0.61017
6274.20578	0.60987
6272.27703	0.61000
6270.34829	0.61008
6268.41954	0.60970
6266.49080	0.60996
6264.56206	0.61046
6262.63331	0.61033
6260.70457	0.61055
6258.77582	0.61070
6256.84708	0.60994
6254.91833	0.60986
6252.98959	0.61094
6251.06084	0.61152
6249.13210	0.61109
6247.20336	0.61090
6245.27461	0.61089
6243.34587	0.60991
6241.41712	0.60898
6239.48838	0.60939
6237.55963	0.61050
6235.63089	0.61115
6233.70214	0.61092
6231.77340	0.61028
6229.84465	0.61027
6227.91591	0.61170
6225.98717	0.61302
6224.05842	0.61220
6222.12968	0.61044
6220.20093	0.60970
6218.27219	0.61009
6216.34344	0.61074
6214.41470	0.61085
6212.48595	0.61041
6210.55721	0.61020
6208.62847	0.61074
6206.69972	0.61130
6204.77098	0.61087
6202.84223	0.60972
6200.91349	0.60944
6198.98474	0.61084
6197.05600	0.61250
6195.12725	0.61320
6193.19851	0.61345
6191.26977	0.61384
6189.34102	0.61393
6187.41228	0.61336
6185.48353	0.61267
6183.55479	0.61207
6181.62604	0.61134
6179.69730	0.61130
6177.76855	0.61198
6175.83981	0.61156
6173.91107	0.61014
6171.98232	0.60983
6170.05358	0.61099
6168.12483	0.61228
6166.19609	0.61254
6164.26734	0.61208
6162.33860	0.61195
6160.40985	0.61179
6158.48111	0.61109
6156.55236	0.61032
6154.62362	0.60974
6152.69488	0.60899
6150.76613	0.60819
6148.83739	0.60831
6146.90864	0.60972
6144.97990	0.61180
6143.05115	0.61348
6141.12241	0.61409
6139.19366	0.61379
6137.26492	0.61254
6135.33618	0.61121
6133.40743	0.61129
6131.47869	0.61197
6129.54994	0.61167
6127.62120	0.61027
6125.69245	0.60887
6123.76371	0.60870
6121.83496	0.60950
6119.90622	0.61045
6117.97748	0.61140
6116.04873	0.61213
6114.11999	0.61289
6112.19124	0.61359
6110.26250	0.61328
6108.33375	0.61219
6106.40501	0.61121
6104.47626	0.61074
6102.54752	0.61132
6100.61878	0.61270
6098.69003	0.61343
6096.76129	0.61312
6094.83254	0.61289
6092.90380	0.61283
6090.97505	0.61188
6089.04631	0.61041
6087.11756	0.61040
6085.18882	0.61182
6083.26007	0.61220
6081.33133	0.61128
6079.40259	0.61040
6077.47384	0.60964
6075.54510	0.60964
6073.61635	0.61072
6071.68761	0.61187
6069.75886	0.61236
6067.83012	0.61189
6065.90137	0.61095
6063.97263	0.61052
6062.04389	0.61105
6060.11514	0.61212
6058.18640	0.61257
6056.25765	0.61243
6054.32891	0.61255
6052.40016	0.61189
6050.47142	0.60993
6048.54267	0.60861
6046.61393	0.60913
6044.68519	0.61071
6042.75644	0.61177
6040.82770	0.61162
6038.89895	0.61138
6036.97021	0.61164
6035.04146	0.61153
6033.11272	0.61092
6031.18397	0.61051
6029.25523	0.61054
6027.32649	0.61050
6025.39774	0.61024
6023.46900	0.61059
6021.54025	0.61136
6019.61151	0.61136
6017.68276	0.61100
6015.75402	0.61141
6013.82527	0.61194
6011.89653	0.61161
6009.96778	0.61153
6008.03904	0.61253
6006.11030	0.61276
6004.18155	0.61171
6002.25281	0.61135
6000.32406	0.61187
5998.39532	0.61204
5996.46657	0.61193
5994.53783	0.61174
5992.60908	0.61090
5990.68034	0.61006
5988.75160	0.61026
5986.82285	0.61100
5984.89411	0.61184
5982.96536	0.61284
5981.03662	0.61361
5979.10787	0.61347
5977.17913	0.61235
5975.25038	0.61169
5973.32164	0.61209
5971.39290	0.61234
5969.46415	0.61218
5967.53541	0.61199
5965.60666	0.61174
5963.67792	0.61181
5961.74917	0.61231
5959.82043	0.61241
5957.89168	0.61211
5955.96294	0.61207
5954.03420	0.61202
5952.10545	0.61191
5950.17671	0.61212
5948.24796	0.61232
5946.31922	0.61213
5944.39047	0.61192
5942.46173	0.61222
5940.53298	0.61281
5938.60424	0.61311
5936.67549	0.61284
5934.74675	0.61213
5932.81801	0.61177
5930.88926	0.61256
5928.96052	0.61370
5927.03177	0.61383
5925.10303	0.61299
5923.17428	0.61229
5921.24554	0.61259
5919.31679	0.61347
5917.38805	0.61382
5915.45931	0.61331
5913.53056	0.61218
5911.60182	0.61114
5909.67307	0.61100
5907.74433	0.61144
5905.81558	0.61194
5903.88684	0.61321
5901.95809	0.61499
5900.02935	0.61521
5898.10061	0.61395
5896.17186	0.61339
5894.24312	0.61368
5892.31437	0.61377
5890.38563	0.61370
5888.45688	0.61355
5886.52814	0.61339
5884.59939	0.61346
5882.67065	0.61321
5880.74190	0.61242
5878.81316	0.61188
5876.88442	0.61207
5874.95567	0.61248
5873.02693	0.61242
5871.09818	0.61231
5869.16944	0.61239
5867.24069	0.61228
5865.31195	0.61269
5863.38320	0.61393
5861.45446	0.61443
5859.52572	0.61357
5857.59697	0.61304
5855.66823	0.61386
5853.73948	0.61504
5851.81074	0.61534
5849.88199	0.61455
5847.95325	0.61380
5846.02450	0.61413
5844.09576	0.61436
5842.16702	0.61333
5840.23827	0.61249
5838.30953	0.61330
5836.38078	0.61475
5834.45204	0.61529
5832.52329	0.61477
5830.59455	0.61420
5828.66580	0.61377
5826.73706	0.61290
5824.80832	0.61239
5822.87957	0.61289
5820.95083	0.61353
5819.02208	0.61372
5817.09334	0.61359
5815.16459	0.61345
5813.23585	0.61398
5811.30710	0.61505
5809.37836	0.61517
5807.44961	0.61391
5805.52087	0.61302
5803.59213	0.61359
5801.66338	0.61446
5799.73464	0.61444
5797.80589	0.61364
5795.87715	0.61240
5793.94840	0.61118
5792.01966	0.61087
5790.09091	0.61168
5788.16217	0.61278
5786.23343	0.61347
5784.30468	0.61355
5782.37594	0.61317
5780.44719	0.61298
5778.51845	0.61314
5776.58970	0.61343
5774.66096	0.61372
5772.73221	0.61370
5770.80347	0.61347
5768.87473	0.61321
5766.94598	0.61300
5765.01724	0.61313
5763.08849	0.61377
5761.15975	0.61458
5759.23100	0.61484
5757.30226	0.61438
5755.37351	0.61386
5753.44477	0.61380
5751.51603	0.61411
5749.58728	0.61438
5747.65854	0.61403
5745.72979	0.61290
5743.80105	0.61198
5741.87230	0.61240
5739.94356	0.61356
5738.01481	0.61443
5736.08607	0.61506
5734.15732	0.61496
5732.22858	0.61400
5730.29984	0.61342
5728.37109	0.61347
5726.44235	0.61348
5724.51360	0.61342
5722.58486	0.61343
5720.65611	0.61359
5718.72737	0.61418
5716.79862	0.61492
5714.86988	0.61512
5712.94114	0.61477
5711.01239	0.61401
5709.08365	0.61281
5707.15490	0.61196
5705.22616	0.61222
5703.29741	0.61332
5701.36867	0.61470
5699.43992	0.61550
5697.51118	0.61526
5695.58244	0.61466
5693.65369	0.61428
5691.72495	0.61456
5689.79620	0.61527
5687.86746	0.61524
5685.93871	0.61477
5684.00997	0.61469
5682.08122	0.61475
5680.15248	0.61472
5678.22374	0.61427
5676.29499	0.61372
5674.36625	0.61412
5672.43750	0.61497
5670.50876	0.61493
5668.58001	0.61415
5666.65127	0.61385
5664.72252	0.61458
5662.79378	0.61574
5660.86503	0.61634
5658.93629	0.61603
5657.00755	0.61561
5655.07880	0.61560
5653.15006	0.61539
5651.22131	0.61488
5649.29257	0.61452
5647.36382	0.61440
5645.43508	0.61460
5643.50633	0.61503
5641.57759	0.61485
5639.64885	0.61419
5637.72010	0.61435
5635.79136	0.61527
5633.86261	0.61565
5631.93387	0.61565
5630.00512	0.61589
5628.07638	0.61626
5626.14763	0.61645
5624.21889	0.61601
5622.29015	0.61543
5620.36140	0.61532
5618.43266	0.61511
5616.50391	0.61490
5614.57517	0.61484
5612.64642	0.61429
5610.71768	0.61364
5608.78893	0.61393
5606.86019	0.61489
5604.93144	0.61520
5603.00270	0.61463
5601.07396	0.61461
5599.14521	0.61585
5597.21647	0.61680
5595.28772	0.61593
5593.35898	0.61426
5591.43023	0.61368
5589.50149	0.61447
5587.57274	0.61533
5585.64400	0.61538
5583.71526	0.61535
5581.78651	0.61579
5579.85777	0.61592
5577.92902	0.61547
5576.00028	0.61525
5574.07153	0.61573
5572.14279	0.61663
5570.21404	0.61736
5568.28530	0.61748
5566.35656	0.61695
5564.42781	0.61603
5562.49907	0.61519
5560.57032	0.61477
5558.64158	0.61471
5556.71283	0.61477
5554.78409	0.61489
5552.85534	0.61547
5550.92660	0.61625
5548.99786	0.61650
5547.06911	0.61640
5545.14037	0.61632
5543.21162	0.61630
5541.28288	0.61688
5539.35413	0.61795
5537.42539	0.61836
5535.49664	0.61804
5533.56790	0.61762
5531.63915	0.61711
5529.71041	0.61652
5527.78167	0.61604
5525.85292	0.61574
5523.92418	0.61561
5521.99543	0.61571
5520.06669	0.61590
5518.13794	0.61573
5516.20920	0.61514
5514.28045	0.61497
5512.35171	0.61568
5510.42297	0.61672
5508.49422	0.61735
5506.56548	0.61729
5504.63673	0.61667
5502.70799	0.61602
5500.77924	0.61569
5498.85050	0.61549
5496.92175	0.61582
5494.99301	0.61691
5493.06427	0.61770
5491.13552	0.61792
5489.20678	0.61837
5487.27803	0.61826
5485.34929	0.61691
5483.42054	0.61595
5481.49180	0.61652
5479.56305	0.61754
5477.63431	0.61803
5475.70557	0.61780
5473.77682	0.61669
5471.84808	0.61555
5469.91933	0.61551
5467.99059	0.61637
5466.06184	0.61700
5464.13310	0.61725
5462.20435	0.61754
5460.27561	0.61783
5458.34686	0.61785
5456.41812	0.61753
5454.48938	0.61730
5452.56063	0.61735
5450.63189	0.61701
5448.70314	0.61617
5446.77440	0.61614
5444.84565	0.61752
5442.91691	0.61836
5440.98816	0.61722
5439.05942	0.61624
5437.13068	0.61713
5435.20193	0.61805
5433.27319	0.61763
5431.34444	0.61717
5429.41570	0.61730
5427.48695	0.61736
5425.55821	0.61695
5423.62946	0.61631
5421.70072	0.61634
5419.77198	0.61720
5417.84323	0.61801
5415.91449	0.61887
5413.98574	0.62013
5412.05700	0.62021
5410.12825	0.61839
5408.19951	0.61677
5406.27076	0.61647
5404.34202	0.61642
5402.41328	0.61614
5400.48453	0.61627
5398.55579	0.61717
5396.62704	0.61842
5394.69830	0.61901
5392.76955	0.61850
5390.84081	0.61761
5388.91206	0.61706
5386.98332	0.61740
5385.05457	0.61799
5383.12583	0.61760
5381.19709	0.61733
5379.26834	0.61881
5377.33960	0.62067
5375.41085	0.62005
5373.48211	0.61778
5371.55336	0.61661
5369.62462	0.61694
5367.69587	0.61768
5365.76713	0.61821
5363.83839	0.61818
5361.90964	0.61745
5359.98090	0.61696
5358.05215	0.61766
5356.12341	0.61898
5354.19466	0.61924
5352.26592	0.61823
5350.33717	0.61748
5348.40843	0.61773
5346.47969	0.61908
5344.55094	0.62032
5342.62220	0.62009
5340.69345	0.61984
5338.76471	0.62015
5336.83596	0.61980
5334.90722	0.61918
5332.97847	0.61904
5331.04973	0.61922
5329.12099	0.61958
5327.19224	0.61935
5325.26350	0.61816
5323.33475	0.61707
5321.40601	0.61642
5319.47726	0.61603
5317.54852	0.61617
5315.61977	0.61653
5313.69103	0.61641
5311.76228	0.61605
5309.83354	0.61622
5307.90480	0.61668
5305.97605	0.61660
5304.04731	0.61624
5302.11856	0.61637
5300.18982	0.61681
5298.26107	0.61704
5296.33233	0.61732
5294.40358	0.61787
5292.47484	0.61847
5290.54610	0.61855
5288.61735	0.61820
5286.68861	0.61808
5284.75986	0.61773
5282.83112	0.61721
5280.90237	0.61748
5278.97363	0.61810
5277.04488	0.61834
5275.11614	0.61831
5273.18740	0.61830
5271.25865	0.61832
5269.32991	0.61807
5267.40116	0.61789
5265.47242	0.61867
5263.54367	0.61972
5261.61493	0.61931
5259.68618	0.61801
5257.75744	0.61759
5255.82869	0.61823
5253.89995	0.61867
5251.97121	0.61873
5250.04246	0.61951
5248.11372	0.62073
5246.18497	0.62081
5244.25623	0.61936
5242.32748	0.61764
5240.39874	0.61695
5238.46999	0.61700
5236.54125	0.61672
5234.61251	0.61673
5232.68376	0.61792
5230.75502	0.61913
5228.82627	0.61963
5226.89753	0.62003
5224.96878	0.61981
5223.04004	0.61887
5221.11129	0.61828
5219.18255	0.61815
5217.25381	0.61785
5215.32506	0.61705
5213.39632	0.61648
5211.46757	0.61742
5209.53883	0.61935
5207.61008	0.62021
5205.68134	0.61942
5203.75259	0.61827
5201.82385	0.61791
5199.89511	0.61862
5197.96636	0.61932
5196.03762	0.61894
5194.10887	0.61830
5192.18013	0.61824
5190.25138	0.61805
5188.32264	0.61752
5186.39389	0.61746
5184.46515	0.61783
5182.53640	0.61794
5180.60766	0.61772
5178.67892	0.61762
5176.75017	0.61794
5174.82143	0.61859
5172.89268	0.61923
5170.96394	0.61933
5169.03519	0.61878
5167.10645	0.61839
5165.17770	0.61851
5163.24896	0.61863
5161.32022	0.61865
5159.39147	0.61862
5157.46273	0.61850
5155.53398	0.61861
5153.60524	0.61898
5151.67649	0.61926
5149.74775	0.61920
5147.81900	0.61889
5145.89026	0.61874
5143.96152	0.61880
5142.03277	0.61864
5140.10403	0.61829
5138.17528	0.61811
5136.24654	0.61792
5134.31779	0.61768
5132.38905	0.61787
5130.46030	0.61839
5128.53156	0.61890
5126.60282	0.61921
5124.67407	0.61909
5122.74533	0.61883
5120.81658	0.61883
5118.88784	0.61873
5116.95909	0.61807
5115.03035	0.61759
5113.10160	0.61806
5111.17286	0.61885
5109.24411	0.61923
5107.31537	0.61920
5105.38663	0.61891
5103.45788	0.61841
5101.52914	0.61799
5099.60039	0.61778
5097.67165	0.61777
5095.74290	0.61818
5093.81416	0.61868
5091.88541	0.61849
5089.95667	0.61819
5088.02793	0.61870
5086.09918	0.61920
5084.17044	0.61897
5082.24169	0.61861
5080.31295	0.61843
5078.38420	0.61849
5076.45546	0.61891
5074.52671	0.61934
5072.59797	0.61938
5070.66923	0.61927
5068.74048	0.61923
5066.81174	0.61913
5064.88299	0.61901
5062.95425	0.61887
5061.02550	0.61871
5059.09676	0.61865
5057.16801	0.61854
5055.23927	0.61830
5053.31053	0.61826
5051.38178	0.61862
5049.45304	0.61919
5047.52429	0.61958
5045.59555	0.61962
5043.66680	0.61950
5041.73806	0.61931
5039.80931	0.61891
5037.88057	0.61841
5035.95182	0.61828
5034.02308	0.61872
5032.09434	0.61917
5030.16559	0.61912
5028.23685	0.61908
5026.30810	0.61938
5024.37936	0.61949
5022.45061	0.61922
5020.52187	0.61895
5018.59312	0.61869
5016.66438	0.61839
5014.73564	0.61851
5012.80689	0.61914
5010.87815	0.61979
5008.94940	0.61996
5007.02066	0.61947
5005.09191	0.61885
5003.16317	0.61889
5001.23442	0.61933
4999.30568	0.61963
4997.37694	0.61997
4995.44819	0.62041
4993.51945	0.62046
4991.59070	0.62007
4989.66196	0.62002
4987.73321	0.62055
4985.80447	0.62073
4983.87572	0.61996
4981.94698	0.61914
4980.01824	0.61922
4978.08949	0.61966
4976.16075	0.61993
4974.23200	0.61988
4972.30326	0.61928
4970.37451	0.61863
4968.44577	0.61845
4966.51702	0.61873
4964.58828	0.61936
4962.65953	0.61995
4960.73079	0.62010
4958.80205	0.61982
4956.87330	0.61951
4954.94456	0.61959
4953.01581	0.61990
4951.08707	0.62025
4949.15832	0.62040
4947.22958	0.62023
4945.30083	0.62026
4943.37209	0.62056
4941.44335	0.62058
4939.51460	0.62028
4937.58586	0.61997
4935.65711	0.62002
4933.72837	0.62045
4931.79962	0.62057
4929.87088	0.62018
4927.94213	0.61970
4926.01339	0.61934
4924.08465	0.61919
4922.15590	0.61906
4920.22716	0.61887
4918.29841	0.61921
4916.36967	0.62018
4914.44092	0.62082
4912.51218	0.62055
4910.58343	0.61983
4908.65469	0.61933
4906.72594	0.61930
4904.79720	0.61969
4902.86846	0.62010
4900.93971	0.62002
4899.01097	0.61989
4897.08222	0.62042
4895.15348	0.62102
4893.22473	0.62080
4891.29599	0.62025
4889.36724	0.62002
4887.43850	0.62002
4885.50976	0.62008
4883.58101	0.62001
4881.65227	0.61986
4879.72352	0.62002
4877.79478	0.62052
4875.86603	0.62099
4873.93729	0.62100
4872.00854	0.62049
4870.07980	0.62025
4868.15106	0.62078
4866.22231	0.62135
4864.29357	0.62132
4862.36482	0.62098
4860.43608	0.62054
4858.50733	0.62012
4856.57859	0.62024
4854.64984	0.62073
4852.72110	0.62097
4850.79236	0.62130
4848.86361	0.62188
4846.93487	0.62201
4845.00612	0.62177
4843.07738	0.62169
4841.14863	0.62160
4839.21989	0.62141
4837.29114	0.62126
4835.36240	0.62114
4833.43365	0.62121
4831.50491	0.62146
4829.57617	0.62154
4827.64742	0.62151
4825.71868	0.62158
4823.78993	0.62174
4821.86119	0.62186
4819.93244	0.62176
4818.00370	0.62151
4816.07495	0.62127
4814.14621	0.62106
4812.21747	0.62095
4810.28872	0.62103
4808.35998	0.62108
4806.43123	0.62096
4804.50249	0.62093
4802.57374	0.62106
4800.64500	0.62119
4798.71625	0.62142
4796.78751	0.62167
4794.85877	0.62168
4792.93002	0.62180
4791.00128	0.62201
4789.07253	0.62185
4787.14379	0.62155
4785.21504	0.62151
4783.28630	0.62160
4781.35755	0.62166
4779.42881	0.62165
4777.50007	0.62153
4775.57132	0.62135
4773.64258	0.62103
4771.71383	0.62074
4769.78509	0.62079
4767.85634	0.62097
4765.92760	0.62105
4763.99885	0.62114
4762.07011	0.62122
4760.14136	0.62131
4758.21262	0.62158
4756.28388	0.62187
4754.35513	0.62183
4752.42639	0.62159
4750.49764	0.62147
4748.56890	0.62157
4746.64015	0.62181
4744.71141	0.62207
4742.78266	0.62216
4740.85392	0.62207
4738.92518	0.62204
4736.99643	0.62223
4735.06769	0.62243
4733.13894	0.62241
4731.21020	0.62224
4729.28145	0.62201
4727.35271	0.62165
4725.42396	0.62114
4723.49522	0.62095
4721.56648	0.62126
4719.63773	0.62155
4717.70899	0.62162
4715.78024	0.62151
4713.85150	0.62127
4711.92275	0.62122
4709.99401	0.62153
4708.06526	0.62204
4706.13652	0.62243
4704.20778	0.62222
4702.27903	0.62151
4700.35029	0.62125
4698.42154	0.62158
4696.49280	0.62172
4694.56405	0.62168
4692.63531	0.62182
4690.70656	0.62210
4688.77782	0.62251
4686.84907	0.62289
4684.92033	0.62288
4682.99159	0.62252
4681.06284	0.62234
4679.13410	0.62254
4677.20535	0.62277
4675.27661	0.62276
4673.34786	0.62269
4671.41912	0.62271
4669.49037	0.62257
4667.56163	0.62219
4665.63289	0.62194
4663.70414	0.62185
4661.77540	0.62156
4659.84665	0.62131
4657.91791	0.62166
4655.98916	0.62217
4654.06042	0.62233
4652.13167	0.62252
4650.20293	0.62297
4648.27419	0.62318
4646.34544	0.62287
4644.41670	0.62255
4642.48795	0.62263
4640.55921	0.62276
4638.63046	0.62256
4636.70172	0.62227
4634.77297	0.62210
4632.84423	0.62216
4630.91549	0.62252
4628.98674	0.62259
4627.05800	0.62219
4625.12925	0.62230
4623.20051	0.62293
4621.27176	0.62305
4619.34302	0.62254
4617.41427	0.62211
4615.48553	0.62212
4613.55678	0.62234
4611.62804	0.62242
4609.69930	0.62228
4607.77055	0.62226
4605.84181	0.62281
4603.91306	0.62350
4601.98432	0.62367
4600.05557	0.62349
4598.12683	0.62331
4596.19808	0.62328
4594.26934	0.62338
4592.34060	0.62344
4590.41185	0.62328
4588.48311	0.62298
4586.55436	0.62279
4584.62562	0.62284
4582.69687	0.62301
4580.76813	0.62318
4578.83938	0.62324
4576.91064	0.62310
4574.98190	0.62289
4573.05315	0.62285
4571.12441	0.62299
4569.19566	0.62323
4567.26692	0.62343
4565.33817	0.62349
4563.40943	0.62351
4561.48068	0.62364
4559.55194	0.62375
4557.62319	0.62372
4555.69445	0.62383
4553.76571	0.62401
4551.83696	0.62393
4549.90822	0.62390
4547.97947	0.62409
4546.05073	0.62419
4544.12198	0.62422
4542.19324	0.62434
4540.26449	0.62421
4538.33575	0.62375
4536.40701	0.62348
4534.47826	0.62366
4532.54952	0.62394
4530.62077	0.62402
4528.69203	0.62389
4526.76328	0.62383
4524.83454	0.62388
4522.90579	0.62370
4520.97705	0.62358
4519.04831	0.62394
4517.11956	0.62425
4515.19082	0.62404
4513.26207	0.62366
4511.33333	0.62351
4509.40458	0.62361
4507.47584	0.62377
4505.54709	0.62397
4503.61835	0.62399
4501.68961	0.62362
4499.76086	0.62333
4497.83212	0.62355
4495.90337	0.62404
4493.97463	0.62426
4492.04588	0.62417
4490.11714	0.62415
4488.18839	0.62437
4486.25965	0.62453
4484.33090	0.62445
4482.40216	0.62433
4480.47342	0.62422
4478.54467	0.62406
4476.61593	0.62401
4474.68718	0.62415
4472.75844	0.62450
4470.82969	0.62492
4468.90095	0.62504
4466.97220	0.62476
4465.04346	0.62438
4463.11472	0.62413
4461.18597	0.62424
4459.25723	0.62466
4457.32848	0.62475
4455.39974	0.62442
4453.47099	0.62428
4451.54225	0.62448
4449.61350	0.62463
4447.68476	0.62460
4445.75602	0.62457
4443.82727	0.62442
4441.89853	0.62424
4439.96978	0.62447
4438.04104	0.62499
4436.11229	0.62534
4434.18355	0.62534
4432.25480	0.62509
4430.32606	0.62486
4428.39732	0.62486
4426.46857	0.62498
4424.53983	0.62498
4422.61108	0.62497
4420.68234	0.62506
4418.75359	0.62492
4416.82485	0.62466
4414.89610	0.62471
4412.96736	0.62492
4411.03861	0.62496
4409.10987	0.62500
4407.18113	0.62517
4405.25238	0.62514
4403.32364	0.62463
4401.39489	0.62400
4399.46615	0.62380
4397.53740	0.62417
4395.60866	0.62481
4393.67991	0.62523
4391.75117	0.62530
4389.82243	0.62537
4387.89368	0.62546
4385.96494	0.62532
4384.03619	0.62513
4382.10745	0.62506
4380.17870	0.62518
4378.24996	0.62551
4376.32121	0.62571
4374.39247	0.62560
4372.46373	0.62562
4370.53498	0.62581
4368.60624	0.62569
4366.67749	0.62534
4364.74875	0.62533
4362.82000	0.62563
4360.89126	0.62575
4358.96251	0.62562
4357.03377	0.62541
4355.10503	0.62527
4353.17628	0.62550
4351.24754	0.62595
4349.31879	0.62600
4347.39005	0.62563
4345.46130	0.62532
4343.53256	0.62525
4341.60381	0.62535
4339.67507	0.62542
4337.74632	0.62536
4335.81758	0.62534
4333.88884	0.62544
4331.96009	0.62549
4330.03135	0.62549
4328.10260	0.62560
4326.17386	0.62564
4324.24511	0.62547
4322.31637	0.62540
4320.38762	0.62558
4318.45888	0.62574
4316.53014	0.62579
4314.60139	0.62578
4312.67265	0.62577
4310.74390	0.62587
4308.81516	0.62590
4306.88641	0.62574
4304.95767	0.62567
4303.02892	0.62577
4301.10018	0.62585
4299.17144	0.62588
4297.24269	0.62598
4295.31395	0.62626
4293.38520	0.62661
4291.45646	0.62679
4289.52771	0.62680
4287.59897	0.62685
4285.67022	0.62695
4283.74148	0.62693
4281.81273	0.62685
4279.88399	0.62689
4277.95525	0.62695
4276.02650	0.62674
4274.09776	0.62653
4272.16901	0.62648
4270.24027	0.62631
4268.31152	0.62607
4266.38278	0.62601
4264.45403	0.62619
4262.52529	0.62659
4260.59655	0.62693
4258.66780	0.62703
4256.73906	0.62680
4254.81031	0.62650
4252.88157	0.62649
4250.95282	0.62680
4249.02408	0.62707
4247.09533	0.62699
4245.16659	0.62681
4243.23785	0.62687
4241.30910	0.62689
4239.38036	0.62671
4237.45161	0.62659
4235.52287	0.62665
4233.59412	0.62681
4231.66538	0.62688
4229.73663	0.62680
4227.80789	0.62679
4225.87915	0.62696
4223.95040	0.62710
4222.02166	0.62711
4220.09291	0.62712
4218.16417	0.62710
4216.23542	0.62692
4214.30668	0.62682
4212.37793	0.62709
4210.44919	0.62744
4208.52044	0.62746
4206.59170	0.62725
4204.66296	0.62714
4202.73421	0.62713
4200.80547	0.62700
4198.87672	0.62692
4196.94798	0.62705
4195.01923	0.62718
4193.09049	0.62721
4191.16174	0.62712
4189.23300	0.62699
4187.30426	0.62709
4185.37551	0.62732
4183.44677	0.62741
4181.51802	0.62738
4179.58928	0.62723
4177.66053	0.62706
4175.73179	0.62714
4173.80304	0.62746
4171.87430	0.62769
4169.94556	0.62765
4168.01681	0.62753
4166.08807	0.62749
4164.15932	0.62746
4162.23058	0.62740
4160.30183	0.62745
4158.37309	0.62761
4156.44434	0.62760
4154.51560	0.62738
4152.58686	0.62723
4150.65811	0.62735
4148.72937	0.62768
4146.80062	0.62788
4144.87188	0.62770
4142.94313	0.62751
4141.01439	0.62765
4139.08564	0.62786
4137.15690	0.62796
4135.22815	0.62810
4133.29941	0.62812
4131.37067	0.62790
4129.44192	0.62775
4127.51318	0.62781
4125.58443	0.62799
4123.65569	0.62824
4121.72694	0.62849
4119.79820	0.62860
4117.86945	0.62853
4115.94071	0.62834
4114.01197	0.62831
4112.08322	0.62846
4110.15448	0.62858
4108.22573	0.62868
4106.29699	0.62876
4104.36824	0.62864
4102.43950	0.62854
4100.51075	0.62870
4098.58201	0.62894
4096.65327	0.62894
4094.72452	0.62874
4092.79578	0.62856
4090.86703	0.62853
4088.93829	0.62869
4087.00954	0.62885
4085.08080	0.62881
4083.15205	0.62871
4081.22331	0.62861
4079.29457	0.62850
4077.36582	0.62861
4075.43708	0.62893
4073.50833	0.62909
4071.57959	0.62899
4069.65084	0.62890
4067.72210	0.62879
4065.79335	0.62853
4063.86461	0.62827
4061.93586	0.62824
4060.00712	0.62847
4058.07838	0.62870
4056.14963	0.62866
4054.22089	0.62853
4052.29214	0.62863
4050.36340	0.62899
4048.43465	0.62928
4046.50591	0.62926
4044.57716	0.62915
4042.64842	0.62909
4040.71968	0.62902
4038.79093	0.62899
4036.86219	0.62921
4034.93344	0.62958
4033.00470	0.62959
4031.07595	0.62931
4029.14721	0.62941
4027.21846	0.62987
4025.28972	0.63003
4023.36098	0.62981
4021.43223	0.62961
4019.50349	0.62956
4017.57474	0.62969
4015.64600	0.62992
4013.71725	0.62996
4011.78851	0.63011
4009.85976	0.63057
4007.93102	0.63051
4006.00228	0.62972
4004.07353	0.62924
4002.14479	0.62943
4000.21604	0.62967
3998.28730	0.62997
3996.35855	0.63045
3994.42981	0.63065
3992.50106	0.63058
3990.57232	0.63051
3988.64357	0.63031
3986.71483	0.63008
3984.78609	0.63012
3982.85734	0.63014
3980.92860	0.62998
3978.99985	0.62999
3977.07111	0.63016
3975.14236	0.63036
3973.21362	0.63066
3971.28487	0.63070
3969.35613	0.63028
3967.42739	0.63000
3965.49864	0.63043
3963.56990	0.63111
3961.64115	0.63128
3959.71241	0.63115
3957.78366	0.63121
3955.85492	0.63136
3953.92617	0.63143
3951.99743	0.63180
3950.06869	0.63246
3948.13994	0.63266
3946.21120	0.63257
3944.28245	0.63271
3942.35371	0.63228
3940.42496	0.63137
3938.49622	0.63100
3936.56747	0.63138
3934.63873	0.63244
3932.70998	0.63368
3930.78124	0.63369
3928.85250	0.63267
3926.92375	0.63238
3924.99501	0.63299
3923.06626	0.63327
3921.13752	0.63342
3919.20877	0.63387
3917.28003	0.63356
3915.35128	0.63214
3913.42254	0.63090
3911.49380	0.63057
3909.56505	0.63135
3907.63631	0.63342
3905.70756	0.63634
3903.77882	0.63836
3901.85007	0.63820
3899.92133	0.63664
3897.99258	0.63479
3896.06384	0.63384
3894.13510	0.63441
3892.20635	0.63516
3890.27761	0.63447
3888.34886	0.63423
3886.42012	0.63540
3884.49137	0.63645
3882.56263	0.63687
3880.63388	0.63625
3878.70514	0.63457
3876.77640	0.63439
3874.84765	0.63601
3872.91891	0.63773
3870.99016	0.63851
3869.06142	0.63771
3867.13267	0.63701
3865.20393	0.63755
3863.27518	0.63715
3861.34644	0.63555
3859.41769	0.63522
3857.48895	0.63697
3855.56021	0.64046
3853.63146	0.64261
3851.70272	0.63940
3849.77397	0.63592
3847.84523	0.63454
3845.91648	0.63512
3843.98774	0.63707
3842.05899	0.63951
3840.13025	0.64173
3838.20151	0.64212
3836.27276	0.64034
3834.34402	0.63861
3832.41527	0.63731
3830.48653	0.63623
3828.55778	0.63598
3826.62904	0.63642
3824.70029	0.63747
3822.77155	0.63999
3820.84281	0.64194
3818.91406	0.64109
3816.98532	0.63949
3815.05657	0.63699
3813.12783	0.63443
3811.19908	0.63366
3809.27034	0.63502
3807.34159	0.63701
3805.41285	0.63812
3803.48411	0.63952
3801.55536	0.64037
3799.62662	0.63920
3797.69787	0.63769
3795.76913	0.63568
3793.84038	0.63366
3791.91164	0.63288
3789.98289	0.63304
3788.05415	0.63384
3786.12540	0.63503
3784.19666	0.63547
3782.26792	0.63540
3780.33917	0.63567
3778.41043	0.63516
3776.48168	0.63402
3774.55294	0.63382
3772.62419	0.63505
3770.69545	0.63684
3768.76670	0.63736
3766.83796	0.63667
3764.90922	0.63588
3762.98047	0.63601
3761.05173	0.63764
3759.12298	0.63919
3757.19424	0.63920
3755.26549	0.63970
3753.33675	0.64225
3751.40800	0.64522
3749.47926	0.64522
3747.55052	0.64442
3745.62177	0.64444
3743.69303	0.64367
3741.76428	0.64263
3739.83554	0.64330
3737.90679	0.64635
3735.97805	0.64998
3734.04930	0.64966
3732.12056	0.64636
3730.19182	0.64422
3728.26307	0.64426
3726.33433	0.64538
3724.40558	0.64565
3722.47684	0.64434
3720.54809	0.64210
3718.61935	0.63994
3716.69060	0.63896
3714.76186	0.64014
3712.83311	0.64338
3710.90437	0.64505
3708.97563	0.64313
3707.04688	0.64111
3705.11814	0.64060
3703.18939	0.64102
3701.26065	0.64078
3699.33190	0.63977
3697.40316	0.63928
3695.47441	0.63992
3693.54567	0.64199
3691.61693	0.64471
3689.68818	0.64490
3687.75944	0.64182
3685.83069	0.63917
3683.90195	0.63785
3681.97320	0.63790
3680.04446	0.63957
3678.11571	0.64270
3676.18697	0.64521
3674.25823	0.64411
3672.32948	0.64326
3670.40074	0.64336
3668.47199	0.64081
3666.54325	0.63765
3664.61450	0.63617
3662.68576	0.63585
3660.75701	0.63627
3658.82827	0.63757
3656.89953	0.63896
3654.97078	0.63960
3653.04204	0.64119
3651.11329	0.64524
3649.18455	0.64811
3647.25580	0.64483
3645.32706	0.64071
3643.39831	0.63883
3641.46957	0.63844
3639.54082	0.63853
3637.61208	0.63905
3635.68334	0.64029
3633.75459	0.64216
3631.82585	0.64476
3629.89710	0.64759
3627.96836	0.64691
3626.03961	0.64376
3624.11087	0.64212
3622.18212	0.64260
3620.25338	0.64408
3618.32464	0.64429
3616.39589	0.64344
3614.46715	0.64291
3612.53840	0.64247
3610.60966	0.64249
3608.68091	0.64298
3606.75217	0.64245
3604.82342	0.64156
3602.89468	0.64183
3600.96594	0.64267
3599.03719	0.64294
3597.10845	0.64309
3595.17970	0.64315
3593.25096	0.64235
3591.32221	0.64187
3589.39347	0.64306
3587.46472	0.64378
3585.53598	0.64189
3583.60723	0.63978
3581.67849	0.63873
3579.74975	0.63830
3577.82100	0.63808
3575.89226	0.63803
3573.96351	0.63807
3572.03477	0.63848
3570.10602	0.64030
3568.17728	0.64324
3566.24853	0.64371
3564.31979	0.64127
3562.39105	0.63939
3560.46230	0.63868
3558.53356	0.63819
3556.60481	0.63789
3554.67607	0.63835
3552.74732	0.63899
3550.81858	0.63888
3548.88983	0.63886
3546.96109	0.63942
3545.03235	0.63925
3543.10360	0.63800
3541.17486	0.63683
3539.24611	0.63658
3537.31737	0.63705
3535.38862	0.63727
3533.45988	0.63714
3531.53113	0.63747
3529.60239	0.63837
3527.67365	0.63900
3525.74490	0.63896
3523.81616	0.63846
3521.88741	0.63774
3519.95867	0.63726
3518.02992	0.63704
3516.10118	0.63675
3514.17243	0.63652
3512.24369	0.63673
3510.31494	0.63701
3508.38620	0.63690
3506.45746	0.63699
3504.52871	0.63767
3502.59997	0.63792
3500.67122	0.63731
3498.74248	0.63674
3496.81373	0.63647
3494.88499	0.63622
3492.95624	0.63612
3491.02750	0.63634
3489.09876	0.63669
3487.17001	0.63679
3485.24127	0.63672
3483.31252	0.63686
3481.38378	0.63701
3479.45503	0.63684
3477.52629	0.63669
3475.59754	0.63673
3473.66880	0.63669
3471.74006	0.63648
3469.81131	0.63626
3467.88257	0.63620
3465.95382	0.63618
3464.02508	0.63620
3462.09633	0.63625
3460.16759	0.63614
3458.23884	0.63585
3456.31010	0.63561
3454.38136	0.63558
3452.45261	0.63575
3450.52387	0.63621
3448.59512	0.63686
3446.66638	0.63707
3444.73763	0.63676
3442.80889	0.63642
3440.88014	0.63609
3438.95140	0.63590
3437.02265	0.63594
3435.09391	0.63595
3433.16517	0.63585
3431.23642	0.63579
3429.30768	0.63583
3427.37893	0.63591
3425.45019	0.63599
3423.52144	0.63620
3421.59270	0.63654
3419.66395	0.63656
3417.73521	0.63619
3415.80647	0.63589
3413.87772	0.63589
3411.94898	0.63602
3410.02023	0.63604
3408.09149	0.63596
3406.16274	0.63600
3404.23400	0.63620
3402.30525	0.63624
3400.37651	0.63601
3398.44777	0.63581
3396.51902	0.63583
3394.59028	0.63589
3392.66153	0.63584
3390.73279	0.63574
3388.80404	0.63580
3386.87530	0.63599
3384.94655	0.63600
3383.01781	0.63576
3381.08907	0.63553
3379.16032	0.63552
3377.23158	0.63556
3375.30283	0.63548
3373.37409	0.63547
3371.44534	0.63566
3369.51660	0.63591
3367.58785	0.63615
3365.65911	0.63625
3363.73036	0.63606
3361.80162	0.63577
3359.87288	0.63554
3357.94413	0.63546
3356.01539	0.63558
3354.08664	0.63565
3352.15790	0.63553
3350.22915	0.63551
3348.30041	0.63566
3346.37166	0.63577
3344.44292	0.63577
3342.51418	0.63564
3340.58543	0.63560
3338.65669	0.63587
3336.72794	0.63615
3334.79920	0.63609
3332.87045	0.63589
3330.94171	0.63586
3329.01296	0.63588
3327.08422	0.63582
3325.15548	0.63568
3323.22673	0.63556
3321.29799	0.63556
3319.36924	0.63563
3317.44050	0.63567
3315.51175	0.63562
3313.58301	0.63546
3311.65426	0.63541
3309.72552	0.63562
3307.79678	0.63577
3305.86803	0.63576
3303.93929	0.63582
3302.01054	0.63585
3300.08180	0.63572
3298.15305	0.63560
3296.22431	0.63566
3294.29556	0.63594
3292.36682	0.63623
3290.43807	0.63628
3288.50933	0.63624
3286.58059	0.63632
3284.65184	0.63634
3282.72310	0.63620
3280.79435	0.63598
3278.86561	0.63585
3276.93686	0.63589
3275.00812	0.63600
3273.07937	0.63609
3271.15063	0.63614
3269.22189	0.63624
3267.29314	0.63643
3265.36440	0.63646
3263.43565	0.63637
3261.50691	0.63647
3259.57816	0.63672
3257.64942	0.63682
3255.72067	0.63678
3253.79193	0.63660
3251.86319	0.63637
3249.93444	0.63628
3248.00570	0.63634
3246.07695	0.63640
3244.14821	0.63640
3242.21946	0.63646
3240.29072	0.63654
3238.36197	0.63651
3236.43323	0.63649
3234.50448	0.63661
3232.57574	0.63678
3230.64700	0.63680
3228.71825	0.63672
3226.78951	0.63677
3224.86076	0.63690
3222.93202	0.63687
3221.00327	0.63671
3219.07453	0.63656
3217.14578	0.63656
3215.21704	0.63677
3213.28830	0.63700
3211.35955	0.63704
3209.43081	0.63705
3207.50206	0.63706
3205.57332	0.63695
3203.64457	0.63692
3201.71583	0.63711
3199.78708	0.63726
3197.85834	0.63725
3195.92960	0.63719
3194.00085	0.63716
3192.07211	0.63717
3190.14336	0.63720
3188.21462	0.63722
3186.28587	0.63722
3184.35713	0.63718
3182.42838	0.63716
3180.49964	0.63729
3178.57090	0.63747
3176.64215	0.63748
3174.71341	0.63735
3172.78466	0.63730
3170.85592	0.63743
3168.92717	0.63765
3166.99843	0.63772
3165.06968	0.63763
3163.14094	0.63754
3161.21219	0.63754
3159.28345	0.63759
3157.35471	0.63762
3155.42596	0.63760
3153.49722	0.63758
3151.56847	0.63762
3149.63973	0.63771
3147.71098	0.63776
3145.78224	0.63774
3143.85349	0.63776
3141.92475	0.63793
[truncated: 1,370 more rows]
