# Supplementary material for: Ultrathin 2 nm gold as impedance-matched absorber for infrared light
Source: Nat Commun. 2020 May 1;11:2161. doi: 10.1038/s41467-020-15762-3 (PMC7195431; doi:10.1038/s41467-020-15762-3)
Supplement: Supplementary file 3 — Source Data [file 41467_2020_15762_MOESM3_ESM.zip › SOURCE DATA/Fig.4 -Thinfilm optical measurements and dataprocessing/1,5-Au-Cu-#2-REF.dpt]

6997.48496	0.13861
6995.55621	0.13778
6993.62747	0.13893
6991.69872	0.13945
6989.76998	0.13775
6987.84123	0.13662
6985.91249	0.13723
6983.98374	0.13766
6982.05500	0.13761
6980.12626	0.13839
6978.19751	0.13964
6976.26877	0.13937
6974.34002	0.13707
6972.41128	0.13480
6970.48253	0.13473
6968.55379	0.13677
6966.62504	0.13883
6964.69630	0.13880
6962.76756	0.13745
6960.83881	0.13673
6958.91007	0.13661
6956.98132	0.13679
6955.05258	0.13686
6953.12383	0.13646
6951.19509	0.13628
6949.26634	0.13658
6947.33760	0.13752
6945.40886	0.13857
6943.48011	0.13827
6941.55137	0.13668
6939.62262	0.13509
6937.69388	0.13497
6935.76513	0.13646
6933.83639	0.13747
6931.90764	0.13727
6929.97890	0.13745
6928.05015	0.13772
6926.12141	0.13615
6924.19267	0.13356
6922.26392	0.13235
6920.33518	0.13230
6918.40643	0.13224
6916.47769	0.13282
6914.54894	0.13472
6912.62020	0.13686
6910.69145	0.13788
6908.76271	0.13805
6906.83397	0.13809
6904.90522	0.13714
6902.97648	0.13503
6901.04773	0.13373
6899.11899	0.13406
6897.19024	0.13497
6895.26150	0.13559
6893.33275	0.13575
6891.40401	0.13568
6889.47527	0.13570
6887.54652	0.13644
6885.61778	0.13772
6883.68903	0.13759
6881.76029	0.13658
6879.83154	0.13644
6877.90280	0.13660
6875.97405	0.13772
6874.04531	0.13993
6872.11657	0.14011
6870.18782	0.13768
6868.25908	0.13498
6866.33033	0.13347
6864.40159	0.13312
6862.47284	0.13281
6860.54410	0.13220
6858.61535	0.13296
6856.68661	0.13472
6854.75786	0.13463
6852.82912	0.13265
6850.90038	0.13128
6848.97163	0.13210
6847.04289	0.13428
6845.11414	0.13579
6843.18540	0.13650
6841.25665	0.13632
6839.32791	0.13494
6837.39916	0.13444
6835.47042	0.13550
6833.54168	0.13637
6831.61293	0.13696
6829.68419	0.13745
6827.75544	0.13712
6825.82670	0.13715
6823.89795	0.13762
6821.96921	0.13690
6820.04046	0.13554
6818.11172	0.13431
6816.18298	0.13387
6814.25423	0.13505
6812.32549	0.13704
6810.39674	0.13868
6808.46800	0.14007
6806.53925	0.14060
6804.61051	0.13904
6802.68176	0.13692
6800.75302	0.13580
6798.82428	0.13481
6796.89553	0.13388
6794.96679	0.13332
6793.03804	0.13367
6791.10930	0.13503
6789.18055	0.13563
6787.25181	0.13475
6785.32306	0.13376
6783.39432	0.13382
6781.46557	0.13465
6779.53683	0.13466
6777.60809	0.13330
6775.67934	0.13207
6773.75060	0.13189
6771.82185	0.13209
6769.89311	0.13151
6767.96436	0.12993
6766.03562	0.12941
6764.10687	0.13092
6762.17813	0.13169
6760.24939	0.13060
6758.32064	0.13057
6756.39190	0.13235
6754.46315	0.13376
6752.53441	0.13496
6750.60566	0.13628
6748.67692	0.13546
6746.74817	0.13259
6744.81943	0.13118
6742.89069	0.13242
6740.96194	0.13359
6739.03320	0.13317
6737.10445	0.13263
6735.17571	0.13265
6733.24696	0.13293
6731.31822	0.13388
6729.38947	0.13431
6727.46073	0.13258
6725.53199	0.13069
6723.60324	0.13079
6721.67450	0.13204
6719.74575	0.13367
6717.81701	0.13478
6715.88826	0.13392
6713.95952	0.13196
6712.03077	0.13087
6710.10203	0.13122
6708.17328	0.13301
6706.24454	0.13560
6704.31580	0.13678
6702.38705	0.13548
6700.45831	0.13377
6698.52956	0.13355
6696.60082	0.13387
6694.67207	0.13356
6692.74333	0.13287
6690.81458	0.13174
6688.88584	0.13069
6686.95710	0.13083
6685.02835	0.13113
6683.09961	0.13029
6681.17086	0.12959
6679.24212	0.13003
6677.31337	0.13033
6675.38463	0.12976
6673.45588	0.12969
6671.52714	0.13081
6669.59840	0.13137
6667.66965	0.13057
6665.74091	0.12990
6663.81216	0.12947
6661.88342	0.12849
6659.95467	0.12802
6658.02593	0.12883
6656.09718	0.12985
6654.16844	0.13015
6652.23970	0.13029
6650.31095	0.13188
6648.38221	0.13472
6646.45346	0.13580
6644.52472	0.13401
6642.59597	0.13155
6640.66723	0.12980
6638.73848	0.12854
6636.80974	0.12740
6634.88099	0.12700
6632.95225	0.12791
6631.02351	0.12938
6629.09476	0.13086
6627.16602	0.13142
6625.23727	0.12990
6623.30853	0.12775
6621.37978	0.12821
6619.45104	0.13071
6617.52229	0.13153
6615.59355	0.13102
6613.66481	0.13133
6611.73606	0.13140
6609.80732	0.13032
6607.87857	0.12945
6605.94983	0.13001
6604.02108	0.13162
6602.09234	0.13272
6600.16359	0.13224
6598.23485	0.13141
6596.30611	0.13180
6594.37736	0.13191
6592.44862	0.12980
6590.51987	0.12685
6588.59113	0.12567
6586.66238	0.12716
6584.73364	0.13015
6582.80489	0.13198
6580.87615	0.13180
6578.94740	0.13174
6577.01866	0.13262
6575.08992	0.13289
6573.16117	0.13194
6571.23243	0.13100
6569.30368	0.13069
6567.37494	0.13017
6565.44619	0.12926
6563.51745	0.12851
6561.58870	0.12855
6559.65996	0.12962
6557.73122	0.13087
6555.80247	0.13150
6553.87373	0.13161
6551.94498	0.13130
6550.01624	0.13036
6548.08749	0.12914
6546.15875	0.12824
6544.23000	0.12752
6542.30126	0.12800
6540.37252	0.12986
6538.44377	0.13058
6536.51503	0.13028
6534.58628	0.13126
6532.65754	0.13178
6530.72879	0.12957
6528.80005	0.12709
6526.87130	0.12661
6524.94256	0.12697
6523.01382	0.12757
6521.08507	0.12859
6519.15633	0.12920
6517.22758	0.12946
6515.29884	0.12975
6513.37009	0.12918
6511.44135	0.12830
6509.51260	0.12845
6507.58386	0.12889
6505.65511	0.12884
6503.72637	0.12863
6501.79763	0.12837
6499.86888	0.12800
6497.94014	0.12797
6496.01139	0.12906
6494.08265	0.13027
6492.15390	0.13020
6490.22516	0.12977
6488.29641	0.12969
6486.36767	0.12885
6484.43893	0.12749
6482.51018	0.12742
6480.58144	0.12865
6478.65269	0.12945
6476.72395	0.12903
6474.79520	0.12827
6472.86646	0.12758
6470.93771	0.12632
6469.00897	0.12469
6467.08023	0.12370
6465.15148	0.12453
6463.22274	0.12747
6461.29399	0.12988
6459.36525	0.12894
6457.43650	0.12684
6455.50776	0.12696
6453.57901	0.12801
6451.65027	0.12766
6449.72153	0.12658
6447.79278	0.12655
6445.86404	0.12826
6443.93529	0.12988
6442.00655	0.12884
6440.07780	0.12600
6438.14906	0.12467
6436.22031	0.12588
6434.29157	0.12775
6432.36282	0.12865
6430.43408	0.12892
6428.50534	0.12897
6426.57659	0.12880
6424.64785	0.12868
6422.71910	0.12856
6420.79036	0.12842
6418.86161	0.12779
6416.93287	0.12647
6415.00412	0.12563
6413.07538	0.12592
6411.14664	0.12655
6409.21789	0.12663
6407.28915	0.12635
6405.36040	0.12622
6403.43166	0.12594
6401.50291	0.12578
6399.57417	0.12642
6397.64542	0.12763
6395.71668	0.12851
6393.78794	0.12859
6391.85919	0.12802
6389.93045	0.12742
6388.00170	0.12748
6386.07296	0.12745
6384.14421	0.12699
6382.21547	0.12697
6380.28672	0.12688
6378.35798	0.12621
6376.42924	0.12563
6374.50049	0.12583
6372.57175	0.12691
6370.64300	0.12754
6368.71426	0.12732
6366.78551	0.12694
6364.85677	0.12572
6362.92802	0.12405
6360.99928	0.12400
6359.07053	0.12573
6357.14179	0.12750
6355.21305	0.12839
6353.28430	0.12846
6351.35556	0.12798
6349.42681	0.12766
6347.49807	0.12741
6345.56932	0.12663
6343.64058	0.12583
6341.71183	0.12535
6339.78309	0.12503
6337.85435	0.12489
6335.92560	0.12503
6333.99686	0.12551
6332.06811	0.12613
6330.13937	0.12675
6328.21062	0.12738
6326.28188	0.12765
6324.35313	0.12729
6322.42439	0.12644
6320.49565	0.12530
6318.56690	0.12448
6316.63816	0.12474
6314.70941	0.12575
6312.78067	0.12621
6310.85192	0.12574
6308.92318	0.12539
6306.99443	0.12546
6305.06569	0.12578
6303.13695	0.12650
6301.20820	0.12678
6299.27946	0.12603
6297.35071	0.12524
6295.42197	0.12517
6293.49322	0.12559
6291.56448	0.12592
6289.63573	0.12591
6287.70699	0.12573
6285.77824	0.12596
6283.84950	0.12645
6281.92076	0.12616
6279.99201	0.12535
6278.06327	0.12530
6276.13452	0.12561
6274.20578	0.12512
6272.27703	0.12476
6270.34829	0.12545
6268.41954	0.12599
6266.49080	0.12571
6264.56206	0.12544
6262.63331	0.12533
6260.70457	0.12492
6258.77582	0.12476
6256.84708	0.12521
6254.91833	0.12572
6252.98959	0.12612
6251.06084	0.12639
6249.13210	0.12644
6247.20336	0.12586
6245.27461	0.12417
6243.34587	0.12249
6241.41712	0.12228
6239.48838	0.12301
6237.55963	0.12358
6235.63089	0.12426
6233.70214	0.12518
6231.77340	0.12566
6229.84465	0.12572
6227.91591	0.12554
6225.98717	0.12530
6224.05842	0.12517
6222.12968	0.12434
6220.20093	0.12343
6218.27219	0.12440
6216.34344	0.12613
6214.41470	0.12624
6212.48595	0.12559
6210.55721	0.12539
6208.62847	0.12502
6206.69972	0.12441
6204.77098	0.12437
6202.84223	0.12486
6200.91349	0.12499
6198.98474	0.12491
6197.05600	0.12495
6195.12725	0.12464
6193.19851	0.12455
6191.26977	0.12538
6189.34102	0.12592
6187.41228	0.12502
6185.48353	0.12339
6183.55479	0.12221
6181.62604	0.12235
6179.69730	0.12356
6177.76855	0.12395
6175.83981	0.12349
6173.91107	0.12365
6171.98232	0.12388
6170.05358	0.12393
6168.12483	0.12442
6166.19609	0.12423
6164.26734	0.12330
6162.33860	0.12363
6160.40985	0.12458
6158.48111	0.12440
6156.55236	0.12388
6154.62362	0.12393
6152.69488	0.12376
6150.76613	0.12285
6148.83739	0.12194
6146.90864	0.12117
6144.97990	0.12044
6143.05115	0.12035
6141.12241	0.12099
6139.19366	0.12176
6137.26492	0.12212
6135.33618	0.12177
6133.40743	0.12139
6131.47869	0.12171
6129.54994	0.12190
6127.62120	0.12135
6125.69245	0.12131
6123.76371	0.12239
6121.83496	0.12320
6119.90622	0.12293
6117.97748	0.12254
6116.04873	0.12231
6114.11999	0.12179
6112.19124	0.12168
6110.26250	0.12224
6108.33375	0.12287
6106.40501	0.12349
6104.47626	0.12378
6102.54752	0.12343
6100.61878	0.12263
6098.69003	0.12186
6096.76129	0.12130
6094.83254	0.12077
6092.90380	0.12068
6090.97505	0.12115
6089.04631	0.12107
6087.11756	0.12017
6085.18882	0.12001
6083.26007	0.12125
6081.33133	0.12243
6079.40259	0.12248
6077.47384	0.12209
6075.54510	0.12245
6073.61635	0.12319
6071.68761	0.12300
6069.75886	0.12206
6067.83012	0.12150
6065.90137	0.12170
6063.97263	0.12217
6062.04389	0.12197
6060.11514	0.12095
6058.18640	0.12014
6056.25765	0.12047
6054.32891	0.12190
6052.40016	0.12303
6050.47142	0.12235
6048.54267	0.12055
6046.61393	0.11939
6044.68519	0.11950
6042.75644	0.12037
6040.82770	0.12091
6038.89895	0.12070
6036.97021	0.12083
6035.04146	0.12150
6033.11272	0.12157
6031.18397	0.12066
6029.25523	0.11975
6027.32649	0.11973
6025.39774	0.12029
6023.46900	0.12069
6021.54025	0.12082
6019.61151	0.12106
6017.68276	0.12176
6015.75402	0.12259
6013.82527	0.12261
6011.89653	0.12144
6009.96778	0.11986
6008.03904	0.11908
6006.11030	0.11931
6004.18155	0.11930
6002.25281	0.11842
6000.32406	0.11798
5998.39532	0.11857
5996.46657	0.11935
5994.53783	0.12008
5992.60908	0.12066
5990.68034	0.12054
5988.75160	0.12003
5986.82285	0.11996
5984.89411	0.12011
5982.96536	0.11982
5981.03662	0.11920
5979.10787	0.11911
5977.17913	0.11968
5975.25038	0.11979
5973.32164	0.11913
5971.39290	0.11854
5969.46415	0.11851
5967.53541	0.11890
5965.60666	0.11911
5963.67792	0.11881
5961.74917	0.11860
5959.82043	0.11914
5957.89168	0.11975
5955.96294	0.11921
5954.03420	0.11852
5952.10545	0.11915
5950.17671	0.11993
5948.24796	0.11952
5946.31922	0.11864
5944.39047	0.11811
5942.46173	0.11849
5940.53298	0.11972
5938.60424	0.12038
5936.67549	0.12003
5934.74675	0.11976
5932.81801	0.12005
5930.88926	0.12016
5928.96052	0.11955
5927.03177	0.11891
5925.10303	0.11881
5923.17428	0.11874
5921.24554	0.11856
5919.31679	0.11898
5917.38805	0.11953
5915.45931	0.11897
5913.53056	0.11799
5911.60182	0.11778
5909.67307	0.11799
5907.74433	0.11793
5905.81558	0.11787
5903.88684	0.11825
5901.95809	0.11849
5900.02935	0.11818
5898.10061	0.11830
5896.17186	0.11931
5894.24312	0.11992
5892.31437	0.11927
5890.38563	0.11838
5888.45688	0.11830
5886.52814	0.11890
5884.59939	0.11915
5882.67065	0.11866
5880.74190	0.11832
5878.81316	0.11834
5876.88442	0.11802
5874.95567	0.11771
5873.02693	0.11802
5871.09818	0.11824
5869.16944	0.11784
5867.24069	0.11769
5865.31195	0.11817
5863.38320	0.11854
5861.45446	0.11874
5859.52572	0.11936
5857.59697	0.11960
5855.66823	0.11860
5853.73948	0.11745
5851.81074	0.11745
5849.88199	0.11815
5847.95325	0.11827
5846.02450	0.11775
5844.09576	0.11720
5842.16702	0.11670
5840.23827	0.11672
5838.30953	0.11758
5836.38078	0.11815
5834.45204	0.11801
5832.52329	0.11800
5830.59455	0.11794
5828.66580	0.11783
5826.73706	0.11829
5824.80832	0.11867
5822.87957	0.11794
5820.95083	0.11659
5819.02208	0.11610
5817.09334	0.11678
5815.16459	0.11744
5813.23585	0.11741
5811.30710	0.11702
5809.37836	0.11656
5807.44961	0.11618
5805.52087	0.11609
5803.59213	0.11630
5801.66338	0.11658
5799.73464	0.11650
5797.80589	0.11621
5795.87715	0.11638
5793.94840	0.11662
5792.01966	0.11628
5790.09091	0.11588
5788.16217	0.11577
5786.23343	0.11604
5784.30468	0.11670
5782.37594	0.11714
5780.44719	0.11707
5778.51845	0.11682
5776.58970	0.11679
5774.66096	0.11711
5772.73221	0.11765
5770.80347	0.11806
5768.87473	0.11776
5766.94598	0.11706
5765.01724	0.11705
5763.08849	0.11722
5761.15975	0.11629
5759.23100	0.11491
5757.30226	0.11451
5755.37351	0.11516
5753.44477	0.11592
5751.51603	0.11632
5749.58728	0.11663
5747.65854	0.11669
5745.72979	0.11621
5743.80105	0.11558
5741.87230	0.11495
5739.94356	0.11438
5738.01481	0.11411
5736.08607	0.11433
5734.15732	0.11503
5732.22858	0.11589
5730.29984	0.11667
5728.37109	0.11691
5726.44235	0.11632
5724.51360	0.11598
5722.58486	0.11629
5720.65611	0.11679
5718.72737	0.11747
5716.79862	0.11784
5714.86988	0.11720
5712.94114	0.11605
5711.01239	0.11533
5709.08365	0.11526
5707.15490	0.11542
5705.22616	0.11555
5703.29741	0.11564
5701.36867	0.11549
5699.43992	0.11518
5697.51118	0.11513
5695.58244	0.11539
5693.65369	0.11530
5691.72495	0.11465
5689.79620	0.11454
5687.86746	0.11520
5685.93871	0.11538
5684.00997	0.11514
5682.08122	0.11510
5680.15248	0.11483
5678.22374	0.11456
5676.29499	0.11505
5674.36625	0.11557
5672.43750	0.11506
5670.50876	0.11430
5668.58001	0.11439
5666.65127	0.11496
5664.72252	0.11521
5662.79378	0.11504
5660.86503	0.11487
5658.93629	0.11484
5657.00755	0.11496
5655.07880	0.11518
5653.15006	0.11512
5651.22131	0.11479
5649.29257	0.11467
5647.36382	0.11496
5645.43508	0.11494
5643.50633	0.11406
5641.57759	0.11310
5639.64885	0.11279
5637.72010	0.11296
5635.79136	0.11332
5633.86261	0.11353
5631.93387	0.11356
5630.00512	0.11368
5628.07638	0.11385
5626.14763	0.11363
5624.21889	0.11305
5622.29015	0.11293
5620.36140	0.11398
5618.43266	0.11529
5616.50391	0.11543
5614.57517	0.11486
5612.64642	0.11443
5610.71768	0.11412
5608.78893	0.11419
5606.86019	0.11435
5604.93144	0.11388
5603.00270	0.11356
5601.07396	0.11421
5599.14521	0.11501
5597.21647	0.11508
5595.28772	0.11464
5593.35898	0.11440
5591.43023	0.11459
5589.50149	0.11483
5587.57274	0.11482
5585.64400	0.11461
5583.71526	0.11446
5581.78651	0.11437
5579.85777	0.11419
5577.92902	0.11389
5576.00028	0.11356
5574.07153	0.11330
5572.14279	0.11315
5570.21404	0.11329
5568.28530	0.11353
5566.35656	0.11364
5564.42781	0.11368
5562.49907	0.11348
5560.57032	0.11335
5558.64158	0.11379
5556.71283	0.11428
5554.78409	0.11413
5552.85534	0.11375
5550.92660	0.11354
5548.99786	0.11328
5547.06911	0.11318
5545.14037	0.11333
5543.21162	0.11333
5541.28288	0.11315
5539.35413	0.11288
5537.42539	0.11255
5535.49664	0.11257
5533.56790	0.11307
5531.63915	0.11323
5529.71041	0.11292
5527.78167	0.11292
5525.85292	0.11317
5523.92418	0.11352
5521.99543	0.11382
5520.06669	0.11367
5518.13794	0.11334
5516.20920	0.11319
5514.28045	0.11289
5512.35171	0.11204
5510.42297	0.11090
5508.49422	0.11038
5506.56548	0.11100
5504.63673	0.11203
5502.70799	0.11240
5500.77924	0.11215
5498.85050	0.11205
5496.92175	0.11216
5494.99301	0.11207
5493.06427	0.11177
5491.13552	0.11159
5489.20678	0.11185
5487.27803	0.11209
5485.34929	0.11187
5483.42054	0.11176
5481.49180	0.11181
5479.56305	0.11168
5477.63431	0.11158
5475.70557	0.11167
5473.77682	0.11189
5471.84808	0.11205
5469.91933	0.11208
5467.99059	0.11200
5466.06184	0.11199
5464.13310	0.11231
5462.20435	0.11271
5460.27561	0.11244
5458.34686	0.11163
5456.41812	0.11137
5454.48938	0.11182
5452.56063	0.11217
5450.63189	0.11212
5448.70314	0.11176
5446.77440	0.11145
5444.84565	0.11170
5442.91691	0.11191
5440.98816	0.11164
5439.05942	0.11160
5437.13068	0.11229
5435.20193	0.11312
5433.27319	0.11293
5431.34444	0.11200
5429.41570	0.11135
5427.48695	0.11109
5425.55821	0.11091
5423.62946	0.11095
5421.70072	0.11121
5419.77198	0.11158
5417.84323	0.11178
5415.91449	0.11155
5413.98574	0.11122
5412.05700	0.11128
5410.12825	0.11148
5408.19951	0.11142
5406.27076	0.11130
5404.34202	0.11127
5402.41328	0.11120
5400.48453	0.11102
5398.55579	0.11073
5396.62704	0.11042
5394.69830	0.11047
5392.76955	0.11075
5390.84081	0.11054
5388.91206	0.10990
5386.98332	0.10982
5385.05457	0.11042
5383.12583	0.11056
5381.19709	0.11035
5379.26834	0.11054
5377.33960	0.11075
5375.41085	0.11052
5373.48211	0.11037
5371.55336	0.11061
5369.62462	0.11103
5367.69587	0.11112
5365.76713	0.11059
5363.83839	0.11000
5361.90964	0.10991
5359.98090	0.10996
5358.05215	0.10989
5356.12341	0.10990
5354.19466	0.11002
5352.26592	0.11006
5350.33717	0.11009
5348.40843	0.10995
5346.47969	0.10944
5344.55094	0.10899
5342.62220	0.10928
5340.69345	0.11003
5338.76471	0.11035
5336.83596	0.11004
5334.90722	0.11000
5332.97847	0.11029
5331.04973	0.11022
5329.12099	0.10991
5327.19224	0.10990
5325.26350	0.11020
5323.33475	0.11040
5321.40601	0.11034
5319.47726	0.11012
5317.54852	0.10950
5315.61977	0.10852
5313.69103	0.10808
5311.76228	0.10845
5309.83354	0.10898
5307.90480	0.10931
5305.97605	0.10950
5304.04731	0.10957
5302.11856	0.10940
5300.18982	0.10916
5298.26107	0.10923
5296.33233	0.10948
5294.40358	0.10946
5292.47484	0.10922
5290.54610	0.10917
5288.61735	0.10915
5286.68861	0.10882
5284.75986	0.10826
5282.83112	0.10778
5280.90237	0.10784
5278.97363	0.10836
5277.04488	0.10878
5275.11614	0.10885
5273.18740	0.10867
5271.25865	0.10850
5269.32991	0.10876
5267.40116	0.10959
5265.47242	0.11031
5263.54367	0.11016
5261.61493	0.10970
5259.68618	0.10961
5257.75744	0.10956
5255.82869	0.10920
5253.89995	0.10870
5251.97121	0.10841
5250.04246	0.10828
5248.11372	0.10817
5246.18497	0.10837
5244.25623	0.10907
5242.32748	0.10968
5240.39874	0.10959
5238.46999	0.10913
5236.54125	0.10887
5234.61251	0.10878
5232.68376	0.10862
5230.75502	0.10845
5228.82627	0.10848
5226.89753	0.10869
5224.96878	0.10854
5223.04004	0.10782
5221.11129	0.10729
5219.18255	0.10746
5217.25381	0.10784
5215.32506	0.10793
5213.39632	0.10801
5211.46757	0.10798
5209.53883	0.10764
5207.61008	0.10755
5205.68134	0.10784
5203.75259	0.10790
5201.82385	0.10751
5199.89511	0.10704
5197.96636	0.10698
5196.03762	0.10719
5194.10887	0.10740
5192.18013	0.10768
5190.25138	0.10796
5188.32264	0.10812
5186.39389	0.10826
5184.46515	0.10829
5182.53640	0.10786
5180.60766	0.10720
5178.67892	0.10680
5176.75017	0.10668
5174.82143	0.10664
5172.89268	0.10667
5170.96394	0.10694
5169.03519	0.10724
5167.10645	0.10735
5165.17770	0.10762
5163.24896	0.10797
5161.32022	0.10793
5159.39147	0.10768
5157.46273	0.10755
5155.53398	0.10754
5153.60524	0.10757
5151.67649	0.10734
5149.74775	0.10684
5147.81900	0.10666
5145.89026	0.10692
5143.96152	0.10715
5142.03277	0.10703
5140.10403	0.10654
5138.17528	0.10615
5136.24654	0.10628
5134.31779	0.10666
5132.38905	0.10694
5130.46030	0.10709
5128.53156	0.10721
5126.60282	0.10723
5124.67407	0.10689
5122.74533	0.10640
5120.81658	0.10643
5118.88784	0.10689
5116.95909	0.10708
5115.03035	0.10678
5113.10160	0.10648
5111.17286	0.10654
5109.24411	0.10655
5107.31537	0.10619
5105.38663	0.10587
5103.45788	0.10596
5101.52914	0.10625
5099.60039	0.10627
5097.67165	0.10601
5095.74290	0.10579
5093.81416	0.10566
5091.88541	0.10556
5089.95667	0.10564
5088.02793	0.10587
5086.09918	0.10594
5084.17044	0.10583
5082.24169	0.10585
5080.31295	0.10593
5078.38420	0.10565
5076.45546	0.10515
5074.52671	0.10518
5072.59797	0.10582
5070.66923	0.10620
5068.74048	0.10597
5066.81174	0.10573
5064.88299	0.10587
5062.95425	0.10593
5061.02550	0.10569
5059.09676	0.10559
5057.16801	0.10572
5055.23927	0.10589
5053.31053	0.10597
5051.38178	0.10566
5049.45304	0.10502
5047.52429	0.10475
5045.59555	0.10513
5043.66680	0.10543
5041.73806	0.10509
5039.80931	0.10463
5037.88057	0.10474
5035.95182	0.10521
5034.02308	0.10543
5032.09434	0.10544
5030.16559	0.10534
5028.23685	0.10497
5026.30810	0.10461
5024.37936	0.10454
5022.45061	0.10465
5020.52187	0.10484
5018.59312	0.10517
5016.66438	0.10539
5014.73564	0.10517
5012.80689	0.10483
5010.87815	0.10467
5008.94940	0.10438
5007.02066	0.10421
5005.09191	0.10447
5003.16317	0.10460
5001.23442	0.10446
4999.30568	0.10457
4997.37694	0.10481
4995.44819	0.10475
4993.51945	0.10457
4991.59070	0.10458
4989.66196	0.10476
4987.73321	0.10501
4985.80447	0.10512
4983.87572	0.10477
4981.94698	0.10423
4980.01824	0.10404
4978.08949	0.10420
4976.16075	0.10426
4974.23200	0.10405
4972.30326	0.10398
4970.37451	0.10424
4968.44577	0.10443
4966.51702	0.10441
4964.58828	0.10443
4962.65953	0.10454
4960.73079	0.10462
4958.80205	0.10454
4956.87330	0.10422
4954.94456	0.10403
4953.01581	0.10425
4951.08707	0.10455
4949.15832	0.10437
4947.22958	0.10386
4945.30083	0.10373
4943.37209	0.10410
4941.44335	0.10434
4939.51460	0.10412
4937.58586	0.10380
4935.65711	0.10362
4933.72837	0.10347
4931.79962	0.10350
4929.87088	0.10371
4927.94213	0.10370
4926.01339	0.10341
4924.08465	0.10335
4922.15590	0.10365
4920.22716	0.10392
4918.29841	0.10380
4916.36967	0.10333
4914.44092	0.10303
4912.51218	0.10319
4910.58343	0.10333
4908.65469	0.10321
4906.72594	0.10329
4904.79720	0.10357
4902.86846	0.10350
4900.93971	0.10287
4899.01097	0.10218
4897.08222	0.10193
4895.15348	0.10206
4893.22473	0.10230
4891.29599	0.10271
4889.36724	0.10317
4887.43850	0.10328
4885.50976	0.10304
4883.58101	0.10288
4881.65227	0.10293
4879.72352	0.10306
4877.79478	0.10321
4875.86603	0.10337
4873.93729	0.10334
4872.00854	0.10312
4870.07980	0.10294
4868.15106	0.10293
4866.22231	0.10292
4864.29357	0.10276
4862.36482	0.10260
4860.43608	0.10258
4858.50733	0.10273
4856.57859	0.10296
4854.64984	0.10302
4852.72110	0.10272
4850.79236	0.10231
4848.86361	0.10207
4846.93487	0.10189
4845.00612	0.10175
4843.07738	0.10183
4841.14863	0.10185
4839.21989	0.10164
4837.29114	0.10157
4835.36240	0.10166
4833.43365	0.10172
4831.50491	0.10185
4829.57617	0.10206
4827.64742	0.10220
4825.71868	0.10230
4823.78993	0.10242
4821.86119	0.10251
4819.93244	0.10264
4818.00370	0.10265
4816.07495	0.10228
4814.14621	0.10176
4812.21747	0.10147
4810.28872	0.10141
4808.35998	0.10152
4806.43123	0.10165
4804.50249	0.10150
4802.57374	0.10120
4800.64500	0.10123
4798.71625	0.10152
4796.78751	0.10172
4794.85877	0.10183
4792.93002	0.10193
4791.00128	0.10200
4789.07253	0.10196
4787.14379	0.10189
4785.21504	0.10187
4783.28630	0.10184
4781.35755	0.10187
4779.42881	0.10204
4777.50007	0.10209
4775.57132	0.10186
4773.64258	0.10168
4771.71383	0.10178
4769.78509	0.10191
4767.85634	0.10183
4765.92760	0.10154
4763.99885	0.10134
4762.07011	0.10142
4760.14136	0.10146
4758.21262	0.10129
4756.28388	0.10106
4754.35513	0.10100
4752.42639	0.10129
4750.49764	0.10161
4748.56890	0.10148
4746.64015	0.10107
4744.71141	0.10089
4742.78266	0.10090
4740.85392	0.10071
4738.92518	0.10040
4736.99643	0.10044
4735.06769	0.10096
4733.13894	0.10145
4731.21020	0.10130
4729.28145	0.10077
4727.35271	0.10052
4725.42396	0.10058
4723.49522	0.10061
4721.56648	0.10038
4719.63773	0.09997
4717.70899	0.09971
4715.78024	0.09976
4713.85150	0.10000
4711.92275	0.10019
4709.99401	0.10022
4708.06526	0.10040
4706.13652	0.10068
4704.20778	0.10071
4702.27903	0.10057
4700.35029	0.10045
4698.42154	0.10033
4696.49280	0.10035
4694.56405	0.10052
4692.63531	0.10059
4690.70656	0.10060
4688.77782	0.10058
4686.84907	0.10033
4684.92033	0.10003
4682.99159	0.09995
4681.06284	0.09989
4679.13410	0.09963
4677.20535	0.09936
4675.27661	0.09927
4673.34786	0.09944
4671.41912	0.09979
4669.49037	0.10010
4667.56163	0.10009
4665.63289	0.09983
4663.70414	0.09969
4661.77540	0.09974
4659.84665	0.09964
4657.91791	0.09944
4655.98916	0.09952
4654.06042	0.09974
4652.13167	0.09985
4650.20293	0.09996
4648.27419	0.09995
4646.34544	0.09972
4644.41670	0.09954
4642.48795	0.09966
4640.55921	0.09984
4638.63046	0.09972
4636.70172	0.09942
4634.77297	0.09918
4632.84423	0.09899
4630.91549	0.09899
4628.98674	0.09916
4627.05800	0.09914
4625.12925	0.09898
4623.20051	0.09892
4621.27176	0.09904
4619.34302	0.09920
4617.41427	0.09906
4615.48553	0.09880
4613.55678	0.09888
4611.62804	0.09893
4609.69930	0.09860
4607.77055	0.09834
4605.84181	0.09845
4603.91306	0.09861
4601.98432	0.09854
4600.05557	0.09848
4598.12683	0.09861
4596.19808	0.09868
4594.26934	0.09863
4592.34060	0.09864
4590.41185	0.09858
4588.48311	0.09857
4586.55436	0.09882
4584.62562	0.09893
4582.69687	0.09875
4580.76813	0.09877
4578.83938	0.09892
4576.91064	0.09882
4574.98190	0.09864
4573.05315	0.09851
4571.12441	0.09831
4569.19566	0.09809
4567.26692	0.09802
4565.33817	0.09827
4563.40943	0.09862
4561.48068	0.09868
4559.55194	0.09848
4557.62319	0.09839
4555.69445	0.09839
4553.76571	0.09827
4551.83696	0.09810
4549.90822	0.09801
4547.97947	0.09793
4546.05073	0.09792
4544.12198	0.09799
4542.19324	0.09790
4540.26449	0.09777
4538.33575	0.09785
4536.40701	0.09793
4534.47826	0.09783
4532.54952	0.09775
4530.62077	0.09774
4528.69203	0.09771
4526.76328	0.09778
4524.83454	0.09786
4522.90579	0.09766
4520.97705	0.09747
4519.04831	0.09752
4517.11956	0.09749
4515.19082	0.09733
4513.26207	0.09733
4511.33333	0.09750
4509.40458	0.09770
4507.47584	0.09779
4505.54709	0.09769
4503.61835	0.09752
4501.68961	0.09743
4499.76086	0.09729
4497.83212	0.09699
4495.90337	0.09678
4493.97463	0.09691
4492.04588	0.09720
4490.11714	0.09729
4488.18839	0.09701
4486.25965	0.09667
4484.33090	0.09666
4482.40216	0.09685
4480.47342	0.09694
4478.54467	0.09701
4476.61593	0.09720
4474.68718	0.09727
4472.75844	0.09705
4470.82969	0.09683
4468.90095	0.09688
4466.97220	0.09698
4465.04346	0.09690
4463.11472	0.09668
4461.18597	0.09646
4459.25723	0.09632
4457.32848	0.09633
4455.39974	0.09644
4453.47099	0.09656
4451.54225	0.09647
4449.61350	0.09610
4447.68476	0.09566
4445.75602	0.09557
4443.82727	0.09590
4441.89853	0.09627
4439.96978	0.09635
4438.04104	0.09617
4436.11229	0.09609
4434.18355	0.09627
4432.25480	0.09641
4430.32606	0.09641
4428.39732	0.09649
4426.46857	0.09652
4424.53983	0.09635
4422.61108	0.09608
4420.68234	0.09571
4418.75359	0.09537
4416.82485	0.09541
4414.89610	0.09569
4412.96736	0.09587
4411.03861	0.09593
4409.10987	0.09585
4407.18113	0.09571
4405.25238	0.09579
4403.32364	0.09596
4401.39489	0.09586
4399.46615	0.09567
4397.53740	0.09559
4395.60866	0.09558
4393.67991	0.09557
4391.75117	0.09545
4389.82243	0.09534
4387.89368	0.09551
4385.96494	0.09591
4384.03619	0.09611
4382.10745	0.09579
4380.17870	0.09528
4378.24996	0.09512
4376.32121	0.09511
4374.39247	0.09491
4372.46373	0.09487
4370.53498	0.09517
4368.60624	0.09531
4366.67749	0.09523
4364.74875	0.09532
4362.82000	0.09546
4360.89126	0.09547
4358.96251	0.09544
4357.03377	0.09542
4355.10503	0.09531
4353.17628	0.09509
4351.24754	0.09495
4349.31879	0.09514
4347.39005	0.09548
4345.46130	0.09562
4343.53256	0.09554
4341.60381	0.09532
4339.67507	0.09490
4337.74632	0.09443
4335.81758	0.09425
4333.88884	0.09434
4331.96009	0.09434
4330.03135	0.09435
4328.10260	0.09461
4326.17386	0.09489
4324.24511	0.09498
4322.31637	0.09483
4320.38762	0.09445
4318.45888	0.09416
4316.53014	0.09415
4314.60139	0.09422
4312.67265	0.09431
4310.74390	0.09456
4308.81516	0.09490
4306.88641	0.09496
4304.95767	0.09466
4303.02892	0.09449
4301.10018	0.09451
4299.17144	0.09431
4297.24269	0.09393
4295.31395	0.09366
4293.38520	0.09366
4291.45646	0.09392
4289.52771	0.09419
4287.59897	0.09422
4285.67022	0.09409
4283.74148	0.09413
4281.81273	0.09422
4279.88399	0.09414
4277.95525	0.09403
4276.02650	0.09396
4274.09776	0.09404
4272.16901	0.09422
4270.24027	0.09424
4268.31152	0.09416
4266.38278	0.09407
4264.45403	0.09373
4262.52529	0.09333
4260.59655	0.09334
4258.66780	0.09348
4256.73906	0.09339
4254.81031	0.09317
4252.88157	0.09299
4250.95282	0.09291
4249.02408	0.09304
4247.09533	0.09339
4245.16659	0.09364
4243.23785	0.09355
4241.30910	0.09334
4239.38036	0.09331
4237.45161	0.09324
4235.52287	0.09298
4233.59412	0.09272
4231.66538	0.09261
4229.73663	0.09271
4227.80789	0.09281
4225.87915	0.09259
4223.95040	0.09228
4222.02166	0.09240
4220.09291	0.09286
4218.16417	0.09323
4216.23542	0.09318
4214.30668	0.09268
4212.37793	0.09220
4210.44919	0.09207
4208.52044	0.09219
4206.59170	0.09235
4204.66296	0.09244
4202.73421	0.09247
4200.80547	0.09252
4198.87672	0.09262
4196.94798	0.09270
4195.01923	0.09267
4193.09049	0.09246
4191.16174	0.09218
4189.23300	0.09218
4187.30426	0.09244
4185.37551	0.09257
4183.44677	0.09250
4181.51802	0.09232
4179.58928	0.09215
4177.66053	0.09215
4175.73179	0.09231
4173.80304	0.09252
4171.87430	0.09262
4169.94556	0.09255
4168.01681	0.09250
4166.08807	0.09246
4164.15932	0.09225
4162.23058	0.09200
4160.30183	0.09202
4158.37309	0.09235
4156.44434	0.09267
4154.51560	0.09262
4152.58686	0.09226
4150.65811	0.09189
4148.72937	0.09169
4146.80062	0.09175
4144.87188	0.09201
4142.94313	0.09214
4141.01439	0.09196
4139.08564	0.09166
4137.15690	0.09156
4135.22815	0.09168
4133.29941	0.09173
4131.37067	0.09157
4129.44192	0.09147
4127.51318	0.09165
4125.58443	0.09189
4123.65569	0.09178
4121.72694	0.09142
4119.79820	0.09116
4117.86945	0.09109
4115.94071	0.09114
4114.01197	0.09126
4112.08322	0.09138
4110.15448	0.09151
4108.22573	0.09169
4106.29699	0.09178
4104.36824	0.09169
4102.43950	0.09152
4100.51075	0.09132
4098.58201	0.09114
4096.65327	0.09115
4094.72452	0.09122
4092.79578	0.09109
4090.86703	0.09088
4088.93829	0.09083
4087.00954	0.09092
4085.08080	0.09100
4083.15205	0.09104
4081.22331	0.09101
4079.29457	0.09082
4077.36582	0.09071
4075.43708	0.09086
4073.50833	0.09096
4071.57959	0.09090
4069.65084	0.09093
4067.72210	0.09083
4065.79335	0.09048
4063.86461	0.09026
4061.93586	0.09041
4060.00712	0.09073
4058.07838	0.09087
4056.14963	0.09064
4054.22089	0.09027
4052.29214	0.09018
4050.36340	0.09034
4048.43465	0.09035
4046.50591	0.09024
4044.57716	0.09023
4042.64842	0.09020
4040.71968	0.09009
4038.79093	0.09005
4036.86219	0.09012
4034.93344	0.09014
4033.00470	0.09003
4031.07595	0.08999
4029.14721	0.09004
4027.21846	0.09005
4025.28972	0.09007
4023.36098	0.09012
4021.43223	0.09011
4019.50349	0.08991
4017.57474	0.08977
4015.64600	0.08990
4013.71725	0.09007
4011.78851	0.09000
4009.85976	0.08979
4007.93102	0.08972
4006.00228	0.08976
4004.07353	0.08977
4002.14479	0.08981
4000.21604	0.08983
3998.28730	0.08969
3996.35855	0.08947
3994.42981	0.08936
3992.50106	0.08930
3990.57232	0.08922
3988.64357	0.08922
3986.71483	0.08934
3984.78609	0.08946
3982.85734	0.08943
3980.92860	0.08929
3978.99985	0.08928
3977.07111	0.08959
3975.14236	0.08993
3973.21362	0.08998
3971.28487	0.08986
3969.35613	0.08970
3967.42739	0.08935
3965.49864	0.08894
3963.56990	0.08878
3961.64115	0.08886
3959.71241	0.08893
3957.78366	0.08896
3955.85492	0.08903
3953.92617	0.08906
3951.99743	0.08897
3950.06869	0.08896
3948.13994	0.08904
3946.21120	0.08912
3944.28245	0.08932
3942.35371	0.08939
3940.42496	0.08905
3938.49622	0.08870
3936.56747	0.08867
3934.63873	0.08883
3932.70998	0.08905
3930.78124	0.08904
3928.85250	0.08872
3926.92375	0.08854
3924.99501	0.08867
3923.06626	0.08866
3921.13752	0.08834
3919.20877	0.08817
3917.28003	0.08835
3915.35128	0.08853
3913.42254	0.08857
3911.49380	0.08853
3909.56505	0.08843
3907.63631	0.08842
3905.70756	0.08858
3903.77882	0.08864
3901.85007	0.08848
3899.92133	0.08835
3897.99258	0.08827
3896.06384	0.08817
3894.13510	0.08807
3892.20635	0.08812
3890.27761	0.08823
3888.34886	0.08828
3886.42012	0.08831
3884.49137	0.08831
3882.56263	0.08829
3880.63388	0.08820
3878.70514	0.08799
3876.77640	0.08791
3874.84765	0.08793
3872.91891	0.08771
3870.99016	0.08726
3869.06142	0.08711
3867.13267	0.08738
3865.20393	0.08787
3863.27518	0.08817
3861.34644	0.08801
3859.41769	0.08762
3857.48895	0.08726
3855.56021	0.08721
3853.63146	0.08768
3851.70272	0.08798
3849.77397	0.08792
3847.84523	0.08784
3845.91648	0.08782
3843.98774	0.08784
3842.05899	0.08774
3840.13025	0.08745
3838.20151	0.08729
3836.27276	0.08738
3834.34402	0.08741
3832.41527	0.08732
3830.48653	0.08721
3828.55778	0.08716
3826.62904	0.08716
3824.70029	0.08723
3822.77155	0.08740
3820.84281	0.08753
3818.91406	0.08733
3816.98532	0.08707
3815.05657	0.08700
3813.12783	0.08694
3811.19908	0.08679
3809.27034	0.08668
3807.34159	0.08682
3805.41285	0.08705
3803.48411	0.08716
3801.55536	0.08713
3799.62662	0.08685
3797.69787	0.08652
3795.76913	0.08644
3793.84038	0.08647
3791.91164	0.08638
3789.98289	0.08626
3788.05415	0.08633
3786.12540	0.08654
3784.19666	0.08653
3782.26792	0.08629
3780.33917	0.08617
3778.41043	0.08621
3776.48168	0.08627
3774.55294	0.08639
3772.62419	0.08662
3770.69545	0.08678
3768.76670	0.08664
3766.83796	0.08627
3764.90922	0.08605
3762.98047	0.08595
3761.05173	0.08576
3759.12298	0.08570
3757.19424	0.08602
3755.26549	0.08629
3753.33675	0.08610
3751.40800	0.08568
3749.47926	0.08566
3747.55052	0.08583
3745.62177	0.08592
3743.69303	0.08586
3741.76428	0.08583
3739.83554	0.08590
3737.90679	0.08624
3735.97805	0.08678
3734.04930	0.08671
3732.12056	0.08637
3730.19182	0.08635
3728.26307	0.08648
3726.33433	0.08666
3724.40558	0.08668
3722.47684	0.08642
3720.54809	0.08604
3718.61935	0.08559
3716.69060	0.08518
3714.76186	0.08505
3712.83311	0.08536
3710.90437	0.08581
3708.97563	0.08595
3707.04688	0.08593
3705.11814	0.08582
3703.18939	0.08566
3701.26065	0.08559
3699.33190	0.08549
3697.40316	0.08532
3695.47441	0.08522
3693.54567	0.08524
3691.61693	0.08536
3689.68818	0.08557
3687.75944	0.08568
3685.83069	0.08554
3683.90195	0.08528
3681.97320	0.08505
3680.04446	0.08501
3678.11571	0.08518
3676.18697	0.08536
3674.25823	0.08520
3672.32948	0.08497
3670.40074	0.08483
3668.47199	0.08460
3666.54325	0.08437
3664.61450	0.08421
3662.68576	0.08405
3660.75701	0.08390
3658.82827	0.08386
3656.89953	0.08403
3654.97078	0.08414
3653.04204	0.08398
3651.11329	0.08385
3649.18455	0.08398
3647.25580	0.08417
3645.32706	0.08421
3643.39831	0.08412
3641.46957	0.08400
3639.54082	0.08399
3637.61208	0.08396
3635.68334	0.08389
3633.75459	0.08402
3631.82585	0.08421
3629.89710	0.08425
3627.96836	0.08407
3626.03961	0.08381
3624.11087	0.08372
3622.18212	0.08380
3620.25338	0.08385
3618.32464	0.08363
3616.39589	0.08322
3614.46715	0.08297
3612.53840	0.08303
3610.60966	0.08321
3608.68091	0.08329
3606.75217	0.08327
3604.82342	0.08315
3602.89468	0.08301
3600.96594	0.08299
3599.03719	0.08306
3597.10845	0.08299
3595.17970	0.08285
3593.25096	0.08280
3591.32221	0.08270
3589.39347	0.08261
3587.46472	0.08264
3585.53598	0.08252
3583.60723	0.08228
3581.67849	0.08215
3579.74975	0.08221
3577.82100	0.08228
3575.89226	0.08226
3573.96351	0.08229
3572.03477	0.08243
3570.10602	0.08246
3568.17728	0.08234
3566.24853	0.08226
3564.31979	0.08229
3562.39105	0.08227
3560.46230	0.08213
3558.53356	0.08188
3556.60481	0.08169
3554.67607	0.08171
3552.74732	0.08188
3550.81858	0.08188
3548.88983	0.08170
3546.96109	0.08159
3545.03235	0.08162
3543.10360	0.08162
3541.17486	0.08156
3539.24611	0.08150
3537.31737	0.08148
3535.38862	0.08135
3533.45988	0.08110
3531.53113	0.08098
3529.60239	0.08109
3527.67365	0.08115
3525.74490	0.08118
3523.81616	0.08132
3521.88741	0.08149
3519.95867	0.08158
3518.02992	0.08160
3516.10118	0.08148
3514.17243	0.08137
3512.24369	0.08145
3510.31494	0.08152
3508.38620	0.08131
3506.45746	0.08104
3504.52871	0.08099
3502.59997	0.08118
3500.67122	0.08121
3498.74248	0.08098
3496.81373	0.08083
3494.88499	0.08081
3492.95624	0.08071
3491.02750	0.08069
3489.09876	0.08081
3487.17001	0.08083
3485.24127	0.08072
3483.31252	0.08068
3481.38378	0.08070
3479.45503	0.08073
3477.52629	0.08073
3475.59754	0.08068
3473.66880	0.08054
3471.74006	0.08027
3469.81131	0.08011
3467.88257	0.08026
3465.95382	0.08053
3464.02508	0.08069
3462.09633	0.08064
3460.16759	0.08049
3458.23884	0.08047
3456.31010	0.08049
3454.38136	0.08040
3452.45261	0.08037
3450.52387	0.08049
3448.59512	0.08057
3446.66638	0.08056
3444.73763	0.08045
3442.80889	0.08031
3440.88014	0.08030
3438.95140	0.08044
3437.02265	0.08045
3435.09391	0.08018
3433.16517	0.07996
3431.23642	0.07998
3429.30768	0.08006
3427.37893	0.08016
3425.45019	0.08023
3423.52144	0.08014
3421.59270	0.07996
3419.66395	0.07988
3417.73521	0.07992
3415.80647	0.07988
3413.87772	0.07965
3411.94898	0.07946
3410.02023	0.07955
3408.09149	0.07978
3406.16274	0.07999
3404.23400	0.08006
3402.30525	0.07988
3400.37651	0.07953
3398.44777	0.07932
3396.51902	0.07931
3394.59028	0.07938
3392.66153	0.07954
3390.73279	0.07972
3388.80404	0.07983
3386.87530	0.07985
3384.94655	0.07978
3383.01781	0.07962
3381.08907	0.07954
3379.16032	0.07956
3377.23158	0.07952
3375.30283	0.07949
3373.37409	0.07960
3371.44534	0.07972
3369.51660	0.07973
3367.58785	0.07972
3365.65911	0.07972
3363.73036	0.07970
3361.80162	0.07965
3359.87288	0.07958
3357.94413	0.07955
3356.01539	0.07967
3354.08664	0.07985
3352.15790	0.07984
3350.22915	0.07953
3348.30041	0.07911
3346.37166	0.07895
3344.44292	0.07909
3342.51418	0.07930
3340.58543	0.07932
3338.65669	0.07916
3336.72794	0.07914
3334.79920	0.07929
3332.87045	0.07929
3330.94171	0.07914
3329.01296	0.07905
3327.08422	0.07906
3325.15548	0.07923
3323.22673	0.07951
3321.29799	0.07956
3319.36924	0.07938
3317.44050	0.07922
3315.51175	0.07908
3313.58301	0.07891
3311.65426	0.07882
3309.72552	0.07892
3307.79678	0.07910
3305.86803	0.07913
3303.93929	0.07906
3302.01054	0.07898
3300.08180	0.07889
3298.15305	0.07890
3296.22431	0.07905
3294.29556	0.07912
3292.36682	0.07909
3290.43807	0.07910
3288.50933	0.07915
3286.58059	0.07917
3284.65184	0.07918
3282.72310	0.07911
3280.79435	0.07903
3278.86561	0.07898
3276.93686	0.07883
3275.00812	0.07856
3273.07937	0.07841
3271.15063	0.07848
3269.22189	0.07864
3267.29314	0.07873
3265.36440	0.07872
3263.43565	0.07874
3261.50691	0.07874
3259.57816	0.07861
3257.64942	0.07855
3255.72067	0.07863
3253.79193	0.07863
3251.86319	0.07848
3249.93444	0.07844
3248.00570	0.07862
3246.07695	0.07872
3244.14821	0.07857
3242.21946	0.07836
3240.29072	0.07827
3238.36197	0.07829
3236.43323	0.07837
3234.50448	0.07836
3232.57574	0.07825
3230.64700	0.07818
3228.71825	0.07822
3226.78951	0.07828
3224.86076	0.07824
3222.93202	0.07811
3221.00327	0.07806
3219.07453	0.07807
3217.14578	0.07803
3215.21704	0.07796
3213.28830	0.07793
3211.35955	0.07799
3209.43081	0.07806
3207.50206	0.07800
3205.57332	0.07790
3203.64457	0.07800
3201.71583	0.07814
3199.78708	0.07806
3197.85834	0.07784
3195.92960	0.07782
3194.00085	0.07801
3192.07211	0.07806
3190.14336	0.07793
3188.21462	0.07789
3186.28587	0.07801
3184.35713	0.07812
3182.42838	0.07800
3180.49964	0.07766
3178.57090	0.07740
3176.64215	0.07739
3174.71341	0.07742
3172.78466	0.07739
3170.85592	0.07745
3168.92717	0.07753
3166.99843	0.07740
3165.06968	0.07715
3163.14094	0.07705
3161.21219	0.07719
3159.28345	0.07735
3157.35471	0.07739
3155.42596	0.07745
3153.49722	0.07756
3151.56847	0.07758
3149.63973	0.07757
3147.71098	0.07754
3145.78224	0.07748
3143.85349	0.07749
3141.92475	0.07747
[truncated: 1,370 more rows]
