# Supplementary material for: Ultrathin 2 nm gold as impedance-matched absorber for infrared light
Source: Nat Commun. 2020 May 1;11:2161. doi: 10.1038/s41467-020-15762-3 (PMC7195431; doi:10.1038/s41467-020-15762-3)
Supplement: Supplementary file 3 — Source Data [file 41467_2020_15762_MOESM3_ESM.zip › SOURCE DATA/Fig.4 -Thinfilm optical measurements and dataprocessing/1,5-Au-Cu-#2-TRA.dpt]

6997.48496	0.57994
6995.55621	0.58078
6993.62747	0.58184
6991.69872	0.58145
6989.76998	0.57938
6987.84123	0.57956
6985.91249	0.58343
6983.98374	0.58528
6982.05500	0.58355
6980.12626	0.58284
6978.19751	0.58336
6976.26877	0.58354
6974.34002	0.58345
6972.41128	0.58231
6970.48253	0.58099
6968.55379	0.58083
6966.62504	0.58034
6964.69630	0.57821
6962.76756	0.57674
6960.83881	0.57817
6958.91007	0.57990
6956.98132	0.57945
6955.05258	0.57858
6953.12383	0.57861
6951.19509	0.57891
6949.26634	0.57995
6947.33760	0.58230
6945.40886	0.58453
6943.48011	0.58576
6941.55137	0.58600
6939.62262	0.58444
6937.69388	0.58187
6935.76513	0.58036
6933.83639	0.58041
6931.90764	0.58095
6929.97890	0.58090
6928.05015	0.58102
6926.12141	0.58281
6924.19267	0.58472
6922.26392	0.58311
6920.33518	0.57915
6918.40643	0.57806
6916.47769	0.57977
6914.54894	0.58068
6912.62020	0.58076
6910.69145	0.58008
6908.76271	0.57890
6906.83397	0.57952
6904.90522	0.58132
6902.97648	0.58270
6901.04773	0.58326
6899.11899	0.58104
6897.19024	0.57638
6895.26150	0.57332
6893.33275	0.57389
6891.40401	0.57658
6889.47527	0.57930
6887.54652	0.58031
6885.61778	0.57915
6883.68903	0.57882
6881.76029	0.58113
6879.83154	0.58225
6877.90280	0.58093
6875.97405	0.57968
6874.04531	0.57753
6872.11657	0.57534
6870.18782	0.57560
6868.25908	0.57575
6866.33033	0.57486
6864.40159	0.57527
6862.47284	0.57694
6860.54410	0.57892
6858.61535	0.58075
6856.68661	0.58147
6854.75786	0.58076
6852.82912	0.58033
6850.90038	0.58086
6848.97163	0.57976
6847.04289	0.57730
6845.11414	0.57738
6843.18540	0.58011
6841.25665	0.58232
6839.32791	0.58236
6837.39916	0.58095
6835.47042	0.57994
6833.54168	0.57957
6831.61293	0.57971
6829.68419	0.58083
6827.75544	0.58099
6825.82670	0.57967
6823.89795	0.57991
6821.96921	0.58213
6820.04046	0.58325
6818.11172	0.58171
6816.18298	0.58003
6814.25423	0.58127
6812.32549	0.58440
6810.39674	0.58562
6808.46800	0.58339
6806.53925	0.58069
6804.61051	0.58067
6802.68176	0.58164
6800.75302	0.58151
6798.82428	0.58183
6796.89553	0.58262
6794.96679	0.58118
6793.03804	0.57814
6791.10930	0.57687
6789.18055	0.57804
6787.25181	0.58078
6785.32306	0.58456
6783.39432	0.58719
6781.46557	0.58641
6779.53683	0.58324
6777.60809	0.58059
6775.67934	0.57928
6773.75060	0.57875
6771.82185	0.57924
6769.89311	0.58074
6767.96436	0.58247
6766.03562	0.58337
6764.10687	0.58281
6762.17813	0.58142
6760.24939	0.58029
6758.32064	0.58019
6756.39190	0.58078
6754.46315	0.58113
6752.53441	0.58100
6750.60566	0.58035
6748.67692	0.58037
6746.74817	0.58207
6744.81943	0.58323
6742.89069	0.58268
6740.96194	0.58200
6739.03320	0.58143
6737.10445	0.58032
6735.17571	0.57976
6733.24696	0.58140
6731.31822	0.58358
6729.38947	0.58368
6727.46073	0.58163
6725.53199	0.57909
6723.60324	0.57969
6721.67450	0.58358
6719.74575	0.58507
6717.81701	0.58314
6715.88826	0.58217
6713.95952	0.58285
6712.03077	0.58290
6710.10203	0.58195
6708.17328	0.58064
6706.24454	0.57967
6704.31580	0.58047
6702.38705	0.58257
6700.45831	0.58332
6698.52956	0.58139
6696.60082	0.57862
6694.67207	0.57801
6692.74333	0.58001
6690.81458	0.58228
6688.88584	0.58202
6686.95710	0.57935
6685.02835	0.57838
6683.09961	0.58054
6681.17086	0.58242
6679.24212	0.58247
6677.31337	0.58236
6675.38463	0.58296
6673.45588	0.58349
6671.52714	0.58241
6669.59840	0.57953
6667.66965	0.57695
6665.74091	0.57616
6663.81216	0.57718
6661.88342	0.57952
6659.95467	0.58167
6658.02593	0.58283
6656.09718	0.58354
6654.16844	0.58352
6652.23970	0.58255
6650.31095	0.58169
6648.38221	0.58117
6646.45346	0.58066
6644.52472	0.58003
6642.59597	0.57914
6640.66723	0.57871
6638.73848	0.57929
6636.80974	0.58067
6634.88099	0.58247
6632.95225	0.58375
6631.02351	0.58329
6629.09476	0.58106
6627.16602	0.57855
6625.23727	0.57778
6623.30853	0.57984
6621.37978	0.58272
6619.45104	0.58306
6617.52229	0.58129
6615.59355	0.58052
6613.66481	0.58129
6611.73606	0.58190
6609.80732	0.58223
6607.87857	0.58271
6605.94983	0.58235
6604.02108	0.58126
6602.09234	0.58025
6600.16359	0.57893
6598.23485	0.57801
6596.30611	0.57863
6594.37736	0.57997
6592.44862	0.58163
6590.51987	0.58335
6588.59113	0.58376
6586.66238	0.58295
6584.73364	0.58179
6582.80489	0.58021
6580.87615	0.57847
6578.94740	0.57783
6577.01866	0.57908
6575.08992	0.58074
6573.16117	0.58165
6571.23243	0.58271
6569.30368	0.58395
6567.37494	0.58451
6565.44619	0.58443
6563.51745	0.58384
6561.58870	0.58230
6559.65996	0.58038
6557.73122	0.57926
6555.80247	0.57911
6553.87373	0.57896
6551.94498	0.57841
6550.01624	0.57853
6548.08749	0.57929
6546.15875	0.57939
6544.23000	0.57898
6542.30126	0.57908
6540.37252	0.57997
6538.44377	0.58128
6536.51503	0.58214
6534.58628	0.58147
6532.65754	0.57970
6530.72879	0.57856
6528.80005	0.57829
6526.87130	0.57865
6524.94256	0.57986
6523.01382	0.58123
6521.08507	0.58160
6519.15633	0.58087
6517.22758	0.58022
6515.29884	0.58031
6513.37009	0.58087
6511.44135	0.58206
6509.51260	0.58337
6507.58386	0.58303
6505.65511	0.58096
6503.72637	0.57942
6501.79763	0.58001
6499.86888	0.58180
6497.94014	0.58247
6496.01139	0.58169
6494.08265	0.58127
6492.15390	0.58187
6490.22516	0.58222
6488.29641	0.58123
6486.36767	0.57984
6484.43893	0.57939
6482.51018	0.57983
6480.58144	0.58081
6478.65269	0.58187
6476.72395	0.58180
6474.79520	0.58065
6472.86646	0.58008
6470.93771	0.58037
6469.00897	0.58121
6467.08023	0.58275
6465.15148	0.58397
6463.22274	0.58377
6461.29399	0.58283
6459.36525	0.58210
6457.43650	0.58149
6455.50776	0.58097
6453.57901	0.58071
6451.65027	0.58079
6449.72153	0.58165
6447.79278	0.58229
6445.86404	0.58190
6443.93529	0.58201
6442.00655	0.58298
6440.07780	0.58379
6438.14906	0.58385
6436.22031	0.58334
6434.29157	0.58303
6432.36282	0.58218
6430.43408	0.58064
6428.50534	0.58057
6426.57659	0.58283
6424.64785	0.58454
6422.71910	0.58317
6420.79036	0.58083
6418.86161	0.57945
6416.93287	0.57853
6415.00412	0.57838
6413.07538	0.57867
6411.14664	0.57953
6409.21789	0.58146
6407.28915	0.58246
6405.36040	0.58197
6403.43166	0.58160
6401.50291	0.58109
6399.57417	0.58075
6397.64542	0.58200
6395.71668	0.58385
6393.78794	0.58457
6391.85919	0.58369
6389.93045	0.58211
6388.00170	0.58157
6386.07296	0.58212
6384.14421	0.58335
6382.21547	0.58482
6380.28672	0.58452
6378.35798	0.58271
6376.42924	0.58225
6374.50049	0.58338
6372.57175	0.58408
6370.64300	0.58424
6368.71426	0.58439
6366.78551	0.58393
6364.85677	0.58334
6362.92802	0.58311
6360.99928	0.58281
6359.07053	0.58288
6357.14179	0.58281
6355.21305	0.58150
6353.28430	0.58004
6351.35556	0.57930
6349.42681	0.57904
6347.49807	0.57935
6345.56932	0.57992
6343.64058	0.58084
6341.71183	0.58284
6339.78309	0.58496
6337.85435	0.58535
6335.92560	0.58417
6333.99686	0.58318
6332.06811	0.58301
6330.13937	0.58302
6328.21062	0.58314
6326.28188	0.58381
6324.35313	0.58436
6322.42439	0.58370
6320.49565	0.58223
6318.56690	0.58132
6316.63816	0.58178
6314.70941	0.58271
6312.78067	0.58274
6310.85192	0.58185
6308.92318	0.58105
6306.99443	0.58146
6305.06569	0.58251
6303.13695	0.58323
6301.20820	0.58429
6299.27946	0.58477
6297.35071	0.58304
6295.42197	0.58104
6293.49322	0.58116
6291.56448	0.58297
6289.63573	0.58485
6287.70699	0.58521
6285.77824	0.58380
6283.84950	0.58166
6281.92076	0.57963
6279.99201	0.57883
6278.06327	0.57954
6276.13452	0.58058
6274.20578	0.58154
6272.27703	0.58212
6270.34829	0.58193
6268.41954	0.58208
6266.49080	0.58296
6264.56206	0.58304
6262.63331	0.58217
6260.70457	0.58172
6258.77582	0.58179
6256.84708	0.58249
6254.91833	0.58420
6252.98959	0.58482
6251.06084	0.58285
6249.13210	0.58110
6247.20336	0.58211
6245.27461	0.58356
6243.34587	0.58243
6241.41712	0.58006
6239.48838	0.57949
6237.55963	0.58089
6235.63089	0.58222
6233.70214	0.58259
6231.77340	0.58243
6229.84465	0.58214
6227.91591	0.58223
6225.98717	0.58276
6224.05842	0.58315
6222.12968	0.58295
6220.20093	0.58276
6218.27219	0.58314
6216.34344	0.58322
6214.41470	0.58293
6212.48595	0.58299
6210.55721	0.58240
6208.62847	0.58136
6206.69972	0.58194
6204.77098	0.58352
6202.84223	0.58376
6200.91349	0.58201
6198.98474	0.58006
6197.05600	0.58033
6195.12725	0.58161
6193.19851	0.58161
6191.26977	0.58184
6189.34102	0.58341
6187.41228	0.58423
6185.48353	0.58384
6183.55479	0.58362
6181.62604	0.58357
6179.69730	0.58351
6177.76855	0.58352
6175.83981	0.58294
6173.91107	0.58211
6171.98232	0.58204
6170.05358	0.58264
6168.12483	0.58323
6166.19609	0.58348
6164.26734	0.58366
6162.33860	0.58375
6160.40985	0.58372
6158.48111	0.58372
6156.55236	0.58327
6154.62362	0.58249
6152.69488	0.58151
6150.76613	0.58026
6148.83739	0.57984
6146.90864	0.58042
6144.97990	0.58149
6143.05115	0.58305
6141.12241	0.58421
6139.19366	0.58433
6137.26492	0.58365
6135.33618	0.58280
6133.40743	0.58239
6131.47869	0.58237
6129.54994	0.58265
6127.62120	0.58300
6125.69245	0.58317
6123.76371	0.58328
6121.83496	0.58284
6119.90622	0.58197
6117.97748	0.58194
6116.04873	0.58255
6114.11999	0.58269
6112.19124	0.58319
6110.26250	0.58468
6108.33375	0.58503
6106.40501	0.58339
6104.47626	0.58210
6102.54752	0.58225
6100.61878	0.58236
6098.69003	0.58153
6096.76129	0.58108
6094.83254	0.58191
6092.90380	0.58272
6090.97505	0.58301
6089.04631	0.58349
6087.11756	0.58407
6085.18882	0.58440
6083.26007	0.58393
6081.33133	0.58290
6079.40259	0.58240
6077.47384	0.58234
6075.54510	0.58222
6073.61635	0.58227
6071.68761	0.58218
6069.75886	0.58159
6067.83012	0.58113
6065.90137	0.58137
6063.97263	0.58205
6062.04389	0.58275
6060.11514	0.58348
6058.18640	0.58382
6056.25765	0.58349
6054.32891	0.58303
6052.40016	0.58253
6050.47142	0.58193
6048.54267	0.58142
6046.61393	0.58139
6044.68519	0.58244
6042.75644	0.58399
6040.82770	0.58429
6038.89895	0.58327
6036.97021	0.58276
6035.04146	0.58295
6033.11272	0.58261
6031.18397	0.58253
6029.25523	0.58314
6027.32649	0.58266
6025.39774	0.58135
6023.46900	0.58133
6021.54025	0.58222
6019.61151	0.58292
6017.68276	0.58378
6015.75402	0.58448
6013.82527	0.58455
6011.89653	0.58397
6009.96778	0.58312
6008.03904	0.58261
6006.11030	0.58218
6004.18155	0.58216
6002.25281	0.58246
6000.32406	0.58187
5998.39532	0.58128
5996.46657	0.58209
5994.53783	0.58316
5992.60908	0.58319
5990.68034	0.58291
5988.75160	0.58291
5986.82285	0.58301
5984.89411	0.58360
5982.96536	0.58449
5981.03662	0.58464
5979.10787	0.58398
5977.17913	0.58360
5975.25038	0.58404
5973.32164	0.58445
5971.39290	0.58403
5969.46415	0.58340
5967.53541	0.58343
5965.60666	0.58390
5963.67792	0.58389
5961.74917	0.58370
5959.82043	0.58404
5957.89168	0.58409
5955.96294	0.58324
5954.03420	0.58224
5952.10545	0.58188
5950.17671	0.58252
5948.24796	0.58335
5946.31922	0.58332
5944.39047	0.58282
5942.46173	0.58257
5940.53298	0.58242
5938.60424	0.58210
5936.67549	0.58209
5934.74675	0.58243
5932.81801	0.58255
5930.88926	0.58289
5928.96052	0.58398
5927.03177	0.58472
5925.10303	0.58420
5923.17428	0.58364
5921.24554	0.58424
5919.31679	0.58490
5917.38805	0.58417
5915.45931	0.58276
5913.53056	0.58201
5911.60182	0.58159
5909.67307	0.58131
5907.74433	0.58186
5905.81558	0.58270
5903.88684	0.58306
5901.95809	0.58335
5900.02935	0.58381
5898.10061	0.58424
5896.17186	0.58448
5894.24312	0.58433
5892.31437	0.58436
5890.38563	0.58488
5888.45688	0.58499
5886.52814	0.58478
5884.59939	0.58464
5882.67065	0.58436
5880.74190	0.58424
5878.81316	0.58428
5876.88442	0.58431
5874.95567	0.58421
5873.02693	0.58396
5871.09818	0.58412
5869.16944	0.58443
5867.24069	0.58466
5865.31195	0.58526
5863.38320	0.58592
5861.45446	0.58609
5859.52572	0.58539
5857.59697	0.58405
5855.66823	0.58370
5853.73948	0.58503
5851.81074	0.58660
5849.88199	0.58686
5847.95325	0.58574
5846.02450	0.58458
5844.09576	0.58406
5842.16702	0.58348
5840.23827	0.58277
5838.30953	0.58268
5836.38078	0.58356
5834.45204	0.58470
5832.52329	0.58533
5830.59455	0.58555
5828.66580	0.58484
5826.73706	0.58328
5824.80832	0.58295
5822.87957	0.58417
5820.95083	0.58498
5819.02208	0.58487
5817.09334	0.58454
5815.16459	0.58414
5813.23585	0.58387
5811.30710	0.58405
5809.37836	0.58411
5807.44961	0.58336
5805.52087	0.58285
5803.59213	0.58359
5801.66338	0.58439
5799.73464	0.58438
5797.80589	0.58402
5795.87715	0.58346
5793.94840	0.58260
5792.01966	0.58208
5790.09091	0.58271
5788.16217	0.58410
5786.23343	0.58522
5784.30468	0.58553
5782.37594	0.58522
5780.44719	0.58509
5778.51845	0.58532
5776.58970	0.58560
5774.66096	0.58583
5772.73221	0.58564
5770.80347	0.58505
5768.87473	0.58474
5766.94598	0.58466
5765.01724	0.58447
5763.08849	0.58432
5761.15975	0.58394
5759.23100	0.58361
5757.30226	0.58443
5755.37351	0.58533
5753.44477	0.58448
5751.51603	0.58281
5749.58728	0.58242
5747.65854	0.58278
5745.72979	0.58248
5743.80105	0.58244
5741.87230	0.58351
5739.94356	0.58434
5738.01481	0.58397
5736.08607	0.58300
5734.15732	0.58229
5732.22858	0.58257
5730.29984	0.58355
5728.37109	0.58406
5726.44235	0.58419
5724.51360	0.58464
5722.58486	0.58494
5720.65611	0.58422
5718.72737	0.58326
5716.79862	0.58345
5714.86988	0.58422
5712.94114	0.58429
5711.01239	0.58401
5709.08365	0.58441
5707.15490	0.58513
5705.22616	0.58470
5703.29741	0.58356
5701.36867	0.58386
5699.43992	0.58568
5697.51118	0.58708
5695.58244	0.58691
5693.65369	0.58549
5691.72495	0.58426
5689.79620	0.58400
5687.86746	0.58380
5685.93871	0.58331
5684.00997	0.58329
5682.08122	0.58395
5680.15248	0.58450
5678.22374	0.58417
5676.29499	0.58347
5674.36625	0.58357
5672.43750	0.58463
5670.50876	0.58558
5668.58001	0.58610
5666.65127	0.58654
5664.72252	0.58633
5662.79378	0.58556
5660.86503	0.58506
5658.93629	0.58435
5657.00755	0.58331
5655.07880	0.58302
5653.15006	0.58347
5651.22131	0.58392
5649.29257	0.58429
5647.36382	0.58428
5645.43508	0.58358
5643.50633	0.58295
5641.57759	0.58295
5639.64885	0.58352
5637.72010	0.58426
5635.79136	0.58451
5633.86261	0.58444
5631.93387	0.58460
5630.00512	0.58471
5628.07638	0.58448
5626.14763	0.58416
5624.21889	0.58405
5622.29015	0.58420
5620.36140	0.58456
5618.43266	0.58486
5616.50391	0.58484
5614.57517	0.58462
5612.64642	0.58443
5610.71768	0.58448
5608.78893	0.58457
5606.86019	0.58438
5604.93144	0.58400
5603.00270	0.58393
5601.07396	0.58459
5599.14521	0.58509
5597.21647	0.58427
5595.28772	0.58294
5593.35898	0.58267
5591.43023	0.58361
5589.50149	0.58475
5587.57274	0.58551
5585.64400	0.58576
5583.71526	0.58567
5581.78651	0.58551
5579.85777	0.58501
5577.92902	0.58459
5576.00028	0.58498
5574.07153	0.58539
5572.14279	0.58508
5570.21404	0.58414
5568.28530	0.58311
5566.35656	0.58306
5564.42781	0.58412
5562.49907	0.58521
5560.57032	0.58555
5558.64158	0.58483
5556.71283	0.58364
5554.78409	0.58356
5552.85534	0.58476
5550.92660	0.58583
5548.99786	0.58605
5547.06911	0.58583
5545.14037	0.58592
5543.21162	0.58621
5541.28288	0.58592
5539.35413	0.58513
5537.42539	0.58481
5535.49664	0.58515
5533.56790	0.58536
5531.63915	0.58544
5529.71041	0.58603
5527.78167	0.58659
5525.85292	0.58640
5523.92418	0.58601
5521.99543	0.58612
5520.06669	0.58663
5518.13794	0.58689
5516.20920	0.58665
5514.28045	0.58612
5512.35171	0.58561
5510.42297	0.58557
5508.49422	0.58611
5506.56548	0.58677
5504.63673	0.58714
5502.70799	0.58731
5500.77924	0.58706
5498.85050	0.58608
5496.92175	0.58533
5494.99301	0.58528
5493.06427	0.58472
5491.13552	0.58402
5489.20678	0.58471
5487.27803	0.58559
5485.34929	0.58493
5483.42054	0.58394
5481.49180	0.58430
5479.56305	0.58562
5477.63431	0.58655
5475.70557	0.58658
5473.77682	0.58628
5471.84808	0.58600
5469.91933	0.58554
5467.99059	0.58500
5466.06184	0.58518
5464.13310	0.58649
5462.20435	0.58780
5460.27561	0.58767
5458.34686	0.58644
5456.41812	0.58517
5454.48938	0.58433
5452.56063	0.58419
5450.63189	0.58489
5448.70314	0.58612
5446.77440	0.58717
5444.84565	0.58772
5442.91691	0.58764
5440.98816	0.58661
5439.05942	0.58548
5437.13068	0.58545
5435.20193	0.58625
5433.27319	0.58693
5431.34444	0.58710
5429.41570	0.58703
5427.48695	0.58712
5425.55821	0.58691
5423.62946	0.58597
5421.70072	0.58516
5419.77198	0.58525
5417.84323	0.58589
5415.91449	0.58683
5413.98574	0.58792
5412.05700	0.58820
5410.12825	0.58700
5408.19951	0.58536
5406.27076	0.58494
5404.34202	0.58554
5402.41328	0.58601
5400.48453	0.58642
5398.55579	0.58714
5396.62704	0.58775
5394.69830	0.58776
5392.76955	0.58727
5390.84081	0.58695
5388.91206	0.58693
5386.98332	0.58678
5385.05457	0.58668
5383.12583	0.58713
5381.19709	0.58759
5379.26834	0.58760
5377.33960	0.58731
5375.41085	0.58696
5373.48211	0.58665
5371.55336	0.58636
5369.62462	0.58641
5367.69587	0.58689
5365.76713	0.58725
5363.83839	0.58697
5361.90964	0.58644
5359.98090	0.58652
5358.05215	0.58724
5356.12341	0.58788
5354.19466	0.58790
5352.26592	0.58745
5350.33717	0.58686
5348.40843	0.58658
5346.47969	0.58754
5344.55094	0.58898
5342.62220	0.58918
5340.69345	0.58900
5338.76471	0.58893
5336.83596	0.58816
5334.90722	0.58718
5332.97847	0.58681
5331.04973	0.58703
5329.12099	0.58710
5327.19224	0.58633
5325.26350	0.58558
5323.33475	0.58557
5321.40601	0.58547
5319.47726	0.58523
5317.54852	0.58525
5315.61977	0.58499
5313.69103	0.58460
5311.76228	0.58484
5309.83354	0.58564
5307.90480	0.58626
5305.97605	0.58611
5304.04731	0.58566
5302.11856	0.58575
5300.18982	0.58634
5298.26107	0.58683
5296.33233	0.58695
5294.40358	0.58696
5292.47484	0.58731
5290.54610	0.58772
5288.61735	0.58761
5286.68861	0.58746
5284.75986	0.58778
5282.83112	0.58824
5280.90237	0.58829
5278.97363	0.58782
5277.04488	0.58717
5275.11614	0.58668
5273.18740	0.58672
5271.25865	0.58722
5269.32991	0.58754
5267.40116	0.58795
5265.47242	0.58863
5263.54367	0.58833
5261.61493	0.58688
5259.68618	0.58602
5257.75744	0.58646
5255.82869	0.58740
5253.89995	0.58753
5251.97121	0.58687
5250.04246	0.58658
5248.11372	0.58707
5246.18497	0.58768
5244.25623	0.58754
5242.32748	0.58698
5240.39874	0.58714
5238.46999	0.58777
5236.54125	0.58804
5234.61251	0.58800
5232.68376	0.58760
5230.75502	0.58671
5228.82627	0.58642
5226.89753	0.58709
5224.96878	0.58719
5223.04004	0.58655
5221.11129	0.58649
5219.18255	0.58663
5217.25381	0.58621
5215.32506	0.58557
5213.39632	0.58529
5211.46757	0.58565
5209.53883	0.58635
5207.61008	0.58681
5205.68134	0.58669
5203.75259	0.58625
5201.82385	0.58619
5199.89511	0.58701
5197.96636	0.58803
5196.03762	0.58823
5194.10887	0.58791
5192.18013	0.58780
5190.25138	0.58765
5188.32264	0.58727
5186.39389	0.58704
5184.46515	0.58681
5182.53640	0.58648
5180.60766	0.58641
5178.67892	0.58662
5176.75017	0.58678
5174.82143	0.58688
5172.89268	0.58715
5170.96394	0.58744
5169.03519	0.58746
5167.10645	0.58732
5165.17770	0.58709
5163.24896	0.58698
5161.32022	0.58718
5159.39147	0.58740
5157.46273	0.58759
5155.53398	0.58802
5153.60524	0.58850
5151.67649	0.58849
5149.74775	0.58787
5147.81900	0.58721
5145.89026	0.58698
5143.96152	0.58682
5142.03277	0.58643
5140.10403	0.58652
5138.17528	0.58743
5136.24654	0.58818
5134.31779	0.58817
5132.38905	0.58805
5130.46030	0.58808
5128.53156	0.58794
5126.60282	0.58779
5124.67407	0.58789
5122.74533	0.58817
5120.81658	0.58823
5118.88784	0.58782
5116.95909	0.58725
5115.03035	0.58705
5113.10160	0.58707
5111.17286	0.58690
5109.24411	0.58685
5107.31537	0.58723
5105.38663	0.58759
5103.45788	0.58766
5101.52914	0.58781
5099.60039	0.58813
5097.67165	0.58797
5095.74290	0.58752
5093.81416	0.58741
5091.88541	0.58736
5089.95667	0.58717
5088.02793	0.58702
5086.09918	0.58675
5084.17044	0.58658
5082.24169	0.58678
5080.31295	0.58703
5078.38420	0.58722
5076.45546	0.58767
5074.52671	0.58828
5072.59797	0.58858
5070.66923	0.58844
5068.74048	0.58830
5066.81174	0.58829
5064.88299	0.58814
5062.95425	0.58777
5061.02550	0.58721
5059.09676	0.58685
5057.16801	0.58709
5055.23927	0.58767
5053.31053	0.58816
5051.38178	0.58832
5049.45304	0.58820
5047.52429	0.58812
5045.59555	0.58800
5043.66680	0.58774
5041.73806	0.58765
5039.80931	0.58783
5037.88057	0.58799
5035.95182	0.58783
5034.02308	0.58753
5032.09434	0.58752
5030.16559	0.58778
5028.23685	0.58806
5026.30810	0.58838
5024.37936	0.58866
5022.45061	0.58863
5020.52187	0.58837
5018.59312	0.58796
5016.66438	0.58755
5014.73564	0.58747
5012.80689	0.58792
5010.87815	0.58861
5008.94940	0.58893
5007.02066	0.58862
5005.09191	0.58811
5003.16317	0.58794
5001.23442	0.58819
4999.30568	0.58868
4997.37694	0.58893
4995.44819	0.58877
4993.51945	0.58875
4991.59070	0.58896
4989.66196	0.58894
4987.73321	0.58873
4985.80447	0.58855
4983.87572	0.58829
4981.94698	0.58806
4980.01824	0.58795
4978.08949	0.58779
4976.16075	0.58786
4974.23200	0.58823
4972.30326	0.58817
4970.37451	0.58780
4968.44577	0.58783
4966.51702	0.58812
4964.58828	0.58841
4962.65953	0.58875
4960.73079	0.58885
4958.80205	0.58850
4956.87330	0.58829
4954.94456	0.58863
4953.01581	0.58900
4951.08707	0.58914
4949.15832	0.58915
4947.22958	0.58888
4945.30083	0.58830
4943.37209	0.58788
4941.44335	0.58781
4939.51460	0.58785
4937.58586	0.58801
4935.65711	0.58844
4933.72837	0.58886
4931.79962	0.58898
4929.87088	0.58872
4927.94213	0.58824
4926.01339	0.58795
4924.08465	0.58817
4922.15590	0.58852
4920.22716	0.58853
4918.29841	0.58836
4916.36967	0.58850
4914.44092	0.58904
4912.51218	0.58932
4910.58343	0.58881
4908.65469	0.58816
4906.72594	0.58802
4904.79720	0.58812
4902.86846	0.58818
4900.93971	0.58808
4899.01097	0.58801
4897.08222	0.58847
4895.15348	0.58905
4893.22473	0.58900
4891.29599	0.58858
4889.36724	0.58832
4887.43850	0.58861
4885.50976	0.58936
4883.58101	0.58975
4881.65227	0.58940
4879.72352	0.58898
4877.79478	0.58898
4875.86603	0.58901
4873.93729	0.58897
4872.00854	0.58918
4870.07980	0.58955
4868.15106	0.58962
4866.22231	0.58939
4864.29357	0.58925
4862.36482	0.58932
4860.43608	0.58936
4858.50733	0.58914
4856.57859	0.58891
4854.64984	0.58910
4852.72110	0.58956
4850.79236	0.58987
4848.86361	0.58982
4846.93487	0.58945
4845.00612	0.58924
4843.07738	0.58955
4841.14863	0.59004
4839.21989	0.59014
4837.29114	0.58969
4835.36240	0.58893
4833.43365	0.58855
4831.50491	0.58892
4829.57617	0.58940
4827.64742	0.58940
4825.71868	0.58932
4823.78993	0.58960
4821.86119	0.59000
4819.93244	0.59022
4818.00370	0.59041
4816.07495	0.59056
4814.14621	0.59024
4812.21747	0.58946
4810.28872	0.58899
4808.35998	0.58905
4806.43123	0.58909
4804.50249	0.58903
4802.57374	0.58921
4800.64500	0.58945
4798.71625	0.58953
4796.78751	0.58965
4794.85877	0.58994
4792.93002	0.59018
4791.00128	0.59017
4789.07253	0.58988
4787.14379	0.58959
4785.21504	0.58949
4783.28630	0.58938
4781.35755	0.58930
4779.42881	0.58934
4777.50007	0.58926
4775.57132	0.58921
4773.64258	0.58949
4771.71383	0.58985
4769.78509	0.59010
4767.85634	0.59015
4765.92760	0.58993
4763.99885	0.58952
4762.07011	0.58922
4760.14136	0.58942
4758.21262	0.58996
4756.28388	0.59028
4754.35513	0.59014
4752.42639	0.58973
4750.49764	0.58948
4748.56890	0.58955
4746.64015	0.58974
4744.71141	0.58999
4742.78266	0.59024
4740.85392	0.59017
4738.92518	0.59011
4736.99643	0.59038
4735.06769	0.59053
4733.13894	0.59036
4731.21020	0.59008
4729.28145	0.58978
4727.35271	0.58958
4725.42396	0.58952
4723.49522	0.58969
4721.56648	0.59007
4719.63773	0.59040
4717.70899	0.59058
4715.78024	0.59045
4713.85150	0.58998
4711.92275	0.58951
4709.99401	0.58935
4708.06526	0.58955
4706.13652	0.58999
4704.20778	0.59019
4702.27903	0.59011
4700.35029	0.59027
4698.42154	0.59056
4696.49280	0.59032
4694.56405	0.58985
4692.63531	0.58980
4690.70656	0.58993
4688.77782	0.59014
4686.84907	0.59066
4684.92033	0.59104
4682.99159	0.59089
4681.06284	0.59069
4679.13410	0.59072
4677.20535	0.59075
4675.27661	0.59071
4673.34786	0.59064
4671.41912	0.59047
4669.49037	0.59038
4667.56163	0.59063
4665.63289	0.59084
4663.70414	0.59057
4661.77540	0.59013
4659.84665	0.58999
4657.91791	0.59010
4655.98916	0.59034
4654.06042	0.59059
4652.13167	0.59060
4650.20293	0.59051
4648.27419	0.59067
4646.34544	0.59095
4644.41670	0.59095
4642.48795	0.59084
4640.55921	0.59096
4638.63046	0.59105
4636.70172	0.59109
4634.77297	0.59126
4632.84423	0.59137
4630.91549	0.59141
4628.98674	0.59138
4627.05800	0.59106
4625.12925	0.59082
4623.20051	0.59111
4621.27176	0.59151
4619.34302	0.59145
4617.41427	0.59118
4615.48553	0.59115
4613.55678	0.59125
4611.62804	0.59131
4609.69930	0.59127
4607.77055	0.59117
4605.84181	0.59119
4603.91306	0.59119
4601.98432	0.59108
4600.05557	0.59115
4598.12683	0.59147
4596.19808	0.59140
4594.26934	0.59097
4592.34060	0.59107
4590.41185	0.59164
4588.48311	0.59193
4586.55436	0.59187
4584.62562	0.59162
4582.69687	0.59131
4580.76813	0.59119
4578.83938	0.59109
4576.91064	0.59069
4574.98190	0.59051
4573.05315	0.59087
4571.12441	0.59126
4569.19566	0.59145
4567.26692	0.59164
4565.33817	0.59174
4563.40943	0.59148
4561.48068	0.59120
4559.55194	0.59141
4557.62319	0.59185
4555.69445	0.59196
4553.76571	0.59175
4551.83696	0.59155
4549.90822	0.59178
4547.97947	0.59234
4546.05073	0.59256
4544.12198	0.59231
4542.19324	0.59205
4540.26449	0.59166
4538.33575	0.59110
4536.40701	0.59101
4534.47826	0.59147
4532.54952	0.59181
4530.62077	0.59170
4528.69203	0.59156
4526.76328	0.59175
4524.83454	0.59209
4522.90579	0.59235
4520.97705	0.59248
4519.04831	0.59241
4517.11956	0.59218
4515.19082	0.59191
4513.26207	0.59175
4511.33333	0.59182
4509.40458	0.59198
4507.47584	0.59220
4505.54709	0.59253
4503.61835	0.59262
4501.68961	0.59229
4499.76086	0.59195
4497.83212	0.59193
4495.90337	0.59205
4493.97463	0.59217
4492.04588	0.59228
4490.11714	0.59229
4488.18839	0.59211
4486.25965	0.59196
4484.33090	0.59224
4482.40216	0.59260
4480.47342	0.59250
4478.54467	0.59238
4476.61593	0.59254
4474.68718	0.59264
4472.75844	0.59267
4470.82969	0.59261
4468.90095	0.59225
4466.97220	0.59201
4465.04346	0.59217
4463.11472	0.59223
4461.18597	0.59204
4459.25723	0.59197
4457.32848	0.59219
4455.39974	0.59243
4453.47099	0.59251
4451.54225	0.59267
4449.61350	0.59297
4447.68476	0.59311
4445.75602	0.59300
4443.82727	0.59283
4441.89853	0.59277
4439.96978	0.59271
4438.04104	0.59245
4436.11229	0.59210
4434.18355	0.59211
4432.25480	0.59255
4430.32606	0.59282
4428.39732	0.59261
4426.46857	0.59235
4424.53983	0.59244
4422.61108	0.59266
4420.68234	0.59268
4418.75359	0.59256
4416.82485	0.59241
4414.89610	0.59226
4412.96736	0.59223
4411.03861	0.59252
4409.10987	0.59302
4407.18113	0.59336
4405.25238	0.59320
4403.32364	0.59280
4401.39489	0.59277
4399.46615	0.59312
4397.53740	0.59331
4395.60866	0.59333
4393.67991	0.59347
4391.75117	0.59349
4389.82243	0.59340
4387.89368	0.59351
4385.96494	0.59360
4384.03619	0.59354
4382.10745	0.59353
4380.17870	0.59367
4378.24996	0.59393
4376.32121	0.59391
4374.39247	0.59356
4372.46373	0.59345
4370.53498	0.59359
4368.60624	0.59355
4366.67749	0.59319
4364.74875	0.59294
4362.82000	0.59307
4360.89126	0.59328
4358.96251	0.59343
4357.03377	0.59369
4355.10503	0.59403
4353.17628	0.59431
4351.24754	0.59449
4349.31879	0.59436
4347.39005	0.59386
4345.46130	0.59348
4343.53256	0.59350
4341.60381	0.59360
4339.67507	0.59372
4337.74632	0.59389
4335.81758	0.59382
4333.88884	0.59361
4331.96009	0.59356
4330.03135	0.59370
4328.10260	0.59391
4326.17386	0.59399
4324.24511	0.59388
4322.31637	0.59382
4320.38762	0.59397
4318.45888	0.59428
4316.53014	0.59460
4314.60139	0.59458
4312.67265	0.59421
4310.74390	0.59396
4308.81516	0.59385
4306.88641	0.59377
4304.95767	0.59385
4303.02892	0.59405
4301.10018	0.59419
4299.17144	0.59416
4297.24269	0.59398
4295.31395	0.59398
4293.38520	0.59422
4291.45646	0.59439
4289.52771	0.59452
4287.59897	0.59470
4285.67022	0.59477
4283.74148	0.59475
4281.81273	0.59467
4279.88399	0.59448
4277.95525	0.59425
4276.02650	0.59417
4274.09776	0.59432
4272.16901	0.59450
4270.24027	0.59452
4268.31152	0.59450
4266.38278	0.59446
4264.45403	0.59443
4262.52529	0.59439
4260.59655	0.59437
4258.66780	0.59451
4256.73906	0.59467
4254.81031	0.59469
4252.88157	0.59474
4250.95282	0.59492
4249.02408	0.59507
4247.09533	0.59507
4245.16659	0.59505
4243.23785	0.59525
4241.30910	0.59548
4239.38036	0.59526
4237.45161	0.59474
4235.52287	0.59451
4233.59412	0.59453
4231.66538	0.59453
4229.73663	0.59472
4227.80789	0.59505
4225.87915	0.59522
4223.95040	0.59526
4222.02166	0.59536
4220.09291	0.59547
4218.16417	0.59548
4216.23542	0.59560
4214.30668	0.59586
4212.37793	0.59591
4210.44919	0.59569
4208.52044	0.59544
4206.59170	0.59528
4204.66296	0.59536
4202.73421	0.59545
4200.80547	0.59514
4198.87672	0.59488
4196.94798	0.59505
4195.01923	0.59520
4193.09049	0.59519
4191.16174	0.59522
4189.23300	0.59525
4187.30426	0.59517
4185.37551	0.59516
4183.44677	0.59535
4181.51802	0.59557
4179.58928	0.59563
4177.66053	0.59549
4175.73179	0.59535
4173.80304	0.59533
4171.87430	0.59539
4169.94556	0.59535
4168.01681	0.59518
4166.08807	0.59517
4164.15932	0.59533
4162.23058	0.59529
4160.30183	0.59525
4158.37309	0.59543
4156.44434	0.59553
4154.51560	0.59544
4152.58686	0.59543
4150.65811	0.59567
4148.72937	0.59606
4146.80062	0.59619
4144.87188	0.59589
4142.94313	0.59567
4141.01439	0.59577
4139.08564	0.59598
4137.15690	0.59610
4135.22815	0.59612
4133.29941	0.59604
4131.37067	0.59598
4129.44192	0.59610
4127.51318	0.59634
4125.58443	0.59653
4123.65569	0.59668
4121.72694	0.59676
4119.79820	0.59644
4117.86945	0.59581
4115.94071	0.59554
4114.01197	0.59583
4112.08322	0.59619
4110.15448	0.59623
4108.22573	0.59614
4106.29699	0.59625
4104.36824	0.59635
4102.43950	0.59621
4100.51075	0.59613
4098.58201	0.59639
4096.65327	0.59680
4094.72452	0.59701
4092.79578	0.59692
4090.86703	0.59670
4088.93829	0.59654
4087.00954	0.59651
4085.08080	0.59648
4083.15205	0.59650
4081.22331	0.59665
4079.29457	0.59671
4077.36582	0.59671
4075.43708	0.59681
4073.50833	0.59693
4071.57959	0.59693
4069.65084	0.59677
4067.72210	0.59668
4065.79335	0.59675
4063.86461	0.59665
4061.93586	0.59639
4060.00712	0.59634
4058.07838	0.59647
4056.14963	0.59653
4054.22089	0.59658
4052.29214	0.59672
4050.36340	0.59689
4048.43465	0.59699
4046.50591	0.59705
4044.57716	0.59717
4042.64842	0.59725
4040.71968	0.59708
4038.79093	0.59681
4036.86219	0.59686
4034.93344	0.59723
4033.00470	0.59746
4031.07595	0.59742
4029.14721	0.59736
4027.21846	0.59733
4025.28972	0.59734
4023.36098	0.59746
4021.43223	0.59766
4019.50349	0.59771
4017.57474	0.59751
4015.64600	0.59728
4013.71725	0.59725
4011.78851	0.59732
4009.85976	0.59734
4007.93102	0.59729
4006.00228	0.59713
4004.07353	0.59704
4002.14479	0.59719
4000.21604	0.59732
3998.28730	0.59744
3996.35855	0.59772
3994.42981	0.59791
3992.50106	0.59791
3990.57232	0.59793
3988.64357	0.59802
3986.71483	0.59812
3984.78609	0.59821
3982.85734	0.59816
3980.92860	0.59798
3978.99985	0.59788
3977.07111	0.59805
3975.14236	0.59827
3973.21362	0.59836
3971.28487	0.59842
3969.35613	0.59843
3967.42739	0.59847
3965.49864	0.59878
3963.56990	0.59899
3961.64115	0.59881
3959.71241	0.59866
3957.78366	0.59872
3955.85492	0.59887
3953.92617	0.59912
3951.99743	0.59945
3950.06869	0.59966
3948.13994	0.59947
3946.21120	0.59935
3944.28245	0.59981
3942.35371	0.60007
3940.42496	0.59959
3938.49622	0.59904
3936.56747	0.59909
3934.63873	0.59978
3932.70998	0.60040
3930.78124	0.60009
3928.85250	0.59958
3926.92375	0.59990
3924.99501	0.60060
3923.06626	0.60081
3921.13752	0.60075
3919.20877	0.60075
3917.28003	0.60043
3915.35128	0.59966
3913.42254	0.59889
3911.49380	0.59850
3909.56505	0.59884
3907.63631	0.60019
3905.70756	0.60217
3903.77882	0.60354
3901.85007	0.60347
3899.92133	0.60251
3897.99258	0.60138
3896.06384	0.60093
3894.13510	0.60146
3892.20635	0.60201
3890.27761	0.60171
3888.34886	0.60166
3886.42012	0.60216
3884.49137	0.60249
3882.56263	0.60266
3880.63388	0.60222
3878.70514	0.60135
3876.77640	0.60144
3874.84765	0.60231
3872.91891	0.60321
3870.99016	0.60391
3869.06142	0.60367
3867.13267	0.60323
3865.20393	0.60345
3863.27518	0.60305
3861.34644	0.60191
3859.41769	0.60177
3857.48895	0.60296
3855.56021	0.60493
3853.63146	0.60640
3851.70272	0.60504
3849.77397	0.60274
3847.84523	0.60139
3845.91648	0.60153
3843.98774	0.60283
3842.05899	0.60443
3840.13025	0.60557
3838.20151	0.60533
3836.27276	0.60424
3834.34402	0.60353
3832.41527	0.60300
3830.48653	0.60268
3828.55778	0.60290
3826.62904	0.60323
3824.70029	0.60368
3822.77155	0.60488
3820.84281	0.60550
3818.91406	0.60479
3816.98532	0.60421
3815.05657	0.60324
3813.12783	0.60191
3811.19908	0.60138
3809.27034	0.60212
3807.34159	0.60336
3805.41285	0.60402
3803.48411	0.60473
3801.55536	0.60534
3799.62662	0.60515
3797.69787	0.60446
3795.76913	0.60295
3793.84038	0.60151
3791.91164	0.60113
3789.98289	0.60147
3788.05415	0.60217
3786.12540	0.60280
3784.19666	0.60267
3782.26792	0.60237
3780.33917	0.60250
3778.41043	0.60221
3776.48168	0.60160
3774.55294	0.60164
3772.62419	0.60267
3770.69545	0.60410
3768.76670	0.60453
3766.83796	0.60389
3764.90922	0.60311
3762.98047	0.60294
3761.05173	0.60380
3759.12298	0.60487
3757.19424	0.60518
3755.26549	0.60562
3753.33675	0.60720
3751.40800	0.60919
3749.47926	0.60947
3747.55052	0.60916
3745.62177	0.60916
3743.69303	0.60866
3741.76428	0.60823
3739.83554	0.60888
3737.90679	0.61109
3735.97805	0.61404
3734.04930	0.61444
3732.12056	0.61275
3730.19182	0.61197
3728.26307	0.61256
3726.33433	0.61335
3724.40558	0.61302
3722.47684	0.61159
3720.54809	0.60965
3718.61935	0.60765
3716.69060	0.60637
3714.76186	0.60683
3712.83311	0.60926
3710.90437	0.61118
3708.97563	0.61052
3707.04688	0.60934
3705.11814	0.60909
3703.18939	0.60960
3701.26065	0.60957
3699.33190	0.60880
3697.40316	0.60829
3695.47441	0.60834
3693.54567	0.60910
3691.61693	0.61023
3689.68818	0.60991
3687.75944	0.60789
3685.83069	0.60638
3683.90195	0.60564
3681.97320	0.60557
3680.04446	0.60648
3678.11571	0.60834
3676.18697	0.60983
3674.25823	0.60909
3672.32948	0.60830
3670.40074	0.60793
3668.47199	0.60639
3666.54325	0.60477
3664.61450	0.60406
3662.68576	0.60400
3660.75701	0.60442
3658.82827	0.60527
3656.89953	0.60594
3654.97078	0.60613
3653.04204	0.60707
3651.11329	0.60951
3649.18455	0.61105
3647.25580	0.60899
3645.32706	0.60671
3643.39831	0.60593
3641.46957	0.60607
3639.54082	0.60642
3637.61208	0.60703
3635.68334	0.60811
3633.75459	0.60960
3631.82585	0.61152
3629.89710	0.61348
3627.96836	0.61319
3626.03961	0.61131
3624.11087	0.61019
3622.18212	0.61011
3620.25338	0.61050
3618.32464	0.61021
3616.39589	0.60936
3614.46715	0.60873
3612.53840	0.60838
3610.60966	0.60866
3608.68091	0.60949
3606.75217	0.60952
3604.82342	0.60895
3602.89468	0.60919
3600.96594	0.61010
3599.03719	0.61058
3597.10845	0.61066
3595.17970	0.61054
3593.25096	0.60979
3591.32221	0.60915
3589.39347	0.60957
3587.46472	0.60989
3585.53598	0.60862
3583.60723	0.60716
3581.67849	0.60647
3579.74975	0.60623
3577.82100	0.60609
3575.89226	0.60607
3573.96351	0.60598
3572.03477	0.60609
3570.10602	0.60714
3568.17728	0.60885
3566.24853	0.60900
3564.31979	0.60748
3562.39105	0.60637
3560.46230	0.60613
3558.53356	0.60608
3556.60481	0.60595
3554.67607	0.60607
3552.74732	0.60617
3550.81858	0.60606
3548.88983	0.60643
3546.96109	0.60708
3545.03235	0.60684
3543.10360	0.60589
3541.17486	0.60531
3539.24611	0.60531
3537.31737	0.60560
3535.38862	0.60575
3533.45988	0.60567
3531.53113	0.60581
3529.60239	0.60621
3527.67365	0.60641
3525.74490	0.60638
3523.81616	0.60603
3521.88741	0.60550
3519.95867	0.60529
3518.02992	0.60532
3516.10118	0.60518
3514.17243	0.60498
3512.24369	0.60492
3510.31494	0.60481
3508.38620	0.60466
3506.45746	0.60499
3504.52871	0.60574
3502.59997	0.60597
3500.67122	0.60547
3498.74248	0.60491
3496.81373	0.60465
3494.88499	0.60477
3492.95624	0.60509
3491.02750	0.60533
3489.09876	0.60534
3487.17001	0.60509
3485.24127	0.60494
3483.31252	0.60515
3481.38378	0.60534
3479.45503	0.60524
3477.52629	0.60512
3475.59754	0.60515
3473.66880	0.60522
3471.74006	0.60518
3469.81131	0.60494
3467.88257	0.60469
3465.95382	0.60468
3464.02508	0.60473
3462.09633	0.60463
3460.16759	0.60454
3458.23884	0.60460
3456.31010	0.60470
3454.38136	0.60472
3452.45261	0.60465
3450.52387	0.60480
3448.59512	0.60527
3446.66638	0.60548
3444.73763	0.60526
3442.80889	0.60496
3440.88014	0.60463
3438.95140	0.60437
3437.02265	0.60447
3435.09391	0.60479
3433.16517	0.60493
3431.23642	0.60487
3429.30768	0.60488
3427.37893	0.60487
3425.45019	0.60469
3423.52144	0.60471
3421.59270	0.60508
3419.66395	0.60524
3417.73521	0.60489
3415.80647	0.60455
3413.87772	0.60449
3411.94898	0.60447
3410.02023	0.60444
3408.09149	0.60447
3406.16274	0.60459
3404.23400	0.60481
3402.30525	0.60494
3400.37651	0.60479
3398.44777	0.60456
3396.51902	0.60447
3394.59028	0.60444
3392.66153	0.60448
3390.73279	0.60459
3388.80404	0.60481
3386.87530	0.60504
3384.94655	0.60505
3383.01781	0.60486
3381.08907	0.60478
3379.16032	0.60477
3377.23158	0.60457
3375.30283	0.60431
3373.37409	0.60433
3371.44534	0.60465
3369.51660	0.60505
3367.58785	0.60539
3365.65911	0.60550
3363.73036	0.60527
3361.80162	0.60500
3359.87288	0.60498
3357.94413	0.60497
3356.01539	0.60481
3354.08664	0.60463
3352.15790	0.60452
3350.22915	0.60460
3348.30041	0.60476
3346.37166	0.60479
3344.44292	0.60477
3342.51418	0.60482
3340.58543	0.60491
3338.65669	0.60501
3336.72794	0.60514
3334.79920	0.60521
3332.87045	0.60506
3330.94171	0.60480
3329.01296	0.60463
3327.08422	0.60462
3325.15548	0.60479
3323.22673	0.60507
3321.29799	0.60522
3319.36924	0.60529
3317.44050	0.60541
3315.51175	0.60541
3313.58301	0.60524
3311.65426	0.60511
3309.72552	0.60514
3307.79678	0.60518
3305.86803	0.60515
3303.93929	0.60504
3302.01054	0.60493
3300.08180	0.60489
3298.15305	0.60494
3296.22431	0.60500
3294.29556	0.60502
3292.36682	0.60496
3290.43807	0.60492
3288.50933	0.60506
3286.58059	0.60528
3284.65184	0.60538
3282.72310	0.60532
3280.79435	0.60524
3278.86561	0.60534
3276.93686	0.60556
3275.00812	0.60565
3273.07937	0.60559
3271.15063	0.60549
3269.22189	0.60541
3267.29314	0.60539
3265.36440	0.60538
3263.43565	0.60549
3261.50691	0.60576
3259.57816	0.60592
3257.64942	0.60587
3255.72067	0.60576
3253.79193	0.60573
3251.86319	0.60571
3249.93444	0.60569
3248.00570	0.60572
3246.07695	0.60576
3244.14821	0.60587
3242.21946	0.60605
3240.29072	0.60614
3238.36197	0.60607
3236.43323	0.60596
3234.50448	0.60600
3232.57574	0.60613
3230.64700	0.60618
3228.71825	0.60619
3226.78951	0.60627
3224.86076	0.60635
3222.93202	0.60636
3221.00327	0.60633
3219.07453	0.60626
3217.14578	0.60627
3215.21704	0.60643
3213.28830	0.60656
3211.35955	0.60650
3209.43081	0.60634
3207.50206	0.60628
3205.57332	0.60637
3203.64457	0.60650
3201.71583	0.60655
3199.78708	0.60655
3197.85834	0.60661
3195.92960	0.60663
3194.00085	0.60659
3192.07211	0.60669
3190.14336	0.60700
3188.21462	0.60727
3186.28587	0.60721
3184.35713	0.60699
3182.42838	0.60691
3180.49964	0.60699
3178.57090	0.60709
3176.64215	0.60702
3174.71341	0.60681
3172.78466	0.60666
3170.85592	0.60678
3168.92717	0.60712
3166.99843	0.60745
3165.06968	0.60754
3163.14094	0.60736
3161.21219	0.60716
3159.28345	0.60721
3157.35471	0.60739
3155.42596	0.60736
3153.49722	0.60725
3151.56847	0.60731
3149.63973	0.60749
3147.71098	0.60760
3145.78224	0.60760
3143.85349	0.60762
3141.92475	0.60773
[truncated: 1,370 more rows]
