# Supplementary material for: Ultrathin 2 nm gold as impedance-matched absorber for infrared light
Source: Nat Commun. 2020 May 1;11:2161. doi: 10.1038/s41467-020-15762-3 (PMC7195431; doi:10.1038/s41467-020-15762-3)
Supplement: Supplementary file 3 — Source Data [file 41467_2020_15762_MOESM3_ESM.zip › SOURCE DATA/Fig.4 -Thinfilm optical measurements and dataprocessing/10-Au-Cu-#2-REF.dpt]

6997.48496	0.60603
6995.55621	0.60551
6993.62747	0.60600
6991.69872	0.60818
6989.76998	0.60811
6987.84123	0.60575
6985.91249	0.60450
6983.98374	0.60455
6982.05500	0.60492
6980.12626	0.60537
6978.19751	0.60449
6976.26877	0.60192
6974.34002	0.60109
6972.41128	0.60342
6970.48253	0.60509
6968.55379	0.60510
6966.62504	0.60479
6964.69630	0.60331
6962.76756	0.60280
6960.83881	0.60529
6958.91007	0.60689
6956.98132	0.60586
6955.05258	0.60531
6953.12383	0.60581
6951.19509	0.60568
6949.26634	0.60484
6947.33760	0.60474
6945.40886	0.60604
6943.48011	0.60768
6941.55137	0.60965
6939.62262	0.61169
6937.69388	0.61224
6935.76513	0.61097
6933.83639	0.60909
6931.90764	0.60817
6929.97890	0.60804
6928.05015	0.60818
6926.12141	0.60925
6924.19267	0.60998
6922.26392	0.60825
6920.33518	0.60499
6918.40643	0.60369
6916.47769	0.60509
6914.54894	0.60648
6912.62020	0.60737
6910.69145	0.60913
6908.76271	0.61185
6906.83397	0.61405
6904.90522	0.61372
6902.97648	0.61113
6901.04773	0.60943
6899.11899	0.61097
6897.19024	0.61363
6895.26150	0.61390
6893.33275	0.61266
6891.40401	0.61221
6889.47527	0.61252
6887.54652	0.61346
6885.61778	0.61411
6883.68903	0.61262
6881.76029	0.61006
6879.83154	0.61014
6877.90280	0.61381
6875.97405	0.61753
6874.04531	0.61787
6872.11657	0.61456
6870.18782	0.61111
6868.25908	0.61157
6866.33033	0.61448
6864.40159	0.61546
6862.47284	0.61377
6860.54410	0.61255
6858.61535	0.61467
6856.68661	0.61828
6854.75786	0.61820
6852.82912	0.61465
6850.90038	0.61289
6848.97163	0.61370
6847.04289	0.61510
6845.11414	0.61742
6843.18540	0.61931
6841.25665	0.61817
6839.32791	0.61567
6837.39916	0.61467
6835.47042	0.61514
6833.54168	0.61616
6831.61293	0.61679
6829.68419	0.61672
6827.75544	0.61656
6825.82670	0.61637
6823.89795	0.61598
6821.96921	0.61609
6820.04046	0.61709
6818.11172	0.61763
6816.18298	0.61764
6814.25423	0.61839
6812.32549	0.61916
6810.39674	0.61913
6808.46800	0.61832
6806.53925	0.61766
6804.61051	0.61860
6802.68176	0.62056
6800.75302	0.62261
6798.82428	0.62367
6796.89553	0.62228
6794.96679	0.62014
6793.03804	0.61927
6791.10930	0.61964
6789.18055	0.62200
6787.25181	0.62465
6785.32306	0.62451
6783.39432	0.62360
6781.46557	0.62359
6779.53683	0.62335
6777.60809	0.62309
6775.67934	0.62329
6773.75060	0.62411
6771.82185	0.62412
6769.89311	0.62194
6767.96436	0.61954
6766.03562	0.61933
6764.10687	0.62045
6762.17813	0.62084
6760.24939	0.62086
6758.32064	0.62109
6756.39190	0.62118
6754.46315	0.62185
6752.53441	0.62318
6750.60566	0.62375
6748.67692	0.62295
6746.74817	0.62196
6744.81943	0.62161
6742.89069	0.62189
6740.96194	0.62298
6739.03320	0.62448
6737.10445	0.62507
6735.17571	0.62452
6733.24696	0.62429
6731.31822	0.62493
6729.38947	0.62558
6727.46073	0.62483
6725.53199	0.62241
6723.60324	0.62153
6721.67450	0.62443
6719.74575	0.62771
6717.81701	0.62775
6715.88826	0.62618
6713.95952	0.62589
6712.03077	0.62725
6710.10203	0.62874
6708.17328	0.62860
6706.24454	0.62774
6704.31580	0.62763
6702.38705	0.62736
6700.45831	0.62687
6698.52956	0.62763
6696.60082	0.62957
6694.67207	0.63052
6692.74333	0.62976
6690.81458	0.62901
6688.88584	0.62854
6686.95710	0.62677
6685.02835	0.62475
6683.09961	0.62495
6681.17086	0.62654
6679.24212	0.62768
6677.31337	0.62862
6675.38463	0.63018
6673.45588	0.63165
6671.52714	0.63157
6669.59840	0.63099
6667.66965	0.63171
6665.74091	0.63325
6663.81216	0.63436
6661.88342	0.63427
6659.95467	0.63351
6658.02593	0.63356
6656.09718	0.63447
6654.16844	0.63510
6652.23970	0.63487
6650.31095	0.63313
6648.38221	0.63034
6646.45346	0.62865
6644.52472	0.62936
6642.59597	0.63237
6640.66723	0.63496
6638.73848	0.63401
6636.80974	0.63201
6634.88099	0.63273
6632.95225	0.63449
6631.02351	0.63522
6629.09476	0.63558
6627.16602	0.63430
6625.23727	0.63113
6623.30853	0.62887
6621.37978	0.62875
6619.45104	0.63058
6617.52229	0.63233
6615.59355	0.63164
6613.66481	0.63071
6611.73606	0.63211
6609.80732	0.63418
6607.87857	0.63543
6605.94983	0.63613
6604.02108	0.63578
6602.09234	0.63401
6600.16359	0.63212
6598.23485	0.63197
6596.30611	0.63381
6594.37736	0.63562
6592.44862	0.63597
6590.51987	0.63499
6588.59113	0.63266
6586.66238	0.63045
6584.73364	0.63067
6582.80489	0.63277
6580.87615	0.63524
6578.94740	0.63708
6577.01866	0.63695
6575.08992	0.63576
6573.16117	0.63514
6571.23243	0.63475
6569.30368	0.63420
6567.37494	0.63427
6565.44619	0.63592
6563.51745	0.63868
6561.58870	0.64117
6559.65996	0.64272
6557.73122	0.64333
6555.80247	0.64305
6553.87373	0.64124
6551.94498	0.63901
6550.01624	0.63834
6548.08749	0.63840
6546.15875	0.63786
6544.23000	0.63717
6542.30126	0.63757
6540.37252	0.63916
6538.44377	0.64063
6536.51503	0.64171
6534.58628	0.64227
6532.65754	0.64172
6530.72879	0.64116
6528.80005	0.64119
6526.87130	0.64030
6524.94256	0.63818
6523.01382	0.63661
6521.08507	0.63655
6519.15633	0.63716
6517.22758	0.63797
6515.29884	0.63886
6513.37009	0.63912
6511.44135	0.63935
6509.51260	0.64096
6507.58386	0.64254
6505.65511	0.64228
6503.72637	0.64142
6501.79763	0.64101
6499.86888	0.64082
6497.94014	0.64054
6496.01139	0.63952
6494.08265	0.63906
6492.15390	0.64110
6490.22516	0.64397
6488.29641	0.64477
6486.36767	0.64394
6484.43893	0.64395
6482.51018	0.64523
6480.58144	0.64608
6478.65269	0.64505
6476.72395	0.64259
6474.79520	0.64110
6472.86646	0.64207
6470.93771	0.64376
6469.00897	0.64424
6467.08023	0.64436
6465.15148	0.64558
6463.22274	0.64768
6461.29399	0.64875
6459.36525	0.64831
6457.43650	0.64861
6455.50776	0.64945
6453.57901	0.64861
6451.65027	0.64705
6449.72153	0.64669
6447.79278	0.64771
6445.86404	0.64885
6443.93529	0.64820
6442.00655	0.64665
6440.07780	0.64669
6438.14906	0.64787
6436.22031	0.64895
6434.29157	0.64945
6432.36282	0.64869
6430.43408	0.64775
6428.50534	0.64762
6426.57659	0.64752
6424.64785	0.64763
6422.71910	0.64840
6420.79036	0.64917
6418.86161	0.64918
6416.93287	0.64800
6415.00412	0.64643
6413.07538	0.64587
6411.14664	0.64675
6409.21789	0.64845
6407.28915	0.65016
6405.36040	0.65129
6403.43166	0.65092
6401.50291	0.64951
6399.57417	0.64871
6397.64542	0.64872
6395.71668	0.64946
6393.78794	0.65046
6391.85919	0.64997
6389.93045	0.64833
6388.00170	0.64813
6386.07296	0.64988
6384.14421	0.65138
6382.21547	0.65142
6380.28672	0.65083
6378.35798	0.64984
6376.42924	0.64834
6374.50049	0.64794
6372.57175	0.64968
6370.64300	0.65135
6368.71426	0.65162
6366.78551	0.65222
6364.85677	0.65395
6362.92802	0.65525
6360.99928	0.65472
6359.07053	0.65324
6357.14179	0.65295
6355.21305	0.65435
6353.28430	0.65579
6351.35556	0.65605
6349.42681	0.65577
6347.49807	0.65578
6345.56932	0.65623
6343.64058	0.65625
6341.71183	0.65548
6339.78309	0.65508
6337.85435	0.65486
6335.92560	0.65411
6333.99686	0.65343
6332.06811	0.65357
6330.13937	0.65446
6328.21062	0.65524
6326.28188	0.65574
6324.35313	0.65666
6322.42439	0.65766
6320.49565	0.65800
6318.56690	0.65778
6316.63816	0.65681
6314.70941	0.65534
6312.78067	0.65465
6310.85192	0.65496
6308.92318	0.65580
6306.99443	0.65695
6305.06569	0.65790
6303.13695	0.65785
6301.20820	0.65717
6299.27946	0.65746
6297.35071	0.65836
6295.42197	0.65845
6293.49322	0.65825
6291.56448	0.65830
6289.63573	0.65820
6287.70699	0.65807
6285.77824	0.65823
6283.84950	0.65827
6281.92076	0.65809
6279.99201	0.65810
6278.06327	0.65824
6276.13452	0.65833
6274.20578	0.65808
6272.27703	0.65778
6270.34829	0.65839
6268.41954	0.65942
6266.49080	0.65928
6264.56206	0.65869
6262.63331	0.65907
6260.70457	0.65933
6258.77582	0.65910
6256.84708	0.65968
6254.91833	0.66096
6252.98959	0.66201
6251.06084	0.66253
6249.13210	0.66289
6247.20336	0.66327
6245.27461	0.66304
6243.34587	0.66226
6241.41712	0.66207
6239.48838	0.66186
6237.55963	0.66088
6235.63089	0.66097
6233.70214	0.66233
6231.77340	0.66318
6229.84465	0.66345
6227.91591	0.66355
6225.98717	0.66360
6224.05842	0.66384
6222.12968	0.66391
6220.20093	0.66394
6218.27219	0.66399
6216.34344	0.66316
6214.41470	0.66234
6212.48595	0.66281
6210.55721	0.66352
6208.62847	0.66349
6206.69972	0.66286
6204.77098	0.66251
6202.84223	0.66356
6200.91349	0.66527
6198.98474	0.66619
6197.05600	0.66612
6195.12725	0.66574
6193.19851	0.66552
6191.26977	0.66568
6189.34102	0.66617
6187.41228	0.66629
6185.48353	0.66595
6183.55479	0.66579
6181.62604	0.66583
6179.69730	0.66579
6177.76855	0.66597
6175.83981	0.66650
6173.91107	0.66683
6171.98232	0.66676
6170.05358	0.66690
6168.12483	0.66755
6166.19609	0.66778
6164.26734	0.66730
6162.33860	0.66715
6160.40985	0.66755
6158.48111	0.66790
6156.55236	0.66766
6154.62362	0.66696
6152.69488	0.66712
6150.76613	0.66859
6148.83739	0.67008
6146.90864	0.67002
6144.97990	0.66809
6143.05115	0.66650
6141.12241	0.66695
6139.19366	0.66832
6137.26492	0.66932
6135.33618	0.66967
6133.40743	0.66949
6131.47869	0.66909
6129.54994	0.66901
6127.62120	0.66968
6125.69245	0.67030
6123.76371	0.67007
6121.83496	0.66997
6119.90622	0.67057
6117.97748	0.67077
6116.04873	0.67004
6114.11999	0.66939
6112.19124	0.66928
6110.26250	0.66949
6108.33375	0.67012
6106.40501	0.67119
6104.47626	0.67258
6102.54752	0.67369
6100.61878	0.67332
6098.69003	0.67128
6096.76129	0.66972
6094.83254	0.67037
6092.90380	0.67198
6090.97505	0.67260
6089.04631	0.67207
6087.11756	0.67218
6085.18882	0.67371
6083.26007	0.67520
6081.33133	0.67569
6079.40259	0.67573
6077.47384	0.67561
6075.54510	0.67537
6073.61635	0.67540
6071.68761	0.67565
6069.75886	0.67569
6067.83012	0.67500
6065.90137	0.67340
6063.97263	0.67227
6062.04389	0.67260
6060.11514	0.67358
6058.18640	0.67440
6056.25765	0.67461
6054.32891	0.67445
6052.40016	0.67490
6050.47142	0.67566
6048.54267	0.67592
6046.61393	0.67607
6044.68519	0.67642
6042.75644	0.67687
6040.82770	0.67740
6038.89895	0.67745
6036.97021	0.67709
6035.04146	0.67720
6033.11272	0.67729
6031.18397	0.67692
6029.25523	0.67697
6027.32649	0.67764
6025.39774	0.67826
6023.46900	0.67821
6021.54025	0.67766
6019.61151	0.67739
6017.68276	0.67766
6015.75402	0.67866
6013.82527	0.68001
6011.89653	0.68037
6009.96778	0.67948
6008.03904	0.67856
6006.11030	0.67845
6004.18155	0.67842
6002.25281	0.67809
6000.32406	0.67828
5998.39532	0.67894
5996.46657	0.67949
5994.53783	0.67956
5992.60908	0.67933
5990.68034	0.67972
5988.75160	0.68016
5986.82285	0.67990
5984.89411	0.68011
5982.96536	0.68108
5981.03662	0.68119
5979.10787	0.68007
5977.17913	0.67935
5975.25038	0.68015
5973.32164	0.68156
5971.39290	0.68228
5969.46415	0.68244
5967.53541	0.68245
5965.60666	0.68226
5963.67792	0.68205
5961.74917	0.68204
5959.82043	0.68230
5957.89168	0.68294
5955.96294	0.68362
5954.03420	0.68398
5952.10545	0.68445
5950.17671	0.68468
5948.24796	0.68373
5946.31922	0.68253
5944.39047	0.68229
5942.46173	0.68253
5940.53298	0.68281
5938.60424	0.68307
5936.67549	0.68319
5934.74675	0.68339
5932.81801	0.68381
5930.88926	0.68431
5928.96052	0.68488
5927.03177	0.68541
5925.10303	0.68549
5923.17428	0.68508
5921.24554	0.68510
5919.31679	0.68571
5917.38805	0.68562
5915.45931	0.68485
5913.53056	0.68467
5911.60182	0.68499
5909.67307	0.68511
5907.74433	0.68554
5905.81558	0.68625
5903.88684	0.68634
5901.95809	0.68608
5900.02935	0.68615
5898.10061	0.68651
5896.17186	0.68691
5894.24312	0.68673
5892.31437	0.68597
5890.38563	0.68546
5888.45688	0.68558
5886.52814	0.68615
5884.59939	0.68657
5882.67065	0.68671
5880.74190	0.68722
5878.81316	0.68778
5876.88442	0.68737
5874.95567	0.68646
5873.02693	0.68667
5871.09818	0.68830
5869.16944	0.68950
5867.24069	0.68907
5865.31195	0.68826
5863.38320	0.68823
5861.45446	0.68836
5859.52572	0.68800
5857.59697	0.68772
5855.66823	0.68815
5853.73948	0.68879
5851.81074	0.68887
5849.88199	0.68853
5847.95325	0.68821
5846.02450	0.68813
5844.09576	0.68853
5842.16702	0.68882
5840.23827	0.68827
5838.30953	0.68793
5836.38078	0.68909
5834.45204	0.69077
5832.52329	0.69151
5830.59455	0.69115
5828.66580	0.69056
5826.73706	0.69064
5824.80832	0.69099
5822.87957	0.69105
5820.95083	0.69101
5819.02208	0.69102
5817.09334	0.69110
5815.16459	0.69101
5813.23585	0.69104
5811.30710	0.69165
5809.37836	0.69195
5807.44961	0.69154
5805.52087	0.69102
5803.59213	0.69073
5801.66338	0.69084
5799.73464	0.69159
5797.80589	0.69282
5795.87715	0.69367
5793.94840	0.69374
5792.01966	0.69323
5790.09091	0.69255
5788.16217	0.69226
5786.23343	0.69222
5784.30468	0.69250
5782.37594	0.69394
5780.44719	0.69590
5778.51845	0.69626
5776.58970	0.69460
5774.66096	0.69247
5772.73221	0.69180
5770.80347	0.69305
5768.87473	0.69441
5766.94598	0.69476
5765.01724	0.69486
5763.08849	0.69491
5761.15975	0.69462
5759.23100	0.69414
5757.30226	0.69355
5755.37351	0.69329
5753.44477	0.69381
5751.51603	0.69429
5749.58728	0.69451
5747.65854	0.69560
5745.72979	0.69706
5743.80105	0.69768
5741.87230	0.69815
5739.94356	0.69867
5738.01481	0.69820
5736.08607	0.69764
5734.15732	0.69828
5732.22858	0.69919
5730.29984	0.69915
5728.37109	0.69810
5726.44235	0.69702
5724.51360	0.69682
5722.58486	0.69710
5720.65611	0.69729
5718.72737	0.69704
5716.79862	0.69660
5714.86988	0.69678
5712.94114	0.69742
5711.01239	0.69815
5709.08365	0.69885
5707.15490	0.69888
5705.22616	0.69850
5703.29741	0.69876
5701.36867	0.69942
5699.43992	0.69984
5697.51118	0.69986
5695.58244	0.69970
5693.65369	0.69983
5691.72495	0.69989
5689.79620	0.69951
5687.86746	0.69951
5685.93871	0.70012
5684.00997	0.70075
5682.08122	0.70111
5680.15248	0.70085
5678.22374	0.70044
5676.29499	0.70082
5674.36625	0.70153
5672.43750	0.70190
5670.50876	0.70202
5668.58001	0.70186
5666.65127	0.70165
5664.72252	0.70166
5662.79378	0.70140
5660.86503	0.70075
5658.93629	0.70058
5657.00755	0.70084
5655.07880	0.70079
5653.15006	0.70066
5651.22131	0.70073
5649.29257	0.70102
5647.36382	0.70152
5645.43508	0.70181
5643.50633	0.70166
5641.57759	0.70154
5639.64885	0.70198
5637.72010	0.70260
5635.79136	0.70265
5633.86261	0.70249
5631.93387	0.70311
5630.00512	0.70391
5628.07638	0.70421
5626.14763	0.70426
5624.21889	0.70403
5622.29015	0.70398
5620.36140	0.70449
5618.43266	0.70472
5616.50391	0.70436
5614.57517	0.70396
5612.64642	0.70380
5610.71768	0.70383
5608.78893	0.70415
5606.86019	0.70451
5604.93144	0.70494
5603.00270	0.70590
5601.07396	0.70680
5599.14521	0.70670
5597.21647	0.70576
5595.28772	0.70516
5593.35898	0.70574
5591.43023	0.70694
5589.50149	0.70768
5587.57274	0.70783
5585.64400	0.70826
5583.71526	0.70887
5581.78651	0.70864
5579.85777	0.70786
5577.92902	0.70766
5576.00028	0.70817
5574.07153	0.70832
5572.14279	0.70771
5570.21404	0.70744
5568.28530	0.70794
5566.35656	0.70832
5564.42781	0.70827
5562.49907	0.70826
5560.57032	0.70850
5558.64158	0.70877
5556.71283	0.70861
5554.78409	0.70827
5552.85534	0.70857
5550.92660	0.70889
5548.99786	0.70837
5547.06911	0.70785
5545.14037	0.70824
5543.21162	0.70927
5541.28288	0.70989
5539.35413	0.70928
5537.42539	0.70826
5535.49664	0.70856
5533.56790	0.71011
5531.63915	0.71122
5529.71041	0.71111
5527.78167	0.71052
5525.85292	0.71003
5523.92418	0.70992
5521.99543	0.71066
5520.06669	0.71201
5518.13794	0.71312
5516.20920	0.71311
5514.28045	0.71181
5512.35171	0.71056
5510.42297	0.71030
5508.49422	0.71064
5506.56548	0.71100
5504.63673	0.71121
5502.70799	0.71135
5500.77924	0.71160
5498.85050	0.71222
5496.92175	0.71320
5494.99301	0.71381
5493.06427	0.71346
5491.13552	0.71289
5489.20678	0.71296
5487.27803	0.71359
5485.34929	0.71468
5483.42054	0.71573
5481.49180	0.71533
5479.56305	0.71371
5477.63431	0.71252
5475.70557	0.71234
5473.77682	0.71312
5471.84808	0.71407
5469.91933	0.71401
5467.99059	0.71362
5466.06184	0.71415
5464.13310	0.71477
5462.20435	0.71458
5460.27561	0.71440
5458.34686	0.71462
5456.41812	0.71465
5454.48938	0.71429
5452.56063	0.71390
5450.63189	0.71406
5448.70314	0.71457
5446.77440	0.71500
5444.84565	0.71569
5442.91691	0.71622
5440.98816	0.71605
5439.05942	0.71569
5437.13068	0.71556
5435.20193	0.71605
5433.27319	0.71708
5431.34444	0.71719
5429.41570	0.71605
5427.48695	0.71535
5425.55821	0.71580
5423.62946	0.71663
5421.70072	0.71725
5419.77198	0.71728
5417.84323	0.71654
5415.91449	0.71550
5413.98574	0.71528
5412.05700	0.71619
5410.12825	0.71715
5408.19951	0.71782
5406.27076	0.71847
5404.34202	0.71902
5402.41328	0.71966
5400.48453	0.72012
5398.55579	0.71968
5396.62704	0.71881
5394.69830	0.71856
5392.76955	0.71925
5390.84081	0.72023
5388.91206	0.72031
5386.98332	0.71953
5385.05457	0.71904
5383.12583	0.71890
5381.19709	0.71856
5379.26834	0.71862
5377.33960	0.71952
5375.41085	0.72049
5373.48211	0.72115
5371.55336	0.72179
5369.62462	0.72215
5367.69587	0.72185
5365.76713	0.72104
5363.83839	0.72030
5361.90964	0.71984
5359.98090	0.71971
5358.05215	0.71977
5356.12341	0.71966
5354.19466	0.71984
5352.26592	0.72071
5350.33717	0.72147
5348.40843	0.72144
5346.47969	0.72079
5344.55094	0.72026
5342.62220	0.72012
5340.69345	0.72019
5338.76471	0.72081
5336.83596	0.72156
5334.90722	0.72159
5332.97847	0.72158
5331.04973	0.72187
5329.12099	0.72190
5327.19224	0.72198
5325.26350	0.72235
5323.33475	0.72260
5321.40601	0.72267
5319.47726	0.72279
5317.54852	0.72322
5315.61977	0.72368
5313.69103	0.72367
5311.76228	0.72353
5309.83354	0.72368
5307.90480	0.72397
5305.97605	0.72409
5304.04731	0.72409
5302.11856	0.72404
5300.18982	0.72408
5298.26107	0.72454
5296.33233	0.72540
5294.40358	0.72598
5292.47484	0.72563
5290.54610	0.72471
5288.61735	0.72463
5286.68861	0.72544
5284.75986	0.72579
5282.83112	0.72532
5280.90237	0.72505
5278.97363	0.72552
5277.04488	0.72628
5275.11614	0.72671
5273.18740	0.72668
5271.25865	0.72624
5269.32991	0.72566
5267.40116	0.72524
5265.47242	0.72489
5263.54367	0.72486
5261.61493	0.72574
5259.68618	0.72690
5257.75744	0.72730
5255.82869	0.72697
5253.89995	0.72688
5251.97121	0.72714
5250.04246	0.72707
5248.11372	0.72678
5246.18497	0.72670
5244.25623	0.72704
5242.32748	0.72744
5240.39874	0.72743
5238.46999	0.72716
5236.54125	0.72686
5234.61251	0.72660
5232.68376	0.72668
5230.75502	0.72700
5228.82627	0.72728
5226.89753	0.72768
5224.96878	0.72851
5223.04004	0.72948
5221.11129	0.72974
5219.18255	0.72917
5217.25381	0.72909
5215.32506	0.72984
5213.39632	0.73027
5211.46757	0.72976
5209.53883	0.72883
5207.61008	0.72871
5205.68134	0.72957
5203.75259	0.73056
5201.82385	0.73128
5199.89511	0.73134
5197.96636	0.73077
5196.03762	0.73043
5194.10887	0.73091
5192.18013	0.73144
5190.25138	0.73117
5188.32264	0.73101
5186.39389	0.73170
5184.46515	0.73255
5182.53640	0.73309
5180.60766	0.73323
5178.67892	0.73286
5176.75017	0.73218
5174.82143	0.73157
5172.89268	0.73130
5170.96394	0.73145
5169.03519	0.73179
5167.10645	0.73185
5165.17770	0.73179
5163.24896	0.73243
5161.32022	0.73367
5159.39147	0.73423
5157.46273	0.73370
5155.53398	0.73311
5153.60524	0.73308
5151.67649	0.73351
5149.74775	0.73403
5147.81900	0.73401
5145.89026	0.73355
5143.96152	0.73321
5142.03277	0.73318
5140.10403	0.73366
5138.17528	0.73464
5136.24654	0.73510
5134.31779	0.73455
5132.38905	0.73409
5130.46030	0.73433
5128.53156	0.73487
5126.60282	0.73531
5124.67407	0.73557
5122.74533	0.73581
5120.81658	0.73592
5118.88784	0.73576
5116.95909	0.73586
5115.03035	0.73646
5113.10160	0.73687
5111.17286	0.73679
5109.24411	0.73659
5107.31537	0.73642
5105.38663	0.73612
5103.45788	0.73587
5101.52914	0.73587
5099.60039	0.73604
5097.67165	0.73631
5095.74290	0.73657
5093.81416	0.73668
5091.88541	0.73664
5089.95667	0.73675
5088.02793	0.73717
5086.09918	0.73737
5084.17044	0.73715
5082.24169	0.73733
5080.31295	0.73801
5078.38420	0.73847
5076.45546	0.73845
5074.52671	0.73817
5072.59797	0.73804
5070.66923	0.73829
5068.74048	0.73872
5066.81174	0.73882
5064.88299	0.73851
5062.95425	0.73820
5061.02550	0.73824
5059.09676	0.73860
5057.16801	0.73914
5055.23927	0.73969
5053.31053	0.73994
5051.38178	0.73985
5049.45304	0.73965
5047.52429	0.73964
5045.59555	0.73982
5043.66680	0.73966
5041.73806	0.73928
5039.80931	0.73957
5037.88057	0.74039
5035.95182	0.74096
5034.02308	0.74106
5032.09434	0.74101
5030.16559	0.74100
5028.23685	0.74096
5026.30810	0.74071
5024.37936	0.74055
5022.45061	0.74100
5020.52187	0.74158
5018.59312	0.74177
5016.66438	0.74212
5014.73564	0.74252
5012.80689	0.74227
5010.87815	0.74177
5008.94940	0.74189
5007.02066	0.74255
5005.09191	0.74339
5003.16317	0.74404
5001.23442	0.74370
4999.30568	0.74282
4997.37694	0.74271
4995.44819	0.74321
4993.51945	0.74369
4991.59070	0.74393
4989.66196	0.74359
4987.73321	0.74288
4985.80447	0.74260
4983.87572	0.74287
4981.94698	0.74318
4980.01824	0.74336
4978.08949	0.74351
4976.16075	0.74383
4974.23200	0.74410
4972.30326	0.74384
4970.37451	0.74338
4968.44577	0.74339
4966.51702	0.74404
4964.58828	0.74495
4962.65953	0.74530
4960.73079	0.74488
4958.80205	0.74447
4956.87330	0.74451
4954.94456	0.74479
4953.01581	0.74506
4951.08707	0.74525
4949.15832	0.74541
4947.22958	0.74569
4945.30083	0.74629
4943.37209	0.74692
4941.44335	0.74708
4939.51460	0.74687
4937.58586	0.74673
4935.65711	0.74677
4933.72837	0.74686
4931.79962	0.74675
4929.87088	0.74633
4927.94213	0.74611
4926.01339	0.74656
4924.08465	0.74727
4922.15590	0.74752
4920.22716	0.74729
4918.29841	0.74718
4916.36967	0.74749
4914.44092	0.74791
4912.51218	0.74823
4910.58343	0.74815
4908.65469	0.74769
4906.72594	0.74759
4904.79720	0.74815
4902.86846	0.74897
4900.93971	0.74970
4899.01097	0.74984
4897.08222	0.74913
4895.15348	0.74829
4893.22473	0.74820
4891.29599	0.74873
4889.36724	0.74924
4887.43850	0.74936
4885.50976	0.74925
4883.58101	0.74935
4881.65227	0.74965
4879.72352	0.74987
4877.79478	0.75000
4875.86603	0.74983
4873.93729	0.74937
4872.00854	0.74906
4870.07980	0.74898
4868.15106	0.74906
4866.22231	0.74939
4864.29357	0.75000
4862.36482	0.75050
4860.43608	0.75061
4858.50733	0.75056
4856.57859	0.75043
4854.64984	0.75040
4852.72110	0.75080
4850.79236	0.75127
4848.86361	0.75140
4846.93487	0.75148
4845.00612	0.75175
4843.07738	0.75183
4841.14863	0.75169
4839.21989	0.75166
4837.29114	0.75151
4835.36240	0.75111
4833.43365	0.75115
4831.50491	0.75195
4829.57617	0.75275
4827.64742	0.75265
4825.71868	0.75206
4823.78993	0.75215
4821.86119	0.75289
4819.93244	0.75336
4818.00370	0.75365
4816.07495	0.75383
4814.14621	0.75342
4812.21747	0.75295
4810.28872	0.75303
4808.35998	0.75323
4806.43123	0.75321
4804.50249	0.75315
4802.57374	0.75322
4800.64500	0.75348
4798.71625	0.75390
4796.78751	0.75443
4794.85877	0.75475
4792.93002	0.75448
4791.00128	0.75422
4789.07253	0.75439
4787.14379	0.75427
4785.21504	0.75392
4783.28630	0.75422
4781.35755	0.75489
4779.42881	0.75514
4777.50007	0.75501
4775.57132	0.75477
4773.64258	0.75467
4771.71383	0.75502
4769.78509	0.75593
4767.85634	0.75684
4765.92760	0.75688
4763.99885	0.75631
4762.07011	0.75601
4760.14136	0.75591
4758.21262	0.75591
4756.28388	0.75627
4754.35513	0.75669
4752.42639	0.75676
4750.49764	0.75657
4748.56890	0.75626
4746.64015	0.75620
4744.71141	0.75681
4742.78266	0.75761
4740.85392	0.75773
4738.92518	0.75726
4736.99643	0.75693
4735.06769	0.75717
4733.13894	0.75773
4731.21020	0.75808
4729.28145	0.75819
4727.35271	0.75833
4725.42396	0.75840
4723.49522	0.75811
4721.56648	0.75758
4719.63773	0.75731
4717.70899	0.75758
4715.78024	0.75818
4713.85150	0.75869
4711.92275	0.75898
4709.99401	0.75925
4708.06526	0.75940
4706.13652	0.75938
4704.20778	0.75943
4702.27903	0.75955
4700.35029	0.75954
4698.42154	0.75948
4696.49280	0.75954
4694.56405	0.75964
4692.63531	0.75959
4690.70656	0.75954
4688.77782	0.75960
4686.84907	0.75956
4684.92033	0.75950
4682.99159	0.75972
4681.06284	0.75984
4679.13410	0.75953
4677.20535	0.75938
4675.27661	0.75975
4673.34786	0.76031
4671.41912	0.76080
4669.49037	0.76112
4667.56163	0.76120
4665.63289	0.76121
4663.70414	0.76114
4661.77540	0.76095
4659.84665	0.76105
4657.91791	0.76173
4655.98916	0.76237
4654.06042	0.76247
4652.13167	0.76252
4650.20293	0.76271
4648.27419	0.76248
4646.34544	0.76198
4644.41670	0.76184
4642.48795	0.76203
4640.55921	0.76221
4638.63046	0.76226
4636.70172	0.76205
4634.77297	0.76168
4632.84423	0.76175
4630.91549	0.76256
4628.98674	0.76350
4627.05800	0.76382
4625.12925	0.76379
4623.20051	0.76394
4621.27176	0.76406
4619.34302	0.76375
4617.41427	0.76323
4615.48553	0.76318
4613.55678	0.76379
4611.62804	0.76430
4609.69930	0.76415
4607.77055	0.76361
4605.84181	0.76318
4603.91306	0.76325
4601.98432	0.76376
4600.05557	0.76432
4598.12683	0.76469
4596.19808	0.76485
4594.26934	0.76496
4592.34060	0.76510
4590.41185	0.76505
4588.48311	0.76491
4586.55436	0.76511
4584.62562	0.76556
4582.69687	0.76598
4580.76813	0.76637
4578.83938	0.76657
4576.91064	0.76639
4574.98190	0.76604
4573.05315	0.76573
4571.12441	0.76553
4569.19566	0.76556
4567.26692	0.76583
4565.33817	0.76629
4563.40943	0.76687
4561.48068	0.76731
4559.55194	0.76729
4557.62319	0.76706
4555.69445	0.76710
4553.76571	0.76718
4551.83696	0.76720
4549.90822	0.76748
4547.97947	0.76789
4546.05073	0.76800
4544.12198	0.76766
4542.19324	0.76732
4540.26449	0.76735
4538.33575	0.76744
4536.40701	0.76741
4534.47826	0.76739
4532.54952	0.76753
4530.62077	0.76794
4528.69203	0.76840
4526.76328	0.76874
4524.83454	0.76899
4522.90579	0.76904
4520.97705	0.76894
4519.04831	0.76892
4517.11956	0.76896
4515.19082	0.76913
4513.26207	0.76957
4511.33333	0.77000
4509.40458	0.77001
4507.47584	0.76976
4505.54709	0.76956
4503.61835	0.76944
4501.68961	0.76940
4499.76086	0.76944
4497.83212	0.76930
4495.90337	0.76903
4493.97463	0.76915
4492.04588	0.76972
4490.11714	0.77036
4488.18839	0.77071
4486.25965	0.77077
4484.33090	0.77075
4482.40216	0.77085
4480.47342	0.77111
4478.54467	0.77135
4476.61593	0.77137
4474.68718	0.77124
4472.75844	0.77125
4470.82969	0.77159
4468.90095	0.77206
4466.97220	0.77224
4465.04346	0.77206
4463.11472	0.77182
4461.18597	0.77183
4459.25723	0.77198
4457.32848	0.77207
4455.39974	0.77216
4453.47099	0.77236
4451.54225	0.77263
4449.61350	0.77275
4447.68476	0.77260
4445.75602	0.77243
4443.82727	0.77249
4441.89853	0.77275
4439.96978	0.77327
4438.04104	0.77386
4436.11229	0.77390
4434.18355	0.77338
4432.25480	0.77303
4430.32606	0.77331
4428.39732	0.77357
4426.46857	0.77328
4424.53983	0.77304
4422.61108	0.77334
4420.68234	0.77377
4418.75359	0.77392
4416.82485	0.77396
4414.89610	0.77411
4412.96736	0.77425
4411.03861	0.77424
4409.10987	0.77428
4407.18113	0.77446
4405.25238	0.77454
4403.32364	0.77442
4401.39489	0.77439
4399.46615	0.77449
4397.53740	0.77453
4395.60866	0.77455
4393.67991	0.77474
4391.75117	0.77501
4389.82243	0.77519
4387.89368	0.77536
4385.96494	0.77552
4384.03619	0.77562
4382.10745	0.77573
4380.17870	0.77577
4378.24996	0.77582
4376.32121	0.77609
4374.39247	0.77633
4372.46373	0.77631
4370.53498	0.77630
4368.60624	0.77649
4366.67749	0.77672
4364.74875	0.77699
4362.82000	0.77739
4360.89126	0.77752
4358.96251	0.77730
4357.03377	0.77724
4355.10503	0.77746
4353.17628	0.77766
4351.24754	0.77759
4349.31879	0.77733
4347.39005	0.77722
4345.46130	0.77744
4343.53256	0.77783
4341.60381	0.77814
4339.67507	0.77811
4337.74632	0.77797
4335.81758	0.77815
4333.88884	0.77833
4331.96009	0.77809
4330.03135	0.77793
4328.10260	0.77829
4326.17386	0.77884
4324.24511	0.77900
4322.31637	0.77876
4320.38762	0.77874
4318.45888	0.77921
4316.53014	0.77968
4314.60139	0.77986
4312.67265	0.78000
4310.74390	0.78015
4308.81516	0.78026
4306.88641	0.78044
4304.95767	0.78053
4303.02892	0.78025
4301.10018	0.77975
4299.17144	0.77968
4297.24269	0.78016
4295.31395	0.78050
4293.38520	0.78032
4291.45646	0.78007
4289.52771	0.78021
4287.59897	0.78038
4285.67022	0.78039
4283.74148	0.78057
4281.81273	0.78076
4279.88399	0.78066
4277.95525	0.78050
4276.02650	0.78058
4274.09776	0.78078
4272.16901	0.78079
4270.24027	0.78087
4268.31152	0.78132
4266.38278	0.78180
4264.45403	0.78198
4262.52529	0.78209
4260.59655	0.78222
4258.66780	0.78220
4256.73906	0.78207
4254.81031	0.78187
4252.88157	0.78163
4250.95282	0.78171
4249.02408	0.78201
4247.09533	0.78209
4245.16659	0.78198
4243.23785	0.78200
4241.30910	0.78224
4239.38036	0.78246
4237.45161	0.78265
4235.52287	0.78295
4233.59412	0.78310
4231.66538	0.78298
4229.73663	0.78284
4227.80789	0.78278
4225.87915	0.78290
4223.95040	0.78318
4222.02166	0.78324
4220.09291	0.78307
4218.16417	0.78305
4216.23542	0.78324
4214.30668	0.78356
4212.37793	0.78379
4210.44919	0.78382
4208.52044	0.78387
4206.59170	0.78392
4204.66296	0.78379
4202.73421	0.78378
4200.80547	0.78416
4198.87672	0.78459
4196.94798	0.78476
4195.01923	0.78491
4193.09049	0.78522
4191.16174	0.78533
4189.23300	0.78511
4187.30426	0.78496
4185.37551	0.78495
4183.44677	0.78510
4181.51802	0.78549
4179.58928	0.78575
4177.66053	0.78583
4175.73179	0.78591
4173.80304	0.78597
4171.87430	0.78615
4169.94556	0.78636
4168.01681	0.78631
4166.08807	0.78610
4164.15932	0.78603
4162.23058	0.78618
4160.30183	0.78632
4158.37309	0.78640
4156.44434	0.78664
4154.51560	0.78695
4152.58686	0.78699
4150.65811	0.78680
4148.72937	0.78672
4146.80062	0.78685
4144.87188	0.78712
4142.94313	0.78748
4141.01439	0.78775
4139.08564	0.78776
4137.15690	0.78775
4135.22815	0.78792
4133.29941	0.78808
4131.37067	0.78797
4129.44192	0.78779
4127.51318	0.78792
4125.58443	0.78828
4123.65569	0.78849
4121.72694	0.78852
4119.79820	0.78869
4117.86945	0.78902
4115.94071	0.78912
4114.01197	0.78894
4112.08322	0.78905
4110.15448	0.78949
4108.22573	0.78958
4106.29699	0.78933
4104.36824	0.78927
4102.43950	0.78940
4100.51075	0.78954
4098.58201	0.78963
4096.65327	0.78971
4094.72452	0.78988
4092.79578	0.79002
4090.86703	0.78992
4088.93829	0.78984
4087.00954	0.79006
4085.08080	0.79048
4083.15205	0.79075
4081.22331	0.79066
4079.29457	0.79046
4077.36582	0.79035
4075.43708	0.79039
4073.50833	0.79062
4071.57959	0.79097
4069.65084	0.79122
4067.72210	0.79124
4065.79335	0.79111
4063.86461	0.79092
4061.93586	0.79092
4060.00712	0.79116
4058.07838	0.79136
4056.14963	0.79134
4054.22089	0.79139
4052.29214	0.79154
4050.36340	0.79154
4048.43465	0.79153
4046.50591	0.79163
4044.57716	0.79176
4042.64842	0.79182
4040.71968	0.79175
4038.79093	0.79174
4036.86219	0.79193
4034.93344	0.79217
4033.00470	0.79232
4031.07595	0.79238
4029.14721	0.79237
4027.21846	0.79228
4025.28972	0.79226
4023.36098	0.79247
4021.43223	0.79268
4019.50349	0.79269
4017.57474	0.79252
4015.64600	0.79231
4013.71725	0.79239
4011.78851	0.79279
4009.85976	0.79317
4007.93102	0.79335
4006.00228	0.79341
4004.07353	0.79337
4002.14479	0.79329
4000.21604	0.79323
3998.28730	0.79327
3996.35855	0.79354
3994.42981	0.79396
3992.50106	0.79413
3990.57232	0.79399
3988.64357	0.79388
3986.71483	0.79396
3984.78609	0.79420
3982.85734	0.79453
3980.92860	0.79465
3978.99985	0.79452
3977.07111	0.79446
3975.14236	0.79460
3973.21362	0.79475
3971.28487	0.79487
3969.35613	0.79486
3967.42739	0.79476
3965.49864	0.79483
3963.56990	0.79515
3961.64115	0.79539
3959.71241	0.79553
3957.78366	0.79575
3955.85492	0.79584
3953.92617	0.79557
3951.99743	0.79530
3950.06869	0.79541
3948.13994	0.79587
3946.21120	0.79619
3944.28245	0.79618
3942.35371	0.79620
3940.42496	0.79644
3938.49622	0.79668
3936.56747	0.79679
3934.63873	0.79674
3932.70998	0.79659
3930.78124	0.79662
3928.85250	0.79690
3926.92375	0.79707
3924.99501	0.79696
3923.06626	0.79698
3921.13752	0.79713
3919.20877	0.79717
3917.28003	0.79720
3915.35128	0.79723
3913.42254	0.79723
3911.49380	0.79736
3909.56505	0.79761
3907.63631	0.79756
3905.70756	0.79707
3903.77882	0.79674
3901.85007	0.79688
3899.92133	0.79731
3897.99258	0.79810
3896.06384	0.79875
3894.13510	0.79872
3892.20635	0.79849
3890.27761	0.79866
3888.34886	0.79867
3886.42012	0.79834
3884.49137	0.79824
3882.56263	0.79836
3880.63388	0.79862
3878.70514	0.79913
3876.77640	0.79936
3874.84765	0.79898
3872.91891	0.79831
3870.99016	0.79797
3869.06142	0.79817
3867.13267	0.79814
3865.20393	0.79781
3863.27518	0.79808
3861.34644	0.79891
3859.41769	0.79923
3857.48895	0.79866
3855.56021	0.79748
3853.63146	0.79703
3851.70272	0.79833
3849.77397	0.79949
3847.84523	0.79994
3845.91648	0.79991
3843.98774	0.79953
3842.05899	0.79878
3840.13025	0.79776
3838.20151	0.79734
3836.27276	0.79804
3834.34402	0.79881
3832.41527	0.79920
3830.48653	0.79959
3828.55778	0.80004
3826.62904	0.80033
3824.70029	0.80009
3822.77155	0.79917
3820.84281	0.79862
3818.91406	0.79905
3816.98532	0.79944
3815.05657	0.80014
3813.12783	0.80109
3811.19908	0.80135
3809.27034	0.80083
3807.34159	0.80028
3805.41285	0.80010
3803.48411	0.79975
3801.55536	0.79952
3799.62662	0.79996
3797.69787	0.80047
3795.76913	0.80103
3793.84038	0.80180
3791.91164	0.80256
3789.98289	0.80301
3788.05415	0.80293
3786.12540	0.80260
3784.19666	0.80253
3782.26792	0.80235
3780.33917	0.80174
3778.41043	0.80157
3776.48168	0.80215
3774.55294	0.80258
3772.62419	0.80237
3770.69545	0.80192
3768.76670	0.80194
3766.83796	0.80222
3764.90922	0.80251
3762.98047	0.80277
3761.05173	0.80282
3759.12298	0.80292
3757.19424	0.80318
3755.26549	0.80304
3753.33675	0.80211
3751.40800	0.80076
3749.47926	0.80044
3747.55052	0.80085
3745.62177	0.80122
3743.69303	0.80189
3741.76428	0.80255
3739.83554	0.80265
3737.90679	0.80232
3735.97805	0.80247
3734.04930	0.80377
3732.12056	0.80501
3730.19182	0.80545
3728.26307	0.80553
3726.33433	0.80567
3724.40558	0.80588
3722.47684	0.80611
3720.54809	0.80640
3718.61935	0.80663
3716.69060	0.80662
3714.76186	0.80623
3712.83311	0.80554
3710.90437	0.80552
3708.97563	0.80646
3707.04688	0.80715
3705.11814	0.80705
3703.18939	0.80643
3701.26065	0.80623
3699.33190	0.80673
3697.40316	0.80715
3695.47441	0.80716
3693.54567	0.80662
3691.61693	0.80564
3689.68818	0.80541
3687.75944	0.80654
3685.83069	0.80756
3683.90195	0.80786
3681.97320	0.80762
3680.04446	0.80699
3678.11571	0.80592
3676.18697	0.80479
3674.25823	0.80491
3672.32948	0.80559
3670.40074	0.80616
3668.47199	0.80694
3666.54325	0.80749
3664.61450	0.80775
3662.68576	0.80797
3660.75701	0.80803
3658.82827	0.80777
3656.89953	0.80744
3654.97078	0.80733
3653.04204	0.80693
3651.11329	0.80558
3649.18455	0.80443
3647.25580	0.80562
3645.32706	0.80724
3643.39831	0.80809
3641.46957	0.80848
3639.54082	0.80866
3637.61208	0.80871
3635.68334	0.80870
3633.75459	0.80848
3631.82585	0.80794
3629.89710	0.80767
3627.96836	0.80881
3626.03961	0.81003
3624.11087	0.81014
3622.18212	0.80936
3620.25338	0.80829
3618.32464	0.80780
3616.39589	0.80795
3614.46715	0.80818
3612.53840	0.80851
3610.60966	0.80886
3608.68091	0.80916
3606.75217	0.80961
3604.82342	0.81004
3602.89468	0.81022
3600.96594	0.81014
3599.03719	0.80988
3597.10845	0.80961
3595.17970	0.80965
3593.25096	0.80994
3591.32221	0.81000
3589.39347	0.80967
3587.46472	0.80952
3585.53598	0.80994
3583.60723	0.81038
3581.67849	0.81062
3579.74975	0.81077
3577.82100	0.81094
3575.89226	0.81108
3573.96351	0.81102
3572.03477	0.81068
3570.10602	0.81012
3568.17728	0.80953
3566.24853	0.80962
3564.31979	0.81036
3562.39105	0.81095
3560.46230	0.81134
3558.53356	0.81166
3556.60481	0.81181
3554.67607	0.81176
3552.74732	0.81180
3550.81858	0.81204
3548.88983	0.81220
3546.96109	0.81216
3545.03235	0.81217
3543.10360	0.81243
3541.17486	0.81273
3539.24611	0.81281
3537.31737	0.81276
3535.38862	0.81278
3533.45988	0.81278
3531.53113	0.81268
3529.60239	0.81259
3527.67365	0.81262
3525.74490	0.81273
3523.81616	0.81282
3521.88741	0.81301
3519.95867	0.81333
3518.02992	0.81355
3516.10118	0.81358
3514.17243	0.81345
3512.24369	0.81332
3510.31494	0.81345
3508.38620	0.81374
3506.45746	0.81388
3504.52871	0.81385
3502.59997	0.81406
3500.67122	0.81459
3498.74248	0.81488
3496.81373	0.81477
3494.88499	0.81470
3492.95624	0.81483
3491.02750	0.81491
3489.09876	0.81496
3487.17001	0.81524
3485.24127	0.81561
3483.31252	0.81574
3481.38378	0.81566
3479.45503	0.81556
3477.52629	0.81553
3475.59754	0.81565
3473.66880	0.81584
3471.74006	0.81595
3469.81131	0.81598
3467.88257	0.81593
3465.95382	0.81581
3464.02508	0.81569
3462.09633	0.81567
3460.16759	0.81589
3458.23884	0.81618
3456.31010	0.81634
3454.38136	0.81639
3452.45261	0.81644
3450.52387	0.81650
3448.59512	0.81651
3446.66638	0.81634
3444.73763	0.81614
3442.80889	0.81616
3440.88014	0.81639
3438.95140	0.81665
3437.02265	0.81688
3435.09391	0.81705
3433.16517	0.81717
3431.23642	0.81730
3429.30768	0.81734
3427.37893	0.81718
3425.45019	0.81686
3423.52144	0.81671
3421.59270	0.81677
3419.66395	0.81676
3417.73521	0.81675
3415.80647	0.81700
3413.87772	0.81733
3411.94898	0.81755
3410.02023	0.81772
3408.09149	0.81786
3406.16274	0.81785
3404.23400	0.81767
3402.30525	0.81754
3400.37651	0.81762
3398.44777	0.81777
3396.51902	0.81794
3394.59028	0.81810
3392.66153	0.81807
3390.73279	0.81792
3388.80404	0.81791
3386.87530	0.81802
3384.94655	0.81812
3383.01781	0.81828
3381.08907	0.81848
3379.16032	0.81853
3377.23158	0.81844
3375.30283	0.81848
3373.37409	0.81864
3371.44534	0.81880
3369.51660	0.81897
3367.58785	0.81910
3365.65911	0.81921
3363.73036	0.81947
3361.80162	0.81965
3359.87288	0.81956
3357.94413	0.81959
3356.01539	0.81992
3354.08664	0.82008
3352.15790	0.81995
3350.22915	0.81981
3348.30041	0.81975
3346.37166	0.81964
3344.44292	0.81966
3342.51418	0.81991
3340.58543	0.82010
3338.65669	0.82017
3336.72794	0.82037
3334.79920	0.82070
3332.87045	0.82090
3330.94171	0.82081
3329.01296	0.82073
3327.08422	0.82082
3325.15548	0.82091
3323.22673	0.82104
3321.29799	0.82128
3319.36924	0.82142
3317.44050	0.82124
3315.51175	0.82091
3313.58301	0.82084
3311.65426	0.82118
3309.72552	0.82148
3307.79678	0.82142
3305.86803	0.82135
3303.93929	0.82148
3302.01054	0.82165
3300.08180	0.82176
3298.15305	0.82170
3296.22431	0.82163
3294.29556	0.82173
3292.36682	0.82189
3290.43807	0.82204
3288.50933	0.82222
3286.58059	0.82237
3284.65184	0.82247
3282.72310	0.82250
3280.79435	0.82244
3278.86561	0.82234
3276.93686	0.82239
3275.00812	0.82269
3273.07937	0.82300
3271.15063	0.82300
3269.22189	0.82286
3267.29314	0.82289
3265.36440	0.82309
3263.43565	0.82328
3261.50691	0.82328
3259.57816	0.82321
3257.64942	0.82321
3255.72067	0.82325
3253.79193	0.82342
3251.86319	0.82363
3249.93444	0.82372
3248.00570	0.82378
3246.07695	0.82388
3244.14821	0.82384
3242.21946	0.82362
3240.29072	0.82340
3238.36197	0.82344
3236.43323	0.82376
3234.50448	0.82399
3232.57574	0.82401
3230.64700	0.82405
3228.71825	0.82425
3226.78951	0.82440
3224.86076	0.82435
3222.93202	0.82428
3221.00327	0.82436
3219.07453	0.82452
3217.14578	0.82453
3215.21704	0.82440
3213.28830	0.82438
3211.35955	0.82445
3209.43081	0.82447
3207.50206	0.82450
3205.57332	0.82459
3203.64457	0.82469
3201.71583	0.82475
3199.78708	0.82478
3197.85834	0.82484
3195.92960	0.82516
3194.00085	0.82562
3192.07211	0.82580
3190.14336	0.82573
3188.21462	0.82565
3186.28587	0.82565
3184.35713	0.82582
3182.42838	0.82603
3180.49964	0.82610
3178.57090	0.82610
3176.64215	0.82609
3174.71341	0.82600
3172.78466	0.82586
3170.85592	0.82584
3168.92717	0.82593
3166.99843	0.82603
3165.06968	0.82620
3163.14094	0.82645
3161.21219	0.82662
3159.28345	0.82669
3157.35471	0.82685
3155.42596	0.82716
3153.49722	0.82742
3151.56847	0.82740
3149.63973	0.82717
3147.71098	0.82697
3145.78224	0.82691
3143.85349	0.82691
3141.92475	0.82696
[truncated: 1,370 more rows]
