# Supplementary material for: Ultrathin 2 nm gold as impedance-matched absorber for infrared light
Source: Nat Commun. 2020 May 1;11:2161. doi: 10.1038/s41467-020-15762-3 (PMC7195431; doi:10.1038/s41467-020-15762-3)
Supplement: Supplementary file 3 — Source Data [file 41467_2020_15762_MOESM3_ESM.zip › SOURCE DATA/Fig.4 -Thinfilm optical measurements and dataprocessing/10-Au-Cu-#2-TRA.dpt]

6997.48496	0.20827
6995.55621	0.20878
6993.62747	0.20930
6991.69872	0.20964
6989.76998	0.20877
6987.84123	0.20786
6985.91249	0.20738
6983.98374	0.20694
6982.05500	0.20718
6980.12626	0.20831
6978.19751	0.20858
6976.26877	0.20657
6974.34002	0.20424
6972.41128	0.20345
6970.48253	0.20320
6968.55379	0.20304
6966.62504	0.20341
6964.69630	0.20426
6962.76756	0.20600
6960.83881	0.20793
6958.91007	0.20787
6956.98132	0.20613
6955.05258	0.20513
6953.12383	0.20503
6951.19509	0.20524
6949.26634	0.20604
6947.33760	0.20650
6945.40886	0.20598
6943.48011	0.20477
6941.55137	0.20319
6939.62262	0.20245
6937.69388	0.20215
6935.76513	0.20158
6933.83639	0.20213
6931.90764	0.20288
6929.97890	0.20243
6928.05015	0.20187
6926.12141	0.20170
6924.19267	0.20163
6922.26392	0.20167
6920.33518	0.20240
6918.40643	0.20379
6916.47769	0.20440
6914.54894	0.20472
6912.62020	0.20574
6910.69145	0.20561
6908.76271	0.20395
6906.83397	0.20317
6904.90522	0.20359
6902.97648	0.20293
6901.04773	0.20039
6899.11899	0.19773
6897.19024	0.19645
6895.26150	0.19709
6893.33275	0.19969
6891.40401	0.20270
6889.47527	0.20363
6887.54652	0.20172
6885.61778	0.19902
6883.68903	0.19796
6881.76029	0.19837
6879.83154	0.19872
6877.90280	0.19951
6875.97405	0.20097
6874.04531	0.20039
6872.11657	0.19803
6870.18782	0.19742
6868.25908	0.19834
6866.33033	0.19895
6864.40159	0.19952
6862.47284	0.19984
6860.54410	0.19926
6858.61535	0.19890
6856.68661	0.19997
6854.75786	0.20038
6852.82912	0.19799
6850.90038	0.19570
6848.97163	0.19613
6847.04289	0.19708
6845.11414	0.19700
6843.18540	0.19667
6841.25665	0.19650
6839.32791	0.19643
6837.39916	0.19672
6835.47042	0.19783
6833.54168	0.19776
6831.61293	0.19532
6829.68419	0.19353
6827.75544	0.19349
6825.82670	0.19451
6823.89795	0.19649
6821.96921	0.19790
6820.04046	0.19768
6818.11172	0.19644
6816.18298	0.19595
6814.25423	0.19667
6812.32549	0.19615
6810.39674	0.19455
6808.46800	0.19463
6806.53925	0.19650
6804.61051	0.19814
6802.68176	0.19821
6800.75302	0.19790
6798.82428	0.19905
6796.89553	0.20019
6794.96679	0.19963
6793.03804	0.19751
6791.10930	0.19389
6789.18055	0.19148
6787.25181	0.19280
6785.32306	0.19388
6783.39432	0.19195
6781.46557	0.19050
6779.53683	0.19043
6777.60809	0.19009
6775.67934	0.19042
6773.75060	0.19268
6771.82185	0.19589
6769.89311	0.19732
6767.96436	0.19614
6766.03562	0.19426
6764.10687	0.19304
6762.17813	0.19237
6760.24939	0.19149
6758.32064	0.19110
6756.39190	0.19230
6754.46315	0.19355
6752.53441	0.19297
6750.60566	0.19126
6748.67692	0.18976
6746.74817	0.18893
6744.81943	0.18906
6742.89069	0.18920
6740.96194	0.18856
6739.03320	0.18899
6737.10445	0.19081
6735.17571	0.19083
6733.24696	0.18864
6731.31822	0.18757
6729.38947	0.18898
6727.46073	0.19114
6725.53199	0.19167
6723.60324	0.19034
6721.67450	0.18950
6719.74575	0.18960
6717.81701	0.18796
6715.88826	0.18475
6713.95952	0.18339
6712.03077	0.18432
6710.10203	0.18572
6708.17328	0.18728
6706.24454	0.18835
6704.31580	0.18843
6702.38705	0.18825
6700.45831	0.18902
6698.52956	0.19058
6696.60082	0.19089
6694.67207	0.19002
6692.74333	0.19003
6690.81458	0.19033
6688.88584	0.18944
6686.95710	0.18817
6685.02835	0.18771
6683.09961	0.18787
6681.17086	0.18854
6679.24212	0.18956
6677.31337	0.18985
6675.38463	0.18911
6673.45588	0.18814
6671.52714	0.18728
6669.59840	0.18615
6667.66965	0.18466
6665.74091	0.18326
6663.81216	0.18333
6661.88342	0.18483
6659.95467	0.18544
6658.02593	0.18440
6656.09718	0.18259
6654.16844	0.18139
6652.23970	0.18196
6650.31095	0.18383
6648.38221	0.18591
6646.45346	0.18720
6644.52472	0.18688
6642.59597	0.18514
6640.66723	0.18400
6638.73848	0.18509
6636.80974	0.18707
6634.88099	0.18745
6632.95225	0.18612
6631.02351	0.18538
6629.09476	0.18558
6627.16602	0.18519
6625.23727	0.18442
6623.30853	0.18371
6621.37978	0.18311
6619.45104	0.18339
6617.52229	0.18452
6615.59355	0.18536
6613.66481	0.18472
6611.73606	0.18263
6609.80732	0.18125
6607.87857	0.18216
6605.94983	0.18350
6604.02108	0.18367
6602.09234	0.18320
6600.16359	0.18225
6598.23485	0.18162
6596.30611	0.18269
6594.37736	0.18418
6592.44862	0.18395
6590.51987	0.18327
6588.59113	0.18407
6586.66238	0.18501
6584.73364	0.18452
6582.80489	0.18334
6580.87615	0.18214
6578.94740	0.18063
6577.01866	0.17967
6575.08992	0.17976
6573.16117	0.18017
6571.23243	0.18088
6569.30368	0.18154
6567.37494	0.18225
6565.44619	0.18373
6563.51745	0.18430
6561.58870	0.18293
6559.65996	0.18188
6557.73122	0.18179
6555.80247	0.18096
6553.87373	0.18005
6551.94498	0.17992
6550.01624	0.17966
6548.08749	0.17968
6546.15875	0.17959
6544.23000	0.17813
6542.30126	0.17658
6540.37252	0.17602
6538.44377	0.17646
6536.51503	0.17834
6534.58628	0.18016
6532.65754	0.17958
6530.72879	0.17770
6528.80005	0.17685
6526.87130	0.17691
6524.94256	0.17708
6523.01382	0.17734
6521.08507	0.17788
6519.15633	0.17840
6517.22758	0.17815
6515.29884	0.17730
6513.37009	0.17719
6511.44135	0.17803
6509.51260	0.17827
6507.58386	0.17774
6505.65511	0.17733
6503.72637	0.17701
6501.79763	0.17623
6499.86888	0.17535
6497.94014	0.17522
6496.01139	0.17535
6494.08265	0.17506
6492.15390	0.17524
6490.22516	0.17672
6488.29641	0.17804
6486.36767	0.17670
6484.43893	0.17368
6482.51018	0.17294
6480.58144	0.17459
6478.65269	0.17467
6476.72395	0.17292
6474.79520	0.17240
6472.86646	0.17315
6470.93771	0.17404
6469.00897	0.17559
6467.08023	0.17695
6465.15148	0.17607
6463.22274	0.17437
6461.29399	0.17451
6459.36525	0.17530
6457.43650	0.17541
6455.50776	0.17540
6453.57901	0.17497
6451.65027	0.17440
6449.72153	0.17436
6447.79278	0.17370
6445.86404	0.17204
6443.93529	0.17108
6442.00655	0.17162
6440.07780	0.17242
6438.14906	0.17245
6436.22031	0.17255
6434.29157	0.17350
6432.36282	0.17435
6430.43408	0.17416
6428.50534	0.17345
6426.57659	0.17334
6424.64785	0.17380
6422.71910	0.17356
6420.79036	0.17244
6418.86161	0.17194
6416.93287	0.17222
6415.00412	0.17147
6413.07538	0.16952
6411.14664	0.16872
6409.21789	0.17004
6407.28915	0.17136
6405.36040	0.17120
6403.43166	0.17061
6401.50291	0.17059
6399.57417	0.17106
6397.64542	0.17135
6395.71668	0.17077
6393.78794	0.16999
6391.85919	0.17001
6389.93045	0.17005
6388.00170	0.16940
6386.07296	0.16891
6384.14421	0.16940
6382.21547	0.17013
6380.28672	0.16986
6378.35798	0.16893
6376.42924	0.16796
6374.50049	0.16687
6372.57175	0.16686
6370.64300	0.16888
6368.71426	0.17104
6366.78551	0.17106
6364.85677	0.16966
6362.92802	0.16914
6360.99928	0.17003
6359.07053	0.17108
6357.14179	0.17132
6355.21305	0.17030
6353.28430	0.16867
6351.35556	0.16807
6349.42681	0.16895
6347.49807	0.17015
6345.56932	0.16994
6343.64058	0.16833
6341.71183	0.16806
6339.78309	0.16967
6337.85435	0.17033
6335.92560	0.16911
6333.99686	0.16776
6332.06811	0.16772
6330.13937	0.16851
6328.21062	0.16858
6326.28188	0.16761
6324.35313	0.16656
6322.42439	0.16585
6320.49565	0.16480
6318.56690	0.16389
6316.63816	0.16494
6314.70941	0.16720
6312.78067	0.16792
6310.85192	0.16643
6308.92318	0.16442
6306.99443	0.16348
6305.06569	0.16384
6303.13695	0.16459
6301.20820	0.16537
6299.27946	0.16663
6297.35071	0.16721
6295.42197	0.16576
6293.49322	0.16371
6291.56448	0.16303
6289.63573	0.16378
6287.70699	0.16473
6285.77824	0.16466
6283.84950	0.16402
6281.92076	0.16367
6279.99201	0.16313
6278.06327	0.16271
6276.13452	0.16334
6274.20578	0.16429
6272.27703	0.16458
6270.34829	0.16400
6268.41954	0.16326
6266.49080	0.16355
6264.56206	0.16468
6262.63331	0.16559
6260.70457	0.16554
6258.77582	0.16439
6256.84708	0.16287
6254.91833	0.16193
6252.98959	0.16227
6251.06084	0.16354
6249.13210	0.16404
6247.20336	0.16302
6245.27461	0.16150
6243.34587	0.16067
6241.41712	0.16085
6239.48838	0.16156
6237.55963	0.16232
6235.63089	0.16279
6233.70214	0.16281
6231.77340	0.16292
6229.84465	0.16342
6227.91591	0.16334
6225.98717	0.16217
6224.05842	0.16114
6222.12968	0.16100
6220.20093	0.16136
6218.27219	0.16199
6216.34344	0.16220
6214.41470	0.16165
6212.48595	0.16143
6210.55721	0.16164
6208.62847	0.16137
6206.69972	0.16095
6204.77098	0.16090
6202.84223	0.16087
6200.91349	0.16098
6198.98474	0.16146
6197.05600	0.16151
6195.12725	0.16061
6193.19851	0.15966
6191.26977	0.15934
6189.34102	0.15894
6187.41228	0.15829
6185.48353	0.15839
6183.55479	0.15915
6181.62604	0.15972
6179.69730	0.15972
6177.76855	0.15882
6175.83981	0.15753
6173.91107	0.15760
6171.98232	0.15917
6170.05358	0.15958
6168.12483	0.15832
6166.19609	0.15788
6164.26734	0.15849
6162.33860	0.15863
6160.40985	0.15895
6158.48111	0.15973
6156.55236	0.15924
6154.62362	0.15752
6152.69488	0.15614
6150.76613	0.15580
6148.83739	0.15668
6146.90864	0.15769
6144.97990	0.15781
6143.05115	0.15744
6141.12241	0.15714
6139.19366	0.15681
6137.26492	0.15629
6135.33618	0.15582
6133.40743	0.15531
6131.47869	0.15508
6129.54994	0.15537
6127.62120	0.15535
6125.69245	0.15509
6123.76371	0.15540
6121.83496	0.15577
6119.90622	0.15544
6117.97748	0.15489
6116.04873	0.15493
6114.11999	0.15570
6112.19124	0.15625
6110.26250	0.15560
6108.33375	0.15537
6106.40501	0.15711
6104.47626	0.15904
6102.54752	0.15893
6100.61878	0.15709
6098.69003	0.15567
6096.76129	0.15548
6094.83254	0.15523
6092.90380	0.15459
6090.97505	0.15437
6089.04631	0.15470
6087.11756	0.15484
6085.18882	0.15424
6083.26007	0.15353
6081.33133	0.15333
6079.40259	0.15339
6077.47384	0.15390
6075.54510	0.15450
6073.61635	0.15413
6071.68761	0.15372
6069.75886	0.15431
6067.83012	0.15463
6065.90137	0.15428
6063.97263	0.15418
6062.04389	0.15400
6060.11514	0.15296
6058.18640	0.15146
6056.25765	0.15051
6054.32891	0.15034
6052.40016	0.15051
6050.47142	0.15116
6048.54267	0.15196
6046.61393	0.15191
6044.68519	0.15154
6042.75644	0.15189
6040.82770	0.15265
6038.89895	0.15275
6036.97021	0.15209
6035.04146	0.15144
6033.11272	0.15104
6031.18397	0.15101
6029.25523	0.15143
6027.32649	0.15166
6025.39774	0.15148
6023.46900	0.15085
6021.54025	0.14962
6019.61151	0.14832
6017.68276	0.14768
6015.75402	0.14792
6013.82527	0.14879
6011.89653	0.14948
6009.96778	0.14941
6008.03904	0.14905
6006.11030	0.14903
6004.18155	0.14918
6002.25281	0.14916
6000.32406	0.14927
5998.39532	0.14957
5996.46657	0.14932
5994.53783	0.14835
5992.60908	0.14731
5990.68034	0.14647
5988.75160	0.14588
5986.82285	0.14576
5984.89411	0.14605
5982.96536	0.14670
5981.03662	0.14753
5979.10787	0.14802
5977.17913	0.14800
5975.25038	0.14758
5973.32164	0.14683
5971.39290	0.14628
5969.46415	0.14645
5967.53541	0.14675
5965.60666	0.14646
5963.67792	0.14620
5961.74917	0.14688
5959.82043	0.14802
5957.89168	0.14852
5955.96294	0.14806
5954.03420	0.14732
5952.10545	0.14696
5950.17671	0.14680
5948.24796	0.14646
5946.31922	0.14580
5944.39047	0.14524
5942.46173	0.14563
5940.53298	0.14643
5938.60424	0.14670
5936.67549	0.14683
5934.74675	0.14696
5932.81801	0.14659
5930.88926	0.14538
5928.96052	0.14414
5927.03177	0.14429
5925.10303	0.14526
5923.17428	0.14561
5921.24554	0.14544
5919.31679	0.14535
5917.38805	0.14523
5915.45931	0.14483
5913.53056	0.14410
5911.60182	0.14332
5909.67307	0.14345
5907.74433	0.14475
5905.81558	0.14597
5903.88684	0.14603
5901.95809	0.14522
5900.02935	0.14454
5898.10061	0.14438
5896.17186	0.14433
5894.24312	0.14413
5892.31437	0.14370
5890.38563	0.14320
5888.45688	0.14311
5886.52814	0.14302
5884.59939	0.14238
5882.67065	0.14177
5880.74190	0.14176
5878.81316	0.14200
5876.88442	0.14201
5874.95567	0.14206
5873.02693	0.14246
5871.09818	0.14298
5869.16944	0.14359
5867.24069	0.14371
5865.31195	0.14292
5863.38320	0.14239
5861.45446	0.14244
5859.52572	0.14181
5857.59697	0.14052
5855.66823	0.13998
5853.73948	0.14025
5851.81074	0.14014
5849.88199	0.13970
5847.95325	0.14000
5846.02450	0.14097
5844.09576	0.14150
5842.16702	0.14085
5840.23827	0.13992
5838.30953	0.13983
5836.38078	0.13999
5834.45204	0.13971
5832.52329	0.13945
5830.59455	0.13945
5828.66580	0.13959
5826.73706	0.13996
5824.80832	0.14054
5822.87957	0.14070
5820.95083	0.14000
5819.02208	0.13912
5817.09334	0.13870
5815.16459	0.13882
5813.23585	0.13974
5811.30710	0.14073
5809.37836	0.14055
5807.44961	0.13975
5805.52087	0.13951
5803.59213	0.13961
5801.66338	0.13945
5799.73464	0.13932
5797.80589	0.13944
5795.87715	0.13942
5793.94840	0.13909
5792.01966	0.13887
5790.09091	0.13881
5788.16217	0.13827
5786.23343	0.13721
5784.30468	0.13666
5782.37594	0.13678
5780.44719	0.13678
5778.51845	0.13645
5776.58970	0.13613
5774.66096	0.13623
5772.73221	0.13653
5770.80347	0.13664
5768.87473	0.13667
5766.94598	0.13663
5765.01724	0.13666
5763.08849	0.13690
5761.15975	0.13692
5759.23100	0.13671
5757.30226	0.13671
5755.37351	0.13668
5753.44477	0.13618
5751.51603	0.13563
5749.58728	0.13558
5747.65854	0.13573
5745.72979	0.13556
5743.80105	0.13567
5741.87230	0.13647
5739.94356	0.13658
5738.01481	0.13546
5736.08607	0.13455
5734.15732	0.13456
5732.22858	0.13487
5730.29984	0.13489
5728.37109	0.13482
5726.44235	0.13525
5724.51360	0.13598
5722.58486	0.13618
5720.65611	0.13589
5718.72737	0.13577
5716.79862	0.13595
5714.86988	0.13617
5712.94114	0.13607
5711.01239	0.13569
5709.08365	0.13567
5707.15490	0.13556
5705.22616	0.13455
5703.29741	0.13343
5701.36867	0.13335
5699.43992	0.13401
5697.51118	0.13412
5695.58244	0.13347
5693.65369	0.13303
5691.72495	0.13311
5689.79620	0.13299
5687.86746	0.13200
5685.93871	0.13101
5684.00997	0.13131
5682.08122	0.13208
5680.15248	0.13208
5678.22374	0.13173
5676.29499	0.13173
5674.36625	0.13207
5672.43750	0.13251
5670.50876	0.13271
5668.58001	0.13263
5666.65127	0.13262
5664.72252	0.13264
5662.79378	0.13236
5660.86503	0.13203
5658.93629	0.13195
5657.00755	0.13181
5655.07880	0.13153
5653.15006	0.13118
5651.22131	0.13062
5649.29257	0.13017
5647.36382	0.13021
5645.43508	0.13044
5643.50633	0.13066
5641.57759	0.13105
5639.64885	0.13149
5637.72010	0.13163
5635.79136	0.13139
5633.86261	0.13092
5631.93387	0.13057
5630.00512	0.13037
5628.07638	0.13013
5626.14763	0.13002
5624.21889	0.13005
5622.29015	0.12995
5620.36140	0.12959
5618.43266	0.12895
5616.50391	0.12854
5614.57517	0.12878
5612.64642	0.12917
5610.71768	0.12934
5608.78893	0.12947
5606.86019	0.12959
5604.93144	0.12955
5603.00270	0.12944
5601.07396	0.12937
5599.14521	0.12960
5597.21647	0.12987
5595.28772	0.12940
5593.35898	0.12861
5591.43023	0.12828
5589.50149	0.12838
5587.57274	0.12888
5585.64400	0.12936
5583.71526	0.12924
5581.78651	0.12864
5579.85777	0.12795
5577.92902	0.12757
5576.00028	0.12756
5574.07153	0.12764
5572.14279	0.12787
5570.21404	0.12834
5568.28530	0.12846
5566.35656	0.12776
5564.42781	0.12686
5562.49907	0.12658
5560.57032	0.12680
5558.64158	0.12681
5556.71283	0.12641
5554.78409	0.12594
5552.85534	0.12580
5550.92660	0.12616
5548.99786	0.12678
5547.06911	0.12734
5545.14037	0.12756
5543.21162	0.12740
5541.28288	0.12704
5539.35413	0.12628
5537.42539	0.12541
5535.49664	0.12531
5533.56790	0.12578
5531.63915	0.12591
5529.71041	0.12580
5527.78167	0.12574
5525.85292	0.12544
5523.92418	0.12499
5521.99543	0.12481
5520.06669	0.12462
5518.13794	0.12419
5516.20920	0.12407
5514.28045	0.12430
5512.35171	0.12426
5510.42297	0.12397
5508.49422	0.12397
5506.56548	0.12444
5504.63673	0.12481
5502.70799	0.12459
5500.77924	0.12401
5498.85050	0.12343
5496.92175	0.12333
5494.99301	0.12392
5493.06427	0.12439
5491.13552	0.12403
5489.20678	0.12349
5487.27803	0.12364
5485.34929	0.12423
5483.42054	0.12443
5481.49180	0.12428
5479.56305	0.12433
5477.63431	0.12453
5475.70557	0.12450
5473.77682	0.12409
5471.84808	0.12332
5469.91933	0.12266
5467.99059	0.12253
5466.06184	0.12262
5464.13310	0.12230
5462.20435	0.12184
5460.27561	0.12189
5458.34686	0.12220
5456.41812	0.12242
5454.48938	0.12250
5452.56063	0.12225
5450.63189	0.12192
5448.70314	0.12191
5446.77440	0.12197
5444.84565	0.12176
5442.91691	0.12132
5440.98816	0.12082
5439.05942	0.12037
5437.13068	0.12029
5435.20193	0.12063
5433.27319	0.12081
5431.34444	0.12108
5429.41570	0.12183
5427.48695	0.12221
5425.55821	0.12163
5423.62946	0.12087
5421.70072	0.12059
5419.77198	0.12044
5417.84323	0.12010
5415.91449	0.11979
5413.98574	0.11979
5412.05700	0.11984
5410.12825	0.11926
5408.19951	0.11873
5406.27076	0.11923
5404.34202	0.12032
5402.41328	0.12112
5400.48453	0.12140
5398.55579	0.12132
5396.62704	0.12094
5394.69830	0.12008
5392.76955	0.11916
5390.84081	0.11910
5388.91206	0.11987
5386.98332	0.12040
5385.05457	0.12010
5383.12583	0.11927
5381.19709	0.11834
5379.26834	0.11800
5377.33960	0.11852
5375.41085	0.11927
5373.48211	0.11965
5371.55336	0.11970
5369.62462	0.11945
5367.69587	0.11868
5365.76713	0.11762
5363.83839	0.11707
5361.90964	0.11730
5359.98090	0.11785
5358.05215	0.11825
5356.12341	0.11807
5354.19466	0.11727
5352.26592	0.11668
5350.33717	0.11672
5348.40843	0.11680
5346.47969	0.11668
5344.55094	0.11667
5342.62220	0.11683
5340.69345	0.11708
5338.76471	0.11738
5336.83596	0.11721
5334.90722	0.11660
5332.97847	0.11625
5331.04973	0.11637
5329.12099	0.11645
5327.19224	0.11606
5325.26350	0.11561
5323.33475	0.11571
5321.40601	0.11606
5319.47726	0.11612
5317.54852	0.11607
5315.61977	0.11613
5313.69103	0.11629
5311.76228	0.11653
5309.83354	0.11659
5307.90480	0.11621
5305.97605	0.11563
5304.04731	0.11514
5302.11856	0.11469
5300.18982	0.11433
5298.26107	0.11448
5296.33233	0.11523
5294.40358	0.11574
5292.47484	0.11534
5290.54610	0.11474
5288.61735	0.11486
5286.68861	0.11518
5284.75986	0.11503
5282.83112	0.11481
5280.90237	0.11486
5278.97363	0.11481
5277.04488	0.11440
5275.11614	0.11372
5273.18740	0.11318
5271.25865	0.11303
5269.32991	0.11299
5267.40116	0.11277
5265.47242	0.11279
5263.54367	0.11329
5261.61493	0.11338
5259.68618	0.11296
5257.75744	0.11267
5255.82869	0.11237
5253.89995	0.11187
5251.97121	0.11146
5250.04246	0.11138
5248.11372	0.11183
5246.18497	0.11252
5244.25623	0.11279
5242.32748	0.11263
5240.39874	0.11252
5238.46999	0.11238
5236.54125	0.11200
5234.61251	0.11186
5232.68376	0.11238
5230.75502	0.11294
5228.82627	0.11296
5226.89753	0.11254
5224.96878	0.11198
5223.04004	0.11175
5221.11129	0.11186
5219.18255	0.11182
5217.25381	0.11159
5215.32506	0.11149
5213.39632	0.11134
5211.46757	0.11101
5209.53883	0.11070
5207.61008	0.11033
5205.68134	0.11008
5203.75259	0.11015
5201.82385	0.10999
5199.89511	0.10952
5197.96636	0.10939
5196.03762	0.10985
5194.10887	0.11045
5192.18013	0.11082
5190.25138	0.11087
5188.32264	0.11065
5186.39389	0.11042
5184.46515	0.11025
5182.53640	0.10984
5180.60766	0.10940
5178.67892	0.10936
5176.75017	0.10948
5174.82143	0.10939
5172.89268	0.10940
5170.96394	0.10982
5169.03519	0.11030
5167.10645	0.11016
5165.17770	0.10936
5163.24896	0.10880
5161.32022	0.10890
5159.39147	0.10932
5157.46273	0.10969
5155.53398	0.10951
5153.60524	0.10887
5151.67649	0.10853
5149.74775	0.10859
5147.81900	0.10859
5145.89026	0.10829
5143.96152	0.10796
5142.03277	0.10796
5140.10403	0.10826
5138.17528	0.10855
5136.24654	0.10871
5134.31779	0.10858
5132.38905	0.10786
5130.46030	0.10685
5128.53156	0.10640
5126.60282	0.10676
5124.67407	0.10715
5122.74533	0.10716
5120.81658	0.10724
5118.88784	0.10762
5116.95909	0.10799
5115.03035	0.10796
5113.10160	0.10740
5111.17286	0.10673
5109.24411	0.10652
5107.31537	0.10656
5105.38663	0.10632
5103.45788	0.10605
5101.52914	0.10613
5099.60039	0.10625
5097.67165	0.10604
5095.74290	0.10566
5093.81416	0.10549
5091.88541	0.10578
5089.95667	0.10632
5088.02793	0.10631
5086.09918	0.10559
5084.17044	0.10510
5082.24169	0.10540
5080.31295	0.10576
5078.38420	0.10546
5076.45546	0.10474
5074.52671	0.10405
5072.59797	0.10379
5070.66923	0.10407
5068.74048	0.10445
5066.81174	0.10474
5064.88299	0.10466
5062.95425	0.10397
5061.02550	0.10330
5059.09676	0.10333
5057.16801	0.10386
5055.23927	0.10430
5053.31053	0.10434
5051.38178	0.10421
5049.45304	0.10420
5047.52429	0.10435
5045.59555	0.10445
5043.66680	0.10423
5041.73806	0.10385
5039.80931	0.10380
5037.88057	0.10398
5035.95182	0.10385
5034.02308	0.10346
5032.09434	0.10325
5030.16559	0.10318
5028.23685	0.10304
5026.30810	0.10318
5024.37936	0.10367
5022.45061	0.10387
5020.52187	0.10344
5018.59312	0.10279
5016.66438	0.10236
5014.73564	0.10223
5012.80689	0.10232
5010.87815	0.10253
5008.94940	0.10245
5007.02066	0.10184
5005.09191	0.10132
5003.16317	0.10135
5001.23442	0.10174
4999.30568	0.10212
4997.37694	0.10213
4995.44819	0.10156
4993.51945	0.10104
4991.59070	0.10113
4989.66196	0.10143
4987.73321	0.10153
4985.80447	0.10149
4983.87572	0.10138
4981.94698	0.10121
4980.01824	0.10108
4978.08949	0.10107
4976.16075	0.10110
4974.23200	0.10099
4972.30326	0.10074
4970.37451	0.10043
4968.44577	0.10030
4966.51702	0.10041
4964.58828	0.10035
4962.65953	0.10012
4960.73079	0.10025
4958.80205	0.10046
4956.87330	0.10026
4954.94456	0.10002
4953.01581	0.10000
4951.08707	0.09985
4949.15832	0.09937
4947.22958	0.09922
4945.30083	0.09960
4943.37209	0.09984
4941.44335	0.09971
4939.51460	0.09938
4937.58586	0.09907
4935.65711	0.09902
4933.72837	0.09909
4931.79962	0.09921
4929.87088	0.09936
4927.94213	0.09938
4926.01339	0.09934
4924.08465	0.09930
4922.15590	0.09916
4920.22716	0.09905
4918.29841	0.09890
4916.36967	0.09867
4914.44092	0.09864
4912.51218	0.09884
4910.58343	0.09890
4908.65469	0.09850
4906.72594	0.09787
4904.79720	0.09763
4902.86846	0.09787
4900.93971	0.09810
4899.01097	0.09826
4897.08222	0.09844
4895.15348	0.09843
4893.22473	0.09813
4891.29599	0.09764
4889.36724	0.09710
4887.43850	0.09675
4885.50976	0.09680
4883.58101	0.09712
4881.65227	0.09747
4879.72352	0.09763
4877.79478	0.09760
4875.86603	0.09748
4873.93729	0.09726
4872.00854	0.09701
4870.07980	0.09685
4868.15106	0.09669
4866.22231	0.09667
4864.29357	0.09691
4862.36482	0.09703
4860.43608	0.09668
4858.50733	0.09613
4856.57859	0.09582
4854.64984	0.09579
4852.72110	0.09608
4850.79236	0.09656
4848.86361	0.09656
4846.93487	0.09605
4845.00612	0.09580
4843.07738	0.09582
4841.14863	0.09577
4839.21989	0.09592
4837.29114	0.09611
4835.36240	0.09601
4833.43365	0.09583
4831.50491	0.09563
4829.57617	0.09532
4827.64742	0.09512
4825.71868	0.09504
4823.78993	0.09487
4821.86119	0.09474
4819.93244	0.09471
4818.00370	0.09466
4816.07495	0.09454
4814.14621	0.09427
4812.21747	0.09404
4810.28872	0.09400
4808.35998	0.09384
4806.43123	0.09353
4804.50249	0.09345
4802.57374	0.09362
4800.64500	0.09377
4798.71625	0.09380
4796.78751	0.09374
4794.85877	0.09364
4792.93002	0.09351
4791.00128	0.09345
4789.07253	0.09355
4787.14379	0.09379
4785.21504	0.09383
4783.28630	0.09337
4781.35755	0.09280
4779.42881	0.09254
4777.50007	0.09256
4775.57132	0.09274
4773.64258	0.09291
4771.71383	0.09303
4769.78509	0.09305
4767.85634	0.09295
4765.92760	0.09283
4763.99885	0.09264
4762.07011	0.09237
4760.14136	0.09215
4758.21262	0.09212
4756.28388	0.09212
4754.35513	0.09197
4752.42639	0.09195
4750.49764	0.09189
4748.56890	0.09162
4746.64015	0.09149
4744.71141	0.09152
4742.78266	0.09141
4740.85392	0.09126
4738.92518	0.09115
4736.99643	0.09093
4735.06769	0.09088
4733.13894	0.09109
4731.21020	0.09108
4729.28145	0.09098
4727.35271	0.09108
4725.42396	0.09090
4723.49522	0.09032
4721.56648	0.09002
4719.63773	0.09012
4717.70899	0.09011
4715.78024	0.08984
4713.85150	0.08975
4711.92275	0.08989
4709.99401	0.08994
4708.06526	0.08997
4706.13652	0.09001
4704.20778	0.09000
4702.27903	0.09007
4700.35029	0.09001
4698.42154	0.08972
4696.49280	0.08967
4694.56405	0.08998
4692.63531	0.09001
4690.70656	0.08959
4688.77782	0.08917
4686.84907	0.08890
4684.92033	0.08873
4682.99159	0.08880
4681.06284	0.08905
4679.13410	0.08923
4677.20535	0.08908
4675.27661	0.08865
4673.34786	0.08831
4671.41912	0.08825
4669.49037	0.08828
4667.56163	0.08818
4665.63289	0.08785
4663.70414	0.08747
4661.77540	0.08740
4659.84665	0.08771
4657.91791	0.08805
4655.98916	0.08805
4654.06042	0.08777
4652.13167	0.08750
4650.20293	0.08743
4648.27419	0.08746
4646.34544	0.08730
4644.41670	0.08721
4642.48795	0.08745
4640.55921	0.08752
4638.63046	0.08718
4636.70172	0.08693
4634.77297	0.08705
4632.84423	0.08717
4630.91549	0.08705
4628.98674	0.08706
4627.05800	0.08724
4625.12925	0.08713
4623.20051	0.08682
4621.27176	0.08691
4619.34302	0.08735
4617.41427	0.08734
4615.48553	0.08679
4613.55678	0.08639
4611.62804	0.08625
4609.69930	0.08595
4607.77055	0.08554
4605.84181	0.08549
4603.91306	0.08566
4601.98432	0.08576
4600.05557	0.08599
4598.12683	0.08618
4596.19808	0.08599
4594.26934	0.08578
4592.34060	0.08583
4590.41185	0.08576
4588.48311	0.08557
4586.55436	0.08554
4584.62562	0.08547
4582.69687	0.08516
4580.76813	0.08485
4578.83938	0.08465
4576.91064	0.08451
4574.98190	0.08448
4573.05315	0.08451
4571.12441	0.08444
4569.19566	0.08428
4567.26692	0.08427
4565.33817	0.08456
4563.40943	0.08501
4561.48068	0.08520
4559.55194	0.08500
4557.62319	0.08462
4555.69445	0.08423
4553.76571	0.08398
4551.83696	0.08390
4549.90822	0.08391
4547.97947	0.08397
4546.05073	0.08395
4544.12198	0.08377
4542.19324	0.08364
4540.26449	0.08370
4538.33575	0.08375
4536.40701	0.08368
4534.47826	0.08379
4532.54952	0.08400
4530.62077	0.08402
4528.69203	0.08392
4526.76328	0.08382
4524.83454	0.08352
4522.90579	0.08294
4520.97705	0.08247
4519.04831	0.08246
4517.11956	0.08276
4515.19082	0.08291
4513.26207	0.08259
4511.33333	0.08205
4509.40458	0.08189
4507.47584	0.08208
4505.54709	0.08212
4503.61835	0.08190
4501.68961	0.08175
4499.76086	0.08179
4497.83212	0.08190
4495.90337	0.08201
4493.97463	0.08209
4492.04588	0.08206
4490.11714	0.08188
4488.18839	0.08170
4486.25965	0.08174
4484.33090	0.08180
4482.40216	0.08149
4480.47342	0.08116
4478.54467	0.08126
4476.61593	0.08144
4474.68718	0.08141
4472.75844	0.08123
4470.82969	0.08099
4468.90095	0.08100
4466.97220	0.08129
4465.04346	0.08130
4463.11472	0.08081
4461.18597	0.08046
4459.25723	0.08065
4457.32848	0.08095
4455.39974	0.08097
4453.47099	0.08078
4451.54225	0.08060
4449.61350	0.08056
4447.68476	0.08044
4445.75602	0.08019
4443.82727	0.08011
4441.89853	0.08028
4439.96978	0.08047
4438.04104	0.08057
4436.11229	0.08055
4434.18355	0.08032
4432.25480	0.08000
4430.32606	0.07984
4428.39732	0.07974
4426.46857	0.07956
4424.53983	0.07940
4422.61108	0.07935
4420.68234	0.07942
4418.75359	0.07944
4416.82485	0.07931
4414.89610	0.07925
4412.96736	0.07926
4411.03861	0.07918
4409.10987	0.07906
4407.18113	0.07895
4405.25238	0.07889
4403.32364	0.07886
4401.39489	0.07882
4399.46615	0.07877
4397.53740	0.07861
4395.60866	0.07831
4393.67991	0.07812
4391.75117	0.07831
4389.82243	0.07876
4387.89368	0.07912
4385.96494	0.07913
4384.03619	0.07884
4382.10745	0.07839
4380.17870	0.07798
4378.24996	0.07791
4376.32121	0.07809
4374.39247	0.07797
4372.46373	0.07756
4370.53498	0.07736
4368.60624	0.07742
4366.67749	0.07745
4364.74875	0.07745
4362.82000	0.07737
4360.89126	0.07700
4358.96251	0.07650
4357.03377	0.07636
4355.10503	0.07656
4353.17628	0.07675
4351.24754	0.07694
4349.31879	0.07708
4347.39005	0.07698
4345.46130	0.07686
4343.53256	0.07689
4341.60381	0.07688
4339.67507	0.07671
4337.74632	0.07646
4335.81758	0.07648
4333.88884	0.07689
4331.96009	0.07709
4330.03135	0.07674
4328.10260	0.07619
4326.17386	0.07578
4324.24511	0.07561
4322.31637	0.07555
4320.38762	0.07552
4318.45888	0.07564
4316.53014	0.07584
4314.60139	0.07601
4312.67265	0.07600
4310.74390	0.07569
4308.81516	0.07516
4306.88641	0.07477
4304.95767	0.07477
4303.02892	0.07493
4301.10018	0.07498
4299.17144	0.07505
4297.24269	0.07510
4295.31395	0.07494
4293.38520	0.07470
4291.45646	0.07458
4289.52771	0.07464
4287.59897	0.07481
4285.67022	0.07486
4283.74148	0.07468
4281.81273	0.07443
4279.88399	0.07427
4277.95525	0.07415
4276.02650	0.07395
4274.09776	0.07388
4272.16901	0.07396
4270.24027	0.07400
4268.31152	0.07397
4266.38278	0.07386
4264.45403	0.07371
4262.52529	0.07367
4260.59655	0.07376
4258.66780	0.07383
4256.73906	0.07368
4254.81031	0.07341
4252.88157	0.07331
4250.95282	0.07325
4249.02408	0.07303
4247.09533	0.07284
4245.16659	0.07278
4243.23785	0.07286
4241.30910	0.07298
4239.38036	0.07298
4237.45161	0.07299
4235.52287	0.07315
4233.59412	0.07323
4231.66538	0.07312
4229.73663	0.07302
4227.80789	0.07292
4225.87915	0.07272
4223.95040	0.07243
4222.02166	0.07219
4220.09291	0.07221
4218.16417	0.07228
4216.23542	0.07224
4214.30668	0.07232
4212.37793	0.07258
4210.44919	0.07268
4208.52044	0.07250
4206.59170	0.07221
4204.66296	0.07195
4202.73421	0.07170
4200.80547	0.07142
4198.87672	0.07122
4196.94798	0.07125
4195.01923	0.07133
4193.09049	0.07135
4191.16174	0.07146
4189.23300	0.07167
4187.30426	0.07159
4185.37551	0.07118
4183.44677	0.07078
4181.51802	0.07072
4179.58928	0.07101
4177.66053	0.07120
4175.73179	0.07108
4173.80304	0.07096
4171.87430	0.07088
4169.94556	0.07065
4168.01681	0.07035
4166.08807	0.07023
4164.15932	0.07028
4162.23058	0.07036
4160.30183	0.07027
4158.37309	0.06999
4156.44434	0.06979
4154.51560	0.06986
4152.58686	0.07016
4150.65811	0.07044
4148.72937	0.07037
4146.80062	0.07001
4144.87188	0.06972
4142.94313	0.06967
4141.01439	0.06982
4139.08564	0.06994
4137.15690	0.07000
4135.22815	0.07006
4133.29941	0.06988
4131.37067	0.06939
4129.44192	0.06897
4127.51318	0.06890
4125.58443	0.06898
4123.65569	0.06902
4121.72694	0.06900
4119.79820	0.06889
4117.86945	0.06882
4115.94071	0.06887
4114.01197	0.06895
4112.08322	0.06890
4110.15448	0.06872
4108.22573	0.06847
4106.29699	0.06832
4104.36824	0.06836
4102.43950	0.06844
4100.51075	0.06838
4098.58201	0.06820
4096.65327	0.06789
4094.72452	0.06774
4092.79578	0.06796
4090.86703	0.06816
4088.93829	0.06800
4087.00954	0.06769
4085.08080	0.06752
4083.15205	0.06756
4081.22331	0.06757
4079.29457	0.06739
4077.36582	0.06729
4075.43708	0.06734
4073.50833	0.06717
4071.57959	0.06692
4069.65084	0.06692
4067.72210	0.06695
4065.79335	0.06697
4063.86461	0.06709
4061.93586	0.06709
4060.00712	0.06685
4058.07838	0.06650
4056.14963	0.06630
4054.22089	0.06639
4052.29214	0.06669
4050.36340	0.06692
4048.43465	0.06695
4046.50591	0.06683
4044.57716	0.06667
4042.64842	0.06647
4040.71968	0.06632
4038.79093	0.06643
4036.86219	0.06661
4034.93344	0.06651
4033.00470	0.06620
4031.07595	0.06588
4029.14721	0.06570
4027.21846	0.06572
4025.28972	0.06584
4023.36098	0.06595
4021.43223	0.06593
4019.50349	0.06572
4017.57474	0.06546
4015.64600	0.06522
4013.71725	0.06503
4011.78851	0.06499
4009.85976	0.06507
4007.93102	0.06521
4006.00228	0.06538
4004.07353	0.06532
4002.14479	0.06503
4000.21604	0.06479
3998.28730	0.06482
3996.35855	0.06498
3994.42981	0.06514
3992.50106	0.06529
3990.57232	0.06533
3988.64357	0.06510
3986.71483	0.06481
3984.78609	0.06470
3982.85734	0.06470
3980.92860	0.06465
3978.99985	0.06451
3977.07111	0.06431
3975.14236	0.06410
3973.21362	0.06398
3971.28487	0.06399
3969.35613	0.06402
3967.42739	0.06406
3965.49864	0.06415
3963.56990	0.06407
3961.64115	0.06374
3959.71241	0.06353
3957.78366	0.06357
3955.85492	0.06361
3953.92617	0.06349
3951.99743	0.06326
3950.06869	0.06317
3948.13994	0.06316
3946.21120	0.06304
3944.28245	0.06300
3942.35371	0.06313
3940.42496	0.06320
3938.49622	0.06318
3936.56747	0.06308
3934.63873	0.06288
3932.70998	0.06274
3930.78124	0.06267
3928.85250	0.06262
3926.92375	0.06269
3924.99501	0.06272
3923.06626	0.06251
3921.13752	0.06232
3919.20877	0.06237
3917.28003	0.06256
3915.35128	0.06265
3913.42254	0.06253
3911.49380	0.06228
3909.56505	0.06213
3907.63631	0.06217
3905.70756	0.06238
3903.77882	0.06257
3901.85007	0.06244
3899.92133	0.06220
3897.99258	0.06205
3896.06384	0.06185
3894.13510	0.06172
3892.20635	0.06175
3890.27761	0.06166
3888.34886	0.06137
3886.42012	0.06116
3884.49137	0.06120
3882.56263	0.06126
3880.63388	0.06114
3878.70514	0.06105
3876.77640	0.06115
3874.84765	0.06132
3872.91891	0.06130
3870.99016	0.06099
3869.06142	0.06071
3867.13267	0.06069
3865.20393	0.06062
3863.27518	0.06034
3861.34644	0.06020
3859.41769	0.06027
3857.48895	0.06042
3855.56021	0.06070
3853.63146	0.06081
3851.70272	0.06022
3849.77397	0.05972
3847.84523	0.05963
3845.91648	0.05969
3843.98774	0.05969
3842.05899	0.05972
3840.13025	0.05999
3838.20151	0.06026
3836.27276	0.06030
3834.34402	0.06034
3832.41527	0.06017
3830.48653	0.05971
3828.55778	0.05945
3826.62904	0.05954
3824.70029	0.05975
3822.77155	0.05987
3820.84281	0.05981
3818.91406	0.05970
3816.98532	0.05962
3815.05657	0.05950
3813.12783	0.05934
3811.19908	0.05916
3809.27034	0.05903
3807.34159	0.05893
3805.41285	0.05886
3803.48411	0.05865
3801.55536	0.05829
3799.62662	0.05822
3797.69787	0.05846
3795.76913	0.05868
3793.84038	0.05874
3791.91164	0.05872
3789.98289	0.05870
3788.05415	0.05869
3786.12540	0.05859
3784.19666	0.05842
3782.26792	0.05830
3780.33917	0.05811
3778.41043	0.05792
3776.48168	0.05786
3774.55294	0.05771
3772.62419	0.05751
3770.69545	0.05749
3768.76670	0.05767
3766.83796	0.05776
3764.90922	0.05765
3762.98047	0.05747
3761.05173	0.05739
3759.12298	0.05755
3757.19424	0.05764
3755.26549	0.05748
3753.33675	0.05732
3751.40800	0.05740
3749.47926	0.05746
3747.55052	0.05741
3745.62177	0.05752
3743.69303	0.05760
3741.76428	0.05740
3739.83554	0.05732
3737.90679	0.05756
3735.97805	0.05776
3734.04930	0.05752
3732.12056	0.05715
3730.19182	0.05686
3728.26307	0.05668
3726.33433	0.05665
3724.40558	0.05664
3722.47684	0.05652
3720.54809	0.05631
3718.61935	0.05619
3716.69060	0.05625
3714.76186	0.05619
3712.83311	0.05580
3710.90437	0.05560
3708.97563	0.05593
3707.04688	0.05612
3705.11814	0.05600
3703.18939	0.05579
3701.26065	0.05572
3699.33190	0.05581
3697.40316	0.05588
3695.47441	0.05593
3693.54567	0.05600
3691.61693	0.05595
3689.68818	0.05573
3687.75944	0.05566
3685.83069	0.05567
3683.90195	0.05550
3681.97320	0.05527
3680.04446	0.05523
3678.11571	0.05534
3676.18697	0.05533
3674.25823	0.05523
3672.32948	0.05515
3670.40074	0.05491
3668.47199	0.05466
3666.54325	0.05462
3664.61450	0.05464
3662.68576	0.05465
3660.75701	0.05475
3658.82827	0.05489
3656.89953	0.05488
3654.97078	0.05471
3653.04204	0.05462
3651.11329	0.05474
3649.18455	0.05490
3647.25580	0.05483
3645.32706	0.05458
3643.39831	0.05428
3641.46957	0.05408
3639.54082	0.05407
3637.61208	0.05419
3635.68334	0.05414
3633.75459	0.05385
3631.82585	0.05374
3629.89710	0.05399
3627.96836	0.05413
3626.03961	0.05403
3624.11087	0.05400
3622.18212	0.05411
3620.25338	0.05422
3618.32464	0.05411
3616.39589	0.05387
3614.46715	0.05362
3612.53840	0.05328
3610.60966	0.05299
3608.68091	0.05272
3606.75217	0.05256
3604.82342	0.05278
3602.89468	0.05319
3600.96594	0.05324
3599.03719	0.05296
3597.10845	0.05275
3595.17970	0.05261
3593.25096	0.05244
3591.32221	0.05233
3589.39347	0.05238
3587.46472	0.05252
3585.53598	0.05250
3583.60723	0.05225
3581.67849	0.05194
3579.74975	0.05184
3577.82100	0.05195
3575.89226	0.05198
3573.96351	0.05199
3572.03477	0.05211
3570.10602	0.05215
3568.17728	0.05206
3566.24853	0.05200
3564.31979	0.05188
3562.39105	0.05172
3560.46230	0.05163
3558.53356	0.05162
3556.60481	0.05170
3554.67607	0.05170
3552.74732	0.05154
3550.81858	0.05144
3548.88983	0.05141
3546.96109	0.05133
3545.03235	0.05131
3543.10360	0.05136
3541.17486	0.05133
3539.24611	0.05128
3537.31737	0.05132
3535.38862	0.05142
3533.45988	0.05157
3531.53113	0.05169
3529.60239	0.05159
3527.67365	0.05123
3525.74490	0.05087
3523.81616	0.05070
3521.88741	0.05076
3519.95867	0.05078
3518.02992	0.05059
3516.10118	0.05036
3514.17243	0.05024
3512.24369	0.05025
3510.31494	0.05034
3508.38620	0.05043
3506.45746	0.05044
3504.52871	0.05029
3502.59997	0.05015
3500.67122	0.05019
3498.74248	0.05025
3496.81373	0.05008
3494.88499	0.04984
3492.95624	0.04983
3491.02750	0.04987
3489.09876	0.04978
3487.17001	0.04971
3485.24127	0.04979
3483.31252	0.04987
3481.38378	0.04989
3479.45503	0.04980
3477.52629	0.04958
3475.59754	0.04941
3473.66880	0.04934
3471.74006	0.04933
3469.81131	0.04937
3467.88257	0.04942
3465.95382	0.04944
3464.02508	0.04946
3462.09633	0.04937
3460.16759	0.04920
3458.23884	0.04908
3456.31010	0.04899
3454.38136	0.04894
3452.45261	0.04900
3450.52387	0.04914
3448.59512	0.04923
3446.66638	0.04909
3444.73763	0.04872
3442.80889	0.04828
3440.88014	0.04800
3438.95140	0.04801
3437.02265	0.04820
3435.09391	0.04830
3433.16517	0.04830
3431.23642	0.04833
3429.30768	0.04826
3427.37893	0.04808
3425.45019	0.04801
3423.52144	0.04801
3421.59270	0.04787
3419.66395	0.04760
3417.73521	0.04745
3415.80647	0.04756
3413.87772	0.04772
3411.94898	0.04769
3410.02023	0.04750
3408.09149	0.04735
3406.16274	0.04731
3404.23400	0.04732
3402.30525	0.04726
3400.37651	0.04721
3398.44777	0.04733
3396.51902	0.04746
3394.59028	0.04731
3392.66153	0.04702
3390.73279	0.04690
3388.80404	0.04694
3386.87530	0.04696
3384.94655	0.04693
3383.01781	0.04692
3381.08907	0.04691
3379.16032	0.04681
3377.23158	0.04671
3375.30283	0.04677
3373.37409	0.04690
3371.44534	0.04693
3369.51660	0.04685
3367.58785	0.04666
3365.65911	0.04642
3363.73036	0.04633
3361.80162	0.04643
3359.87288	0.04649
3357.94413	0.04637
3356.01539	0.04630
3354.08664	0.04643
3352.15790	0.04650
3350.22915	0.04637
3348.30041	0.04624
3346.37166	0.04616
3344.44292	0.04597
3342.51418	0.04576
3340.58543	0.04563
3338.65669	0.04557
3336.72794	0.04550
3334.79920	0.04544
3332.87045	0.04544
3330.94171	0.04549
3329.01296	0.04547
3327.08422	0.04541
3325.15548	0.04535
3323.22673	0.04539
3321.29799	0.04554
3319.36924	0.04548
3317.44050	0.04525
3315.51175	0.04514
3313.58301	0.04504
3311.65426	0.04490
3309.72552	0.04489
3307.79678	0.04490
3305.86803	0.04482
3303.93929	0.04475
3302.01054	0.04472
3300.08180	0.04473
3298.15305	0.04480
3296.22431	0.04486
3294.29556	0.04478
3292.36682	0.04450
3290.43807	0.04418
3288.50933	0.04412
3286.58059	0.04440
3284.65184	0.04469
3282.72310	0.04470
3280.79435	0.04453
3278.86561	0.04432
3276.93686	0.04415
3275.00812	0.04411
3273.07937	0.04413
3271.15063	0.04413
3269.22189	0.04419
3267.29314	0.04420
3265.36440	0.04405
3263.43565	0.04394
3261.50691	0.04404
3259.57816	0.04419
3257.64942	0.04411
3255.72067	0.04385
3253.79193	0.04368
3251.86319	0.04361
3249.93444	0.04357
3248.00570	0.04361
3246.07695	0.04366
3244.14821	0.04352
3242.21946	0.04328
3240.29072	0.04317
3238.36197	0.04319
3236.43323	0.04322
3234.50448	0.04327
3232.57574	0.04330
3230.64700	0.04328
3228.71825	0.04328
3226.78951	0.04319
3224.86076	0.04298
3222.93202	0.04290
3221.00327	0.04303
3219.07453	0.04314
3217.14578	0.04310
3215.21704	0.04295
3213.28830	0.04274
3211.35955	0.04253
3209.43081	0.04244
3207.50206	0.04245
3205.57332	0.04236
3203.64457	0.04214
3201.71583	0.04194
3199.78708	0.04187
3197.85834	0.04193
3195.92960	0.04207
3194.00085	0.04218
3192.07211	0.04222
3190.14336	0.04220
3188.21462	0.04213
3186.28587	0.04201
3184.35713	0.04186
3182.42838	0.04177
3180.49964	0.04172
3178.57090	0.04173
3176.64215	0.04188
3174.71341	0.04198
3172.78466	0.04181
3170.85592	0.04147
3168.92717	0.04126
3166.99843	0.04131
3165.06968	0.04145
3163.14094	0.04151
3161.21219	0.04142
3159.28345	0.04128
3157.35471	0.04130
3155.42596	0.04138
3153.49722	0.04139
3151.56847	0.04138
3149.63973	0.04143
3147.71098	0.04146
3145.78224	0.04139
3143.85349	0.04118
3141.92475	0.04094
[truncated: 1,370 more rows]
