# Supplementary material for: Ultrathin 2 nm gold as impedance-matched absorber for infrared light
Source: Nat Commun. 2020 May 1;11:2161. doi: 10.1038/s41467-020-15762-3 (PMC7195431; doi:10.1038/s41467-020-15762-3)
Supplement: Supplementary file 3 — Source Data [file 41467_2020_15762_MOESM3_ESM.zip › SOURCE DATA/Fig.4 -Thinfilm optical measurements and dataprocessing/10-Au-Cu-REF.dpt]

6997.48496	0.60220
6995.55621	0.60174
6993.62747	0.60465
6991.69872	0.60622
6989.76998	0.60366
6987.84123	0.60106
6985.91249	0.60103
6983.98374	0.60233
6982.05500	0.60392
6980.12626	0.60468
6978.19751	0.60405
6976.26877	0.60359
6974.34002	0.60573
6972.41128	0.61045
6970.48253	0.61382
6968.55379	0.61315
6966.62504	0.61017
6964.69630	0.60702
6962.76756	0.60511
6960.83881	0.60491
6958.91007	0.60519
6956.98132	0.60598
6955.05258	0.60734
6953.12383	0.60684
6951.19509	0.60449
6949.26634	0.60316
6947.33760	0.60428
6945.40886	0.60687
6943.48011	0.60815
6941.55137	0.60733
6939.62262	0.60679
6937.69388	0.60678
6935.76513	0.60648
6933.83639	0.60677
6931.90764	0.60696
6929.97890	0.60583
6928.05015	0.60468
6926.12141	0.60596
6924.19267	0.60943
6922.26392	0.61196
6920.33518	0.61233
6918.40643	0.61149
6916.47769	0.60946
6914.54894	0.60698
6912.62020	0.60675
6910.69145	0.60904
6908.76271	0.61099
6906.83397	0.61136
6904.90522	0.61037
6902.97648	0.60828
6901.04773	0.60731
6899.11899	0.60886
6897.19024	0.61034
6895.26150	0.60926
6893.33275	0.60672
6891.40401	0.60593
6889.47527	0.60876
6887.54652	0.61223
6885.61778	0.61235
6883.68903	0.61043
6881.76029	0.60969
6879.83154	0.61072
6877.90280	0.61288
6875.97405	0.61525
6874.04531	0.61624
6872.11657	0.61496
6870.18782	0.61220
6868.25908	0.61020
6866.33033	0.61070
6864.40159	0.61250
6862.47284	0.61359
6860.54410	0.61355
6858.61535	0.61273
6856.68661	0.61242
6854.75786	0.61318
6852.82912	0.61351
6850.90038	0.61300
6848.97163	0.61338
6847.04289	0.61474
6845.11414	0.61526
6843.18540	0.61450
6841.25665	0.61340
6839.32791	0.61326
6837.39916	0.61446
6835.47042	0.61603
6833.54168	0.61673
6831.61293	0.61565
6829.68419	0.61465
6827.75544	0.61624
6825.82670	0.61919
6823.89795	0.62138
6821.96921	0.62102
6820.04046	0.61753
6818.11172	0.61422
6816.18298	0.61379
6814.25423	0.61476
6812.32549	0.61574
6810.39674	0.61679
6808.46800	0.61699
6806.53925	0.61697
6804.61051	0.61781
6802.68176	0.61824
6800.75302	0.61821
6798.82428	0.61725
6796.89553	0.61459
6794.96679	0.61383
6793.03804	0.61645
6791.10930	0.61837
6789.18055	0.61839
6787.25181	0.61853
6785.32306	0.61886
6783.39432	0.62016
6781.46557	0.62320
6779.53683	0.62505
6777.60809	0.62344
6775.67934	0.62130
6773.75060	0.62223
6771.82185	0.62409
6769.89311	0.62328
6767.96436	0.62093
6766.03562	0.61953
6764.10687	0.61931
6762.17813	0.61966
6760.24939	0.62059
6758.32064	0.62092
6756.39190	0.61976
6754.46315	0.61930
6752.53441	0.62060
6750.60566	0.62135
6748.67692	0.62032
6746.74817	0.61894
6744.81943	0.61883
6742.89069	0.62041
6740.96194	0.62302
6739.03320	0.62463
6737.10445	0.62334
6735.17571	0.62055
6733.24696	0.61987
6731.31822	0.62249
6729.38947	0.62572
6727.46073	0.62632
6725.53199	0.62408
6723.60324	0.62219
6721.67450	0.62342
6719.74575	0.62592
6717.81701	0.62619
6715.88826	0.62477
6713.95952	0.62355
6712.03077	0.62270
6710.10203	0.62284
6708.17328	0.62486
6706.24454	0.62709
6704.31580	0.62644
6702.38705	0.62382
6700.45831	0.62302
6698.52956	0.62442
6696.60082	0.62589
6694.67207	0.62693
6692.74333	0.62790
6690.81458	0.62776
6688.88584	0.62654
6686.95710	0.62605
6685.02835	0.62685
6683.09961	0.62796
6681.17086	0.62762
6679.24212	0.62635
6677.31337	0.62658
6675.38463	0.62857
6673.45588	0.63040
6671.52714	0.63035
6669.59840	0.62922
6667.66965	0.62902
6665.74091	0.63015
6663.81216	0.63152
6661.88342	0.63097
6659.95467	0.62887
6658.02593	0.62871
6656.09718	0.63129
6654.16844	0.63338
6652.23970	0.63276
6650.31095	0.63071
6648.38221	0.62953
6646.45346	0.62946
6644.52472	0.63021
6642.59597	0.63194
6640.66723	0.63311
6638.73848	0.63270
6636.80974	0.63200
6634.88099	0.63201
6632.95225	0.63248
6631.02351	0.63304
6629.09476	0.63384
6627.16602	0.63453
6625.23727	0.63438
6623.30853	0.63289
6621.37978	0.62983
6619.45104	0.62756
6617.52229	0.62856
6615.59355	0.63164
6613.66481	0.63494
6611.73606	0.63734
6609.80732	0.63795
6607.87857	0.63769
6605.94983	0.63795
6604.02108	0.63756
6602.09234	0.63446
6600.16359	0.63067
6598.23485	0.62964
6596.30611	0.63025
6594.37736	0.63056
6592.44862	0.63187
6590.51987	0.63389
6588.59113	0.63400
6586.66238	0.63305
6584.73364	0.63318
6582.80489	0.63385
6580.87615	0.63532
6578.94740	0.63679
6577.01866	0.63580
6575.08992	0.63415
6573.16117	0.63462
6571.23243	0.63582
6569.30368	0.63575
6567.37494	0.63576
6565.44619	0.63690
6563.51745	0.63742
6561.58870	0.63743
6559.65996	0.63854
6557.73122	0.64029
6555.80247	0.64123
6553.87373	0.64065
6551.94498	0.63948
6550.01624	0.63908
6548.08749	0.63922
6546.15875	0.63900
6544.23000	0.63843
6542.30126	0.63777
6540.37252	0.63711
6538.44377	0.63722
6536.51503	0.63837
6534.58628	0.63887
6532.65754	0.63782
6530.72879	0.63766
6528.80005	0.63953
6526.87130	0.64030
6524.94256	0.63896
6523.01382	0.63811
6521.08507	0.63879
6519.15633	0.64045
6517.22758	0.64250
6515.29884	0.64380
6513.37009	0.64356
6511.44135	0.64314
6509.51260	0.64379
6507.58386	0.64393
6505.65511	0.64193
6503.72637	0.63939
6501.79763	0.63887
6499.86888	0.64022
6497.94014	0.64130
6496.01139	0.64099
6494.08265	0.64031
6492.15390	0.64098
6490.22516	0.64245
6488.29641	0.64245
6486.36767	0.64099
6484.43893	0.64074
6482.51018	0.64171
6480.58144	0.64163
6478.65269	0.64129
6476.72395	0.64146
6474.79520	0.64112
6472.86646	0.64101
6470.93771	0.64172
6469.00897	0.64247
6467.08023	0.64269
6465.15148	0.64266
6463.22274	0.64349
6461.29399	0.64538
6459.36525	0.64710
6457.43650	0.64775
6455.50776	0.64721
6453.57901	0.64572
6451.65027	0.64382
6449.72153	0.64247
6447.79278	0.64227
6445.86404	0.64338
6443.93529	0.64501
6442.00655	0.64568
6440.07780	0.64599
6438.14906	0.64708
6436.22031	0.64763
6434.29157	0.64707
6432.36282	0.64694
6430.43408	0.64742
6428.50534	0.64768
6426.57659	0.64801
6424.64785	0.64829
6422.71910	0.64855
6420.79036	0.64995
6418.86161	0.65138
6416.93287	0.65048
6415.00412	0.64866
6413.07538	0.64904
6411.14664	0.65104
6409.21789	0.65163
6407.28915	0.65061
6405.36040	0.65005
6403.43166	0.64990
6401.50291	0.64938
6399.57417	0.64934
6397.64542	0.64997
6395.71668	0.64975
6393.78794	0.64850
6391.85919	0.64778
6389.93045	0.64844
6388.00170	0.64935
6386.07296	0.64918
6384.14421	0.64932
6382.21547	0.65075
6380.28672	0.65132
6378.35798	0.65060
6376.42924	0.65030
6374.50049	0.65083
6372.57175	0.65171
6370.64300	0.65273
6368.71426	0.65380
6366.78551	0.65483
6364.85677	0.65517
6362.92802	0.65380
6360.99928	0.65148
6359.07053	0.65018
6357.14179	0.64975
6355.21305	0.64971
6353.28430	0.65092
6351.35556	0.65281
6349.42681	0.65401
6347.49807	0.65443
6345.56932	0.65455
6343.64058	0.65493
6341.71183	0.65530
6339.78309	0.65479
6337.85435	0.65383
6335.92560	0.65353
6333.99686	0.65413
6332.06811	0.65522
6330.13937	0.65632
6328.21062	0.65696
6326.28188	0.65698
6324.35313	0.65662
6322.42439	0.65612
6320.49565	0.65589
6318.56690	0.65608
6316.63816	0.65619
6314.70941	0.65600
6312.78067	0.65568
6310.85192	0.65472
6308.92318	0.65346
6306.99443	0.65360
6305.06569	0.65522
6303.13695	0.65668
6301.20820	0.65772
6299.27946	0.65826
6297.35071	0.65814
6295.42197	0.65821
6293.49322	0.65790
6291.56448	0.65678
6289.63573	0.65656
6287.70699	0.65731
6285.77824	0.65796
6283.84950	0.65831
6281.92076	0.65789
6279.99201	0.65726
6278.06327	0.65788
6276.13452	0.65931
6274.20578	0.65984
6272.27703	0.65939
6270.34829	0.65875
6268.41954	0.65808
6266.49080	0.65789
6264.56206	0.65825
6262.63331	0.65820
6260.70457	0.65818
6258.77582	0.65919
6256.84708	0.66053
6254.91833	0.66147
6252.98959	0.66177
6251.06084	0.66111
6249.13210	0.66062
6247.20336	0.66146
6245.27461	0.66243
6243.34587	0.66230
6241.41712	0.66215
6239.48838	0.66254
6237.55963	0.66238
6235.63089	0.66237
6233.70214	0.66401
6231.77340	0.66581
6229.84465	0.66551
6227.91591	0.66391
6225.98717	0.66282
6224.05842	0.66238
6222.12968	0.66210
6220.20093	0.66243
6218.27219	0.66332
6216.34344	0.66324
6214.41470	0.66203
6212.48595	0.66137
6210.55721	0.66143
6208.62847	0.66137
6206.69972	0.66204
6204.77098	0.66433
6202.84223	0.66641
6200.91349	0.66649
6198.98474	0.66537
6197.05600	0.66416
6195.12725	0.66357
6193.19851	0.66405
6191.26977	0.66490
6189.34102	0.66529
6187.41228	0.66554
6185.48353	0.66625
6183.55479	0.66680
6181.62604	0.66681
6179.69730	0.66658
6177.76855	0.66596
6175.83981	0.66531
6173.91107	0.66553
6171.98232	0.66650
6170.05358	0.66714
6168.12483	0.66723
6166.19609	0.66745
6164.26734	0.66752
6162.33860	0.66667
6160.40985	0.66543
6158.48111	0.66502
6156.55236	0.66569
6154.62362	0.66658
6152.69488	0.66726
6150.76613	0.66794
6148.83739	0.66860
6146.90864	0.66884
6144.97990	0.66838
6143.05115	0.66817
6141.12241	0.66894
6139.19366	0.66945
6137.26492	0.66862
6135.33618	0.66745
6133.40743	0.66715
6131.47869	0.66746
6129.54994	0.66797
6127.62120	0.66876
6125.69245	0.66893
6123.76371	0.66811
6121.83496	0.66761
6119.90622	0.66823
6117.97748	0.66937
6116.04873	0.66984
6114.11999	0.66944
6112.19124	0.66894
6110.26250	0.66863
6108.33375	0.66883
6106.40501	0.66985
6104.47626	0.67088
6102.54752	0.67131
6100.61878	0.67145
6098.69003	0.67139
6096.76129	0.67129
6094.83254	0.67127
6092.90380	0.67122
6090.97505	0.67114
6089.04631	0.67101
6087.11756	0.67149
6085.18882	0.67283
6083.26007	0.67345
6081.33133	0.67298
6079.40259	0.67283
6077.47384	0.67310
6075.54510	0.67290
6073.61635	0.67233
6071.68761	0.67219
6069.75886	0.67262
6067.83012	0.67283
6065.90137	0.67282
6063.97263	0.67355
6062.04389	0.67477
6060.11514	0.67492
6058.18640	0.67377
6056.25765	0.67214
6054.32891	0.67096
6052.40016	0.67128
6050.47142	0.67241
6048.54267	0.67355
6046.61393	0.67512
6044.68519	0.67623
6042.75644	0.67613
6040.82770	0.67581
6038.89895	0.67568
6036.97021	0.67521
6035.04146	0.67494
6033.11272	0.67588
6031.18397	0.67737
6029.25523	0.67818
6027.32649	0.67748
6025.39774	0.67575
6023.46900	0.67505
6021.54025	0.67562
6019.61151	0.67604
6017.68276	0.67670
6015.75402	0.67801
6013.82527	0.67839
6011.89653	0.67741
6009.96778	0.67693
6008.03904	0.67766
6006.11030	0.67842
6004.18155	0.67852
6002.25281	0.67837
6000.32406	0.67818
5998.39532	0.67800
5996.46657	0.67792
5994.53783	0.67830
5992.60908	0.67959
5990.68034	0.68074
5988.75160	0.68045
5986.82285	0.67961
5984.89411	0.67942
5982.96536	0.67946
5981.03662	0.67909
5979.10787	0.67853
5977.17913	0.67845
5975.25038	0.67920
5973.32164	0.68014
5971.39290	0.68048
5969.46415	0.68024
5967.53541	0.67981
5965.60666	0.67972
5963.67792	0.68037
5961.74917	0.68133
5959.82043	0.68197
5957.89168	0.68205
5955.96294	0.68192
5954.03420	0.68222
5952.10545	0.68293
5950.17671	0.68292
5948.24796	0.68155
5946.31922	0.68037
5944.39047	0.68077
5942.46173	0.68181
5940.53298	0.68268
5938.60424	0.68346
5936.67549	0.68420
5934.74675	0.68456
5932.81801	0.68407
5930.88926	0.68335
5928.96052	0.68306
5927.03177	0.68281
5925.10303	0.68271
5923.17428	0.68294
5921.24554	0.68332
5919.31679	0.68378
5917.38805	0.68379
5915.45931	0.68308
5913.53056	0.68277
5911.60182	0.68312
5909.67307	0.68287
5907.74433	0.68236
5905.81558	0.68295
5903.88684	0.68434
5901.95809	0.68523
5900.02935	0.68499
5898.10061	0.68470
5896.17186	0.68543
5894.24312	0.68643
5892.31437	0.68652
5890.38563	0.68588
5888.45688	0.68565
5886.52814	0.68543
5884.59939	0.68462
5882.67065	0.68459
5880.74190	0.68566
5878.81316	0.68626
5876.88442	0.68615
5874.95567	0.68634
5873.02693	0.68684
5871.09818	0.68695
5869.16944	0.68692
5867.24069	0.68726
5865.31195	0.68793
5863.38320	0.68852
5861.45446	0.68834
5859.52572	0.68796
5857.59697	0.68829
5855.66823	0.68873
5853.73948	0.68902
5851.81074	0.68936
5849.88199	0.68919
5847.95325	0.68883
5846.02450	0.68916
5844.09576	0.68982
5842.16702	0.68978
5840.23827	0.68923
5838.30953	0.68929
5836.38078	0.69017
5834.45204	0.69109
5832.52329	0.69142
5830.59455	0.69104
5828.66580	0.69021
5826.73706	0.68964
5824.80832	0.68988
5822.87957	0.69014
5820.95083	0.68963
5819.02208	0.68932
5817.09334	0.69024
5815.16459	0.69180
5813.23585	0.69270
5811.30710	0.69213
5809.37836	0.69095
5807.44961	0.69066
5805.52087	0.69127
5803.59213	0.69182
5801.66338	0.69155
5799.73464	0.69081
5797.80589	0.69050
5795.87715	0.69082
5793.94840	0.69169
5792.01966	0.69257
5790.09091	0.69300
5788.16217	0.69317
5786.23343	0.69310
5784.30468	0.69295
5782.37594	0.69304
5780.44719	0.69368
5778.51845	0.69457
5776.58970	0.69486
5774.66096	0.69466
5772.73221	0.69460
5770.80347	0.69459
5768.87473	0.69413
5766.94598	0.69371
5765.01724	0.69385
5763.08849	0.69370
5761.15975	0.69307
5759.23100	0.69316
5757.30226	0.69404
5755.37351	0.69491
5753.44477	0.69566
5751.51603	0.69592
5749.58728	0.69564
5747.65854	0.69575
5745.72979	0.69621
5743.80105	0.69666
5741.87230	0.69731
5739.94356	0.69732
5738.01481	0.69602
5736.08607	0.69514
5734.15732	0.69594
5732.22858	0.69692
5730.29984	0.69682
5728.37109	0.69624
5726.44235	0.69578
5724.51360	0.69522
5722.58486	0.69472
5720.65611	0.69500
5718.72737	0.69582
5716.79862	0.69646
5714.86988	0.69677
5712.94114	0.69712
5711.01239	0.69785
5709.08365	0.69843
5707.15490	0.69834
5705.22616	0.69822
5703.29741	0.69838
5701.36867	0.69810
5699.43992	0.69773
5697.51118	0.69803
5695.58244	0.69835
5693.65369	0.69817
5691.72495	0.69763
5689.79620	0.69717
5687.86746	0.69763
5685.93871	0.69884
5684.00997	0.69992
5682.08122	0.70030
5680.15248	0.70009
5678.22374	0.70009
5676.29499	0.70016
5674.36625	0.69987
5672.43750	0.69978
5670.50876	0.69998
5668.58001	0.70009
5666.65127	0.70027
5664.72252	0.70077
5662.79378	0.70128
5660.86503	0.70138
5658.93629	0.70144
5657.00755	0.70135
5655.07880	0.70076
5653.15006	0.70065
5651.22131	0.70150
5649.29257	0.70241
5647.36382	0.70273
5645.43508	0.70267
5643.50633	0.70252
5641.57759	0.70211
5639.64885	0.70166
5637.72010	0.70156
5635.79136	0.70169
5633.86261	0.70199
5631.93387	0.70252
5630.00512	0.70300
5628.07638	0.70344
5626.14763	0.70365
5624.21889	0.70334
5622.29015	0.70352
5620.36140	0.70427
5618.43266	0.70416
5616.50391	0.70314
5614.57517	0.70242
5612.64642	0.70270
5610.71768	0.70372
5608.78893	0.70496
5606.86019	0.70566
5604.93144	0.70570
5603.00270	0.70554
5601.07396	0.70510
5599.14521	0.70481
5597.21647	0.70529
5595.28772	0.70569
5593.35898	0.70540
5591.43023	0.70529
5589.50149	0.70521
5587.57274	0.70458
5585.64400	0.70468
5583.71526	0.70592
5581.78651	0.70715
5579.85777	0.70775
5577.92902	0.70771
5576.00028	0.70768
5574.07153	0.70760
5572.14279	0.70669
5570.21404	0.70583
5568.28530	0.70632
5566.35656	0.70749
5564.42781	0.70793
5562.49907	0.70769
5560.57032	0.70772
5558.64158	0.70778
5556.71283	0.70724
5554.78409	0.70686
5552.85534	0.70730
5550.92660	0.70763
5548.99786	0.70732
5547.06911	0.70720
5545.14037	0.70766
5543.21162	0.70819
5541.28288	0.70831
5539.35413	0.70827
5537.42539	0.70856
5535.49664	0.70929
5533.56790	0.70989
5531.63915	0.70966
5529.71041	0.70878
5527.78167	0.70837
5525.85292	0.70858
5523.92418	0.70886
5521.99543	0.70978
5520.06669	0.71151
5518.13794	0.71298
5516.20920	0.71299
5514.28045	0.71148
5512.35171	0.70996
5510.42297	0.70948
5508.49422	0.70969
5506.56548	0.70981
5504.63673	0.70988
5502.70799	0.71030
5500.77924	0.71067
5498.85050	0.71107
5496.92175	0.71184
5494.99301	0.71232
5493.06427	0.71218
5491.13552	0.71157
5489.20678	0.71103
5487.27803	0.71130
5485.34929	0.71217
5483.42054	0.71283
5481.49180	0.71284
5479.56305	0.71227
5477.63431	0.71165
5475.70557	0.71163
5473.77682	0.71233
5471.84808	0.71327
5469.91933	0.71372
5467.99059	0.71325
5466.06184	0.71258
5464.13310	0.71247
5462.20435	0.71263
5460.27561	0.71297
5458.34686	0.71380
5456.41812	0.71424
5454.48938	0.71356
5452.56063	0.71264
5450.63189	0.71241
5448.70314	0.71291
5446.77440	0.71336
5444.84565	0.71327
5442.91691	0.71316
5440.98816	0.71396
5439.05942	0.71514
5437.13068	0.71523
5435.20193	0.71465
5433.27319	0.71490
5431.34444	0.71530
5429.41570	0.71483
5427.48695	0.71406
5425.55821	0.71381
5423.62946	0.71431
5421.70072	0.71539
5419.77198	0.71638
5417.84323	0.71681
5415.91449	0.71665
5413.98574	0.71623
5412.05700	0.71607
5410.12825	0.71649
5408.19951	0.71737
5406.27076	0.71794
5404.34202	0.71788
5402.41328	0.71779
5400.48453	0.71783
5398.55579	0.71767
5396.62704	0.71717
5394.69830	0.71687
5392.76955	0.71771
5390.84081	0.71901
5388.91206	0.71949
5386.98332	0.71935
5385.05457	0.71922
5383.12583	0.71878
5381.19709	0.71797
5379.26834	0.71746
5377.33960	0.71768
5375.41085	0.71839
5373.48211	0.71894
5371.55336	0.71940
5369.62462	0.71994
5367.69587	0.72006
5365.76713	0.71980
5363.83839	0.71978
5361.90964	0.71997
5359.98090	0.72009
5358.05215	0.72002
5356.12341	0.71989
5354.19466	0.72005
5352.26592	0.72017
5350.33717	0.71996
5348.40843	0.71982
5346.47969	0.72013
5344.55094	0.72088
5342.62220	0.72132
5340.69345	0.72109
5338.76471	0.72059
5336.83596	0.72047
5334.90722	0.72094
5332.97847	0.72153
5331.04973	0.72167
5329.12099	0.72126
5327.19224	0.72095
5325.26350	0.72122
5323.33475	0.72155
5321.40601	0.72122
5319.47726	0.72085
5317.54852	0.72146
5315.61977	0.72237
5313.69103	0.72274
5311.76228	0.72270
5309.83354	0.72271
5307.90480	0.72334
5305.97605	0.72404
5304.04731	0.72413
5302.11856	0.72405
5300.18982	0.72378
5298.26107	0.72355
5296.33233	0.72388
5294.40358	0.72418
5292.47484	0.72404
5290.54610	0.72409
5288.61735	0.72436
5286.68861	0.72438
5284.75986	0.72439
5282.83112	0.72490
5280.90237	0.72565
5278.97363	0.72569
5277.04488	0.72502
5275.11614	0.72484
5273.18740	0.72543
5271.25865	0.72561
5269.32991	0.72510
5267.40116	0.72472
5265.47242	0.72481
5263.54367	0.72551
5261.61493	0.72633
5259.68618	0.72648
5257.75744	0.72609
5255.82869	0.72566
5253.89995	0.72569
5251.97121	0.72602
5250.04246	0.72613
5248.11372	0.72608
5246.18497	0.72648
5244.25623	0.72730
5242.32748	0.72773
5240.39874	0.72748
5238.46999	0.72715
5236.54125	0.72725
5234.61251	0.72745
5232.68376	0.72741
5230.75502	0.72748
5228.82627	0.72774
5226.89753	0.72783
5224.96878	0.72798
5223.04004	0.72864
5221.11129	0.72922
5219.18255	0.72884
5217.25381	0.72822
5215.32506	0.72836
5213.39632	0.72863
5211.46757	0.72812
5209.53883	0.72730
5207.61008	0.72740
5205.68134	0.72842
5203.75259	0.72939
5201.82385	0.73006
5199.89511	0.73033
5197.96636	0.72987
5196.03762	0.72916
5194.10887	0.72933
5192.18013	0.72996
5190.25138	0.72994
5188.32264	0.72964
5186.39389	0.72995
5184.46515	0.73080
5182.53640	0.73162
5180.60766	0.73198
5178.67892	0.73225
5176.75017	0.73282
5174.82143	0.73304
5172.89268	0.73246
5170.96394	0.73188
5169.03519	0.73175
5167.10645	0.73167
5165.17770	0.73158
5163.24896	0.73180
5161.32022	0.73242
5159.39147	0.73282
5157.46273	0.73258
5155.53398	0.73228
5153.60524	0.73227
5151.67649	0.73238
5149.74775	0.73262
5147.81900	0.73272
5145.89026	0.73263
5143.96152	0.73266
5142.03277	0.73266
5140.10403	0.73274
5138.17528	0.73331
5136.24654	0.73384
5134.31779	0.73390
5132.38905	0.73386
5130.46030	0.73378
5128.53156	0.73373
5126.60282	0.73399
5124.67407	0.73432
5122.74533	0.73461
5120.81658	0.73501
5118.88784	0.73520
5116.95909	0.73522
5115.03035	0.73563
5113.10160	0.73620
5111.17286	0.73612
5109.24411	0.73582
5107.31537	0.73600
5105.38663	0.73621
5103.45788	0.73597
5101.52914	0.73565
5099.60039	0.73565
5097.67165	0.73594
5095.74290	0.73622
5093.81416	0.73634
5091.88541	0.73640
5089.95667	0.73649
5088.02793	0.73644
5086.09918	0.73611
5084.17044	0.73606
5082.24169	0.73670
5080.31295	0.73744
5078.38420	0.73783
5076.45546	0.73797
5074.52671	0.73786
5072.59797	0.73756
5070.66923	0.73742
5068.74048	0.73773
5066.81174	0.73821
5064.88299	0.73838
5062.95425	0.73826
5061.02550	0.73802
5059.09676	0.73778
5057.16801	0.73788
5055.23927	0.73821
5053.31053	0.73817
5051.38178	0.73801
5049.45304	0.73848
5047.52429	0.73936
5045.59555	0.73973
5043.66680	0.73931
5041.73806	0.73872
5039.80931	0.73866
5037.88057	0.73915
5035.95182	0.73961
5034.02308	0.73962
5032.09434	0.73949
5030.16559	0.73957
5028.23685	0.73993
5026.30810	0.74041
5024.37936	0.74077
5022.45061	0.74117
5020.52187	0.74151
5018.59312	0.74149
5016.66438	0.74138
5014.73564	0.74127
5012.80689	0.74096
5010.87815	0.74070
5008.94940	0.74084
5007.02066	0.74128
5005.09191	0.74178
5003.16317	0.74197
5001.23442	0.74166
4999.30568	0.74134
4997.37694	0.74159
4995.44819	0.74208
4993.51945	0.74233
4991.59070	0.74257
4989.66196	0.74274
4987.73321	0.74270
4985.80447	0.74258
4983.87572	0.74233
4981.94698	0.74217
4980.01824	0.74240
4978.08949	0.74283
4976.16075	0.74327
4974.23200	0.74337
4972.30326	0.74310
4970.37451	0.74306
4968.44577	0.74333
4966.51702	0.74367
4964.58828	0.74403
4962.65953	0.74415
4960.73079	0.74389
4958.80205	0.74382
4956.87330	0.74438
4954.94456	0.74504
4953.01581	0.74525
4951.08707	0.74521
4949.15832	0.74497
4947.22958	0.74468
4945.30083	0.74498
4943.37209	0.74561
4941.44335	0.74582
4939.51460	0.74573
4937.58586	0.74579
4935.65711	0.74605
4933.72837	0.74643
4931.79962	0.74669
4929.87088	0.74644
4927.94213	0.74598
4926.01339	0.74596
4924.08465	0.74616
4922.15590	0.74607
4920.22716	0.74599
4918.29841	0.74629
4916.36967	0.74660
4914.44092	0.74688
4912.51218	0.74745
4910.58343	0.74765
4908.65469	0.74712
4906.72594	0.74695
4904.79720	0.74745
4902.86846	0.74799
4900.93971	0.74849
4899.01097	0.74885
4897.08222	0.74870
4895.15348	0.74827
4893.22473	0.74793
4891.29599	0.74775
4889.36724	0.74775
4887.43850	0.74781
4885.50976	0.74804
4883.58101	0.74880
4881.65227	0.74944
4879.72352	0.74923
4877.79478	0.74891
4875.86603	0.74901
4873.93729	0.74912
4872.00854	0.74885
4870.07980	0.74847
4868.15106	0.74864
4866.22231	0.74936
4864.29357	0.74993
4862.36482	0.74994
4860.43608	0.74981
4858.50733	0.75012
4856.57859	0.75068
4854.64984	0.75084
4852.72110	0.75060
4850.79236	0.75062
4848.86361	0.75088
4846.93487	0.75081
4845.00612	0.75064
4843.07738	0.75080
4841.14863	0.75094
4839.21989	0.75095
4837.29114	0.75101
4835.36240	0.75111
4833.43365	0.75129
4831.50491	0.75142
4829.57617	0.75134
4827.64742	0.75124
4825.71868	0.75126
4823.78993	0.75137
4821.86119	0.75160
4819.93244	0.75198
4818.00370	0.75237
4816.07495	0.75265
4814.14621	0.75270
4812.21747	0.75262
4810.28872	0.75279
4808.35998	0.75317
4806.43123	0.75333
4804.50249	0.75321
4802.57374	0.75309
4800.64500	0.75312
4798.71625	0.75323
4796.78751	0.75327
4794.85877	0.75314
4792.93002	0.75299
4791.00128	0.75305
4789.07253	0.75335
4787.14379	0.75383
4785.21504	0.75444
4783.28630	0.75514
4781.35755	0.75550
4779.42881	0.75509
4777.50007	0.75450
4775.57132	0.75419
4773.64258	0.75394
4771.71383	0.75407
4769.78509	0.75490
4767.85634	0.75582
4765.92760	0.75615
4763.99885	0.75620
4762.07011	0.75629
4760.14136	0.75593
4758.21262	0.75526
4756.28388	0.75513
4754.35513	0.75562
4752.42639	0.75620
4750.49764	0.75642
4748.56890	0.75624
4746.64015	0.75605
4744.71141	0.75624
4742.78266	0.75671
4740.85392	0.75692
4738.92518	0.75679
4736.99643	0.75668
4735.06769	0.75658
4733.13894	0.75660
4731.21020	0.75693
4729.28145	0.75733
4727.35271	0.75760
4725.42396	0.75788
4723.49522	0.75813
4721.56648	0.75799
4719.63773	0.75743
4717.70899	0.75694
4715.78024	0.75704
4713.85150	0.75758
4711.92275	0.75818
4709.99401	0.75863
4708.06526	0.75862
4706.13652	0.75837
4704.20778	0.75847
4702.27903	0.75888
4700.35029	0.75935
4698.42154	0.75959
4696.49280	0.75943
4694.56405	0.75915
4692.63531	0.75908
4690.70656	0.75924
4688.77782	0.75928
4686.84907	0.75911
4684.92033	0.75928
4682.99159	0.75966
4681.06284	0.75967
4679.13410	0.75957
4677.20535	0.75973
4675.27661	0.75968
4673.34786	0.75942
4671.41912	0.75958
4669.49037	0.76008
4667.56163	0.76034
4665.63289	0.76038
4663.70414	0.76075
4661.77540	0.76128
4659.84665	0.76150
4657.91791	0.76156
4655.98916	0.76158
4654.06042	0.76169
4652.13167	0.76198
4650.20293	0.76202
4648.27419	0.76153
4646.34544	0.76101
4644.41670	0.76114
4642.48795	0.76163
4640.55921	0.76189
4638.63046	0.76214
4636.70172	0.76243
4634.77297	0.76229
4632.84423	0.76190
4630.91549	0.76195
4628.98674	0.76238
4627.05800	0.76265
4625.12925	0.76272
4623.20051	0.76279
4621.27176	0.76282
4619.34302	0.76274
4617.41427	0.76267
4615.48553	0.76281
4613.55678	0.76302
4611.62804	0.76302
4609.69930	0.76282
4607.77055	0.76255
4605.84181	0.76245
4603.91306	0.76278
4601.98432	0.76329
4600.05557	0.76361
4598.12683	0.76360
4596.19808	0.76333
4594.26934	0.76343
4592.34060	0.76394
4590.41185	0.76415
4588.48311	0.76424
4586.55436	0.76464
4584.62562	0.76493
4582.69687	0.76491
4580.76813	0.76497
4578.83938	0.76523
4576.91064	0.76549
4574.98190	0.76558
4573.05315	0.76555
4571.12441	0.76544
4569.19566	0.76524
4567.26692	0.76511
4565.33817	0.76533
4563.40943	0.76582
4561.48068	0.76632
4559.55194	0.76659
4557.62319	0.76652
4555.69445	0.76644
4553.76571	0.76653
4551.83696	0.76661
4549.90822	0.76666
4547.97947	0.76693
4546.05073	0.76722
4544.12198	0.76713
4542.19324	0.76690
4540.26449	0.76687
4538.33575	0.76689
4536.40701	0.76676
4534.47826	0.76661
4532.54952	0.76674
4530.62077	0.76704
4528.69203	0.76719
4526.76328	0.76746
4524.83454	0.76812
4522.90579	0.76866
4520.97705	0.76874
4519.04831	0.76866
4517.11956	0.76866
4515.19082	0.76874
4513.26207	0.76891
4511.33333	0.76909
4509.40458	0.76911
4507.47584	0.76911
4505.54709	0.76918
4503.61835	0.76914
4501.68961	0.76900
4499.76086	0.76896
4497.83212	0.76910
4495.90337	0.76942
4493.97463	0.76976
4492.04588	0.76979
4490.11714	0.76972
4488.18839	0.76979
4486.25965	0.76980
4484.33090	0.76988
4482.40216	0.77018
4480.47342	0.77035
4478.54467	0.77043
4476.61593	0.77062
4474.68718	0.77084
4472.75844	0.77102
4470.82969	0.77130
4468.90095	0.77164
4466.97220	0.77179
4465.04346	0.77166
4463.11472	0.77146
4461.18597	0.77133
4459.25723	0.77129
4457.32848	0.77134
4455.39974	0.77144
4453.47099	0.77150
4451.54225	0.77160
4449.61350	0.77190
4447.68476	0.77229
4445.75602	0.77225
4443.82727	0.77178
4441.89853	0.77165
4439.96978	0.77223
4438.04104	0.77295
4436.11229	0.77334
4434.18355	0.77338
4432.25480	0.77309
4430.32606	0.77275
4428.39732	0.77255
4426.46857	0.77256
4424.53983	0.77269
4422.61108	0.77260
4420.68234	0.77248
4418.75359	0.77267
4416.82485	0.77296
4414.89610	0.77316
4412.96736	0.77325
4411.03861	0.77340
4409.10987	0.77367
4407.18113	0.77375
4405.25238	0.77362
4403.32364	0.77361
4401.39489	0.77379
4399.46615	0.77396
4397.53740	0.77406
4395.60866	0.77430
4393.67991	0.77471
4391.75117	0.77496
4389.82243	0.77496
4387.89368	0.77496
4385.96494	0.77491
4384.03619	0.77481
4382.10745	0.77489
4380.17870	0.77515
4378.24996	0.77545
4376.32121	0.77575
4374.39247	0.77596
4372.46373	0.77589
4370.53498	0.77560
4368.60624	0.77548
4366.67749	0.77558
4364.74875	0.77585
4362.82000	0.77625
4360.89126	0.77664
4358.96251	0.77691
4357.03377	0.77705
4355.10503	0.77711
4353.17628	0.77706
4351.24754	0.77687
4349.31879	0.77678
4347.39005	0.77693
4345.46130	0.77719
4343.53256	0.77741
4341.60381	0.77750
4339.67507	0.77753
4337.74632	0.77762
4335.81758	0.77783
4333.88884	0.77800
4331.96009	0.77788
4330.03135	0.77767
4328.10260	0.77769
4326.17386	0.77770
4324.24511	0.77757
4322.31637	0.77762
4320.38762	0.77795
4318.45888	0.77831
4316.53014	0.77857
4314.60139	0.77880
4312.67265	0.77904
4310.74390	0.77928
4308.81516	0.77949
4306.88641	0.77970
4304.95767	0.77979
4303.02892	0.77956
4301.10018	0.77915
4299.17144	0.77906
4297.24269	0.77940
4295.31395	0.77987
4293.38520	0.78015
4291.45646	0.78028
4289.52771	0.78041
4287.59897	0.78037
4285.67022	0.78022
4283.74148	0.78027
4281.81273	0.78026
4279.88399	0.77999
4277.95525	0.77992
4276.02650	0.78027
4274.09776	0.78056
4272.16901	0.78038
4270.24027	0.78032
4268.31152	0.78082
4266.38278	0.78120
4264.45403	0.78100
4262.52529	0.78082
4260.59655	0.78120
4258.66780	0.78176
4256.73906	0.78188
4254.81031	0.78139
4252.88157	0.78083
4250.95282	0.78086
4249.02408	0.78123
4247.09533	0.78153
4245.16659	0.78174
4243.23785	0.78168
4241.30910	0.78144
4239.38036	0.78146
4237.45161	0.78172
4235.52287	0.78194
4233.59412	0.78217
4231.66538	0.78245
4229.73663	0.78242
4227.80789	0.78212
4225.87915	0.78211
4223.95040	0.78244
4222.02166	0.78262
4220.09291	0.78255
4218.16417	0.78254
4216.23542	0.78280
4214.30668	0.78316
4212.37793	0.78319
4210.44919	0.78288
4208.52044	0.78270
4206.59170	0.78291
4204.66296	0.78326
4202.73421	0.78353
4200.80547	0.78350
4198.87672	0.78333
4196.94798	0.78337
4195.01923	0.78363
4193.09049	0.78388
4191.16174	0.78394
4189.23300	0.78382
4187.30426	0.78383
4185.37551	0.78397
4183.44677	0.78419
4181.51802	0.78448
4179.58928	0.78466
4177.66053	0.78471
4175.73179	0.78491
4173.80304	0.78524
4171.87430	0.78545
4169.94556	0.78540
4168.01681	0.78523
4166.08807	0.78515
4164.15932	0.78508
4162.23058	0.78497
4160.30183	0.78500
4158.37309	0.78530
4156.44434	0.78575
4154.51560	0.78608
4152.58686	0.78619
4150.65811	0.78619
4148.72937	0.78626
4146.80062	0.78647
4144.87188	0.78663
4142.94313	0.78684
4141.01439	0.78727
4139.08564	0.78752
4137.15690	0.78736
4135.22815	0.78712
4133.29941	0.78697
4131.37067	0.78698
4129.44192	0.78728
4127.51318	0.78766
4125.58443	0.78787
4123.65569	0.78791
4121.72694	0.78794
4119.79820	0.78809
4117.86945	0.78824
4115.94071	0.78824
4114.01197	0.78812
4112.08322	0.78809
4110.15448	0.78837
4108.22573	0.78874
4106.29699	0.78886
4104.36824	0.78889
4102.43950	0.78912
4100.51075	0.78938
4098.58201	0.78931
4096.65327	0.78904
4094.72452	0.78893
4092.79578	0.78906
4090.86703	0.78922
4088.93829	0.78937
4087.00954	0.78962
4085.08080	0.78988
4083.15205	0.79000
4081.22331	0.78994
4079.29457	0.78985
4077.36582	0.78983
4075.43708	0.78989
4073.50833	0.78988
4071.57959	0.78977
4069.65084	0.78984
4067.72210	0.79015
4065.79335	0.79038
4063.86461	0.79031
4061.93586	0.79025
4060.00712	0.79047
4058.07838	0.79060
4056.14963	0.79042
4054.22089	0.79024
4052.29214	0.79031
4050.36340	0.79052
4048.43465	0.79071
4046.50591	0.79087
4044.57716	0.79109
4042.64842	0.79129
4040.71968	0.79132
4038.79093	0.79137
4036.86219	0.79153
4034.93344	0.79165
4033.00470	0.79166
4031.07595	0.79150
4029.14721	0.79127
4027.21846	0.79122
4025.28972	0.79149
4023.36098	0.79195
4021.43223	0.79217
4019.50349	0.79198
4017.57474	0.79173
4015.64600	0.79166
4013.71725	0.79183
4011.78851	0.79218
4009.85976	0.79229
4007.93102	0.79198
4006.00228	0.79181
4004.07353	0.79210
4002.14479	0.79240
4000.21604	0.79236
3998.28730	0.79224
3996.35855	0.79231
3994.42981	0.79245
3992.50106	0.79253
3990.57232	0.79268
3988.64357	0.79286
3986.71483	0.79288
3984.78609	0.79289
3982.85734	0.79317
3980.92860	0.79351
3978.99985	0.79359
3977.07111	0.79344
3975.14236	0.79322
3973.21362	0.79313
3971.28487	0.79335
3969.35613	0.79371
3967.42739	0.79392
3965.49864	0.79400
3963.56990	0.79415
3961.64115	0.79438
3959.71241	0.79452
3957.78366	0.79462
3955.85492	0.79480
3953.92617	0.79492
3951.99743	0.79474
3950.06869	0.79441
3948.13994	0.79447
3946.21120	0.79492
3944.28245	0.79528
3942.35371	0.79552
3940.42496	0.79576
3938.49622	0.79583
3936.56747	0.79573
3934.63873	0.79549
3932.70998	0.79520
3930.78124	0.79527
3928.85250	0.79578
3926.92375	0.79614
3924.99501	0.79610
3923.06626	0.79611
3921.13752	0.79610
3919.20877	0.79587
3917.28003	0.79611
3915.35128	0.79681
3913.42254	0.79718
3911.49380	0.79732
3909.56505	0.79741
3907.63631	0.79699
3905.70756	0.79604
3903.77882	0.79542
3901.85007	0.79544
3899.92133	0.79588
3897.99258	0.79670
3896.06384	0.79727
3894.13510	0.79721
3892.20635	0.79717
3890.27761	0.79771
3888.34886	0.79794
3886.42012	0.79756
3884.49137	0.79726
3882.56263	0.79726
3880.63388	0.79759
3878.70514	0.79819
3876.77640	0.79830
3874.84765	0.79774
3872.91891	0.79694
3870.99016	0.79646
3869.06142	0.79668
3867.13267	0.79695
3865.20393	0.79699
3863.27518	0.79729
3861.34644	0.79766
3859.41769	0.79754
3857.48895	0.79680
3855.56021	0.79555
3853.63146	0.79520
3851.70272	0.79700
3849.77397	0.79850
3847.84523	0.79898
3845.91648	0.79875
3843.98774	0.79800
3842.05899	0.79692
3840.13025	0.79609
3838.20151	0.79648
3836.27276	0.79769
3834.34402	0.79832
3832.41527	0.79841
3830.48653	0.79851
3828.55778	0.79867
3826.62904	0.79874
3824.70029	0.79851
3822.77155	0.79779
3820.84281	0.79729
3818.91406	0.79759
3816.98532	0.79799
3815.05657	0.79872
3813.12783	0.79959
3811.19908	0.79991
3809.27034	0.79970
3807.34159	0.79951
3805.41285	0.79927
3803.48411	0.79847
3801.55536	0.79795
3799.62662	0.79852
3797.69787	0.79919
3795.76913	0.79985
3793.84038	0.80054
3791.91164	0.80097
3789.98289	0.80114
3788.05415	0.80119
3786.12540	0.80125
3784.19666	0.80133
3782.26792	0.80116
3780.33917	0.80081
3778.41043	0.80097
3776.48168	0.80153
3774.55294	0.80177
3772.62419	0.80148
3770.69545	0.80091
3768.76670	0.80067
3766.83796	0.80086
3764.90922	0.80137
3762.98047	0.80181
3761.05173	0.80160
3759.12298	0.80115
3757.19424	0.80119
3755.26549	0.80110
3753.33675	0.80003
3751.40800	0.79851
3749.47926	0.79850
3747.55052	0.79912
3745.62177	0.79967
3743.69303	0.80065
3741.76428	0.80132
3739.83554	0.80124
3737.90679	0.80060
3735.97805	0.80009
3734.04930	0.80086
3732.12056	0.80213
3730.19182	0.80273
3728.26307	0.80286
3726.33433	0.80305
3724.40558	0.80343
3722.47684	0.80366
3720.54809	0.80392
3718.61935	0.80447
3716.69060	0.80473
3714.76186	0.80415
3712.83311	0.80307
3710.90437	0.80286
3708.97563	0.80387
3707.04688	0.80480
3705.11814	0.80496
3703.18939	0.80445
3701.26065	0.80413
3699.33190	0.80446
3697.40316	0.80492
3695.47441	0.80500
3693.54567	0.80436
3691.61693	0.80330
3689.68818	0.80323
3687.75944	0.80462
3685.83069	0.80593
3683.90195	0.80659
3681.97320	0.80654
3680.04446	0.80584
3678.11571	0.80479
3676.18697	0.80400
3674.25823	0.80405
3672.32948	0.80408
3670.40074	0.80437
3668.47199	0.80555
3666.54325	0.80633
3664.61450	0.80651
3662.68576	0.80666
3660.75701	0.80678
3658.82827	0.80658
3656.89953	0.80622
3654.97078	0.80605
3653.04204	0.80568
3651.11329	0.80445
3649.18455	0.80333
3647.25580	0.80423
3645.32706	0.80557
3643.39831	0.80634
3641.46957	0.80676
3639.54082	0.80701
3637.61208	0.80715
3635.68334	0.80716
3633.75459	0.80679
3631.82585	0.80601
3629.89710	0.80534
3627.96836	0.80580
3626.03961	0.80662
3624.11087	0.80692
3622.18212	0.80678
3620.25338	0.80630
3618.32464	0.80589
3616.39589	0.80583
3614.46715	0.80585
3612.53840	0.80589
3610.60966	0.80598
3608.68091	0.80621
3606.75217	0.80678
3604.82342	0.80742
3602.89468	0.80784
3600.96594	0.80805
3599.03719	0.80789
3597.10845	0.80749
3595.17970	0.80742
3593.25096	0.80781
3591.32221	0.80801
3589.39347	0.80775
3587.46472	0.80750
3585.53598	0.80771
3583.60723	0.80803
3581.67849	0.80817
3579.74975	0.80827
3577.82100	0.80856
3575.89226	0.80896
3573.96351	0.80910
3572.03477	0.80883
3570.10602	0.80822
3568.17728	0.80770
3566.24853	0.80806
3564.31979	0.80891
3562.39105	0.80949
3560.46230	0.80982
3558.53356	0.81007
3556.60481	0.81020
3554.67607	0.81002
3552.74732	0.80976
3550.81858	0.80978
3548.88983	0.80980
3546.96109	0.80971
3545.03235	0.81004
3543.10360	0.81073
3541.17486	0.81125
3539.24611	0.81152
3537.31737	0.81169
3535.38862	0.81177
3533.45988	0.81166
3531.53113	0.81140
3529.60239	0.81127
3527.67365	0.81135
3525.74490	0.81130
3523.81616	0.81126
3521.88741	0.81165
3519.95867	0.81216
3518.02992	0.81239
3516.10118	0.81237
3514.17243	0.81227
3512.24369	0.81229
3510.31494	0.81248
3508.38620	0.81259
3506.45746	0.81246
3504.52871	0.81235
3502.59997	0.81264
3500.67122	0.81315
3498.74248	0.81328
3496.81373	0.81309
3494.88499	0.81319
3492.95624	0.81356
3491.02750	0.81374
3489.09876	0.81370
3487.17001	0.81368
3485.24127	0.81373
3483.31252	0.81374
3481.38378	0.81375
3479.45503	0.81384
3477.52629	0.81393
3475.59754	0.81401
3473.66880	0.81418
3471.74006	0.81432
3469.81131	0.81428
3467.88257	0.81419
3465.95382	0.81419
3464.02508	0.81410
3462.09633	0.81398
3460.16759	0.81407
3458.23884	0.81425
3456.31010	0.81435
3454.38136	0.81440
3452.45261	0.81444
3450.52387	0.81453
3448.59512	0.81464
3446.66638	0.81464
3444.73763	0.81460
3442.80889	0.81467
3440.88014	0.81486
3438.95140	0.81510
3437.02265	0.81523
3435.09391	0.81503
3433.16517	0.81479
3431.23642	0.81492
3429.30768	0.81516
3427.37893	0.81499
3425.45019	0.81457
3423.52144	0.81447
3421.59270	0.81478
3419.66395	0.81504
3417.73521	0.81499
3415.80647	0.81501
3413.87772	0.81536
3411.94898	0.81572
3410.02023	0.81579
3408.09149	0.81569
3406.16274	0.81559
3404.23400	0.81554
3402.30525	0.81554
3400.37651	0.81554
3398.44777	0.81554
3396.51902	0.81562
3394.59028	0.81580
3392.66153	0.81599
3390.73279	0.81610
3388.80404	0.81613
3386.87530	0.81605
3384.94655	0.81601
3383.01781	0.81634
3381.08907	0.81685
3379.16032	0.81704
3377.23158	0.81694
3375.30283	0.81688
3373.37409	0.81690
3371.44534	0.81684
3369.51660	0.81685
3367.58785	0.81711
3365.65911	0.81749
3363.73036	0.81769
3361.80162	0.81778
3359.87288	0.81788
3357.94413	0.81800
3356.01539	0.81822
3354.08664	0.81840
3352.15790	0.81839
3350.22915	0.81833
3348.30041	0.81835
3346.37166	0.81834
3344.44292	0.81838
3342.51418	0.81861
3340.58543	0.81880
3338.65669	0.81883
3336.72794	0.81883
3334.79920	0.81888
3332.87045	0.81896
3330.94171	0.81898
3329.01296	0.81889
3327.08422	0.81879
3325.15548	0.81882
3323.22673	0.81905
3321.29799	0.81940
3319.36924	0.81966
3317.44050	0.81969
3315.51175	0.81965
3313.58301	0.81963
3311.65426	0.81963
3309.72552	0.81976
3307.79678	0.82004
3305.86803	0.82028
3303.93929	0.82039
3302.01054	0.82044
3300.08180	0.82040
3298.15305	0.82028
3296.22431	0.82020
3294.29556	0.82020
3292.36682	0.82031
3290.43807	0.82048
3288.50933	0.82056
3286.58059	0.82052
3284.65184	0.82049
3282.72310	0.82059
3280.79435	0.82079
3278.86561	0.82092
3276.93686	0.82099
3275.00812	0.82121
3273.07937	0.82151
3271.15063	0.82157
3269.22189	0.82143
3267.29314	0.82143
3265.36440	0.82161
3263.43565	0.82165
3261.50691	0.82147
3259.57816	0.82135
3257.64942	0.82138
3255.72067	0.82148
3253.79193	0.82178
3251.86319	0.82212
3249.93444	0.82214
3248.00570	0.82191
3246.07695	0.82180
3244.14821	0.82190
3242.21946	0.82185
3240.29072	0.82154
3238.36197	0.82147
3236.43323	0.82177
3234.50448	0.82204
3232.57574	0.82213
3230.64700	0.82215
3228.71825	0.82212
3226.78951	0.82212
3224.86076	0.82234
3222.93202	0.82259
3221.00327	0.82263
3219.07453	0.82261
3217.14578	0.82264
3215.21704	0.82257
3213.28830	0.82245
3211.35955	0.82237
3209.43081	0.82236
3207.50206	0.82256
3205.57332	0.82285
3203.64457	0.82296
3201.71583	0.82288
3199.78708	0.82285
3197.85834	0.82312
3195.92960	0.82362
3194.00085	0.82400
3192.07211	0.82411
3190.14336	0.82408
3188.21462	0.82396
3186.28587	0.82383
3184.35713	0.82390
3182.42838	0.82414
3180.49964	0.82424
3178.57090	0.82414
3176.64215	0.82399
3174.71341	0.82389
3172.78466	0.82394
3170.85592	0.82414
3168.92717	0.82430
3166.99843	0.82442
3165.06968	0.82449
3163.14094	0.82451
3161.21219	0.82461
3159.28345	0.82486
3157.35471	0.82510
3155.42596	0.82523
3153.49722	0.82536
3151.56847	0.82545
3149.63973	0.82538
3147.71098	0.82525
3145.78224	0.82521
3143.85349	0.82516
3141.92475	0.82513
[truncated: 1,370 more rows]
