# Supplementary material for: Ultrathin 2 nm gold as impedance-matched absorber for infrared light
Source: Nat Commun. 2020 May 1;11:2161. doi: 10.1038/s41467-020-15762-3 (PMC7195431; doi:10.1038/s41467-020-15762-3)
Supplement: Supplementary file 3 — Source Data [file 41467_2020_15762_MOESM3_ESM.zip › SOURCE DATA/Fig.4 -Thinfilm optical measurements and dataprocessing/10-Au-Cu-TRA.dpt]

6997.48496	0.21182
6995.55621	0.21129
6993.62747	0.21005
6991.69872	0.20916
6989.76998	0.20945
6987.84123	0.20969
6985.91249	0.20925
6983.98374	0.20864
6982.05500	0.20822
6980.12626	0.20866
6978.19751	0.21052
6976.26877	0.21320
6974.34002	0.21506
6972.41128	0.21475
6970.48253	0.21227
6968.55379	0.20918
6966.62504	0.20741
6964.69630	0.20779
6962.76756	0.20911
6960.83881	0.20953
6958.91007	0.20900
6956.98132	0.20843
6955.05258	0.20861
6953.12383	0.20960
6951.19509	0.21037
6949.26634	0.21027
6947.33760	0.20935
6945.40886	0.20802
6943.48011	0.20704
6941.55137	0.20664
6939.62262	0.20619
6937.69388	0.20464
6935.76513	0.20281
6933.83639	0.20314
6931.90764	0.20526
6929.97890	0.20710
6928.05015	0.20861
6926.12141	0.21014
6924.19267	0.21091
6922.26392	0.21008
6920.33518	0.20794
6918.40643	0.20571
6916.47769	0.20392
6914.54894	0.20351
6912.62020	0.20501
6910.69145	0.20701
6908.76271	0.20782
6906.83397	0.20704
6904.90522	0.20595
6902.97648	0.20512
6901.04773	0.20446
6899.11899	0.20378
6897.19024	0.20198
6895.26150	0.20063
6893.33275	0.20154
6891.40401	0.20279
6889.47527	0.20301
6887.54652	0.20294
6885.61778	0.20268
6883.68903	0.20216
6881.76029	0.20229
6879.83154	0.20336
6877.90280	0.20392
6875.97405	0.20394
6874.04531	0.20503
6872.11657	0.20668
6870.18782	0.20751
6868.25908	0.20702
6866.33033	0.20501
6864.40159	0.20303
6862.47284	0.20262
6860.54410	0.20273
6858.61535	0.20227
6856.68661	0.20178
6854.75786	0.20120
6852.82912	0.20023
6850.90038	0.20101
6848.97163	0.20373
6847.04289	0.20462
6845.11414	0.20299
6843.18540	0.20225
6841.25665	0.20393
6839.32791	0.20537
6837.39916	0.20461
6835.47042	0.20311
6833.54168	0.20155
6831.61293	0.19969
6829.68419	0.19906
6827.75544	0.20048
6825.82670	0.20206
6823.89795	0.20226
6821.96921	0.20222
6820.04046	0.20297
6818.11172	0.20331
6816.18298	0.20184
6814.25423	0.19827
6812.32549	0.19372
6810.39674	0.19207
6808.46800	0.19498
6806.53925	0.19877
6804.61051	0.20121
6802.68176	0.20253
6800.75302	0.20207
6798.82428	0.20058
6796.89553	0.19970
6794.96679	0.19908
6793.03804	0.19817
6791.10930	0.19765
6789.18055	0.19717
6787.25181	0.19670
6785.32306	0.19765
6783.39432	0.19932
6781.46557	0.19997
6779.53683	0.19923
6777.60809	0.19768
6775.67934	0.19637
6773.75060	0.19588
6771.82185	0.19617
6769.89311	0.19655
6767.96436	0.19618
6766.03562	0.19538
6764.10687	0.19524
6762.17813	0.19572
6760.24939	0.19548
6758.32064	0.19449
6756.39190	0.19392
6754.46315	0.19415
6752.53441	0.19438
6750.60566	0.19469
6748.67692	0.19597
6746.74817	0.19661
6744.81943	0.19500
6742.89069	0.19323
6740.96194	0.19382
6739.03320	0.19568
6737.10445	0.19578
6735.17571	0.19370
6733.24696	0.19224
6731.31822	0.19295
6729.38947	0.19389
6727.46073	0.19293
6725.53199	0.19098
6723.60324	0.19026
6721.67450	0.19102
6719.74575	0.19164
6717.81701	0.19131
6715.88826	0.19083
6713.95952	0.19194
6712.03077	0.19469
6710.10203	0.19598
6708.17328	0.19387
6706.24454	0.19082
6704.31580	0.18975
6702.38705	0.19021
6700.45831	0.19075
6698.52956	0.19093
6696.60082	0.19045
6694.67207	0.18994
6692.74333	0.19054
6690.81458	0.19186
6688.88584	0.19214
6686.95710	0.19117
6685.02835	0.19099
6683.09961	0.19207
6681.17086	0.19265
6679.24212	0.19235
6677.31337	0.19129
6675.38463	0.18900
6673.45588	0.18769
6671.52714	0.18891
6669.59840	0.18954
6667.66965	0.18826
6665.74091	0.18766
6663.81216	0.18893
6661.88342	0.19104
6659.95467	0.19210
6658.02593	0.19126
6656.09718	0.18973
6654.16844	0.18882
6652.23970	0.18865
6650.31095	0.18848
6648.38221	0.18830
6646.45346	0.18820
6644.52472	0.18739
6642.59597	0.18630
6640.66723	0.18623
6638.73848	0.18701
6636.80974	0.18797
6634.88099	0.18822
6632.95225	0.18744
6631.02351	0.18753
6629.09476	0.18948
6627.16602	0.19089
6625.23727	0.19039
6623.30853	0.18942
6621.37978	0.18880
6619.45104	0.18818
6617.52229	0.18784
6615.59355	0.18815
6613.66481	0.18845
6611.73606	0.18804
6609.80732	0.18731
6607.87857	0.18706
6605.94983	0.18779
6604.02108	0.18841
6602.09234	0.18787
6600.16359	0.18739
6598.23485	0.18726
6596.30611	0.18631
6594.37736	0.18546
6592.44862	0.18594
6590.51987	0.18712
6588.59113	0.18806
6586.66238	0.18828
6584.73364	0.18728
6582.80489	0.18570
6580.87615	0.18528
6578.94740	0.18599
6577.01866	0.18624
6575.08992	0.18572
6573.16117	0.18538
6571.23243	0.18522
6569.30368	0.18489
6567.37494	0.18500
6565.44619	0.18520
6563.51745	0.18463
6561.58870	0.18385
6559.65996	0.18393
6557.73122	0.18497
6555.80247	0.18551
6553.87373	0.18472
6551.94498	0.18426
6550.01624	0.18531
6548.08749	0.18611
6546.15875	0.18549
6544.23000	0.18509
6542.30126	0.18530
6540.37252	0.18446
6538.44377	0.18284
6536.51503	0.18220
6534.58628	0.18275
6532.65754	0.18374
6530.72879	0.18430
6528.80005	0.18362
6526.87130	0.18211
6524.94256	0.18053
6523.01382	0.17990
6521.08507	0.18077
6519.15633	0.18167
6517.22758	0.18120
6515.29884	0.17982
6513.37009	0.17915
6511.44135	0.17991
6509.51260	0.18050
6507.58386	0.17954
6505.65511	0.17822
6503.72637	0.17798
6501.79763	0.17844
6499.86888	0.17915
6497.94014	0.17944
6496.01139	0.17851
6494.08265	0.17740
6492.15390	0.17721
6490.22516	0.17806
6488.29641	0.17965
6486.36767	0.18050
6484.43893	0.17993
6482.51018	0.17956
6480.58144	0.18027
6478.65269	0.18035
6476.72395	0.17904
6474.79520	0.17802
6472.86646	0.17800
6470.93771	0.17835
6469.00897	0.17923
6467.08023	0.18016
6465.15148	0.17978
6463.22274	0.17843
6461.29399	0.17735
6459.36525	0.17695
6457.43650	0.17702
6455.50776	0.17650
6453.57901	0.17505
6451.65027	0.17452
6449.72153	0.17572
6447.79278	0.17665
6445.86404	0.17650
6443.93529	0.17603
6442.00655	0.17583
6440.07780	0.17705
6438.14906	0.17880
6436.22031	0.17835
6434.29157	0.17622
6432.36282	0.17522
6430.43408	0.17558
6428.50534	0.17551
6426.57659	0.17479
6424.64785	0.17449
6422.71910	0.17489
6420.79036	0.17518
6418.86161	0.17498
6416.93287	0.17506
6415.00412	0.17520
6413.07538	0.17510
6411.14664	0.17571
6409.21789	0.17619
6407.28915	0.17528
6405.36040	0.17456
6403.43166	0.17445
6401.50291	0.17326
6399.57417	0.17200
6397.64542	0.17251
6395.71668	0.17342
6393.78794	0.17377
6391.85919	0.17475
6389.93045	0.17613
6388.00170	0.17688
6386.07296	0.17670
6384.14421	0.17573
6382.21547	0.17417
6380.28672	0.17255
6378.35798	0.17209
6376.42924	0.17244
6374.50049	0.17267
6372.57175	0.17300
6370.64300	0.17293
6368.71426	0.17230
6366.78551	0.17215
6364.85677	0.17279
6362.92802	0.17372
6360.99928	0.17386
6359.07053	0.17223
6357.14179	0.16981
6355.21305	0.16870
6353.28430	0.16935
6351.35556	0.17060
6349.42681	0.17148
6347.49807	0.17209
6345.56932	0.17269
6343.64058	0.17254
6341.71183	0.17152
6339.78309	0.17043
6337.85435	0.16997
6335.92560	0.17029
6333.99686	0.17084
6332.06811	0.17090
6330.13937	0.17023
6328.21062	0.16959
6326.28188	0.16955
6324.35313	0.16967
6322.42439	0.16949
6320.49565	0.16922
6318.56690	0.16920
6316.63816	0.16913
6314.70941	0.16892
6312.78067	0.16913
6310.85192	0.16943
6308.92318	0.16876
6306.99443	0.16779
6305.06569	0.16804
6303.13695	0.16856
6301.20820	0.16831
6299.27946	0.16837
6297.35071	0.16874
6295.42197	0.16825
6293.49322	0.16732
6291.56448	0.16725
6289.63573	0.16780
6287.70699	0.16792
6285.77824	0.16803
6283.84950	0.16820
6281.92076	0.16705
6279.99201	0.16517
6278.06327	0.16525
6276.13452	0.16721
6274.20578	0.16820
6272.27703	0.16766
6270.34829	0.16703
6268.41954	0.16693
6266.49080	0.16692
6264.56206	0.16633
6262.63331	0.16579
6260.70457	0.16633
6258.77582	0.16694
6256.84708	0.16656
6254.91833	0.16624
6252.98959	0.16662
6251.06084	0.16661
6249.13210	0.16562
6247.20336	0.16459
6245.27461	0.16418
6243.34587	0.16395
6241.41712	0.16377
6239.48838	0.16405
6237.55963	0.16504
6235.63089	0.16654
6233.70214	0.16759
6231.77340	0.16739
6229.84465	0.16643
6227.91591	0.16586
6225.98717	0.16594
6224.05842	0.16594
6222.12968	0.16529
6220.20093	0.16429
6218.27219	0.16387
6216.34344	0.16415
6214.41470	0.16448
6212.48595	0.16446
6210.55721	0.16409
6208.62847	0.16384
6206.69972	0.16395
6204.77098	0.16384
6202.84223	0.16295
6200.91349	0.16177
6198.98474	0.16088
6197.05600	0.16057
6195.12725	0.16101
6193.19851	0.16167
6191.26977	0.16236
6189.34102	0.16305
6187.41228	0.16353
6185.48353	0.16404
6183.55479	0.16397
6181.62604	0.16257
6179.69730	0.16113
6177.76855	0.16096
6175.83981	0.16095
6173.91107	0.16015
6171.98232	0.15944
6170.05358	0.15960
6168.12483	0.16045
6166.19609	0.16095
6164.26734	0.16068
6162.33860	0.16050
6160.40985	0.16084
6158.48111	0.16141
6156.55236	0.16156
6154.62362	0.16118
6152.69488	0.16062
6150.76613	0.15939
6148.83739	0.15808
6146.90864	0.15825
6144.97990	0.15959
6143.05115	0.16056
6141.12241	0.16064
6139.19366	0.16016
6137.26492	0.15942
6135.33618	0.15879
6133.40743	0.15799
6131.47869	0.15705
6129.54994	0.15774
6127.62120	0.15973
6125.69245	0.16034
6123.76371	0.15911
6121.83496	0.15739
6119.90622	0.15660
6117.97748	0.15733
6116.04873	0.15848
6114.11999	0.15916
6112.19124	0.15938
6110.26250	0.15841
6108.33375	0.15651
6106.40501	0.15604
6104.47626	0.15780
6102.54752	0.15918
6100.61878	0.15858
6098.69003	0.15788
6096.76129	0.15811
6094.83254	0.15815
6092.90380	0.15769
6090.97505	0.15709
6089.04631	0.15662
6087.11756	0.15653
6085.18882	0.15655
6083.26007	0.15650
6081.33133	0.15658
6079.40259	0.15641
6077.47384	0.15550
6075.54510	0.15470
6073.61635	0.15470
6071.68761	0.15496
6069.75886	0.15496
6067.83012	0.15491
6065.90137	0.15570
6063.97263	0.15699
6062.04389	0.15707
6060.11514	0.15610
6058.18640	0.15540
6056.25765	0.15502
6054.32891	0.15497
6052.40016	0.15554
6050.47142	0.15589
6048.54267	0.15519
6046.61393	0.15369
6044.68519	0.15245
6042.75644	0.15266
6040.82770	0.15377
6038.89895	0.15432
6036.97021	0.15429
6035.04146	0.15444
6033.11272	0.15480
6031.18397	0.15467
6029.25523	0.15388
6027.32649	0.15341
6025.39774	0.15354
6023.46900	0.15375
6021.54025	0.15369
6019.61151	0.15294
6017.68276	0.15211
6015.75402	0.15219
6013.82527	0.15243
6011.89653	0.15201
6009.96778	0.15179
6008.03904	0.15226
6006.11030	0.15298
6004.18155	0.15357
6002.25281	0.15324
6000.32406	0.15159
5998.39532	0.15052
5996.46657	0.15168
5994.53783	0.15360
5992.60908	0.15411
5990.68034	0.15335
5988.75160	0.15251
5986.82285	0.15179
5984.89411	0.15117
5982.96536	0.15103
5981.03662	0.15122
5979.10787	0.15101
5977.17913	0.15037
5975.25038	0.15019
5973.32164	0.15030
5971.39290	0.14949
5969.46415	0.14835
5967.53541	0.14855
5965.60666	0.14932
5963.67792	0.14938
5961.74917	0.14931
5959.82043	0.14953
5957.89168	0.14953
5955.96294	0.14902
5954.03420	0.14863
5952.10545	0.14896
5950.17671	0.14932
5948.24796	0.14883
5946.31922	0.14808
5944.39047	0.14826
5942.46173	0.14877
5940.53298	0.14829
5938.60424	0.14774
5936.67549	0.14827
5934.74675	0.14895
5932.81801	0.14873
5930.88926	0.14792
5928.96052	0.14738
5927.03177	0.14738
5925.10303	0.14757
5923.17428	0.14775
5921.24554	0.14773
5919.31679	0.14769
5917.38805	0.14789
5915.45931	0.14743
5913.53056	0.14624
5911.60182	0.14563
5909.67307	0.14572
5907.74433	0.14580
5905.81558	0.14586
5903.88684	0.14610
5901.95809	0.14638
5900.02935	0.14657
5898.10061	0.14669
5896.17186	0.14670
5894.24312	0.14642
5892.31437	0.14585
5890.38563	0.14550
5888.45688	0.14555
5886.52814	0.14572
5884.59939	0.14620
5882.67065	0.14668
5880.74190	0.14620
5878.81316	0.14500
5876.88442	0.14407
5874.95567	0.14371
5873.02693	0.14413
5871.09818	0.14488
5869.16944	0.14479
5867.24069	0.14410
5865.31195	0.14410
5863.38320	0.14472
5861.45446	0.14500
5859.52572	0.14449
5857.59697	0.14348
5855.66823	0.14258
5853.73948	0.14232
5851.81074	0.14265
5849.88199	0.14277
5847.95325	0.14243
5846.02450	0.14260
5844.09576	0.14335
5842.16702	0.14342
5840.23827	0.14283
5838.30953	0.14248
5836.38078	0.14258
5834.45204	0.14316
5832.52329	0.14374
5830.59455	0.14349
5828.66580	0.14289
5826.73706	0.14286
5824.80832	0.14302
5822.87957	0.14277
5820.95083	0.14207
5819.02208	0.14133
5817.09334	0.14139
5815.16459	0.14241
5813.23585	0.14312
5811.30710	0.14259
5809.37836	0.14163
5807.44961	0.14132
5805.52087	0.14159
5803.59213	0.14201
5801.66338	0.14214
5799.73464	0.14193
5797.80589	0.14141
5795.87715	0.14049
5793.94840	0.13997
5792.01966	0.14030
5790.09091	0.14049
5788.16217	0.13996
5786.23343	0.13975
5784.30468	0.14053
5782.37594	0.14114
5780.44719	0.14084
5778.51845	0.14040
5776.58970	0.13988
5774.66096	0.13886
5772.73221	0.13819
5770.80347	0.13833
5768.87473	0.13884
5766.94598	0.13980
5765.01724	0.14076
5763.08849	0.14105
5761.15975	0.14078
5759.23100	0.14050
5757.30226	0.14079
5755.37351	0.14095
5753.44477	0.13988
5751.51603	0.13836
5749.58728	0.13786
5747.65854	0.13852
5745.72979	0.13918
5743.80105	0.13868
5741.87230	0.13764
5739.94356	0.13757
5738.01481	0.13845
5736.08607	0.13918
5734.15732	0.13954
5732.22858	0.13964
5730.29984	0.13897
5728.37109	0.13780
5726.44235	0.13728
5724.51360	0.13774
5722.58486	0.13854
5720.65611	0.13875
5718.72737	0.13796
5716.79862	0.13674
5714.86988	0.13612
5712.94114	0.13640
5711.01239	0.13732
5709.08365	0.13819
5707.15490	0.13798
5705.22616	0.13697
5703.29741	0.13660
5701.36867	0.13698
5699.43992	0.13719
5697.51118	0.13722
5695.58244	0.13721
5693.65369	0.13673
5691.72495	0.13596
5689.79620	0.13539
5687.86746	0.13524
5685.93871	0.13550
5684.00997	0.13577
5682.08122	0.13609
5680.15248	0.13663
5678.22374	0.13679
5676.29499	0.13653
5674.36625	0.13615
5672.43750	0.13557
5670.50876	0.13486
5668.58001	0.13392
5666.65127	0.13292
5664.72252	0.13285
5662.79378	0.13363
5660.86503	0.13394
5658.93629	0.13363
5657.00755	0.13347
5655.07880	0.13353
5653.15006	0.13336
5651.22131	0.13306
5649.29257	0.13320
5647.36382	0.13373
5645.43508	0.13404
5643.50633	0.13403
5641.57759	0.13397
5639.64885	0.13348
5637.72010	0.13275
5635.79136	0.13291
5633.86261	0.13371
5631.93387	0.13392
5630.00512	0.13341
5628.07638	0.13296
5626.14763	0.13315
5624.21889	0.13345
5622.29015	0.13310
5620.36140	0.13241
5618.43266	0.13204
5616.50391	0.13248
5614.57517	0.13342
5612.64642	0.13348
5610.71768	0.13245
5608.78893	0.13169
5606.86019	0.13157
5604.93144	0.13144
5603.00270	0.13147
5601.07396	0.13197
5599.14521	0.13252
5597.21647	0.13267
5595.28772	0.13214
5593.35898	0.13115
5591.43023	0.13024
5589.50149	0.12957
5587.57274	0.12936
5585.64400	0.12974
5583.71526	0.13006
5581.78651	0.12990
5579.85777	0.12960
5577.92902	0.12959
5576.00028	0.12963
5574.07153	0.12948
5572.14279	0.12925
5570.21404	0.12899
5568.28530	0.12874
5566.35656	0.12850
5564.42781	0.12835
5562.49907	0.12847
5560.57032	0.12864
5558.64158	0.12853
5556.71283	0.12837
5554.78409	0.12836
5552.85534	0.12822
5550.92660	0.12813
5548.99786	0.12843
5547.06911	0.12865
5545.14037	0.12832
5543.21162	0.12780
5541.28288	0.12744
5539.35413	0.12732
5537.42539	0.12779
5535.49664	0.12866
5533.56790	0.12901
5531.63915	0.12833
5529.71041	0.12697
5527.78167	0.12596
5525.85292	0.12618
5523.92418	0.12708
5521.99543	0.12752
5520.06669	0.12732
5518.13794	0.12675
5516.20920	0.12611
5514.28045	0.12609
5512.35171	0.12662
5510.42297	0.12704
5508.49422	0.12713
5506.56548	0.12697
5504.63673	0.12675
5502.70799	0.12661
5500.77924	0.12660
5498.85050	0.12665
5496.92175	0.12666
5494.99301	0.12641
5493.06427	0.12575
5491.13552	0.12536
5489.20678	0.12545
5487.27803	0.12547
5485.34929	0.12545
5483.42054	0.12545
5481.49180	0.12534
5479.56305	0.12519
5477.63431	0.12493
5475.70557	0.12466
5473.77682	0.12451
5471.84808	0.12427
5469.91933	0.12410
5467.99059	0.12409
5466.06184	0.12409
5464.13310	0.12425
5462.20435	0.12486
5460.27561	0.12579
5458.34686	0.12606
5456.41812	0.12537
5454.48938	0.12455
5452.56063	0.12395
5450.63189	0.12364
5448.70314	0.12366
5446.77440	0.12360
5444.84565	0.12334
5442.91691	0.12323
5440.98816	0.12350
5439.05942	0.12390
5437.13068	0.12369
5435.20193	0.12309
5433.27319	0.12300
5431.34444	0.12318
5429.41570	0.12320
5427.48695	0.12336
5425.55821	0.12362
5423.62946	0.12358
5421.70072	0.12321
5419.77198	0.12296
5417.84323	0.12287
5415.91449	0.12263
5413.98574	0.12245
5412.05700	0.12263
5410.12825	0.12276
5408.19951	0.12245
5406.27076	0.12216
5404.34202	0.12232
5402.41328	0.12232
5400.48453	0.12187
5398.55579	0.12185
5396.62704	0.12236
5394.69830	0.12248
5392.76955	0.12201
5390.84081	0.12159
5388.91206	0.12128
5386.98332	0.12104
5385.05457	0.12083
5383.12583	0.12050
5381.19709	0.12021
5379.26834	0.12041
5377.33960	0.12131
5375.41085	0.12218
5373.48211	0.12215
5371.55336	0.12164
5369.62462	0.12108
5367.69587	0.12037
5365.76713	0.11977
5363.83839	0.11951
5361.90964	0.11936
5359.98090	0.11930
5358.05215	0.11953
5356.12341	0.11978
5354.19466	0.11974
5352.26592	0.11953
5350.33717	0.11926
5348.40843	0.11907
5346.47969	0.11922
5344.55094	0.11954
5342.62220	0.11974
5340.69345	0.11972
5338.76471	0.11968
5336.83596	0.11997
5334.90722	0.11998
5332.97847	0.11937
5331.04973	0.11899
5329.12099	0.11911
5327.19224	0.11885
5325.26350	0.11812
5323.33475	0.11781
5321.40601	0.11768
5319.47726	0.11745
5317.54852	0.11760
5315.61977	0.11766
5313.69103	0.11698
5311.76228	0.11622
5309.83354	0.11631
5307.90480	0.11688
5305.97605	0.11693
5304.04731	0.11685
5302.11856	0.11725
5300.18982	0.11755
5298.26107	0.11731
5296.33233	0.11670
5294.40358	0.11608
5292.47484	0.11579
5290.54610	0.11581
5288.61735	0.11591
5286.68861	0.11602
5284.75986	0.11592
5282.83112	0.11561
5280.90237	0.11556
5278.97363	0.11582
5277.04488	0.11605
5275.11614	0.11597
5273.18740	0.11549
5271.25865	0.11491
5269.32991	0.11475
5267.40116	0.11527
5265.47242	0.11609
5263.54367	0.11630
5261.61493	0.11572
5259.68618	0.11537
5257.75744	0.11536
5255.82869	0.11521
5253.89995	0.11498
5251.97121	0.11495
5250.04246	0.11493
5248.11372	0.11439
5246.18497	0.11372
5244.25623	0.11373
5242.32748	0.11407
5240.39874	0.11443
5238.46999	0.11489
5236.54125	0.11507
5234.61251	0.11489
5232.68376	0.11466
5230.75502	0.11431
5228.82627	0.11383
5226.89753	0.11355
5224.96878	0.11351
5223.04004	0.11328
5221.11129	0.11279
5219.18255	0.11244
5217.25381	0.11250
5215.32506	0.11269
5213.39632	0.11269
5211.46757	0.11267
5209.53883	0.11291
5207.61008	0.11320
5205.68134	0.11300
5203.75259	0.11243
5201.82385	0.11200
5199.89511	0.11201
5197.96636	0.11232
5196.03762	0.11256
5194.10887	0.11261
5192.18013	0.11254
5190.25138	0.11226
5188.32264	0.11186
5186.39389	0.11177
5184.46515	0.11187
5182.53640	0.11144
5180.60766	0.11087
5178.67892	0.11107
5176.75017	0.11165
5174.82143	0.11182
5172.89268	0.11168
5170.96394	0.11155
5169.03519	0.11142
5167.10645	0.11130
5165.17770	0.11132
5163.24896	0.11131
5161.32022	0.11118
5159.39147	0.11096
5157.46273	0.11072
5155.53398	0.11054
5153.60524	0.11039
5151.67649	0.11032
5149.74775	0.11056
5147.81900	0.11099
5145.89026	0.11092
5143.96152	0.11010
5142.03277	0.10932
5140.10403	0.10917
5138.17528	0.10914
5136.24654	0.10905
5134.31779	0.10933
5132.38905	0.10955
5130.46030	0.10920
5128.53156	0.10874
5126.60282	0.10872
5124.67407	0.10905
5122.74533	0.10919
5120.81658	0.10907
5118.88784	0.10884
5116.95909	0.10850
5115.03035	0.10841
5113.10160	0.10893
5111.17286	0.10967
5109.24411	0.10985
5107.31537	0.10927
5105.38663	0.10853
5103.45788	0.10831
5101.52914	0.10828
5099.60039	0.10783
5097.67165	0.10715
5095.74290	0.10686
5093.81416	0.10699
5091.88541	0.10708
5089.95667	0.10737
5088.02793	0.10792
5086.09918	0.10795
5084.17044	0.10749
5082.24169	0.10727
5080.31295	0.10725
5078.38420	0.10709
5076.45546	0.10680
5074.52671	0.10660
5072.59797	0.10655
5070.66923	0.10652
5068.74048	0.10637
5066.81174	0.10640
5064.88299	0.10686
5062.95425	0.10717
5061.02550	0.10695
5059.09676	0.10668
5057.16801	0.10660
5055.23927	0.10635
5053.31053	0.10595
5051.38178	0.10564
5049.45304	0.10549
5047.52429	0.10554
5045.59555	0.10579
5043.66680	0.10599
5041.73806	0.10584
5039.80931	0.10536
5037.88057	0.10483
5035.95182	0.10459
5034.02308	0.10465
5032.09434	0.10465
5030.16559	0.10471
5028.23685	0.10494
5026.30810	0.10497
5024.37936	0.10467
5022.45061	0.10429
5020.52187	0.10411
5018.59312	0.10422
5016.66438	0.10426
5014.73564	0.10389
5012.80689	0.10368
5010.87815	0.10408
5008.94940	0.10447
5007.02066	0.10447
5005.09191	0.10417
5003.16317	0.10366
5001.23442	0.10346
4999.30568	0.10364
4997.37694	0.10360
4995.44819	0.10332
4993.51945	0.10316
4991.59070	0.10306
4989.66196	0.10310
4987.73321	0.10330
4985.80447	0.10319
4983.87572	0.10257
4981.94698	0.10214
4980.01824	0.10231
4978.08949	0.10253
4976.16075	0.10240
4974.23200	0.10218
4972.30326	0.10209
4970.37451	0.10208
4968.44577	0.10198
4966.51702	0.10177
4964.58828	0.10163
4962.65953	0.10167
4960.73079	0.10187
4958.80205	0.10196
4956.87330	0.10160
4954.94456	0.10095
4953.01581	0.10074
4951.08707	0.10104
4949.15832	0.10123
4947.22958	0.10129
4945.30083	0.10146
4943.37209	0.10138
4941.44335	0.10099
4939.51460	0.10078
4937.58586	0.10077
4935.65711	0.10086
4933.72837	0.10109
4931.79962	0.10126
4929.87088	0.10131
4927.94213	0.10114
4926.01339	0.10054
4924.08465	0.09985
4922.15590	0.09961
4920.22716	0.09988
4918.29841	0.10024
4916.36967	0.10027
4914.44092	0.10001
4912.51218	0.09988
4910.58343	0.10003
4908.65469	0.10024
4906.72594	0.10021
4904.79720	0.09995
4902.86846	0.09997
4900.93971	0.10030
4899.01097	0.10020
4897.08222	0.09955
4895.15348	0.09902
4893.22473	0.09894
4891.29599	0.09908
4889.36724	0.09916
4887.43850	0.09895
4885.50976	0.09867
4883.58101	0.09864
4881.65227	0.09861
4879.72352	0.09838
4877.79478	0.09832
4875.86603	0.09853
4873.93729	0.09871
4872.00854	0.09878
4870.07980	0.09881
4868.15106	0.09879
4866.22231	0.09865
4864.29357	0.09833
4862.36482	0.09787
4860.43608	0.09743
4858.50733	0.09721
4856.57859	0.09717
4854.64984	0.09707
4852.72110	0.09700
4850.79236	0.09710
4848.86361	0.09732
4846.93487	0.09754
4845.00612	0.09767
4843.07738	0.09773
4841.14863	0.09771
4839.21989	0.09741
4837.29114	0.09706
4835.36240	0.09695
4833.43365	0.09697
4831.50491	0.09688
4829.57617	0.09656
4827.64742	0.09612
4825.71868	0.09588
4823.78993	0.09608
4821.86119	0.09652
4819.93244	0.09663
4818.00370	0.09624
4816.07495	0.09580
4814.14621	0.09562
4812.21747	0.09572
4810.28872	0.09597
4808.35998	0.09611
4806.43123	0.09612
4804.50249	0.09604
4802.57374	0.09567
4800.64500	0.09509
4798.71625	0.09474
4796.78751	0.09485
4794.85877	0.09514
4792.93002	0.09518
4791.00128	0.09504
4789.07253	0.09499
4787.14379	0.09500
4785.21504	0.09492
4783.28630	0.09476
4781.35755	0.09470
4779.42881	0.09458
4777.50007	0.09427
4775.57132	0.09401
4773.64258	0.09393
4771.71383	0.09393
4769.78509	0.09381
4767.85634	0.09358
4765.92760	0.09324
4763.99885	0.09289
4762.07011	0.09286
4760.14136	0.09319
4758.21262	0.09346
4756.28388	0.09352
4754.35513	0.09347
4752.42639	0.09321
4750.49764	0.09281
4748.56890	0.09265
4746.64015	0.09286
4744.71141	0.09319
4742.78266	0.09326
4740.85392	0.09303
4738.92518	0.09283
4736.99643	0.09285
4735.06769	0.09299
4733.13894	0.09304
4731.21020	0.09288
4729.28145	0.09252
4727.35271	0.09229
4725.42396	0.09235
4723.49522	0.09228
4721.56648	0.09201
4719.63773	0.09204
4717.70899	0.09239
4715.78024	0.09255
4713.85150	0.09221
4711.92275	0.09161
4709.99401	0.09134
4708.06526	0.09149
4706.13652	0.09162
4704.20778	0.09144
4702.27903	0.09116
4700.35029	0.09118
4698.42154	0.09159
4696.49280	0.09198
4694.56405	0.09185
4692.63531	0.09126
4690.70656	0.09074
4688.77782	0.09053
4686.84907	0.09058
4684.92033	0.09092
4682.99159	0.09135
4681.06284	0.09149
4679.13410	0.09132
4677.20535	0.09094
4675.27661	0.09041
4673.34786	0.09013
4671.41912	0.09015
4669.49037	0.09004
4667.56163	0.08987
4665.63289	0.08995
4663.70414	0.09012
4661.77540	0.09009
4659.84665	0.09001
4657.91791	0.08997
4655.98916	0.08984
4654.06042	0.08960
4652.13167	0.08946
4650.20293	0.08936
4648.27419	0.08913
4646.34544	0.08905
4644.41670	0.08947
4642.48795	0.09014
4640.55921	0.09040
4638.63046	0.08993
4636.70172	0.08926
4634.77297	0.08889
4632.84423	0.08866
4630.91549	0.08834
4628.98674	0.08798
4627.05800	0.08767
4625.12925	0.08759
4623.20051	0.08780
4621.27176	0.08792
4619.34302	0.08787
4617.41427	0.08785
4615.48553	0.08800
4613.55678	0.08828
4611.62804	0.08837
4609.69930	0.08811
4607.77055	0.08778
4605.84181	0.08769
4603.91306	0.08775
4601.98432	0.08784
4600.05557	0.08777
4598.12683	0.08725
4596.19808	0.08650
4594.26934	0.08616
4592.34060	0.08631
4590.41185	0.08656
4588.48311	0.08670
4586.55436	0.08684
4584.62562	0.08685
4582.69687	0.08675
4580.76813	0.08667
4578.83938	0.08647
4576.91064	0.08623
4574.98190	0.08619
4573.05315	0.08620
4571.12441	0.08631
4569.19566	0.08661
4567.26692	0.08685
4565.33817	0.08679
4563.40943	0.08648
4561.48068	0.08622
4559.55194	0.08599
4557.62319	0.08567
4555.69445	0.08556
4553.76571	0.08568
4551.83696	0.08568
4549.90822	0.08561
4547.97947	0.08553
4546.05073	0.08532
4544.12198	0.08520
4542.19324	0.08534
4540.26449	0.08545
4538.33575	0.08533
4536.40701	0.08515
4534.47826	0.08522
4532.54952	0.08541
4530.62077	0.08528
4528.69203	0.08490
4526.76328	0.08479
4524.83454	0.08497
4522.90579	0.08487
4520.97705	0.08441
4519.04831	0.08422
4517.11956	0.08440
4515.19082	0.08454
4513.26207	0.08446
4511.33333	0.08416
4509.40458	0.08363
4507.47584	0.08319
4505.54709	0.08325
4503.61835	0.08371
4501.68961	0.08412
4499.76086	0.08414
4497.83212	0.08378
4495.90337	0.08338
4493.97463	0.08317
4492.04588	0.08294
4490.11714	0.08285
4488.18839	0.08306
4486.25965	0.08324
4484.33090	0.08334
4482.40216	0.08348
4480.47342	0.08348
4478.54467	0.08333
4476.61593	0.08313
4474.68718	0.08285
4472.75844	0.08259
4470.82969	0.08256
4468.90095	0.08272
4466.97220	0.08276
4465.04346	0.08276
4463.11472	0.08276
4461.18597	0.08265
4459.25723	0.08248
4457.32848	0.08229
4455.39974	0.08214
4453.47099	0.08209
4451.54225	0.08198
4449.61350	0.08175
4447.68476	0.08155
4445.75602	0.08143
4443.82727	0.08133
4441.89853	0.08134
4439.96978	0.08155
4438.04104	0.08156
4436.11229	0.08119
4434.18355	0.08095
4432.25480	0.08104
4430.32606	0.08108
4428.39732	0.08096
4426.46857	0.08085
4424.53983	0.08076
4422.61108	0.08066
4420.68234	0.08047
4418.75359	0.08025
4416.82485	0.08026
4414.89610	0.08043
4412.96736	0.08053
4411.03861	0.08054
4409.10987	0.08042
4407.18113	0.08023
4405.25238	0.08009
4403.32364	0.08009
4401.39489	0.08022
4399.46615	0.08014
4397.53740	0.07984
4395.60866	0.07979
4393.67991	0.08003
4391.75117	0.08006
4389.82243	0.07988
4387.89368	0.07973
4385.96494	0.07958
4384.03619	0.07935
4382.10745	0.07912
4380.17870	0.07905
4378.24996	0.07906
4376.32121	0.07900
4374.39247	0.07903
4372.46373	0.07912
4370.53498	0.07892
4368.60624	0.07846
4366.67749	0.07814
4364.74875	0.07815
4362.82000	0.07829
4360.89126	0.07851
4358.96251	0.07875
4357.03377	0.07867
4355.10503	0.07828
4353.17628	0.07803
4351.24754	0.07815
4349.31879	0.07831
4347.39005	0.07828
4345.46130	0.07839
4343.53256	0.07856
4341.60381	0.07839
4339.67507	0.07795
4337.74632	0.07746
4335.81758	0.07712
4333.88884	0.07715
4331.96009	0.07729
4330.03135	0.07721
4328.10260	0.07709
4326.17386	0.07713
4324.24511	0.07721
4322.31637	0.07713
4320.38762	0.07701
4318.45888	0.07705
4316.53014	0.07697
4314.60139	0.07666
4312.67265	0.07660
4310.74390	0.07681
4308.81516	0.07682
4306.88641	0.07667
4304.95767	0.07662
4303.02892	0.07659
4301.10018	0.07649
4299.17144	0.07643
4297.24269	0.07642
4295.31395	0.07637
4293.38520	0.07624
4291.45646	0.07604
4289.52771	0.07576
4287.59897	0.07562
4285.67022	0.07572
4283.74148	0.07570
4281.81273	0.07553
4279.88399	0.07543
4277.95525	0.07531
4276.02650	0.07519
4274.09776	0.07527
4272.16901	0.07538
4270.24027	0.07535
4268.31152	0.07527
4266.38278	0.07515
4264.45403	0.07502
4262.52529	0.07488
4260.59655	0.07477
4258.66780	0.07483
4256.73906	0.07491
4254.81031	0.07490
4252.88157	0.07480
4250.95282	0.07451
4249.02408	0.07419
4247.09533	0.07402
4245.16659	0.07411
4243.23785	0.07439
4241.30910	0.07452
4239.38036	0.07437
4237.45161	0.07426
4235.52287	0.07434
4233.59412	0.07431
4231.66538	0.07405
4229.73663	0.07375
4227.80789	0.07359
4225.87915	0.07354
4223.95040	0.07363
4222.02166	0.07386
4220.09291	0.07395
4218.16417	0.07377
4216.23542	0.07360
4214.30668	0.07341
4212.37793	0.07307
4210.44919	0.07295
4208.52044	0.07306
4206.59170	0.07301
4204.66296	0.07290
4202.73421	0.07300
4200.80547	0.07307
4198.87672	0.07287
4196.94798	0.07268
4195.01923	0.07267
4193.09049	0.07257
4191.16174	0.07233
4189.23300	0.07229
4187.30426	0.07245
4185.37551	0.07237
4183.44677	0.07199
4181.51802	0.07178
4179.58928	0.07184
4177.66053	0.07193
4175.73179	0.07200
4173.80304	0.07215
4171.87430	0.07216
4169.94556	0.07194
4168.01681	0.07177
4166.08807	0.07167
4164.15932	0.07149
4162.23058	0.07145
4160.30183	0.07165
4158.37309	0.07174
4156.44434	0.07153
4154.51560	0.07128
4152.58686	0.07118
4150.65811	0.07120
4148.72937	0.07127
4146.80062	0.07131
4144.87188	0.07123
4142.94313	0.07095
4141.01439	0.07064
4139.08564	0.07056
4137.15690	0.07072
4135.22815	0.07077
4133.29941	0.07057
4131.37067	0.07039
4129.44192	0.07037
4127.51318	0.07038
4125.58443	0.07031
4123.65569	0.07020
4121.72694	0.07012
4119.79820	0.07004
4117.86945	0.06991
4115.94071	0.06967
4114.01197	0.06943
4112.08322	0.06928
4110.15448	0.06917
4108.22573	0.06926
4106.29699	0.06961
4104.36824	0.06988
4102.43950	0.06990
4100.51075	0.06981
4098.58201	0.06978
4096.65327	0.06973
4094.72452	0.06953
4092.79578	0.06932
4090.86703	0.06922
4088.93829	0.06903
4087.00954	0.06874
4085.08080	0.06866
4083.15205	0.06879
4081.22331	0.06886
4079.29457	0.06885
4077.36582	0.06879
4075.43708	0.06870
4073.50833	0.06855
4071.57959	0.06837
4069.65084	0.06825
4067.72210	0.06823
4065.79335	0.06821
4063.86461	0.06812
4061.93586	0.06803
4060.00712	0.06797
4058.07838	0.06793
4056.14963	0.06781
4054.22089	0.06756
4052.29214	0.06735
4050.36340	0.06732
4048.43465	0.06735
4046.50591	0.06736
4044.57716	0.06739
4042.64842	0.06737
4040.71968	0.06722
4038.79093	0.06702
4036.86219	0.06687
4034.93344	0.06678
4033.00470	0.06686
4031.07595	0.06712
4029.14721	0.06726
4027.21846	0.06711
4025.28972	0.06694
4023.36098	0.06688
4021.43223	0.06681
4019.50349	0.06679
4017.57474	0.06679
4015.64600	0.06674
4013.71725	0.06676
4011.78851	0.06673
4009.85976	0.06652
4007.93102	0.06629
4006.00228	0.06621
4004.07353	0.06623
4002.14479	0.06618
4000.21604	0.06608
3998.28730	0.06596
3996.35855	0.06569
3994.42981	0.06550
3992.50106	0.06553
3990.57232	0.06558
3988.64357	0.06555
3986.71483	0.06553
3984.78609	0.06554
3982.85734	0.06546
3980.92860	0.06530
3978.99985	0.06516
3977.07111	0.06503
3975.14236	0.06486
3973.21362	0.06471
3971.28487	0.06473
3969.35613	0.06492
3967.42739	0.06516
3965.49864	0.06535
3963.56990	0.06535
3961.64115	0.06509
3959.71241	0.06477
3957.78366	0.06447
3955.85492	0.06431
3953.92617	0.06440
3951.99743	0.06453
3950.06869	0.06464
3948.13994	0.06475
3946.21120	0.06455
3944.28245	0.06425
3942.35371	0.06429
3940.42496	0.06442
3938.49622	0.06429
3936.56747	0.06409
3934.63873	0.06404
3932.70998	0.06407
3930.78124	0.06400
3928.85250	0.06384
3926.92375	0.06362
3924.99501	0.06339
3923.06626	0.06336
3921.13752	0.06335
3919.20877	0.06319
3917.28003	0.06324
3915.35128	0.06353
3913.42254	0.06354
3911.49380	0.06324
3909.56505	0.06309
3907.63631	0.06324
3905.70756	0.06317
3903.77882	0.06272
3901.85007	0.06255
3899.92133	0.06276
3897.99258	0.06297
3896.06384	0.06308
3894.13510	0.06305
3892.20635	0.06278
3890.27761	0.06245
3888.34886	0.06241
3886.42012	0.06258
3884.49137	0.06264
3882.56263	0.06256
3880.63388	0.06248
3878.70514	0.06246
3876.77640	0.06262
3874.84765	0.06281
3872.91891	0.06275
3870.99016	0.06245
3869.06142	0.06203
3867.13267	0.06167
3865.20393	0.06138
3863.27518	0.06117
3861.34644	0.06127
3859.41769	0.06153
3857.48895	0.06168
3855.56021	0.06182
3853.63146	0.06164
3851.70272	0.06094
3849.77397	0.06065
3847.84523	0.06075
3845.91648	0.06078
3843.98774	0.06068
3842.05899	0.06060
3840.13025	0.06055
3838.20151	0.06054
3836.27276	0.06054
3834.34402	0.06050
3832.41527	0.06055
3830.48653	0.06053
3828.55778	0.06037
3826.62904	0.06028
3824.70029	0.06035
3822.77155	0.06036
3820.84281	0.06023
3818.91406	0.06027
3816.98532	0.06034
3815.05657	0.06004
3813.12783	0.05967
3811.19908	0.05948
3809.27034	0.05936
3807.34159	0.05943
3805.41285	0.05974
3803.48411	0.05986
3801.55536	0.05949
3799.62662	0.05914
3797.69787	0.05917
3795.76913	0.05937
3793.84038	0.05944
3791.91164	0.05932
3789.98289	0.05917
3788.05415	0.05915
3786.12540	0.05924
3784.19666	0.05922
3782.26792	0.05910
3780.33917	0.05910
3778.41043	0.05915
3776.48168	0.05913
3774.55294	0.05919
3772.62419	0.05922
3770.69545	0.05892
3768.76670	0.05850
3766.83796	0.05821
3764.90922	0.05794
3762.98047	0.05787
3761.05173	0.05805
3759.12298	0.05821
3757.19424	0.05819
3755.26549	0.05813
3753.33675	0.05819
3751.40800	0.05824
3749.47926	0.05814
3747.55052	0.05817
3745.62177	0.05839
3743.69303	0.05845
3741.76428	0.05828
3739.83554	0.05810
3737.90679	0.05803
3735.97805	0.05797
3734.04930	0.05774
3732.12056	0.05760
3730.19182	0.05768
3728.26307	0.05779
3726.33433	0.05775
3724.40558	0.05746
3722.47684	0.05705
3720.54809	0.05684
3718.61935	0.05690
3716.69060	0.05698
3714.76186	0.05686
3712.83311	0.05665
3710.90437	0.05670
3708.97563	0.05700
3707.04688	0.05719
3705.11814	0.05716
3703.18939	0.05702
3701.26065	0.05696
3699.33190	0.05696
3697.40316	0.05695
3695.47441	0.05695
3693.54567	0.05685
3691.61693	0.05674
3689.68818	0.05682
3687.75944	0.05675
3685.83069	0.05636
3683.90195	0.05599
3681.97320	0.05592
3680.04446	0.05610
3678.11571	0.05621
3676.18697	0.05607
3674.25823	0.05585
3672.32948	0.05581
3670.40074	0.05580
3668.47199	0.05567
3666.54325	0.05557
3664.61450	0.05549
3662.68576	0.05533
3660.75701	0.05519
3658.82827	0.05519
3656.89953	0.05524
3654.97078	0.05522
3653.04204	0.05509
3651.11329	0.05487
3649.18455	0.05462
3647.25580	0.05470
3645.32706	0.05504
3643.39831	0.05534
3641.46957	0.05543
3639.54082	0.05529
3637.61208	0.05506
3635.68334	0.05487
3633.75459	0.05477
3631.82585	0.05472
3629.89710	0.05473
3627.96836	0.05470
3626.03961	0.05459
3624.11087	0.05464
3622.18212	0.05475
3620.25338	0.05461
3618.32464	0.05437
3616.39589	0.05427
3614.46715	0.05401
3612.53840	0.05364
3610.60966	0.05362
3608.68091	0.05391
3606.75217	0.05404
3604.82342	0.05392
3602.89468	0.05373
3600.96594	0.05360
3599.03719	0.05367
3597.10845	0.05379
3595.17970	0.05373
3593.25096	0.05353
3591.32221	0.05330
3589.39347	0.05295
3587.46472	0.05283
3585.53598	0.05319
3583.60723	0.05336
3581.67849	0.05320
3579.74975	0.05301
3577.82100	0.05286
3575.89226	0.05264
3573.96351	0.05243
3572.03477	0.05247
3570.10602	0.05283
3568.17728	0.05330
3566.24853	0.05340
3564.31979	0.05316
3562.39105	0.05296
3560.46230	0.05284
3558.53356	0.05269
3556.60481	0.05247
3554.67607	0.05221
3552.74732	0.05207
3550.81858	0.05211
3548.88983	0.05224
3546.96109	0.05240
3545.03235	0.05250
3543.10360	0.05242
3541.17486	0.05221
3539.24611	0.05208
3537.31737	0.05209
3535.38862	0.05212
3533.45988	0.05200
3531.53113	0.05184
3529.60239	0.05200
3527.67365	0.05235
3525.74490	0.05241
3523.81616	0.05218
3521.88741	0.05185
3519.95867	0.05143
3518.02992	0.05102
3516.10118	0.05078
3514.17243	0.05072
3512.24369	0.05072
3510.31494	0.05078
3508.38620	0.05092
3506.45746	0.05097
3504.52871	0.05085
3502.59997	0.05085
3500.67122	0.05096
3498.74248	0.05094
3496.81373	0.05077
3494.88499	0.05055
3492.95624	0.05044
3491.02750	0.05054
3489.09876	0.05074
3487.17001	0.05081
3485.24127	0.05071
3483.31252	0.05064
3481.38378	0.05060
3479.45503	0.05056
3477.52629	0.05055
3475.59754	0.05040
3473.66880	0.05023
3471.74006	0.05025
3469.81131	0.05033
3467.88257	0.05031
3465.95382	0.05019
3464.02508	0.05010
3462.09633	0.04995
3460.16759	0.04966
3458.23884	0.04948
3456.31010	0.04958
3454.38136	0.04973
3452.45261	0.04972
3450.52387	0.04963
3448.59512	0.04961
3446.66638	0.04954
3444.73763	0.04939
3442.80889	0.04933
3440.88014	0.04922
3438.95140	0.04898
3437.02265	0.04883
3435.09391	0.04880
3433.16517	0.04871
3431.23642	0.04852
3429.30768	0.04844
3427.37893	0.04849
3425.45019	0.04848
3423.52144	0.04838
3421.59270	0.04832
3419.66395	0.04830
3417.73521	0.04834
3415.80647	0.04845
3413.87772	0.04849
3411.94898	0.04838
3410.02023	0.04824
3408.09149	0.04810
3406.16274	0.04793
3404.23400	0.04784
3402.30525	0.04788
3400.37651	0.04789
3398.44777	0.04781
3396.51902	0.04777
3394.59028	0.04778
3392.66153	0.04766
3390.73279	0.04742
3388.80404	0.04726
3386.87530	0.04730
3384.94655	0.04749
3383.01781	0.04769
3381.08907	0.04776
3379.16032	0.04773
3377.23158	0.04769
3375.30283	0.04776
3373.37409	0.04776
3371.44534	0.04752
3369.51660	0.04730
3367.58785	0.04731
3365.65911	0.04747
3363.73036	0.04759
3361.80162	0.04748
3359.87288	0.04714
3357.94413	0.04684
3356.01539	0.04670
3354.08664	0.04670
3352.15790	0.04679
3350.22915	0.04684
3348.30041	0.04681
3346.37166	0.04679
3344.44292	0.04682
3342.51418	0.04673
3340.58543	0.04642
3338.65669	0.04616
3336.72794	0.04620
3334.79920	0.04637
3332.87045	0.04643
3330.94171	0.04639
3329.01296	0.04635
3327.08422	0.04628
3325.15548	0.04618
3323.22673	0.04607
3321.29799	0.04595
3319.36924	0.04584
3317.44050	0.04585
3315.51175	0.04593
3313.58301	0.04588
3311.65426	0.04572
3309.72552	0.04571
3307.79678	0.04579
3305.86803	0.04578
3303.93929	0.04572
3302.01054	0.04567
3300.08180	0.04553
3298.15305	0.04535
3296.22431	0.04528
3294.29556	0.04518
3292.36682	0.04487
3290.43807	0.04466
3288.50933	0.04480
3286.58059	0.04508
3284.65184	0.04525
3282.72310	0.04521
3280.79435	0.04500
3278.86561	0.04473
3276.93686	0.04452
3275.00812	0.04445
3273.07937	0.04453
3271.15063	0.04459
3269.22189	0.04458
3267.29314	0.04453
3265.36440	0.04448
3263.43565	0.04457
3261.50691	0.04478
3259.57816	0.04486
3257.64942	0.04477
3255.72067	0.04459
3253.79193	0.04436
3251.86319	0.04408
3249.93444	0.04385
3248.00570	0.04389
3246.07695	0.04413
3244.14821	0.04418
3242.21946	0.04404
3240.29072	0.04395
3238.36197	0.04394
3236.43323	0.04385
3234.50448	0.04362
3232.57574	0.04349
3230.64700	0.04359
3228.71825	0.04375
3226.78951	0.04379
3224.86076	0.04370
3222.93202	0.04361
3221.00327	0.04357
3219.07453	0.04351
3217.14578	0.04340
3215.21704	0.04319
3213.28830	0.04291
3211.35955	0.04287
3209.43081	0.04309
3207.50206	0.04317
3205.57332	0.04303
3203.64457	0.04291
3201.71583	0.04283
3199.78708	0.04267
3197.85834	0.04257
3195.92960	0.04262
3194.00085	0.04266
3192.07211	0.04266
3190.14336	0.04266
3188.21462	0.04272
3186.28587	0.04281
3184.35713	0.04282
3182.42838	0.04265
3180.49964	0.04246
3178.57090	0.04244
3176.64215	0.04244
3174.71341	0.04232
3172.78466	0.04220
3170.85592	0.04209
3168.92717	0.04203
3166.99843	0.04210
3165.06968	0.04212
3163.14094	0.04204
3161.21219	0.04202
3159.28345	0.04211
3157.35471	0.04219
3155.42596	0.04206
3153.49722	0.04178
3151.56847	0.04163
3149.63973	0.04167
3147.71098	0.04175
3145.78224	0.04171
3143.85349	0.04159
3141.92475	0.04154
[truncated: 1,370 more rows]
