# Supplementary material for: Ultrathin 2 nm gold as impedance-matched absorber for infrared light
Source: Nat Commun. 2020 May 1;11:2161. doi: 10.1038/s41467-020-15762-3 (PMC7195431; doi:10.1038/s41467-020-15762-3)
Supplement: Supplementary file 3 — Source Data [file 41467_2020_15762_MOESM3_ESM.zip › SOURCE DATA/Fig.4 -Thinfilm optical measurements and dataprocessing/13-Au-Cu-#1-REF.dpt]

6997.48496	0.73283
6995.55621	0.73016
6993.62747	0.73164
6991.69872	0.73521
6989.76998	0.73424
6987.84123	0.73007
6985.91249	0.72864
6983.98374	0.73116
6982.05500	0.73400
6980.12626	0.73432
6978.19751	0.73230
6976.26877	0.72931
6974.34002	0.72775
6972.41128	0.72880
6970.48253	0.73023
6968.55379	0.73076
6966.62504	0.73141
6964.69630	0.73162
6962.76756	0.73082
6960.83881	0.73041
6958.91007	0.73034
6956.98132	0.73013
6955.05258	0.73012
6953.12383	0.72905
6951.19509	0.72710
6949.26634	0.72702
6947.33760	0.72932
6945.40886	0.73108
6943.48011	0.73069
6941.55137	0.73026
6939.62262	0.73114
6937.69388	0.73258
6935.76513	0.73382
6933.83639	0.73449
6931.90764	0.73463
6929.97890	0.73376
6928.05015	0.73206
6926.12141	0.73104
6924.19267	0.73168
6922.26392	0.73410
6920.33518	0.73665
6918.40643	0.73635
6916.47769	0.73363
6914.54894	0.73251
6912.62020	0.73375
6910.69145	0.73328
6908.76271	0.73025
6906.83397	0.72869
6904.90522	0.72909
6902.97648	0.72883
6901.04773	0.72861
6899.11899	0.72951
6897.19024	0.73031
6895.26150	0.73121
6893.33275	0.73328
6891.40401	0.73606
6889.47527	0.73843
6887.54652	0.73894
6885.61778	0.73731
6883.68903	0.73588
6881.76029	0.73603
6879.83154	0.73705
6877.90280	0.73900
6875.97405	0.74138
6874.04531	0.74184
6872.11657	0.73968
6870.18782	0.73683
6868.25908	0.73485
6866.33033	0.73449
6864.40159	0.73633
6862.47284	0.73880
6860.54410	0.73883
6858.61535	0.73689
6856.68661	0.73591
6854.75786	0.73514
6852.82912	0.73319
6850.90038	0.73276
6848.97163	0.73565
6847.04289	0.73929
6845.11414	0.74092
6843.18540	0.74027
6841.25665	0.73924
6839.32791	0.73939
6837.39916	0.73935
6835.47042	0.73940
6833.54168	0.74114
6831.61293	0.74222
6829.68419	0.74178
6827.75544	0.74183
6825.82670	0.74243
6823.89795	0.74354
6821.96921	0.74436
6820.04046	0.74292
6818.11172	0.74077
6816.18298	0.74042
6814.25423	0.74124
6812.32549	0.74213
6810.39674	0.74276
6808.46800	0.74208
6806.53925	0.74032
6804.61051	0.73965
6802.68176	0.74073
6800.75302	0.74223
6798.82428	0.74275
6796.89553	0.74175
6794.96679	0.74028
6793.03804	0.73989
6791.10930	0.74086
6789.18055	0.74169
6787.25181	0.74141
6785.32306	0.74145
6783.39432	0.74260
6781.46557	0.74372
6779.53683	0.74436
6777.60809	0.74401
6775.67934	0.74298
6773.75060	0.74343
6771.82185	0.74429
6769.89311	0.74299
6767.96436	0.74108
6766.03562	0.74134
6764.10687	0.74393
6762.17813	0.74642
6760.24939	0.74655
6758.32064	0.74459
6756.39190	0.74192
6754.46315	0.73980
6752.53441	0.73910
6750.60566	0.73915
6748.67692	0.73955
6746.74817	0.74190
6744.81943	0.74516
6742.89069	0.74596
6740.96194	0.74518
6739.03320	0.74512
6737.10445	0.74488
6735.17571	0.74364
6733.24696	0.74305
6731.31822	0.74466
6729.38947	0.74700
6727.46073	0.74718
6725.53199	0.74500
6723.60324	0.74390
6721.67450	0.74563
6719.74575	0.74732
6717.81701	0.74683
6715.88826	0.74550
6713.95952	0.74517
6712.03077	0.74623
6710.10203	0.74732
6708.17328	0.74680
6706.24454	0.74545
6704.31580	0.74494
6702.38705	0.74444
6700.45831	0.74354
6698.52956	0.74412
6696.60082	0.74591
6694.67207	0.74727
6692.74333	0.74850
6690.81458	0.74920
6688.88584	0.74884
6686.95710	0.74841
6685.02835	0.74761
6683.09961	0.74629
6681.17086	0.74626
6679.24212	0.74791
6677.31337	0.74938
6675.38463	0.75039
6673.45588	0.75109
6671.52714	0.74981
6669.59840	0.74826
6667.66965	0.74941
6665.74091	0.75120
6663.81216	0.75118
6661.88342	0.74964
6659.95467	0.74821
6658.02593	0.74857
6656.09718	0.74931
6654.16844	0.74869
6652.23970	0.74880
6650.31095	0.75085
6648.38221	0.75265
6646.45346	0.75232
6644.52472	0.75087
6642.59597	0.75060
6640.66723	0.75126
6638.73848	0.75104
6636.80974	0.75018
6634.88099	0.74939
6632.95225	0.74870
6631.02351	0.74904
6629.09476	0.75089
6627.16602	0.75309
6625.23727	0.75408
6623.30853	0.75246
6621.37978	0.74888
6619.45104	0.74648
6617.52229	0.74675
6615.59355	0.74894
6613.66481	0.75185
6611.73606	0.75378
6609.80732	0.75414
6607.87857	0.75439
6605.94983	0.75517
6604.02108	0.75454
6602.09234	0.75202
6600.16359	0.75051
6598.23485	0.75122
6596.30611	0.75173
6594.37736	0.75121
6592.44862	0.75164
6590.51987	0.75283
6588.59113	0.75249
6586.66238	0.75156
6584.73364	0.75215
6582.80489	0.75329
6580.87615	0.75393
6578.94740	0.75380
6577.01866	0.75354
6575.08992	0.75491
6573.16117	0.75592
6571.23243	0.75451
6569.30368	0.75346
6567.37494	0.75403
6565.44619	0.75397
6563.51745	0.75318
6561.58870	0.75366
6559.65996	0.75450
6557.73122	0.75449
6555.80247	0.75474
6553.87373	0.75494
6551.94498	0.75478
6550.01624	0.75431
6548.08749	0.75308
6546.15875	0.75161
6544.23000	0.75030
6542.30126	0.74989
6540.37252	0.75103
6538.44377	0.75289
6536.51503	0.75478
6534.58628	0.75607
6532.65754	0.75622
6530.72879	0.75606
6528.80005	0.75591
6526.87130	0.75487
6524.94256	0.75334
6523.01382	0.75275
6521.08507	0.75334
6519.15633	0.75462
6517.22758	0.75623
6515.29884	0.75689
6513.37009	0.75573
6511.44135	0.75528
6509.51260	0.75740
6507.58386	0.75914
6505.65511	0.75798
6503.72637	0.75591
6501.79763	0.75539
6499.86888	0.75646
6497.94014	0.75799
6496.01139	0.75866
6494.08265	0.75850
6492.15390	0.75908
6490.22516	0.76052
6488.29641	0.76141
6486.36767	0.76103
6484.43893	0.76010
6482.51018	0.76020
6480.58144	0.76065
6478.65269	0.76010
6476.72395	0.75954
6474.79520	0.75898
6472.86646	0.75837
6470.93771	0.75884
6469.00897	0.75952
6467.08023	0.76005
6465.15148	0.76123
6463.22274	0.76204
6461.29399	0.76164
6459.36525	0.76133
6457.43650	0.76191
6455.50776	0.76198
6453.57901	0.76104
6451.65027	0.76019
6449.72153	0.75944
6447.79278	0.75931
6445.86404	0.76121
6443.93529	0.76379
6442.00655	0.76410
6440.07780	0.76229
6438.14906	0.76100
6436.22031	0.76141
6434.29157	0.76230
6432.36282	0.76232
6430.43408	0.76216
6428.50534	0.76247
6426.57659	0.76241
6424.64785	0.76260
6422.71910	0.76414
6420.79036	0.76508
6418.86161	0.76356
6416.93287	0.76087
6415.00412	0.75947
6413.07538	0.76056
6411.14664	0.76256
6409.21789	0.76271
6407.28915	0.76163
6405.36040	0.76172
6403.43166	0.76185
6401.50291	0.76076
6399.57417	0.76043
6397.64542	0.76106
6395.71668	0.76118
6393.78794	0.76126
6391.85919	0.76175
6389.93045	0.76240
6388.00170	0.76348
6386.07296	0.76462
6384.14421	0.76516
6382.21547	0.76537
6380.28672	0.76564
6378.35798	0.76570
6376.42924	0.76511
6374.50049	0.76414
6372.57175	0.76365
6370.64300	0.76372
6368.71426	0.76402
6366.78551	0.76491
6364.85677	0.76604
6362.92802	0.76622
6360.99928	0.76562
6359.07053	0.76521
6357.14179	0.76502
6355.21305	0.76524
6353.28430	0.76650
6351.35556	0.76777
6349.42681	0.76789
6347.49807	0.76790
6345.56932	0.76837
6343.64058	0.76855
6341.71183	0.76829
6339.78309	0.76763
6337.85435	0.76653
6335.92560	0.76551
6333.99686	0.76523
6332.06811	0.76618
6330.13937	0.76788
6328.21062	0.76880
6326.28188	0.76829
6324.35313	0.76763
6322.42439	0.76816
6320.49565	0.76945
6318.56690	0.77029
6316.63816	0.76958
6314.70941	0.76736
6312.78067	0.76535
6310.85192	0.76451
6308.92318	0.76477
6306.99443	0.76627
6305.06569	0.76843
6303.13695	0.77031
6301.20820	0.77110
6299.27946	0.77020
6297.35071	0.76898
6295.42197	0.76959
6293.49322	0.77098
6291.56448	0.77060
6289.63573	0.76887
6287.70699	0.76808
6285.77824	0.76856
6283.84950	0.76841
6281.92076	0.76714
6279.99201	0.76675
6278.06327	0.76812
6276.13452	0.76984
6274.20578	0.77052
6272.27703	0.76983
6270.34829	0.76818
6268.41954	0.76707
6266.49080	0.76753
6264.56206	0.76877
6262.63331	0.76967
6260.70457	0.76964
6258.77582	0.76886
6256.84708	0.76853
6254.91833	0.76940
6252.98959	0.77031
6251.06084	0.77017
6249.13210	0.77011
6247.20336	0.77052
6245.27461	0.77021
6243.34587	0.76984
6241.41712	0.77065
6239.48838	0.77145
6237.55963	0.77074
6235.63089	0.76937
6233.70214	0.76938
6231.77340	0.77124
6229.84465	0.77302
6227.91591	0.77343
6225.98717	0.77333
6224.05842	0.77347
6222.12968	0.77357
6220.20093	0.77378
6218.27219	0.77422
6216.34344	0.77369
6214.41470	0.77201
6212.48595	0.77118
6210.55721	0.77117
6208.62847	0.77026
6206.69972	0.76955
6204.77098	0.77085
6202.84223	0.77282
6200.91349	0.77391
6198.98474	0.77482
6197.05600	0.77570
6195.12725	0.77530
6193.19851	0.77384
6191.26977	0.77298
6189.34102	0.77333
6187.41228	0.77417
6185.48353	0.77482
6183.55479	0.77544
6181.62604	0.77599
6179.69730	0.77546
6177.76855	0.77424
6175.83981	0.77408
6173.91107	0.77509
6171.98232	0.77570
6170.05358	0.77501
6168.12483	0.77388
6166.19609	0.77378
6164.26734	0.77459
6162.33860	0.77488
6160.40985	0.77429
6158.48111	0.77395
6156.55236	0.77445
6154.62362	0.77532
6152.69488	0.77621
6150.76613	0.77712
6148.83739	0.77821
6146.90864	0.77867
6144.97990	0.77760
6143.05115	0.77648
6141.12241	0.77653
6139.19366	0.77684
6137.26492	0.77720
6135.33618	0.77786
6133.40743	0.77796
6131.47869	0.77678
6129.54994	0.77565
6127.62120	0.77585
6125.69245	0.77602
6123.76371	0.77582
6121.83496	0.77654
6119.90622	0.77762
6117.97748	0.77777
6116.04873	0.77732
6114.11999	0.77740
6112.19124	0.77798
6110.26250	0.77850
6108.33375	0.77897
6106.40501	0.77921
6104.47626	0.77928
6102.54752	0.77960
6100.61878	0.77978
6098.69003	0.77942
6096.76129	0.77909
6094.83254	0.77891
6092.90380	0.77885
6090.97505	0.77953
6089.04631	0.78019
6087.11756	0.77999
6085.18882	0.77970
6083.26007	0.77970
6081.33133	0.77967
6079.40259	0.77977
6077.47384	0.78050
6075.54510	0.78180
6073.61635	0.78241
6071.68761	0.78172
6069.75886	0.78095
6067.83012	0.78080
6065.90137	0.78089
6063.97263	0.78111
6062.04389	0.78153
6060.11514	0.78188
6058.18640	0.78203
6056.25765	0.78181
6054.32891	0.78073
6052.40016	0.77963
6050.47142	0.77946
6048.54267	0.77960
6046.61393	0.78019
6044.68519	0.78162
6042.75644	0.78295
6040.82770	0.78306
6038.89895	0.78196
6036.97021	0.78116
6035.04146	0.78167
6033.11272	0.78222
6031.18397	0.78151
6029.25523	0.78082
6027.32649	0.78146
6025.39774	0.78214
6023.46900	0.78189
6021.54025	0.78143
6019.61151	0.78137
6017.68276	0.78231
6015.75402	0.78405
6013.82527	0.78429
6011.89653	0.78242
6009.96778	0.78120
6008.03904	0.78214
6006.11030	0.78328
6004.18155	0.78289
6002.25281	0.78243
6000.32406	0.78313
5998.39532	0.78418
5996.46657	0.78489
5994.53783	0.78477
5992.60908	0.78420
5990.68034	0.78389
5988.75160	0.78336
5986.82285	0.78282
5984.89411	0.78336
5982.96536	0.78441
5981.03662	0.78430
5979.10787	0.78297
5977.17913	0.78167
5975.25038	0.78173
5973.32164	0.78347
5971.39290	0.78522
5969.46415	0.78516
5967.53541	0.78376
5965.60666	0.78344
5963.67792	0.78520
5961.74917	0.78685
5959.82043	0.78692
5957.89168	0.78634
5955.96294	0.78590
5954.03420	0.78605
5952.10545	0.78693
5950.17671	0.78731
5948.24796	0.78653
5946.31922	0.78624
5944.39047	0.78691
5942.46173	0.78680
5940.53298	0.78604
5938.60424	0.78640
5936.67549	0.78775
5934.74675	0.78843
5932.81801	0.78781
5930.88926	0.78728
5928.96052	0.78759
5927.03177	0.78746
5925.10303	0.78673
5923.17428	0.78667
5921.24554	0.78761
5919.31679	0.78895
5917.38805	0.78953
5915.45931	0.78870
5913.53056	0.78772
5911.60182	0.78776
5909.67307	0.78790
5907.74433	0.78764
5905.81558	0.78812
5903.88684	0.78932
5901.95809	0.79006
5900.02935	0.78977
5898.10061	0.78885
5896.17186	0.78793
5894.24312	0.78683
5892.31437	0.78585
5890.38563	0.78597
5888.45688	0.78695
5886.52814	0.78798
5884.59939	0.78835
5882.67065	0.78808
5880.74190	0.78837
5878.81316	0.78935
5876.88442	0.78993
5874.95567	0.79003
5873.02693	0.79007
5871.09818	0.79000
5869.16944	0.78954
5867.24069	0.78843
5865.31195	0.78758
5863.38320	0.78806
5861.45446	0.78888
5859.52572	0.78873
5857.59697	0.78850
5855.66823	0.78916
5853.73948	0.79002
5851.81074	0.79066
5849.88199	0.79123
5847.95325	0.79115
5846.02450	0.79045
5844.09576	0.79010
5842.16702	0.78986
5840.23827	0.78954
5838.30953	0.79064
5836.38078	0.79265
5834.45204	0.79322
5832.52329	0.79273
5830.59455	0.79230
5828.66580	0.79174
5826.73706	0.79143
5824.80832	0.79140
5822.87957	0.79100
5820.95083	0.79050
5819.02208	0.79063
5817.09334	0.79167
5815.16459	0.79293
5813.23585	0.79320
5811.30710	0.79230
5809.37836	0.79144
5807.44961	0.79150
5805.52087	0.79210
5803.59213	0.79240
5801.66338	0.79177
5799.73464	0.79085
5797.80589	0.79089
5795.87715	0.79177
5793.94840	0.79267
5792.01966	0.79300
5790.09091	0.79252
5788.16217	0.79221
5786.23343	0.79284
5784.30468	0.79343
5782.37594	0.79310
5780.44719	0.79272
5778.51845	0.79311
5776.58970	0.79367
5774.66096	0.79359
5772.73221	0.79343
5770.80347	0.79389
5768.87473	0.79450
5766.94598	0.79483
5765.01724	0.79506
5763.08849	0.79517
5761.15975	0.79494
5759.23100	0.79447
5757.30226	0.79410
5755.37351	0.79424
5753.44477	0.79521
5751.51603	0.79626
5749.58728	0.79671
5747.65854	0.79680
5745.72979	0.79657
5743.80105	0.79630
5741.87230	0.79628
5739.94356	0.79616
5738.01481	0.79618
5736.08607	0.79697
5734.15732	0.79758
5732.22858	0.79673
5730.29984	0.79535
5728.37109	0.79466
5726.44235	0.79443
5724.51360	0.79423
5722.58486	0.79398
5720.65611	0.79418
5718.72737	0.79481
5716.79862	0.79503
5714.86988	0.79482
5712.94114	0.79509
5711.01239	0.79598
5709.08365	0.79659
5707.15490	0.79658
5705.22616	0.79671
5703.29741	0.79700
5701.36867	0.79660
5699.43992	0.79588
5697.51118	0.79592
5695.58244	0.79672
5693.65369	0.79752
5691.72495	0.79782
5689.79620	0.79775
5687.86746	0.79774
5685.93871	0.79780
5684.00997	0.79777
5682.08122	0.79773
5680.15248	0.79773
5678.22374	0.79797
5676.29499	0.79856
5674.36625	0.79895
5672.43750	0.79878
5670.50876	0.79836
5668.58001	0.79799
5666.65127	0.79818
5664.72252	0.79916
5662.79378	0.80012
5660.86503	0.80029
5658.93629	0.79995
5657.00755	0.79949
5655.07880	0.79920
5653.15006	0.79945
5651.22131	0.80000
5649.29257	0.80005
5647.36382	0.79948
5645.43508	0.79906
5643.50633	0.79915
5641.57759	0.79934
5639.64885	0.79964
5637.72010	0.80000
5635.79136	0.79996
5633.86261	0.79987
5631.93387	0.80008
5630.00512	0.79993
5628.07638	0.79951
5626.14763	0.79962
5624.21889	0.80013
5622.29015	0.80081
5620.36140	0.80151
5618.43266	0.80163
5616.50391	0.80105
5614.57517	0.80044
5612.64642	0.80042
5610.71768	0.80087
5608.78893	0.80111
5606.86019	0.80096
5604.93144	0.80129
5603.00270	0.80229
5601.07396	0.80288
5599.14521	0.80274
5597.21647	0.80231
5595.28772	0.80184
5593.35898	0.80157
5591.43023	0.80180
5589.50149	0.80222
5587.57274	0.80234
5585.64400	0.80282
5583.71526	0.80385
5581.78651	0.80414
5579.85777	0.80311
5577.92902	0.80196
5576.00028	0.80198
5574.07153	0.80256
5572.14279	0.80233
5570.21404	0.80143
5568.28530	0.80108
5566.35656	0.80155
5564.42781	0.80194
5562.49907	0.80198
5560.57032	0.80226
5558.64158	0.80248
5556.71283	0.80229
5554.78409	0.80289
5552.85534	0.80429
5550.92660	0.80446
5548.99786	0.80327
5547.06911	0.80319
5545.14037	0.80505
5543.21162	0.80665
5541.28288	0.80628
5539.35413	0.80451
5537.42539	0.80284
5535.49664	0.80230
5533.56790	0.80293
5531.63915	0.80358
5529.71041	0.80306
5527.78167	0.80233
5525.85292	0.80286
5523.92418	0.80418
5521.99543	0.80522
5520.06669	0.80580
5518.13794	0.80629
5516.20920	0.80600
5514.28045	0.80439
5512.35171	0.80316
5510.42297	0.80335
5508.49422	0.80380
5506.56548	0.80382
5504.63673	0.80408
5502.70799	0.80463
5500.77924	0.80467
5498.85050	0.80463
5496.92175	0.80563
5494.99301	0.80693
5493.06427	0.80730
5491.13552	0.80699
5489.20678	0.80662
5487.27803	0.80676
5485.34929	0.80776
5483.42054	0.80868
5481.49180	0.80842
5479.56305	0.80753
5477.63431	0.80695
5475.70557	0.80664
5473.77682	0.80671
5471.84808	0.80698
5469.91933	0.80682
5467.99059	0.80651
5466.06184	0.80664
5464.13310	0.80695
5462.20435	0.80739
5460.27561	0.80845
5458.34686	0.80951
5456.41812	0.80958
5454.48938	0.80837
5452.56063	0.80674
5450.63189	0.80661
5448.70314	0.80802
5446.77440	0.80874
5444.84565	0.80835
5442.91691	0.80812
5440.98816	0.80842
5439.05942	0.80857
5437.13068	0.80844
5435.20193	0.80869
5433.27319	0.80902
5431.34444	0.80872
5429.41570	0.80831
5427.48695	0.80845
5425.55821	0.80870
5423.62946	0.80842
5421.70072	0.80767
5419.77198	0.80709
5417.84323	0.80684
5415.91449	0.80676
5413.98574	0.80741
5412.05700	0.80860
5410.12825	0.80923
5408.19951	0.80934
5406.27076	0.80947
5404.34202	0.80984
5402.41328	0.81028
5400.48453	0.81006
5398.55579	0.80884
5396.62704	0.80765
5394.69830	0.80790
5392.76955	0.80943
5390.84081	0.81049
5388.91206	0.81013
5386.98332	0.80955
5385.05457	0.81012
5383.12583	0.81068
5381.19709	0.81012
5379.26834	0.80958
5377.33960	0.81002
5375.41085	0.81066
5373.48211	0.81080
5371.55336	0.81090
5369.62462	0.81118
5367.69587	0.81124
5365.76713	0.81101
5363.83839	0.81087
5361.90964	0.81098
5359.98090	0.81102
5358.05215	0.81071
5356.12341	0.81037
5354.19466	0.81056
5352.26592	0.81113
5350.33717	0.81141
5348.40843	0.81134
5346.47969	0.81133
5344.55094	0.81151
5342.62220	0.81159
5340.69345	0.81157
5338.76471	0.81175
5336.83596	0.81223
5334.90722	0.81269
5332.97847	0.81271
5331.04973	0.81242
5329.12099	0.81241
5327.19224	0.81272
5325.26350	0.81299
5323.33475	0.81317
5321.40601	0.81323
5319.47726	0.81308
5317.54852	0.81317
5315.61977	0.81384
5313.69103	0.81456
5311.76228	0.81466
5309.83354	0.81431
5307.90480	0.81411
5305.97605	0.81417
5304.04731	0.81418
5302.11856	0.81413
5300.18982	0.81431
5298.26107	0.81458
5296.33233	0.81474
5294.40358	0.81484
5292.47484	0.81475
5290.54610	0.81435
5288.61735	0.81409
5286.68861	0.81421
5284.75986	0.81427
5282.83112	0.81433
5280.90237	0.81473
5278.97363	0.81522
5277.04488	0.81539
5275.11614	0.81540
5273.18740	0.81563
5271.25865	0.81578
5269.32991	0.81543
5267.40116	0.81505
5265.47242	0.81504
5263.54367	0.81502
5261.61493	0.81496
5259.68618	0.81518
5257.75744	0.81525
5255.82869	0.81506
5253.89995	0.81523
5251.97121	0.81561
5250.04246	0.81576
5248.11372	0.81570
5246.18497	0.81555
5244.25623	0.81575
5242.32748	0.81620
5240.39874	0.81616
5238.46999	0.81577
5236.54125	0.81555
5234.61251	0.81564
5232.68376	0.81584
5230.75502	0.81556
5228.82627	0.81507
5226.89753	0.81521
5224.96878	0.81575
5223.04004	0.81630
5221.11129	0.81685
5219.18255	0.81688
5217.25381	0.81656
5215.32506	0.81665
5213.39632	0.81682
5211.46757	0.81634
5209.53883	0.81572
5207.61008	0.81609
5205.68134	0.81710
5203.75259	0.81797
5201.82385	0.81864
5199.89511	0.81888
5197.96636	0.81853
5196.03762	0.81810
5194.10887	0.81844
5192.18013	0.81917
5190.25138	0.81900
5188.32264	0.81835
5186.39389	0.81838
5184.46515	0.81864
5182.53640	0.81864
5180.60766	0.81890
5178.67892	0.81943
5176.75017	0.81972
5174.82143	0.81964
5172.89268	0.81908
5170.96394	0.81853
5169.03519	0.81847
5167.10645	0.81836
5165.17770	0.81846
5163.24896	0.81930
5161.32022	0.82027
5159.39147	0.82059
5157.46273	0.82031
5155.53398	0.82015
5153.60524	0.82033
5151.67649	0.82041
5149.74775	0.82014
5147.81900	0.81958
5145.89026	0.81931
5143.96152	0.81970
5142.03277	0.82005
5140.10403	0.82015
5138.17528	0.82039
5136.24654	0.82044
5134.31779	0.82031
5132.38905	0.82065
5130.46030	0.82112
5128.53156	0.82108
5126.60282	0.82082
5124.67407	0.82068
5122.74533	0.82116
5120.81658	0.82206
5118.88784	0.82231
5116.95909	0.82219
5115.03035	0.82265
5113.10160	0.82324
5111.17286	0.82320
5109.24411	0.82258
5107.31537	0.82196
5105.38663	0.82183
5103.45788	0.82200
5101.52914	0.82194
5099.60039	0.82151
5097.67165	0.82124
5095.74290	0.82147
5093.81416	0.82183
5091.88541	0.82201
5089.95667	0.82219
5088.02793	0.82245
5086.09918	0.82244
5084.17044	0.82230
5082.24169	0.82237
5080.31295	0.82246
5078.38420	0.82249
5076.45546	0.82271
5074.52671	0.82326
5072.59797	0.82392
5070.66923	0.82429
5068.74048	0.82416
5066.81174	0.82383
5064.88299	0.82374
5062.95425	0.82376
5061.02550	0.82377
5059.09676	0.82379
5057.16801	0.82376
5055.23927	0.82403
5053.31053	0.82442
5051.38178	0.82443
5049.45304	0.82435
5047.52429	0.82434
5045.59555	0.82408
5043.66680	0.82385
5041.73806	0.82411
5039.80931	0.82458
5037.88057	0.82495
5035.95182	0.82525
5034.02308	0.82545
5032.09434	0.82537
5030.16559	0.82497
5028.23685	0.82460
5026.30810	0.82470
5024.37936	0.82513
5022.45061	0.82544
5020.52187	0.82547
5018.59312	0.82538
5016.66438	0.82542
5014.73564	0.82561
5012.80689	0.82566
5010.87815	0.82552
5008.94940	0.82563
5007.02066	0.82599
5005.09191	0.82635
5003.16317	0.82684
5001.23442	0.82715
4999.30568	0.82692
4997.37694	0.82675
4995.44819	0.82693
4993.51945	0.82724
4991.59070	0.82752
4989.66196	0.82727
4987.73321	0.82657
4985.80447	0.82631
4983.87572	0.82636
4981.94698	0.82616
4980.01824	0.82617
4978.08949	0.82668
4976.16075	0.82718
4974.23200	0.82726
4972.30326	0.82689
4970.37451	0.82639
4968.44577	0.82625
4966.51702	0.82685
4964.58828	0.82799
4962.65953	0.82869
4960.73079	0.82845
4958.80205	0.82789
4956.87330	0.82790
4954.94456	0.82821
4953.01581	0.82807
4951.08707	0.82754
4949.15832	0.82708
4947.22958	0.82700
4945.30083	0.82751
4943.37209	0.82843
4941.44335	0.82908
4939.51460	0.82925
4937.58586	0.82934
4935.65711	0.82932
4933.72837	0.82897
4931.79962	0.82857
4929.87088	0.82821
4927.94213	0.82798
4926.01339	0.82814
4924.08465	0.82874
4922.15590	0.82927
4920.22716	0.82915
4918.29841	0.82875
4916.36967	0.82869
4914.44092	0.82902
4912.51218	0.82950
4910.58343	0.82936
4908.65469	0.82870
4906.72594	0.82886
4904.79720	0.82980
4902.86846	0.83034
4900.93971	0.83017
4899.01097	0.82972
4897.08222	0.82940
4895.15348	0.82926
4893.22473	0.82933
4891.29599	0.82950
4889.36724	0.82955
4887.43850	0.82956
4885.50976	0.82988
4883.58101	0.83081
4881.65227	0.83183
4879.72352	0.83189
4877.79478	0.83086
4875.86603	0.82972
4873.93729	0.82930
4872.00854	0.82960
4870.07980	0.83021
4868.15106	0.83091
4866.22231	0.83130
4864.29357	0.83143
4862.36482	0.83153
4860.43608	0.83136
4858.50733	0.83118
4856.57859	0.83127
4854.64984	0.83129
4852.72110	0.83113
4850.79236	0.83132
4848.86361	0.83186
4846.93487	0.83229
4845.00612	0.83247
4843.07738	0.83237
4841.14863	0.83198
4839.21989	0.83175
4837.29114	0.83173
4835.36240	0.83166
4833.43365	0.83183
4831.50491	0.83256
4829.57617	0.83331
4827.64742	0.83330
4825.71868	0.83268
4823.78993	0.83232
4821.86119	0.83242
4819.93244	0.83253
4818.00370	0.83267
4816.07495	0.83285
4814.14621	0.83289
4812.21747	0.83300
4810.28872	0.83330
4808.35998	0.83339
4806.43123	0.83304
4804.50249	0.83251
4802.57374	0.83222
4800.64500	0.83245
4798.71625	0.83301
4796.78751	0.83337
4794.85877	0.83343
4792.93002	0.83330
4791.00128	0.83317
4789.07253	0.83343
4787.14379	0.83392
4785.21504	0.83400
4783.28630	0.83377
4781.35755	0.83366
4779.42881	0.83369
4777.50007	0.83392
4775.57132	0.83420
4773.64258	0.83421
4771.71383	0.83415
4769.78509	0.83436
4767.85634	0.83473
4765.92760	0.83484
4763.99885	0.83475
4762.07011	0.83488
4760.14136	0.83497
4758.21262	0.83472
4756.28388	0.83458
4754.35513	0.83480
4752.42639	0.83500
4750.49764	0.83502
4748.56890	0.83511
4746.64015	0.83524
4744.71141	0.83529
4742.78266	0.83528
4740.85392	0.83509
4738.92518	0.83486
4736.99643	0.83485
4735.06769	0.83503
4733.13894	0.83534
4731.21020	0.83577
4729.28145	0.83606
4727.35271	0.83615
4725.42396	0.83622
4723.49522	0.83618
4721.56648	0.83581
4719.63773	0.83519
4717.70899	0.83488
4715.78024	0.83534
4713.85150	0.83603
4711.92275	0.83645
4709.99401	0.83666
4708.06526	0.83652
4706.13652	0.83624
4704.20778	0.83618
4702.27903	0.83639
4700.35029	0.83677
4698.42154	0.83699
4696.49280	0.83692
4694.56405	0.83705
4692.63531	0.83747
4690.70656	0.83775
4688.77782	0.83784
4686.84907	0.83790
4684.92033	0.83780
4682.99159	0.83773
4681.06284	0.83781
4679.13410	0.83784
4677.20535	0.83792
4675.27661	0.83811
4673.34786	0.83809
4671.41912	0.83782
4669.49037	0.83759
4667.56163	0.83762
4665.63289	0.83794
4663.70414	0.83836
4661.77540	0.83870
4659.84665	0.83896
4657.91791	0.83916
4655.98916	0.83916
4654.06042	0.83895
4652.13167	0.83892
4650.20293	0.83908
4648.27419	0.83899
4646.34544	0.83875
4644.41670	0.83878
4642.48795	0.83890
4640.55921	0.83884
4638.63046	0.83875
4636.70172	0.83864
4634.77297	0.83841
4632.84423	0.83838
4630.91549	0.83878
4628.98674	0.83927
4627.05800	0.83945
4625.12925	0.83939
4623.20051	0.83947
4621.27176	0.83967
4619.34302	0.83957
4617.41427	0.83926
4615.48553	0.83912
4613.55678	0.83919
4611.62804	0.83928
4609.69930	0.83936
4607.77055	0.83952
4605.84181	0.83983
4603.91306	0.84025
4601.98432	0.84042
4600.05557	0.84017
4598.12683	0.84002
4596.19808	0.84027
4594.26934	0.84053
4592.34060	0.84052
4590.41185	0.84050
4588.48311	0.84072
4586.55436	0.84085
4584.62562	0.84070
4582.69687	0.84082
4580.76813	0.84143
4578.83938	0.84193
4576.91064	0.84189
4574.98190	0.84160
4573.05315	0.84150
4571.12441	0.84134
4569.19566	0.84096
4567.26692	0.84084
4565.33817	0.84127
4563.40943	0.84185
4561.48068	0.84216
4559.55194	0.84214
4557.62319	0.84187
4555.69445	0.84169
4553.76571	0.84183
4551.83696	0.84208
4549.90822	0.84232
4547.97947	0.84267
4546.05073	0.84297
4544.12198	0.84282
4542.19324	0.84236
4540.26449	0.84200
4538.33575	0.84194
4536.40701	0.84204
4534.47826	0.84216
4532.54952	0.84245
4530.62077	0.84288
4528.69203	0.84317
4526.76328	0.84333
4524.83454	0.84346
4522.90579	0.84344
4520.97705	0.84342
4519.04831	0.84328
4517.11956	0.84301
4515.19082	0.84309
4513.26207	0.84359
4511.33333	0.84413
4509.40458	0.84440
4507.47584	0.84422
4505.54709	0.84377
4503.61835	0.84335
4501.68961	0.84320
4499.76086	0.84339
4497.83212	0.84359
4495.90337	0.84361
4493.97463	0.84366
4492.04588	0.84388
4490.11714	0.84419
4488.18839	0.84427
4486.25965	0.84419
4484.33090	0.84434
4482.40216	0.84461
4480.47342	0.84492
4478.54467	0.84518
4476.61593	0.84515
4474.68718	0.84489
4472.75844	0.84470
4470.82969	0.84494
4468.90095	0.84555
4466.97220	0.84573
4465.04346	0.84531
4463.11472	0.84491
4461.18597	0.84474
4459.25723	0.84484
4457.32848	0.84528
4455.39974	0.84561
4453.47099	0.84547
4451.54225	0.84521
4449.61350	0.84516
4447.68476	0.84518
4445.75602	0.84523
4443.82727	0.84539
4441.89853	0.84573
4439.96978	0.84611
4438.04104	0.84615
4436.11229	0.84601
4434.18355	0.84609
4432.25480	0.84622
4430.32606	0.84628
4428.39732	0.84621
4426.46857	0.84602
4424.53983	0.84598
4422.61108	0.84598
4420.68234	0.84591
4418.75359	0.84609
4416.82485	0.84640
4414.89610	0.84653
4412.96736	0.84654
4411.03861	0.84657
4409.10987	0.84677
4407.18113	0.84705
4405.25238	0.84716
4403.32364	0.84693
4401.39489	0.84663
4399.46615	0.84672
4397.53740	0.84701
4395.60866	0.84702
4393.67991	0.84683
4391.75117	0.84677
4389.82243	0.84678
4387.89368	0.84683
4385.96494	0.84709
4384.03619	0.84745
4382.10745	0.84761
4380.17870	0.84746
4378.24996	0.84726
4376.32121	0.84736
4374.39247	0.84768
4372.46373	0.84785
4370.53498	0.84799
4368.60624	0.84810
4366.67749	0.84806
4364.74875	0.84829
4362.82000	0.84889
4360.89126	0.84909
4358.96251	0.84881
4357.03377	0.84885
4355.10503	0.84911
4353.17628	0.84894
4351.24754	0.84836
4349.31879	0.84787
4347.39005	0.84785
4345.46130	0.84828
4343.53256	0.84881
4341.60381	0.84915
4339.67507	0.84914
4337.74632	0.84895
4335.81758	0.84896
4333.88884	0.84909
4331.96009	0.84907
4330.03135	0.84914
4328.10260	0.84945
4326.17386	0.84978
4324.24511	0.84987
4322.31637	0.84966
4320.38762	0.84944
4318.45888	0.84953
4316.53014	0.84987
4314.60139	0.85026
4312.67265	0.85050
4310.74390	0.85058
4308.81516	0.85069
4306.88641	0.85083
4304.95767	0.85087
4303.02892	0.85080
4301.10018	0.85060
4299.17144	0.85050
4297.24269	0.85079
4295.31395	0.85117
4293.38520	0.85119
4291.45646	0.85098
4289.52771	0.85099
4287.59897	0.85118
4285.67022	0.85125
4283.74148	0.85137
4281.81273	0.85145
4279.88399	0.85123
4277.95525	0.85101
4276.02650	0.85108
4274.09776	0.85106
4272.16901	0.85072
4270.24027	0.85074
4268.31152	0.85133
4266.38278	0.85167
4264.45403	0.85140
4262.52529	0.85108
4260.59655	0.85133
4258.66780	0.85195
4256.73906	0.85225
4254.81031	0.85193
4252.88157	0.85153
4250.95282	0.85156
4249.02408	0.85172
4247.09533	0.85178
4245.16659	0.85190
4243.23785	0.85200
4241.30910	0.85199
4239.38036	0.85200
4237.45161	0.85199
4235.52287	0.85186
4233.59412	0.85172
4231.66538	0.85182
4229.73663	0.85193
4227.80789	0.85172
4225.87915	0.85162
4223.95040	0.85187
4222.02166	0.85210
4220.09291	0.85223
4218.16417	0.85239
4216.23542	0.85260
4214.30668	0.85289
4212.37793	0.85306
4210.44919	0.85294
4208.52044	0.85284
4206.59170	0.85294
4204.66296	0.85301
4202.73421	0.85303
4200.80547	0.85302
4198.87672	0.85286
4196.94798	0.85272
4195.01923	0.85287
4193.09049	0.85314
4191.16174	0.85327
4189.23300	0.85342
4187.30426	0.85354
4185.37551	0.85334
4183.44677	0.85322
4181.51802	0.85363
4179.58928	0.85402
4177.66053	0.85394
4175.73179	0.85386
4173.80304	0.85414
4171.87430	0.85449
4169.94556	0.85448
4168.01681	0.85412
4166.08807	0.85387
4164.15932	0.85397
4162.23058	0.85421
4160.30183	0.85440
4158.37309	0.85461
4156.44434	0.85481
4154.51560	0.85475
4152.58686	0.85452
4150.65811	0.85433
4148.72937	0.85440
4146.80062	0.85487
4144.87188	0.85537
4142.94313	0.85553
4141.01439	0.85550
4139.08564	0.85553
4137.15690	0.85561
4135.22815	0.85566
4133.29941	0.85562
4131.37067	0.85559
4129.44192	0.85578
4127.51318	0.85602
4125.58443	0.85602
4123.65569	0.85597
4121.72694	0.85614
4119.79820	0.85645
4117.86945	0.85660
4115.94071	0.85647
4114.01197	0.85636
4112.08322	0.85656
4110.15448	0.85680
4108.22573	0.85689
4106.29699	0.85701
4104.36824	0.85716
4102.43950	0.85704
4100.51075	0.85670
4098.58201	0.85661
4096.65327	0.85678
4094.72452	0.85687
4092.79578	0.85692
4090.86703	0.85700
4088.93829	0.85701
4087.00954	0.85716
4085.08080	0.85749
4083.15205	0.85763
4081.22331	0.85769
4079.29457	0.85773
4077.36582	0.85755
4075.43708	0.85740
4073.50833	0.85741
4071.57959	0.85734
4069.65084	0.85725
4067.72210	0.85740
4065.79335	0.85765
4063.86461	0.85771
4061.93586	0.85767
4060.00712	0.85790
4058.07838	0.85823
4056.14963	0.85817
4054.22089	0.85776
4052.29214	0.85760
4050.36340	0.85779
4048.43465	0.85804
4046.50591	0.85817
4044.57716	0.85827
4042.64842	0.85840
4040.71968	0.85835
4038.79093	0.85820
4036.86219	0.85818
4034.93344	0.85822
4033.00470	0.85837
4031.07595	0.85855
4029.14721	0.85852
4027.21846	0.85833
4025.28972	0.85825
4023.36098	0.85837
4021.43223	0.85850
4019.50349	0.85853
4017.57474	0.85856
4015.64600	0.85856
4013.71725	0.85854
4011.78851	0.85875
4009.85976	0.85898
4007.93102	0.85884
4006.00228	0.85859
4004.07353	0.85877
4002.14479	0.85909
4000.21604	0.85909
3998.28730	0.85894
3996.35855	0.85893
3994.42981	0.85896
3992.50106	0.85885
3990.57232	0.85883
3988.64357	0.85904
3986.71483	0.85922
3984.78609	0.85923
3982.85734	0.85918
3980.92860	0.85911
3978.99985	0.85901
3977.07111	0.85904
3975.14236	0.85922
3973.21362	0.85929
3971.28487	0.85917
3969.35613	0.85917
3967.42739	0.85944
3965.49864	0.85973
3963.56990	0.85985
3961.64115	0.85996
3959.71241	0.86029
3957.78366	0.86073
3955.85492	0.86086
3953.92617	0.86066
3951.99743	0.86040
3950.06869	0.86022
3948.13994	0.86031
3946.21120	0.86062
3944.28245	0.86088
3942.35371	0.86125
3940.42496	0.86159
3938.49622	0.86152
3936.56747	0.86130
3934.63873	0.86128
3932.70998	0.86131
3930.78124	0.86139
3928.85250	0.86165
3926.92375	0.86169
3924.99501	0.86156
3923.06626	0.86187
3921.13752	0.86232
3919.20877	0.86225
3917.28003	0.86187
3915.35128	0.86172
3913.42254	0.86180
3911.49380	0.86200
3909.56505	0.86234
3907.63631	0.86252
3905.70756	0.86228
3903.77882	0.86207
3901.85007	0.86215
3899.92133	0.86221
3897.99258	0.86242
3896.06384	0.86273
3894.13510	0.86286
3892.20635	0.86284
3890.27761	0.86296
3888.34886	0.86297
3886.42012	0.86275
3884.49137	0.86263
3882.56263	0.86258
3880.63388	0.86262
3878.70514	0.86293
3876.77640	0.86305
3874.84765	0.86284
3872.91891	0.86268
3870.99016	0.86273
3869.06142	0.86282
3867.13267	0.86266
3865.20393	0.86248
3863.27518	0.86274
3861.34644	0.86317
3859.41769	0.86327
3857.48895	0.86286
3855.56021	0.86198
3853.63146	0.86142
3851.70272	0.86213
3849.77397	0.86286
3847.84523	0.86309
3845.91648	0.86305
3843.98774	0.86293
3842.05899	0.86266
3840.13025	0.86225
3838.20151	0.86208
3836.27276	0.86239
3834.34402	0.86283
3832.41527	0.86301
3830.48653	0.86302
3828.55778	0.86318
3826.62904	0.86355
3824.70029	0.86366
3822.77155	0.86336
3820.84281	0.86325
3818.91406	0.86337
3816.98532	0.86328
3815.05657	0.86337
3813.12783	0.86375
3811.19908	0.86392
3809.27034	0.86373
3807.34159	0.86368
3805.41285	0.86384
3803.48411	0.86359
3801.55536	0.86322
3799.62662	0.86334
3797.69787	0.86361
3795.76913	0.86397
3793.84038	0.86440
3791.91164	0.86467
3789.98289	0.86483
3788.05415	0.86487
3786.12540	0.86479
3784.19666	0.86476
3782.26792	0.86464
3780.33917	0.86436
3778.41043	0.86430
3776.48168	0.86448
3774.55294	0.86459
3772.62419	0.86462
3770.69545	0.86480
3768.76670	0.86508
3766.83796	0.86508
3764.90922	0.86503
3762.98047	0.86517
3761.05173	0.86526
3759.12298	0.86529
3757.19424	0.86530
3755.26549	0.86511
3753.33675	0.86474
3751.40800	0.86459
3749.47926	0.86500
3747.55052	0.86543
3745.62177	0.86580
3743.69303	0.86619
3741.76428	0.86637
3739.83554	0.86648
3737.90679	0.86675
3735.97805	0.86719
3734.04930	0.86778
3732.12056	0.86857
3730.19182	0.86912
3728.26307	0.86921
3726.33433	0.86925
3724.40558	0.86956
3722.47684	0.86974
3720.54809	0.86946
3718.61935	0.86897
3716.69060	0.86870
3714.76186	0.86847
3712.83311	0.86805
3710.90437	0.86822
3708.97563	0.86925
3707.04688	0.86999
3705.11814	0.86999
3703.18939	0.86954
3701.26065	0.86931
3699.33190	0.86943
3697.40316	0.86946
3695.47441	0.86923
3693.54567	0.86862
3691.61693	0.86770
3689.68818	0.86746
3687.75944	0.86835
3685.83069	0.86919
3683.90195	0.86964
3681.97320	0.86973
3680.04446	0.86920
3678.11571	0.86821
3676.18697	0.86762
3674.25823	0.86792
3672.32948	0.86808
3670.40074	0.86803
3668.47199	0.86832
3666.54325	0.86866
3664.61450	0.86886
3662.68576	0.86902
3660.75701	0.86910
3658.82827	0.86894
3656.89953	0.86854
3654.97078	0.86812
3653.04204	0.86771
3651.11329	0.86716
3649.18455	0.86694
3647.25580	0.86766
3645.32706	0.86855
3643.39831	0.86927
3641.46957	0.86981
3639.54082	0.87001
3637.61208	0.87002
3635.68334	0.87017
3633.75459	0.87032
3631.82585	0.87033
3629.89710	0.87038
3627.96836	0.87075
3626.03961	0.87109
3624.11087	0.87107
3622.18212	0.87060
3620.25338	0.86971
3618.32464	0.86908
3616.39589	0.86903
3614.46715	0.86911
3612.53840	0.86941
3610.60966	0.86993
3608.68091	0.87024
3606.75217	0.87050
3604.82342	0.87094
3602.89468	0.87131
3600.96594	0.87145
3599.03719	0.87128
3597.10845	0.87088
3595.17970	0.87068
3593.25096	0.87079
3591.32221	0.87082
3589.39347	0.87061
3587.46472	0.87035
3585.53598	0.87033
3583.60723	0.87046
3581.67849	0.87047
3579.74975	0.87039
3577.82100	0.87052
3575.89226	0.87086
3573.96351	0.87083
3572.03477	0.87027
3570.10602	0.86982
3568.17728	0.87000
3566.24853	0.87058
3564.31979	0.87078
3562.39105	0.87061
3560.46230	0.87057
3558.53356	0.87078
3556.60481	0.87096
3554.67607	0.87094
3552.74732	0.87089
3550.81858	0.87108
3548.88983	0.87131
3546.96109	0.87132
3545.03235	0.87142
3543.10360	0.87176
3541.17486	0.87199
3539.24611	0.87200
3537.31737	0.87198
3535.38862	0.87206
3533.45988	0.87199
3531.53113	0.87174
3529.60239	0.87174
3527.67365	0.87205
3525.74490	0.87225
3523.81616	0.87225
3521.88741	0.87238
3519.95867	0.87266
3518.02992	0.87279
3516.10118	0.87265
3514.17243	0.87239
3512.24369	0.87225
3510.31494	0.87237
3508.38620	0.87256
3506.45746	0.87265
3504.52871	0.87274
3502.59997	0.87301
3500.67122	0.87328
3498.74248	0.87329
3496.81373	0.87324
3494.88499	0.87341
3492.95624	0.87372
3491.02750	0.87384
3489.09876	0.87373
3487.17001	0.87372
3485.24127	0.87396
3483.31252	0.87420
3481.38378	0.87428
3479.45503	0.87430
3477.52629	0.87427
3475.59754	0.87410
3473.66880	0.87393
3471.74006	0.87388
3469.81131	0.87393
3467.88257	0.87414
3465.95382	0.87438
3464.02508	0.87442
3462.09633	0.87444
3460.16759	0.87456
3458.23884	0.87449
3456.31010	0.87422
3454.38136	0.87413
3452.45261	0.87427
3450.52387	0.87448
3448.59512	0.87471
3446.66638	0.87480
3444.73763	0.87463
3442.80889	0.87443
3440.88014	0.87441
3438.95140	0.87462
3437.02265	0.87492
3435.09391	0.87498
3433.16517	0.87475
3431.23642	0.87460
3429.30768	0.87456
3427.37893	0.87446
3425.45019	0.87437
3423.52144	0.87446
3421.59270	0.87463
3419.66395	0.87462
3417.73521	0.87446
3415.80647	0.87454
3413.87772	0.87488
3411.94898	0.87509
3410.02023	0.87512
3408.09149	0.87519
3406.16274	0.87519
3404.23400	0.87505
3402.30525	0.87500
3400.37651	0.87510
3398.44777	0.87513
3396.51902	0.87513
3394.59028	0.87528
3392.66153	0.87540
3390.73279	0.87530
3388.80404	0.87517
3386.87530	0.87504
3384.94655	0.87492
3383.01781	0.87507
3381.08907	0.87548
3379.16032	0.87568
3377.23158	0.87550
3375.30283	0.87540
3373.37409	0.87565
3371.44534	0.87591
3369.51660	0.87599
3367.58785	0.87605
3365.65911	0.87616
3363.73036	0.87634
3361.80162	0.87647
3359.87288	0.87657
3357.94413	0.87695
3356.01539	0.87743
3354.08664	0.87740
3352.15790	0.87700
3350.22915	0.87678
3348.30041	0.87678
3346.37166	0.87690
3344.44292	0.87720
3342.51418	0.87744
3340.58543	0.87740
3338.65669	0.87727
3336.72794	0.87722
3334.79920	0.87719
3332.87045	0.87721
3330.94171	0.87728
3329.01296	0.87742
3327.08422	0.87763
3325.15548	0.87775
3323.22673	0.87781
3321.29799	0.87788
3319.36924	0.87791
3317.44050	0.87785
3315.51175	0.87784
3313.58301	0.87809
3311.65426	0.87845
3309.72552	0.87843
3307.79678	0.87818
3305.86803	0.87820
3303.93929	0.87833
3302.01054	0.87839
3300.08180	0.87846
3298.15305	0.87845
3296.22431	0.87842
3294.29556	0.87853
3292.36682	0.87865
3290.43807	0.87857
3288.50933	0.87841
3286.58059	0.87836
3284.65184	0.87836
3282.72310	0.87840
3280.79435	0.87857
3278.86561	0.87882
3276.93686	0.87887
3275.00812	0.87882
3273.07937	0.87886
3271.15063	0.87889
3269.22189	0.87885
3267.29314	0.87881
3265.36440	0.87880
3263.43565	0.87879
3261.50691	0.87874
3259.57816	0.87873
3257.64942	0.87875
3255.72067	0.87884
3253.79193	0.87914
3251.86319	0.87954
3249.93444	0.87979
3248.00570	0.87981
3246.07695	0.87977
3244.14821	0.87981
3242.21946	0.87963
3240.29072	0.87916
3238.36197	0.87890
3236.43323	0.87917
3234.50448	0.87954
3232.57574	0.87960
3230.64700	0.87956
3228.71825	0.87967
3226.78951	0.87978
3224.86076	0.87979
3222.93202	0.87982
3221.00327	0.88004
3219.07453	0.88041
3217.14578	0.88048
3215.21704	0.88008
3213.28830	0.87969
3211.35955	0.87965
3209.43081	0.87986
3207.50206	0.88018
3205.57332	0.88044
3203.64457	0.88048
3201.71583	0.88040
3199.78708	0.88042
3197.85834	0.88056
3195.92960	0.88077
3194.00085	0.88095
3192.07211	0.88100
3190.14336	0.88102
3188.21462	0.88100
3186.28587	0.88088
3184.35713	0.88094
3182.42838	0.88125
3180.49964	0.88144
3178.57090	0.88138
3176.64215	0.88136
3174.71341	0.88141
3172.78466	0.88144
3170.85592	0.88146
3168.92717	0.88150
3166.99843	0.88157
3165.06968	0.88177
3163.14094	0.88195
3161.21219	0.88184
3159.28345	0.88160
3157.35471	0.88152
3155.42596	0.88159
3153.49722	0.88178
3151.56847	0.88193
3149.63973	0.88189
3147.71098	0.88180
3145.78224	0.88176
3143.85349	0.88177
3141.92475	0.88195
[truncated: 1,370 more rows]
