# Supplementary material for: Ultrathin 2 nm gold as impedance-matched absorber for infrared light
Source: Nat Commun. 2020 May 1;11:2161. doi: 10.1038/s41467-020-15762-3 (PMC7195431; doi:10.1038/s41467-020-15762-3)
Supplement: Supplementary file 3 — Source Data [file 41467_2020_15762_MOESM3_ESM.zip › SOURCE DATA/Fig.4 -Thinfilm optical measurements and dataprocessing/13-Au-Cu-#1-TRA.dpt]

6997.48496	0.13247
6995.55621	0.13341
6993.62747	0.13274
6991.69872	0.13169
6989.76998	0.13165
6987.84123	0.13210
6985.91249	0.13213
6983.98374	0.13110
6982.05500	0.13030
6980.12626	0.13070
6978.19751	0.13073
6976.26877	0.13021
6974.34002	0.12964
6972.41128	0.12848
6970.48253	0.12702
6968.55379	0.12631
6966.62504	0.12654
6964.69630	0.12708
6962.76756	0.12822
6960.83881	0.13019
6958.91007	0.13161
6956.98132	0.13176
6955.05258	0.13068
6953.12383	0.12878
6951.19509	0.12843
6949.26634	0.13003
6947.33760	0.13032
6945.40886	0.12839
6943.48011	0.12621
6941.55137	0.12579
6939.62262	0.12823
6937.69388	0.13118
6935.76513	0.13203
6933.83639	0.13205
6931.90764	0.13127
6929.97890	0.12808
6928.05015	0.12510
6926.12141	0.12520
6924.19267	0.12742
6922.26392	0.13020
6920.33518	0.13160
6918.40643	0.13026
6916.47769	0.12830
6914.54894	0.12796
6912.62020	0.12756
6910.69145	0.12636
6908.76271	0.12635
6906.83397	0.12724
6904.90522	0.12737
6902.97648	0.12748
6901.04773	0.12847
6899.11899	0.12956
6897.19024	0.13000
6895.26150	0.12946
6893.33275	0.12874
6891.40401	0.12932
6889.47527	0.13006
6887.54652	0.12877
6885.61778	0.12754
6883.68903	0.12835
6881.76029	0.12874
6879.83154	0.12763
6877.90280	0.12738
6875.97405	0.12934
6874.04531	0.13212
6872.11657	0.13223
6870.18782	0.12787
6868.25908	0.12310
6866.33033	0.12199
6864.40159	0.12239
6862.47284	0.12129
6860.54410	0.12039
6858.61535	0.12213
6856.68661	0.12471
6854.75786	0.12620
6852.82912	0.12666
6850.90038	0.12558
6848.97163	0.12420
6847.04289	0.12395
6845.11414	0.12420
6843.18540	0.12561
6841.25665	0.12755
6839.32791	0.12725
6837.39916	0.12499
6835.47042	0.12301
6833.54168	0.12228
6831.61293	0.12340
6829.68419	0.12610
6827.75544	0.12762
6825.82670	0.12582
6823.89795	0.12309
6821.96921	0.12237
6820.04046	0.12302
6818.11172	0.12354
6816.18298	0.12414
6814.25423	0.12514
6812.32549	0.12512
6810.39674	0.12364
6808.46800	0.12296
6806.53925	0.12296
6804.61051	0.12215
6802.68176	0.12300
6800.75302	0.12568
6798.82428	0.12575
6796.89553	0.12296
6794.96679	0.12113
6793.03804	0.12207
6791.10930	0.12406
6789.18055	0.12454
6787.25181	0.12375
6785.32306	0.12314
6783.39432	0.12310
6781.46557	0.12323
6779.53683	0.12277
6777.60809	0.12247
6775.67934	0.12317
6773.75060	0.12397
6771.82185	0.12446
6769.89311	0.12425
6767.96436	0.12336
6766.03562	0.12274
6764.10687	0.12209
6762.17813	0.12067
6760.24939	0.11925
6758.32064	0.11896
6756.39190	0.11898
6754.46315	0.11774
6752.53441	0.11652
6750.60566	0.11769
6748.67692	0.12052
6746.74817	0.12200
6744.81943	0.12116
6742.89069	0.12004
6740.96194	0.12031
6739.03320	0.12074
6737.10445	0.11960
6735.17571	0.11827
6733.24696	0.11815
6731.31822	0.11845
6729.38947	0.11869
6727.46073	0.11880
6725.53199	0.11847
6723.60324	0.11764
6721.67450	0.11781
6719.74575	0.12008
6717.81701	0.12264
6715.88826	0.12341
6713.95952	0.12125
6712.03077	0.11750
6710.10203	0.11576
6708.17328	0.11630
6706.24454	0.11787
6704.31580	0.12025
6702.38705	0.12158
6700.45831	0.12051
6698.52956	0.11878
6696.60082	0.11788
6694.67207	0.11774
6692.74333	0.11839
6690.81458	0.11953
6688.88584	0.11993
6686.95710	0.11868
6685.02835	0.11704
6683.09961	0.11756
6681.17086	0.11987
6679.24212	0.12070
6677.31337	0.11928
6675.38463	0.11816
6673.45588	0.11898
6671.52714	0.11993
6669.59840	0.11898
6667.66965	0.11741
6665.74091	0.11609
6663.81216	0.11465
6661.88342	0.11408
6659.95467	0.11454
6658.02593	0.11487
6656.09718	0.11508
6654.16844	0.11556
6652.23970	0.11645
6650.31095	0.11775
6648.38221	0.11838
6646.45346	0.11745
6644.52472	0.11579
6642.59597	0.11479
6640.66723	0.11533
6638.73848	0.11685
6636.80974	0.11745
6634.88099	0.11656
6632.95225	0.11568
6631.02351	0.11581
6629.09476	0.11656
6627.16602	0.11728
6625.23727	0.11759
6623.30853	0.11715
6621.37978	0.11612
6619.45104	0.11516
6617.52229	0.11503
6615.59355	0.11463
6613.66481	0.11244
6611.73606	0.11052
6609.80732	0.11078
6607.87857	0.11217
6605.94983	0.11407
6604.02108	0.11526
6602.09234	0.11433
6600.16359	0.11308
6598.23485	0.11328
6596.30611	0.11354
6594.37736	0.11316
6592.44862	0.11332
6590.51987	0.11387
6588.59113	0.11375
6586.66238	0.11345
6584.73364	0.11382
6582.80489	0.11413
6580.87615	0.11371
6578.94740	0.11351
6577.01866	0.11398
6575.08992	0.11439
6573.16117	0.11472
6571.23243	0.11547
6569.30368	0.11644
6567.37494	0.11692
6565.44619	0.11637
6563.51745	0.11494
6561.58870	0.11279
6559.65996	0.11044
6557.73122	0.10925
6555.80247	0.10940
6553.87373	0.11022
6551.94498	0.11095
6550.01624	0.11047
6548.08749	0.10956
6546.15875	0.11032
6544.23000	0.11215
6542.30126	0.11288
6540.37252	0.11222
6538.44377	0.11170
6536.51503	0.11179
6534.58628	0.11162
6532.65754	0.11141
6530.72879	0.11186
6528.80005	0.11299
6526.87130	0.11485
6524.94256	0.11601
6523.01382	0.11431
6521.08507	0.11112
6519.15633	0.10933
6517.22758	0.10921
6515.29884	0.10913
6513.37009	0.10847
6511.44135	0.10854
6509.51260	0.10949
6507.58386	0.10970
6505.65511	0.10892
6503.72637	0.10857
6501.79763	0.10937
6499.86888	0.11022
6497.94014	0.11034
6496.01139	0.11045
6494.08265	0.11051
6492.15390	0.10916
6490.22516	0.10641
6488.29641	0.10551
6486.36767	0.10814
6484.43893	0.11072
6482.51018	0.11107
6480.58144	0.11061
6478.65269	0.10995
6476.72395	0.10954
6474.79520	0.11019
6472.86646	0.11141
6470.93771	0.11208
6469.00897	0.11151
6467.08023	0.11033
6465.15148	0.10913
6463.22274	0.10769
6461.29399	0.10672
6459.36525	0.10719
6457.43650	0.10853
6455.50776	0.10971
6453.57901	0.11009
6451.65027	0.10951
6449.72153	0.10849
6447.79278	0.10791
6445.86404	0.10789
6443.93529	0.10814
6442.00655	0.10882
6440.07780	0.10949
6438.14906	0.10907
6436.22031	0.10795
6434.29157	0.10732
6432.36282	0.10737
6430.43408	0.10825
6428.50534	0.10962
6426.57659	0.10980
6424.64785	0.10873
6422.71910	0.10806
6420.79036	0.10761
6418.86161	0.10657
6416.93287	0.10567
6415.00412	0.10588
6413.07538	0.10736
6411.14664	0.10844
6409.21789	0.10759
6407.28915	0.10590
6405.36040	0.10446
6403.43166	0.10360
6401.50291	0.10454
6399.57417	0.10732
6397.64542	0.10941
6395.71668	0.10881
6393.78794	0.10669
6391.85919	0.10512
6389.93045	0.10468
6388.00170	0.10488
6386.07296	0.10478
6384.14421	0.10433
6382.21547	0.10470
6380.28672	0.10592
6378.35798	0.10668
6376.42924	0.10646
6374.50049	0.10576
6372.57175	0.10561
6370.64300	0.10618
6368.71426	0.10611
6366.78551	0.10516
6364.85677	0.10434
6362.92802	0.10383
6360.99928	0.10363
6359.07053	0.10408
6357.14179	0.10466
6355.21305	0.10436
6353.28430	0.10354
6351.35556	0.10341
6349.42681	0.10426
6347.49807	0.10494
6345.56932	0.10447
6343.64058	0.10399
6341.71183	0.10458
6339.78309	0.10565
6337.85435	0.10616
6335.92560	0.10514
6333.99686	0.10353
6332.06811	0.10340
6330.13937	0.10398
6328.21062	0.10380
6326.28188	0.10384
6324.35313	0.10449
6322.42439	0.10466
6320.49565	0.10416
6318.56690	0.10350
6316.63816	0.10298
6314.70941	0.10267
6312.78067	0.10292
6310.85192	0.10379
6308.92318	0.10428
6306.99443	0.10378
6305.06569	0.10291
6303.13695	0.10279
6301.20820	0.10369
6299.27946	0.10385
6297.35071	0.10251
6295.42197	0.10142
6293.49322	0.10136
6291.56448	0.10205
6289.63573	0.10350
6287.70699	0.10467
6285.77824	0.10477
6283.84950	0.10419
6281.92076	0.10344
6279.99201	0.10274
6278.06327	0.10165
6276.13452	0.10056
6274.20578	0.10046
6272.27703	0.10092
6270.34829	0.10142
6268.41954	0.10170
6266.49080	0.10155
6264.56206	0.10178
6262.63331	0.10255
6260.70457	0.10281
6258.77582	0.10239
6256.84708	0.10207
6254.91833	0.10190
6252.98959	0.10125
6251.06084	0.10015
6249.13210	0.09929
6247.20336	0.09952
6245.27461	0.10092
6243.34587	0.10210
6241.41712	0.10236
6239.48838	0.10221
6237.55963	0.10179
6235.63089	0.10109
6233.70214	0.10069
6231.77340	0.10091
6229.84465	0.10107
6227.91591	0.10092
6225.98717	0.10099
6224.05842	0.10099
6222.12968	0.10042
6220.20093	0.09964
6218.27219	0.09920
6216.34344	0.09942
6214.41470	0.10012
6212.48595	0.10077
6210.55721	0.10105
6208.62847	0.10117
6206.69972	0.10109
6204.77098	0.10070
6202.84223	0.10021
6200.91349	0.09956
6198.98474	0.09905
6197.05600	0.09908
6195.12725	0.09947
6193.19851	0.09985
6191.26977	0.10014
6189.34102	0.10017
6187.41228	0.09917
6185.48353	0.09758
6183.55479	0.09698
6181.62604	0.09765
6179.69730	0.09844
6177.76855	0.09836
6175.83981	0.09799
6173.91107	0.09821
6171.98232	0.09886
6170.05358	0.09939
6168.12483	0.09923
6166.19609	0.09866
6164.26734	0.09819
6162.33860	0.09739
6160.40985	0.09644
6158.48111	0.09650
6156.55236	0.09727
6154.62362	0.09780
6152.69488	0.09803
6150.76613	0.09790
6148.83739	0.09768
6146.90864	0.09752
6144.97990	0.09686
6143.05115	0.09606
6141.12241	0.09596
6139.19366	0.09664
6137.26492	0.09743
6135.33618	0.09720
6133.40743	0.09597
6131.47869	0.09525
6129.54994	0.09543
6127.62120	0.09571
6125.69245	0.09576
6123.76371	0.09544
6121.83496	0.09491
6119.90622	0.09470
6117.97748	0.09487
6116.04873	0.09462
6114.11999	0.09375
6112.19124	0.09360
6110.26250	0.09456
6108.33375	0.09550
6106.40501	0.09572
6104.47626	0.09533
6102.54752	0.09542
6100.61878	0.09621
6098.69003	0.09638
6096.76129	0.09561
6094.83254	0.09445
6092.90380	0.09358
6090.97505	0.09337
6089.04631	0.09303
6087.11756	0.09260
6085.18882	0.09312
6083.26007	0.09428
6081.33133	0.09490
6079.40259	0.09459
6077.47384	0.09433
6075.54510	0.09512
6073.61635	0.09605
6071.68761	0.09560
6069.75886	0.09384
6067.83012	0.09228
6065.90137	0.09235
6063.97263	0.09319
6062.04389	0.09317
6060.11514	0.09307
6058.18640	0.09405
6056.25765	0.09518
6054.32891	0.09545
6052.40016	0.09500
6050.47142	0.09433
6048.54267	0.09405
6046.61393	0.09439
6044.68519	0.09440
6042.75644	0.09384
6040.82770	0.09409
6038.89895	0.09506
6036.97021	0.09523
6035.04146	0.09477
6033.11272	0.09454
6031.18397	0.09426
6029.25523	0.09352
6027.32649	0.09268
6025.39774	0.09203
6023.46900	0.09137
6021.54025	0.09099
6019.61151	0.09108
6017.68276	0.09126
6015.75402	0.09167
6013.82527	0.09260
6011.89653	0.09318
6009.96778	0.09257
6008.03904	0.09177
6006.11030	0.09193
6004.18155	0.09242
6002.25281	0.09232
6000.32406	0.09174
5998.39532	0.09151
5996.46657	0.09203
5994.53783	0.09255
5992.60908	0.09221
5990.68034	0.09126
5988.75160	0.09059
5986.82285	0.09058
5984.89411	0.09062
5982.96536	0.09009
5981.03662	0.09006
5979.10787	0.09136
5977.17913	0.09206
5975.25038	0.09142
5973.32164	0.09111
5971.39290	0.09109
5969.46415	0.09084
5967.53541	0.09079
5965.60666	0.09081
5963.67792	0.09079
5961.74917	0.09046
5959.82043	0.08977
5957.89168	0.08932
5955.96294	0.08900
5954.03420	0.08879
5952.10545	0.08933
5950.17671	0.09044
5948.24796	0.09098
5946.31922	0.09048
5944.39047	0.08956
5942.46173	0.08895
5940.53298	0.08916
5938.60424	0.09007
5936.67549	0.09055
5934.74675	0.08999
5932.81801	0.08993
5930.88926	0.09132
5928.96052	0.09232
5927.03177	0.09184
5925.10303	0.09081
5923.17428	0.08999
5921.24554	0.08985
5919.31679	0.09026
5917.38805	0.09072
5915.45931	0.09077
5913.53056	0.09006
5911.60182	0.08935
5909.67307	0.08964
5907.74433	0.09062
5905.81558	0.09093
5903.88684	0.08966
5901.95809	0.08800
5900.02935	0.08762
5898.10061	0.08814
5896.17186	0.08848
5894.24312	0.08875
5892.31437	0.08879
5890.38563	0.08793
5888.45688	0.08700
5886.52814	0.08690
5884.59939	0.08728
5882.67065	0.08778
5880.74190	0.08823
5878.81316	0.08848
5876.88442	0.08810
5874.95567	0.08727
5873.02693	0.08735
5871.09818	0.08791
5869.16944	0.08759
5867.24069	0.08688
5865.31195	0.08662
5863.38320	0.08689
5861.45446	0.08702
5859.52572	0.08640
5857.59697	0.08570
5855.66823	0.08597
5853.73948	0.08699
5851.81074	0.08730
5849.88199	0.08680
5847.95325	0.08669
5846.02450	0.08666
5844.09576	0.08630
5842.16702	0.08672
5840.23827	0.08772
5838.30953	0.08794
5836.38078	0.08765
5834.45204	0.08767
5832.52329	0.08748
5830.59455	0.08638
5828.66580	0.08539
5826.73706	0.08569
5824.80832	0.08626
5822.87957	0.08613
5820.95083	0.08575
5819.02208	0.08566
5817.09334	0.08580
5815.16459	0.08579
5813.23585	0.08545
5811.30710	0.08499
5809.37836	0.08488
5807.44961	0.08503
5805.52087	0.08513
5803.59213	0.08562
5801.66338	0.08629
5799.73464	0.08650
5797.80589	0.08634
5795.87715	0.08577
5793.94840	0.08504
5792.01966	0.08486
5790.09091	0.08505
5788.16217	0.08504
5786.23343	0.08483
5784.30468	0.08444
5782.37594	0.08425
5780.44719	0.08467
5778.51845	0.08470
5776.58970	0.08393
5774.66096	0.08374
5772.73221	0.08428
5770.80347	0.08456
5768.87473	0.08465
5766.94598	0.08462
5765.01724	0.08446
5763.08849	0.08430
5761.15975	0.08363
5759.23100	0.08272
5757.30226	0.08288
5755.37351	0.08412
5753.44477	0.08492
5751.51603	0.08465
5749.58728	0.08409
5747.65854	0.08357
5745.72979	0.08310
5743.80105	0.08319
5741.87230	0.08366
5739.94356	0.08367
5738.01481	0.08327
5736.08607	0.08306
5734.15732	0.08308
5732.22858	0.08319
5730.29984	0.08340
5728.37109	0.08338
5726.44235	0.08270
5724.51360	0.08198
5722.58486	0.08202
5720.65611	0.08264
5718.72737	0.08306
5716.79862	0.08277
5714.86988	0.08221
5712.94114	0.08194
5711.01239	0.08195
5709.08365	0.08232
5707.15490	0.08257
5705.22616	0.08196
5703.29741	0.08128
5701.36867	0.08148
5699.43992	0.08188
5697.51118	0.08150
5695.58244	0.08050
5693.65369	0.07998
5691.72495	0.08071
5689.79620	0.08175
5687.86746	0.08175
5685.93871	0.08135
5684.00997	0.08164
5682.08122	0.08211
5680.15248	0.08205
5678.22374	0.08142
5676.29499	0.08058
5674.36625	0.08033
5672.43750	0.08063
5670.50876	0.08091
5668.58001	0.08128
5666.65127	0.08176
5664.72252	0.08177
5662.79378	0.08102
5660.86503	0.08006
5658.93629	0.07969
5657.00755	0.07999
5655.07880	0.08010
5653.15006	0.07955
5651.22131	0.07893
5649.29257	0.07903
5647.36382	0.07979
5645.43508	0.08053
5643.50633	0.08066
5641.57759	0.08028
5639.64885	0.08035
5637.72010	0.08145
5635.79136	0.08249
5633.86261	0.08212
5631.93387	0.08084
5630.00512	0.07988
5628.07638	0.07951
5626.14763	0.07933
5624.21889	0.07920
5622.29015	0.07951
5620.36140	0.08033
5618.43266	0.08094
5616.50391	0.08095
5614.57517	0.08047
5612.64642	0.07984
5610.71768	0.07965
5608.78893	0.07989
5606.86019	0.08007
5604.93144	0.08017
5603.00270	0.07991
5601.07396	0.07921
5599.14521	0.07907
5597.21647	0.07946
5595.28772	0.07912
5593.35898	0.07808
5591.43023	0.07743
5589.50149	0.07762
5587.57274	0.07802
5585.64400	0.07794
5583.71526	0.07784
5581.78651	0.07833
5579.85777	0.07887
5577.92902	0.07892
5576.00028	0.07890
5574.07153	0.07866
5572.14279	0.07782
5570.21404	0.07712
5568.28530	0.07748
5566.35656	0.07834
5564.42781	0.07861
5562.49907	0.07863
5560.57032	0.07852
5558.64158	0.07791
5556.71283	0.07795
5554.78409	0.07883
5552.85534	0.07902
5550.92660	0.07868
5548.99786	0.07893
5547.06911	0.07916
5545.14037	0.07852
5543.21162	0.07760
5541.28288	0.07690
5539.35413	0.07641
5537.42539	0.07630
5535.49664	0.07667
5533.56790	0.07722
5531.63915	0.07745
5529.71041	0.07731
5527.78167	0.07686
5525.85292	0.07631
5523.92418	0.07627
5521.99543	0.07667
5520.06669	0.07694
5518.13794	0.07685
5516.20920	0.07659
5514.28045	0.07641
5512.35171	0.07615
5510.42297	0.07565
5508.49422	0.07556
5506.56548	0.07608
5504.63673	0.07645
5502.70799	0.07661
5500.77924	0.07688
5498.85050	0.07686
5496.92175	0.07619
5494.99301	0.07540
5493.06427	0.07526
5491.13552	0.07545
5489.20678	0.07571
5487.27803	0.07618
5485.34929	0.07598
5483.42054	0.07473
5481.49180	0.07374
5479.56305	0.07378
5477.63431	0.07441
5475.70557	0.07504
5473.77682	0.07529
5471.84808	0.07541
5469.91933	0.07570
5467.99059	0.07563
5466.06184	0.07486
5464.13310	0.07430
5462.20435	0.07450
5460.27561	0.07476
5458.34686	0.07451
5456.41812	0.07404
5454.48938	0.07393
5452.56063	0.07420
5450.63189	0.07433
5448.70314	0.07442
5446.77440	0.07465
5444.84565	0.07467
5442.91691	0.07452
5440.98816	0.07472
5439.05942	0.07510
5437.13068	0.07516
5435.20193	0.07497
5433.27319	0.07464
5431.34444	0.07423
5429.41570	0.07411
5427.48695	0.07428
5425.55821	0.07401
5423.62946	0.07333
5421.70072	0.07326
5419.77198	0.07399
5417.84323	0.07462
5415.91449	0.07462
5413.98574	0.07425
5412.05700	0.07383
5410.12825	0.07340
5408.19951	0.07306
5406.27076	0.07273
5404.34202	0.07243
5402.41328	0.07242
5400.48453	0.07271
5398.55579	0.07314
5396.62704	0.07344
5394.69830	0.07332
5392.76955	0.07305
5390.84081	0.07303
5388.91206	0.07308
5386.98332	0.07303
5385.05457	0.07302
5383.12583	0.07298
5381.19709	0.07267
5379.26834	0.07216
5377.33960	0.07181
5375.41085	0.07194
5373.48211	0.07231
5371.55336	0.07238
5369.62462	0.07208
5367.69587	0.07197
5365.76713	0.07210
5363.83839	0.07201
5361.90964	0.07179
5359.98090	0.07152
5358.05215	0.07132
5356.12341	0.07153
5354.19466	0.07170
5352.26592	0.07145
5350.33717	0.07134
5348.40843	0.07145
5346.47969	0.07122
5344.55094	0.07066
5342.62220	0.07055
5340.69345	0.07090
5338.76471	0.07107
5336.83596	0.07101
5334.90722	0.07085
5332.97847	0.07052
5331.04973	0.07013
5329.12099	0.07007
5327.19224	0.07024
5325.26350	0.06998
5323.33475	0.06950
5321.40601	0.06929
5319.47726	0.06928
5317.54852	0.06933
5315.61977	0.06955
5313.69103	0.07002
5311.76228	0.07014
5309.83354	0.06980
5307.90480	0.06977
5305.97605	0.07007
5304.04731	0.07000
5302.11856	0.06970
5300.18982	0.06992
5298.26107	0.07040
5296.33233	0.07027
5294.40358	0.06991
5292.47484	0.07001
5290.54610	0.07054
5288.61735	0.07090
5286.68861	0.07082
5284.75986	0.07061
5282.83112	0.07050
5280.90237	0.07027
5278.97363	0.06984
5277.04488	0.06938
5275.11614	0.06902
5273.18740	0.06885
5271.25865	0.06873
5269.32991	0.06837
5267.40116	0.06813
5265.47242	0.06876
5263.54367	0.06991
5261.61493	0.07037
5259.68618	0.06983
5257.75744	0.06877
5255.82869	0.06791
5253.89995	0.06791
5251.97121	0.06828
5250.04246	0.06831
5248.11372	0.06851
5246.18497	0.06896
5244.25623	0.06864
5242.32748	0.06800
5240.39874	0.06806
5238.46999	0.06832
5236.54125	0.06832
5234.61251	0.06844
5232.68376	0.06859
5230.75502	0.06842
5228.82627	0.06827
5226.89753	0.06842
5224.96878	0.06859
5223.04004	0.06872
5221.11129	0.06882
5219.18255	0.06874
5217.25381	0.06834
5215.32506	0.06750
5213.39632	0.06660
5211.46757	0.06641
5209.53883	0.06721
5207.61008	0.06823
5205.68134	0.06845
5203.75259	0.06813
5201.82385	0.06799
5199.89511	0.06807
5197.96636	0.06802
5196.03762	0.06747
5194.10887	0.06655
5192.18013	0.06594
5190.25138	0.06614
5188.32264	0.06676
5186.39389	0.06710
5184.46515	0.06693
5182.53640	0.06645
5180.60766	0.06621
5178.67892	0.06644
5176.75017	0.06661
5174.82143	0.06628
5172.89268	0.06574
5170.96394	0.06559
5169.03519	0.06593
5167.10645	0.06622
5165.17770	0.06633
5163.24896	0.06638
5161.32022	0.06626
5159.39147	0.06596
5157.46273	0.06575
5155.53398	0.06583
5153.60524	0.06606
5151.67649	0.06630
5149.74775	0.06641
5147.81900	0.06625
5145.89026	0.06600
5143.96152	0.06589
5142.03277	0.06591
5140.10403	0.06610
5138.17528	0.06622
5136.24654	0.06604
5134.31779	0.06585
5132.38905	0.06583
5130.46030	0.06560
5128.53156	0.06496
5126.60282	0.06441
5124.67407	0.06419
5122.74533	0.06415
5120.81658	0.06428
5118.88784	0.06437
5116.95909	0.06423
5115.03035	0.06426
5113.10160	0.06485
5111.17286	0.06564
5109.24411	0.06604
5107.31537	0.06600
5105.38663	0.06576
5103.45788	0.06530
5101.52914	0.06467
5099.60039	0.06406
5097.67165	0.06369
5095.74290	0.06378
5093.81416	0.06408
5091.88541	0.06405
5089.95667	0.06379
5088.02793	0.06392
5086.09918	0.06426
5084.17044	0.06424
5082.24169	0.06391
5080.31295	0.06356
5078.38420	0.06337
5076.45546	0.06341
5074.52671	0.06381
5072.59797	0.06436
5070.66923	0.06448
5068.74048	0.06420
5066.81174	0.06413
5064.88299	0.06431
5062.95425	0.06435
5061.02550	0.06421
5059.09676	0.06402
5057.16801	0.06380
5055.23927	0.06367
5053.31053	0.06365
5051.38178	0.06363
5049.45304	0.06363
5047.52429	0.06358
5045.59555	0.06341
5043.66680	0.06337
5041.73806	0.06347
5039.80931	0.06333
5037.88057	0.06280
5035.95182	0.06232
5034.02308	0.06246
5032.09434	0.06301
5030.16559	0.06321
5028.23685	0.06298
5026.30810	0.06274
5024.37936	0.06266
5022.45061	0.06287
5020.52187	0.06324
5018.59312	0.06326
5016.66438	0.06289
5014.73564	0.06260
5012.80689	0.06247
5010.87815	0.06228
5008.94940	0.06213
5007.02066	0.06202
5005.09191	0.06173
5003.16317	0.06149
5001.23442	0.06165
4999.30568	0.06208
4997.37694	0.06246
4995.44819	0.06262
4993.51945	0.06229
4991.59070	0.06158
4989.66196	0.06109
4987.73321	0.06103
4985.80447	0.06125
4983.87572	0.06170
4981.94698	0.06206
4980.01824	0.06204
4978.08949	0.06197
4976.16075	0.06218
4974.23200	0.06221
4972.30326	0.06194
4970.37451	0.06189
4968.44577	0.06203
4966.51702	0.06205
4964.58828	0.06193
4962.65953	0.06167
4960.73079	0.06131
4958.80205	0.06097
4956.87330	0.06100
4954.94456	0.06127
4953.01581	0.06103
4951.08707	0.06042
4949.15832	0.06037
4947.22958	0.06074
4945.30083	0.06073
4943.37209	0.06033
4941.44335	0.06005
4939.51460	0.06018
4937.58586	0.06070
4935.65711	0.06114
4933.72837	0.06099
4931.79962	0.06056
4929.87088	0.06033
4927.94213	0.06027
4926.01339	0.06033
4924.08465	0.06051
4922.15590	0.06055
4920.22716	0.06038
4918.29841	0.06005
4916.36967	0.05958
4914.44092	0.05918
4912.51218	0.05905
4910.58343	0.05908
4908.65469	0.05921
4906.72594	0.05948
4904.79720	0.05951
4902.86846	0.05916
4900.93971	0.05878
4899.01097	0.05855
4897.08222	0.05867
4895.15348	0.05922
4893.22473	0.05962
4891.29599	0.05939
4889.36724	0.05899
4887.43850	0.05890
4885.50976	0.05896
4883.58101	0.05913
4881.65227	0.05932
4879.72352	0.05918
4877.79478	0.05874
4875.86603	0.05827
4873.93729	0.05807
4872.00854	0.05828
4870.07980	0.05866
4868.15106	0.05897
4866.22231	0.05921
4864.29357	0.05919
4862.36482	0.05874
4860.43608	0.05819
4858.50733	0.05804
4856.57859	0.05828
4854.64984	0.05843
4852.72110	0.05825
4850.79236	0.05798
4848.86361	0.05777
4846.93487	0.05746
4845.00612	0.05719
4843.07738	0.05718
4841.14863	0.05734
4839.21989	0.05743
4837.29114	0.05758
4835.36240	0.05793
4833.43365	0.05814
4831.50491	0.05782
4829.57617	0.05733
4827.64742	0.05735
4825.71868	0.05787
4823.78993	0.05818
4821.86119	0.05800
4819.93244	0.05777
4818.00370	0.05773
4816.07495	0.05770
4814.14621	0.05758
4812.21747	0.05734
4810.28872	0.05697
4808.35998	0.05692
4806.43123	0.05722
4804.50249	0.05727
4802.57374	0.05715
4800.64500	0.05727
4798.71625	0.05720
4796.78751	0.05682
4794.85877	0.05666
4792.93002	0.05669
4791.00128	0.05650
4789.07253	0.05639
4787.14379	0.05656
4785.21504	0.05643
4783.28630	0.05611
4781.35755	0.05621
4779.42881	0.05646
4777.50007	0.05648
4775.57132	0.05654
4773.64258	0.05666
4771.71383	0.05656
4769.78509	0.05639
4767.85634	0.05636
4765.92760	0.05616
4763.99885	0.05585
4762.07011	0.05596
4760.14136	0.05624
4758.21262	0.05623
4756.28388	0.05593
4754.35513	0.05542
4752.42639	0.05498
4750.49764	0.05484
4748.56890	0.05493
4746.64015	0.05505
4744.71141	0.05507
4742.78266	0.05512
4740.85392	0.05539
4738.92518	0.05570
4736.99643	0.05579
4735.06769	0.05562
4733.13894	0.05538
4731.21020	0.05526
4729.28145	0.05544
4727.35271	0.05566
4725.42396	0.05553
4723.49522	0.05523
4721.56648	0.05505
4719.63773	0.05499
4717.70899	0.05492
4715.78024	0.05473
4713.85150	0.05469
4711.92275	0.05493
4709.99401	0.05500
4708.06526	0.05493
4706.13652	0.05497
4704.20778	0.05487
4702.27903	0.05467
4700.35029	0.05469
4698.42154	0.05472
4696.49280	0.05444
4694.56405	0.05404
4692.63531	0.05376
4690.70656	0.05378
4688.77782	0.05421
4686.84907	0.05459
4684.92033	0.05444
4682.99159	0.05403
4681.06284	0.05377
4679.13410	0.05360
4677.20535	0.05340
4675.27661	0.05325
4673.34786	0.05320
4671.41912	0.05335
4669.49037	0.05375
4667.56163	0.05410
4665.63289	0.05402
4663.70414	0.05367
4661.77540	0.05344
4659.84665	0.05330
4657.91791	0.05322
4655.98916	0.05333
4654.06042	0.05354
4652.13167	0.05356
4650.20293	0.05326
4648.27419	0.05270
4646.34544	0.05234
4644.41670	0.05248
4642.48795	0.05278
4640.55921	0.05294
4638.63046	0.05297
4636.70172	0.05291
4634.77297	0.05286
4632.84423	0.05290
4630.91549	0.05293
4628.98674	0.05295
4627.05800	0.05293
4625.12925	0.05285
4623.20051	0.05283
4621.27176	0.05274
4619.34302	0.05253
4617.41427	0.05227
4615.48553	0.05208
4613.55678	0.05222
4611.62804	0.05257
4609.69930	0.05257
4607.77055	0.05213
4605.84181	0.05176
4603.91306	0.05182
4601.98432	0.05210
4600.05557	0.05219
4598.12683	0.05194
4596.19808	0.05169
4594.26934	0.05168
4592.34060	0.05168
4590.41185	0.05170
4588.48311	0.05193
4586.55436	0.05209
4584.62562	0.05193
4582.69687	0.05187
4580.76813	0.05204
4578.83938	0.05177
4576.91064	0.05116
4574.98190	0.05105
4573.05315	0.05135
4571.12441	0.05144
4569.19566	0.05114
4567.26692	0.05059
4565.33817	0.05027
4563.40943	0.05049
4561.48068	0.05091
4559.55194	0.05121
4557.62319	0.05133
4555.69445	0.05123
4553.76571	0.05107
4551.83696	0.05104
4549.90822	0.05114
4547.97947	0.05125
4546.05073	0.05114
4544.12198	0.05062
4542.19324	0.05003
4540.26449	0.04995
4538.33575	0.05036
4536.40701	0.05084
4534.47826	0.05108
4532.54952	0.05088
4530.62077	0.05055
4528.69203	0.05032
4526.76328	0.05013
4524.83454	0.05014
4522.90579	0.05030
4520.97705	0.05045
4519.04831	0.05042
4517.11956	0.05001
4515.19082	0.04965
4513.26207	0.04975
4511.33333	0.04985
4509.40458	0.04976
4507.47584	0.04982
4505.54709	0.05006
4503.61835	0.05006
4501.68961	0.04973
4499.76086	0.04947
4497.83212	0.04954
4495.90337	0.04980
4493.97463	0.04997
4492.04588	0.05000
4490.11714	0.04996
4488.18839	0.04993
4486.25965	0.04994
4484.33090	0.04987
4482.40216	0.04967
4480.47342	0.04957
4478.54467	0.04956
4476.61593	0.04930
4474.68718	0.04898
4472.75844	0.04893
4470.82969	0.04901
4468.90095	0.04910
4466.97220	0.04916
4465.04346	0.04904
4463.11472	0.04877
4461.18597	0.04854
4459.25723	0.04847
4457.32848	0.04842
4455.39974	0.04842
4453.47099	0.04854
4451.54225	0.04867
4449.61350	0.04869
4447.68476	0.04856
4445.75602	0.04837
4443.82727	0.04838
4441.89853	0.04862
4439.96978	0.04868
4438.04104	0.04847
4436.11229	0.04829
4434.18355	0.04824
4432.25480	0.04821
4430.32606	0.04817
4428.39732	0.04803
4426.46857	0.04790
4424.53983	0.04798
4422.61108	0.04815
4420.68234	0.04805
4418.75359	0.04775
4416.82485	0.04762
4414.89610	0.04771
4412.96736	0.04777
4411.03861	0.04777
4409.10987	0.04778
4407.18113	0.04781
4405.25238	0.04781
4403.32364	0.04763
4401.39489	0.04742
4399.46615	0.04735
4397.53740	0.04727
4395.60866	0.04718
4393.67991	0.04719
4391.75117	0.04717
4389.82243	0.04696
4387.89368	0.04680
4385.96494	0.04688
4384.03619	0.04703
4382.10745	0.04710
4380.17870	0.04712
4378.24996	0.04711
4376.32121	0.04695
4374.39247	0.04668
4372.46373	0.04658
4370.53498	0.04671
4368.60624	0.04675
4366.67749	0.04651
4364.74875	0.04638
4362.82000	0.04662
4360.89126	0.04691
4358.96251	0.04690
4357.03377	0.04655
4355.10503	0.04639
4353.17628	0.04676
4351.24754	0.04715
4349.31879	0.04704
4347.39005	0.04650
4345.46130	0.04611
4343.53256	0.04618
4341.60381	0.04643
4339.67507	0.04648
4337.74632	0.04618
4335.81758	0.04579
4333.88884	0.04588
4331.96009	0.04621
4330.03135	0.04613
4328.10260	0.04588
4326.17386	0.04589
4324.24511	0.04592
4322.31637	0.04587
4320.38762	0.04595
4318.45888	0.04612
4316.53014	0.04615
4314.60139	0.04611
4312.67265	0.04608
4310.74390	0.04591
4308.81516	0.04561
4306.88641	0.04541
4304.95767	0.04543
4303.02892	0.04559
4301.10018	0.04566
4299.17144	0.04547
4297.24269	0.04514
4295.31395	0.04508
4293.38520	0.04529
4291.45646	0.04545
4289.52771	0.04553
4287.59897	0.04555
4285.67022	0.04543
4283.74148	0.04524
4281.81273	0.04521
4279.88399	0.04534
4277.95525	0.04533
4276.02650	0.04521
4274.09776	0.04524
4272.16901	0.04526
4270.24027	0.04506
4268.31152	0.04478
4266.38278	0.04464
4264.45403	0.04460
4262.52529	0.04446
4260.59655	0.04422
4258.66780	0.04407
4256.73906	0.04399
4254.81031	0.04380
4252.88157	0.04375
4250.95282	0.04421
4249.02408	0.04475
4247.09533	0.04475
4245.16659	0.04435
4243.23785	0.04408
4241.30910	0.04407
4239.38036	0.04415
4237.45161	0.04419
4235.52287	0.04407
4233.59412	0.04385
4231.66538	0.04382
4229.73663	0.04387
4227.80789	0.04381
4225.87915	0.04384
4223.95040	0.04401
4222.02166	0.04411
4220.09291	0.04417
4218.16417	0.04421
4216.23542	0.04405
4214.30668	0.04380
4212.37793	0.04372
4210.44919	0.04384
4208.52044	0.04393
4206.59170	0.04384
4204.66296	0.04358
4202.73421	0.04338
4200.80547	0.04332
4198.87672	0.04333
4196.94798	0.04336
4195.01923	0.04333
4193.09049	0.04312
4191.16174	0.04289
4189.23300	0.04284
4187.30426	0.04291
4185.37551	0.04306
4183.44677	0.04319
4181.51802	0.04318
4179.58928	0.04312
4177.66053	0.04299
4175.73179	0.04281
4173.80304	0.04279
4171.87430	0.04290
4169.94556	0.04295
4168.01681	0.04283
4166.08807	0.04271
4164.15932	0.04273
4162.23058	0.04269
4160.30183	0.04252
4158.37309	0.04236
4156.44434	0.04223
4154.51560	0.04203
4152.58686	0.04194
4150.65811	0.04217
4148.72937	0.04249
4146.80062	0.04268
4144.87188	0.04268
4142.94313	0.04242
4141.01439	0.04223
4139.08564	0.04241
4137.15690	0.04254
4135.22815	0.04231
4133.29941	0.04208
4131.37067	0.04214
4129.44192	0.04214
4127.51318	0.04190
4125.58443	0.04175
4123.65569	0.04180
4121.72694	0.04187
4119.79820	0.04189
4117.86945	0.04184
4115.94071	0.04166
4114.01197	0.04145
4112.08322	0.04138
4110.15448	0.04145
4108.22573	0.04148
4106.29699	0.04141
4104.36824	0.04123
4102.43950	0.04102
4100.51075	0.04092
4098.58201	0.04092
4096.65327	0.04096
4094.72452	0.04105
4092.79578	0.04119
4090.86703	0.04121
4088.93829	0.04110
4087.00954	0.04110
4085.08080	0.04120
4083.15205	0.04128
4081.22331	0.04136
4079.29457	0.04138
4077.36582	0.04122
4075.43708	0.04094
4073.50833	0.04071
4071.57959	0.04065
4069.65084	0.04062
4067.72210	0.04049
4065.79335	0.04033
4063.86461	0.04031
4061.93586	0.04044
4060.00712	0.04055
4058.07838	0.04061
4056.14963	0.04055
4054.22089	0.04033
4052.29214	0.04011
4050.36340	0.04003
4048.43465	0.04012
4046.50591	0.04031
4044.57716	0.04036
4042.64842	0.04009
4040.71968	0.03979
4038.79093	0.03975
4036.86219	0.04000
4034.93344	0.04029
4033.00470	0.04033
4031.07595	0.04017
4029.14721	0.04004
4027.21846	0.03989
4025.28972	0.03962
4023.36098	0.03939
4021.43223	0.03927
4019.50349	0.03927
4017.57474	0.03941
4015.64600	0.03957
4013.71725	0.03962
4011.78851	0.03963
4009.85976	0.03962
4007.93102	0.03961
4006.00228	0.03966
4004.07353	0.03958
4002.14479	0.03941
4000.21604	0.03935
3998.28730	0.03922
3996.35855	0.03901
3994.42981	0.03897
3992.50106	0.03913
3990.57232	0.03935
3988.64357	0.03953
3986.71483	0.03964
3984.78609	0.03957
3982.85734	0.03931
3980.92860	0.03921
3978.99985	0.03931
3977.07111	0.03933
3975.14236	0.03928
3973.21362	0.03920
3971.28487	0.03898
3969.35613	0.03875
3967.42739	0.03871
3965.49864	0.03865
3963.56990	0.03842
3961.64115	0.03835
3959.71241	0.03855
3957.78366	0.03866
3955.85492	0.03860
3953.92617	0.03860
3951.99743	0.03864
3950.06869	0.03864
3948.13994	0.03847
3946.21120	0.03816
3944.28245	0.03795
3942.35371	0.03791
3940.42496	0.03799
3938.49622	0.03815
3936.56747	0.03833
3934.63873	0.03842
3932.70998	0.03832
3930.78124	0.03815
3928.85250	0.03810
3926.92375	0.03809
3924.99501	0.03800
3923.06626	0.03792
3921.13752	0.03799
3919.20877	0.03811
3917.28003	0.03796
3915.35128	0.03762
3913.42254	0.03744
3911.49380	0.03749
3909.56505	0.03757
3907.63631	0.03748
3905.70756	0.03722
3903.77882	0.03703
3901.85007	0.03699
3899.92133	0.03684
3897.99258	0.03657
3896.06384	0.03647
3894.13510	0.03657
3892.20635	0.03679
3890.27761	0.03714
3888.34886	0.03752
3886.42012	0.03773
3884.49137	0.03758
3882.56263	0.03717
3880.63388	0.03686
3878.70514	0.03688
3876.77640	0.03706
3874.84765	0.03720
3872.91891	0.03715
3870.99016	0.03688
3869.06142	0.03662
3867.13267	0.03662
3865.20393	0.03670
3863.27518	0.03674
3861.34644	0.03678
3859.41769	0.03678
3857.48895	0.03683
3855.56021	0.03700
3853.63146	0.03692
3851.70272	0.03664
3849.77397	0.03666
3847.84523	0.03676
3845.91648	0.03676
3843.98774	0.03673
3842.05899	0.03688
3840.13025	0.03712
3838.20151	0.03712
3836.27276	0.03679
3834.34402	0.03632
3832.41527	0.03585
3830.48653	0.03567
3828.55778	0.03589
3826.62904	0.03620
3824.70029	0.03624
3822.77155	0.03612
3820.84281	0.03621
3818.91406	0.03649
3816.98532	0.03666
3815.05657	0.03653
3813.12783	0.03617
3811.19908	0.03591
3809.27034	0.03593
3807.34159	0.03601
3805.41285	0.03598
3803.48411	0.03596
3801.55536	0.03567
3799.62662	0.03520
3797.69787	0.03515
3795.76913	0.03542
3793.84038	0.03549
3791.91164	0.03524
3789.98289	0.03497
3788.05415	0.03488
3786.12540	0.03493
3784.19666	0.03515
3782.26792	0.03550
3780.33917	0.03556
3778.41043	0.03519
3776.48168	0.03483
3774.55294	0.03472
3772.62419	0.03485
3770.69545	0.03498
3768.76670	0.03486
3766.83796	0.03469
3764.90922	0.03472
3762.98047	0.03491
3761.05173	0.03515
3759.12298	0.03535
3757.19424	0.03534
3755.26549	0.03511
3753.33675	0.03473
3751.40800	0.03439
3749.47926	0.03441
3747.55052	0.03459
3745.62177	0.03462
3743.69303	0.03448
3741.76428	0.03453
3739.83554	0.03468
3737.90679	0.03485
3735.97805	0.03515
3734.04930	0.03524
3732.12056	0.03490
3730.19182	0.03453
3728.26307	0.03441
3726.33433	0.03460
3724.40558	0.03475
3722.47684	0.03450
3720.54809	0.03422
3718.61935	0.03437
3716.69060	0.03468
3714.76186	0.03472
3712.83311	0.03439
3710.90437	0.03399
3708.97563	0.03388
3707.04688	0.03390
3705.11814	0.03396
3703.18939	0.03402
3701.26065	0.03393
3699.33190	0.03377
3697.40316	0.03374
3695.47441	0.03386
3693.54567	0.03390
3691.61693	0.03374
3689.68818	0.03369
3687.75944	0.03380
3685.83069	0.03369
3683.90195	0.03352
3681.97320	0.03350
3680.04446	0.03359
3678.11571	0.03362
3676.18697	0.03344
3674.25823	0.03327
3672.32948	0.03329
3670.40074	0.03329
3668.47199	0.03312
3666.54325	0.03300
3664.61450	0.03301
3662.68576	0.03313
3660.75701	0.03333
3658.82827	0.03340
3656.89953	0.03310
3654.97078	0.03270
3653.04204	0.03266
3651.11329	0.03313
3649.18455	0.03369
3647.25580	0.03344
3645.32706	0.03296
3643.39831	0.03276
3641.46957	0.03278
3639.54082	0.03284
3637.61208	0.03283
3635.68334	0.03270
3633.75459	0.03257
3631.82585	0.03268
3629.89710	0.03307
3627.96836	0.03327
3626.03961	0.03287
3624.11087	0.03223
3622.18212	0.03180
3620.25338	0.03186
3618.32464	0.03227
3616.39589	0.03258
3614.46715	0.03257
3612.53840	0.03234
3610.60966	0.03224
3608.68091	0.03224
3606.75217	0.03209
3604.82342	0.03192
3602.89468	0.03182
3600.96594	0.03185
3599.03719	0.03214
3597.10845	0.03239
3595.17970	0.03227
3593.25096	0.03196
3591.32221	0.03174
3589.39347	0.03172
3587.46472	0.03191
3585.53598	0.03204
3583.60723	0.03198
3581.67849	0.03191
3579.74975	0.03190
3577.82100	0.03191
3575.89226	0.03190
3573.96351	0.03189
3572.03477	0.03188
3570.10602	0.03179
3568.17728	0.03167
3566.24853	0.03158
3564.31979	0.03148
3562.39105	0.03134
3560.46230	0.03120
3558.53356	0.03114
3556.60481	0.03109
3554.67607	0.03111
3552.74732	0.03118
3550.81858	0.03122
3548.88983	0.03132
3546.96109	0.03128
3545.03235	0.03103
3543.10360	0.03094
3541.17486	0.03101
3539.24611	0.03102
3537.31737	0.03100
3535.38862	0.03097
3533.45988	0.03093
3531.53113	0.03088
3529.60239	0.03084
3527.67365	0.03086
3525.74490	0.03096
3523.81616	0.03097
3521.88741	0.03081
3519.95867	0.03064
3518.02992	0.03061
3516.10118	0.03072
3514.17243	0.03085
3512.24369	0.03085
3510.31494	0.03065
3508.38620	0.03038
3506.45746	0.03013
3504.52871	0.03004
3502.59997	0.03027
3500.67122	0.03058
3498.74248	0.03074
3496.81373	0.03065
3494.88499	0.03042
3492.95624	0.03037
3491.02750	0.03050
3489.09876	0.03053
3487.17001	0.03041
3485.24127	0.03027
3483.31252	0.03011
3481.38378	0.02979
3479.45503	0.02943
3477.52629	0.02934
3475.59754	0.02949
3473.66880	0.02965
3471.74006	0.02984
3469.81131	0.03003
3467.88257	0.03003
3465.95382	0.02986
3464.02508	0.02974
3462.09633	0.02977
3460.16759	0.02982
3458.23884	0.02991
3456.31010	0.03004
3454.38136	0.03001
3452.45261	0.02983
3450.52387	0.02962
3448.59512	0.02944
3446.66638	0.02930
3444.73763	0.02911
3442.80889	0.02896
3440.88014	0.02905
3438.95140	0.02922
3437.02265	0.02934
3435.09391	0.02944
3433.16517	0.02947
3431.23642	0.02939
3429.30768	0.02933
3427.37893	0.02931
3425.45019	0.02918
3423.52144	0.02903
3421.59270	0.02903
3419.66395	0.02902
3417.73521	0.02890
3415.80647	0.02884
3413.87772	0.02894
3411.94898	0.02895
3410.02023	0.02873
3408.09149	0.02850
3406.16274	0.02847
3404.23400	0.02847
3402.30525	0.02836
3400.37651	0.02833
3398.44777	0.02850
3396.51902	0.02866
3394.59028	0.02866
3392.66153	0.02870
3390.73279	0.02881
3388.80404	0.02885
3386.87530	0.02867
3384.94655	0.02839
3383.01781	0.02828
3381.08907	0.02828
3379.16032	0.02822
3377.23158	0.02820
3375.30283	0.02831
3373.37409	0.02847
3371.44534	0.02846
3369.51660	0.02826
3367.58785	0.02807
3365.65911	0.02805
3363.73036	0.02814
3361.80162	0.02816
3359.87288	0.02801
3357.94413	0.02795
3356.01539	0.02814
3354.08664	0.02838
3352.15790	0.02834
3350.22915	0.02802
3348.30041	0.02777
3346.37166	0.02776
3344.44292	0.02779
3342.51418	0.02773
3340.58543	0.02766
3338.65669	0.02764
3336.72794	0.02773
3334.79920	0.02794
3332.87045	0.02810
3330.94171	0.02803
3329.01296	0.02777
3327.08422	0.02756
3325.15548	0.02752
3323.22673	0.02762
3321.29799	0.02778
3319.36924	0.02788
3317.44050	0.02788
3315.51175	0.02778
3313.58301	0.02755
3311.65426	0.02733
3309.72552	0.02720
3307.79678	0.02710
3305.86803	0.02697
3303.93929	0.02686
3302.01054	0.02674
3300.08180	0.02667
3298.15305	0.02676
3296.22431	0.02692
3294.29556	0.02705
3292.36682	0.02712
3290.43807	0.02704
3288.50933	0.02691
3286.58059	0.02692
3284.65184	0.02698
3282.72310	0.02693
3280.79435	0.02682
3278.86561	0.02675
3276.93686	0.02669
3275.00812	0.02668
3273.07937	0.02675
3271.15063	0.02680
3269.22189	0.02686
3267.29314	0.02695
3265.36440	0.02684
3263.43565	0.02655
3261.50691	0.02633
3259.57816	0.02637
3257.64942	0.02657
3255.72067	0.02674
3253.79193	0.02673
3251.86319	0.02652
3249.93444	0.02637
3248.00570	0.02637
3246.07695	0.02628
3244.14821	0.02607
3242.21946	0.02602
3240.29072	0.02625
3238.36197	0.02651
3236.43323	0.02656
3234.50448	0.02640
3232.57574	0.02615
3230.64700	0.02587
3228.71825	0.02565
3226.78951	0.02567
3224.86076	0.02584
3222.93202	0.02593
3221.00327	0.02596
3219.07453	0.02595
3217.14578	0.02593
3215.21704	0.02589
3213.28830	0.02590
3211.35955	0.02605
3209.43081	0.02619
3207.50206	0.02619
3205.57332	0.02609
3203.64457	0.02589
3201.71583	0.02566
3199.78708	0.02555
3197.85834	0.02561
3195.92960	0.02570
3194.00085	0.02566
3192.07211	0.02545
3190.14336	0.02530
3188.21462	0.02527
3186.28587	0.02523
3184.35713	0.02517
3182.42838	0.02517
3180.49964	0.02531
3178.57090	0.02554
3176.64215	0.02565
3174.71341	0.02562
3172.78466	0.02557
3170.85592	0.02549
3168.92717	0.02537
3166.99843	0.02530
3165.06968	0.02521
3163.14094	0.02507
3161.21219	0.02501
3159.28345	0.02510
3157.35471	0.02519
3155.42596	0.02514
3153.49722	0.02491
3151.56847	0.02469
3149.63973	0.02472
3147.71098	0.02493
3145.78224	0.02504
3143.85349	0.02496
3141.92475	0.02477
[truncated: 1,370 more rows]
