# Supplementary material for: Ultrathin 2 nm gold as impedance-matched absorber for infrared light
Source: Nat Commun. 2020 May 1;11:2161. doi: 10.1038/s41467-020-15762-3 (PMC7195431; doi:10.1038/s41467-020-15762-3)
Supplement: Supplementary file 3 — Source Data [file 41467_2020_15762_MOESM3_ESM.zip › SOURCE DATA/Fig.4 -Thinfilm optical measurements and dataprocessing/2,0-Au-Cu-#1-REF.dpt]

6997.48496	0.12073
6995.55621	0.12115
6993.62747	0.12191
6991.69872	0.12146
6989.76998	0.12067
6987.84123	0.11978
6985.91249	0.11935
6983.98374	0.12033
6982.05500	0.12105
6980.12626	0.12102
6978.19751	0.12196
6976.26877	0.12224
6974.34002	0.12090
6972.41128	0.12003
6970.48253	0.11942
6968.55379	0.11878
6966.62504	0.11921
6964.69630	0.12047
6962.76756	0.12092
6960.83881	0.11948
6958.91007	0.11812
6956.98132	0.11839
6955.05258	0.11793
6953.12383	0.11610
6951.19509	0.11534
6949.26634	0.11643
6947.33760	0.11828
6945.40886	0.11915
6943.48011	0.11865
6941.55137	0.11855
6939.62262	0.11969
6937.69388	0.12052
6935.76513	0.12057
6933.83639	0.12121
6931.90764	0.12230
6929.97890	0.12291
6928.05015	0.12252
6926.12141	0.12090
6924.19267	0.11899
6922.26392	0.11835
6920.33518	0.11931
6918.40643	0.12057
6916.47769	0.12040
6914.54894	0.11945
6912.62020	0.12057
6910.69145	0.12381
6908.76271	0.12562
6906.83397	0.12403
6904.90522	0.12124
6902.97648	0.11994
6901.04773	0.11892
6899.11899	0.11793
6897.19024	0.11952
6895.26150	0.12192
6893.33275	0.12286
6891.40401	0.12391
6889.47527	0.12520
6887.54652	0.12554
6885.61778	0.12523
6883.68903	0.12485
6881.76029	0.12472
6879.83154	0.12516
6877.90280	0.12508
6875.97405	0.12269
6874.04531	0.11905
6872.11657	0.11748
6870.18782	0.11783
6868.25908	0.11824
6866.33033	0.11922
6864.40159	0.11931
6862.47284	0.11723
6860.54410	0.11592
6858.61535	0.11630
6856.68661	0.11702
6854.75786	0.11831
6852.82912	0.12032
6850.90038	0.12141
6848.97163	0.11963
6847.04289	0.11707
6845.11414	0.11746
6843.18540	0.12017
6841.25665	0.12154
6839.32791	0.12003
6837.39916	0.11853
6835.47042	0.11972
6833.54168	0.12118
6831.61293	0.12047
6829.68419	0.11923
6827.75544	0.11905
6825.82670	0.11988
6823.89795	0.12018
6821.96921	0.11867
6820.04046	0.11635
6818.11172	0.11447
6816.18298	0.11365
6814.25423	0.11424
6812.32549	0.11557
6810.39674	0.11710
6808.46800	0.11811
6806.53925	0.11835
6804.61051	0.11894
6802.68176	0.11995
6800.75302	0.12133
6798.82428	0.12299
6796.89553	0.12263
6794.96679	0.12027
6793.03804	0.11896
6791.10930	0.11898
6789.18055	0.11885
6787.25181	0.11904
6785.32306	0.11971
6783.39432	0.11969
6781.46557	0.11921
6779.53683	0.11936
6777.60809	0.11916
6775.67934	0.11837
6773.75060	0.11925
6771.82185	0.12119
6769.89311	0.12184
6767.96436	0.12175
6766.03562	0.12166
6764.10687	0.12095
6762.17813	0.11991
6760.24939	0.11951
6758.32064	0.11910
6756.39190	0.11819
6754.46315	0.11825
6752.53441	0.11970
6750.60566	0.12135
6748.67692	0.12182
6746.74817	0.12053
6744.81943	0.11852
6742.89069	0.11714
6740.96194	0.11670
6739.03320	0.11616
6737.10445	0.11555
6735.17571	0.11577
6733.24696	0.11591
6731.31822	0.11580
6729.38947	0.11705
6727.46073	0.11944
6725.53199	0.12024
6723.60324	0.11877
6721.67450	0.11804
6719.74575	0.11936
6717.81701	0.12028
6715.88826	0.11962
6713.95952	0.11879
6712.03077	0.11865
6710.10203	0.11917
6708.17328	0.11995
6706.24454	0.11980
6704.31580	0.11865
6702.38705	0.11850
6700.45831	0.11969
6698.52956	0.12022
6696.60082	0.11952
6694.67207	0.11869
6692.74333	0.11817
6690.81458	0.11748
6688.88584	0.11655
6686.95710	0.11641
6685.02835	0.11766
6683.09961	0.11894
6681.17086	0.11893
6679.24212	0.11838
6677.31337	0.11814
6675.38463	0.11812
6673.45588	0.11878
6671.52714	0.11987
6669.59840	0.12012
6667.66965	0.11963
6665.74091	0.11956
6663.81216	0.12044
6661.88342	0.12173
6659.95467	0.12214
6658.02593	0.12137
6656.09718	0.12018
6654.16844	0.11898
6652.23970	0.11838
6650.31095	0.11872
6648.38221	0.11925
6646.45346	0.11966
6644.52472	0.12025
6642.59597	0.12060
6640.66723	0.12026
6638.73848	0.11986
6636.80974	0.11920
6634.88099	0.11779
6632.95225	0.11708
6631.02351	0.11771
6629.09476	0.11839
6627.16602	0.11873
6625.23727	0.11859
6623.30853	0.11797
6621.37978	0.11822
6619.45104	0.11945
6617.52229	0.12007
6615.59355	0.12050
6613.66481	0.12187
6611.73606	0.12282
6609.80732	0.12109
6607.87857	0.11805
6605.94983	0.11749
6604.02108	0.11978
6602.09234	0.12169
6600.16359	0.12062
6598.23485	0.11766
6596.30611	0.11615
6594.37736	0.11699
6592.44862	0.11857
6590.51987	0.11907
6588.59113	0.11825
6586.66238	0.11785
6584.73364	0.11877
6582.80489	0.12009
6580.87615	0.12068
6578.94740	0.12067
6577.01866	0.12031
6575.08992	0.11954
6573.16117	0.11924
6571.23243	0.11862
6569.30368	0.11638
6567.37494	0.11477
6565.44619	0.11613
6563.51745	0.11911
6561.58870	0.12057
6559.65996	0.11955
6557.73122	0.11863
6555.80247	0.11900
6553.87373	0.11878
6551.94498	0.11851
6550.01624	0.11948
6548.08749	0.11996
6546.15875	0.11925
6544.23000	0.11894
6542.30126	0.11994
6540.37252	0.12116
6538.44377	0.12111
6536.51503	0.12027
6534.58628	0.12031
6532.65754	0.12137
6530.72879	0.12210
6528.80005	0.12132
6526.87130	0.11963
6524.94256	0.11959
6523.01382	0.12149
6521.08507	0.12259
6519.15633	0.12183
6517.22758	0.12005
6515.29884	0.11845
6513.37009	0.11775
6511.44135	0.11712
6509.51260	0.11695
6507.58386	0.11826
6505.65511	0.11987
6503.72637	0.12104
6501.79763	0.12209
6499.86888	0.12177
6497.94014	0.11966
6496.01139	0.11780
6494.08265	0.11785
6492.15390	0.12003
6490.22516	0.12202
6488.29641	0.12150
6486.36767	0.11970
6484.43893	0.11850
6482.51018	0.11864
6480.58144	0.11977
6478.65269	0.12049
6476.72395	0.12050
6474.79520	0.12054
6472.86646	0.12031
6470.93771	0.11958
6469.00897	0.11909
6467.08023	0.11846
6465.15148	0.11726
6463.22274	0.11667
6461.29399	0.11729
6459.36525	0.11926
6457.43650	0.12127
6455.50776	0.12098
6453.57901	0.11972
6451.65027	0.11939
6449.72153	0.11861
6447.79278	0.11764
6445.86404	0.11837
6443.93529	0.11958
6442.00655	0.11929
6440.07780	0.11847
6438.14906	0.11912
6436.22031	0.12104
6434.29157	0.12208
6432.36282	0.12103
6430.43408	0.11882
6428.50534	0.11770
6426.57659	0.11824
6424.64785	0.11832
6422.71910	0.11779
6420.79036	0.11889
6418.86161	0.12113
6416.93287	0.12207
6415.00412	0.12128
6413.07538	0.12005
6411.14664	0.11930
6409.21789	0.11927
6407.28915	0.11998
6405.36040	0.12101
6403.43166	0.12134
6401.50291	0.12089
6399.57417	0.12071
6397.64542	0.12094
6395.71668	0.12095
6393.78794	0.12079
6391.85919	0.12077
6389.93045	0.12139
6388.00170	0.12252
6386.07296	0.12317
6384.14421	0.12288
6382.21547	0.12233
6380.28672	0.12258
6378.35798	0.12253
6376.42924	0.12091
6374.50049	0.11950
6372.57175	0.11922
6370.64300	0.11882
6368.71426	0.11870
6366.78551	0.11945
6364.85677	0.11945
6362.92802	0.11886
6360.99928	0.11978
6359.07053	0.12076
6357.14179	0.11970
6355.21305	0.11851
6353.28430	0.11873
6351.35556	0.11972
6349.42681	0.12103
6347.49807	0.12185
6345.56932	0.12152
6343.64058	0.12095
6341.71183	0.12067
6339.78309	0.12070
6337.85435	0.12143
6335.92560	0.12213
6333.99686	0.12185
6332.06811	0.12081
6330.13937	0.11970
6328.21062	0.11960
6326.28188	0.12094
6324.35313	0.12196
6322.42439	0.12085
6320.49565	0.11889
6318.56690	0.11842
6316.63816	0.11916
6314.70941	0.11897
6312.78067	0.11782
6310.85192	0.11778
6308.92318	0.11921
6306.99443	0.12124
6305.06569	0.12270
6303.13695	0.12195
6301.20820	0.12055
6299.27946	0.12106
6297.35071	0.12247
6295.42197	0.12276
6293.49322	0.12173
6291.56448	0.12061
6289.63573	0.12039
6287.70699	0.12064
6285.77824	0.12071
6283.84950	0.12047
6281.92076	0.12022
6279.99201	0.12015
6278.06327	0.11973
6276.13452	0.11903
6274.20578	0.11932
6272.27703	0.12075
6270.34829	0.12177
6268.41954	0.12123
6266.49080	0.11961
6264.56206	0.11882
6262.63331	0.11942
6260.70457	0.11990
6258.77582	0.12006
6256.84708	0.12067
6254.91833	0.12204
6252.98959	0.12363
6251.06084	0.12336
6249.13210	0.12085
6247.20336	0.11868
6245.27461	0.11878
6243.34587	0.12037
6241.41712	0.12158
6239.48838	0.12193
6237.55963	0.12226
6235.63089	0.12288
6233.70214	0.12329
6231.77340	0.12290
6229.84465	0.12188
6227.91591	0.12093
6225.98717	0.12024
6224.05842	0.11971
6222.12968	0.11959
6220.20093	0.12029
6218.27219	0.12171
6216.34344	0.12248
6214.41470	0.12169
6212.48595	0.12080
6210.55721	0.12087
6208.62847	0.12095
6206.69972	0.12055
6204.77098	0.12010
6202.84223	0.11933
6200.91349	0.11832
6198.98474	0.11840
6197.05600	0.11955
6195.12725	0.12037
6193.19851	0.12080
6191.26977	0.12144
6189.34102	0.12196
6187.41228	0.12181
6185.48353	0.12117
6183.55479	0.12115
6181.62604	0.12190
6179.69730	0.12209
6177.76855	0.12139
6175.83981	0.12086
6173.91107	0.12117
6171.98232	0.12194
6170.05358	0.12252
6168.12483	0.12240
6166.19609	0.12158
6164.26734	0.12104
6162.33860	0.12112
6160.40985	0.12095
6158.48111	0.12061
6156.55236	0.12043
6154.62362	0.11990
6152.69488	0.11963
6150.76613	0.12076
6148.83739	0.12240
6146.90864	0.12286
6144.97990	0.12212
6143.05115	0.12112
6141.12241	0.12054
6139.19366	0.12047
6137.26492	0.12017
6135.33618	0.11975
6133.40743	0.12038
6131.47869	0.12153
6129.54994	0.12157
6127.62120	0.12069
6125.69245	0.12026
6123.76371	0.12036
6121.83496	0.12018
6119.90622	0.12007
6117.97748	0.12078
6116.04873	0.12178
6114.11999	0.12204
6112.19124	0.12148
6110.26250	0.12126
6108.33375	0.12187
6106.40501	0.12193
6104.47626	0.12109
6102.54752	0.12087
6100.61878	0.12145
6098.69003	0.12138
6096.76129	0.12058
6094.83254	0.12057
6092.90380	0.12156
6090.97505	0.12222
6089.04631	0.12198
6087.11756	0.12190
6085.18882	0.12251
6083.26007	0.12278
6081.33133	0.12243
6079.40259	0.12232
6077.47384	0.12200
6075.54510	0.12055
6073.61635	0.11936
6071.68761	0.11973
6069.75886	0.12077
6067.83012	0.12168
6065.90137	0.12194
6063.97263	0.12149
6062.04389	0.12145
6060.11514	0.12184
6058.18640	0.12178
6056.25765	0.12183
6054.32891	0.12233
6052.40016	0.12229
6050.47142	0.12155
6048.54267	0.12090
6046.61393	0.12099
6044.68519	0.12177
6042.75644	0.12235
6040.82770	0.12224
6038.89895	0.12196
6036.97021	0.12210
6035.04146	0.12226
6033.11272	0.12213
6031.18397	0.12229
6029.25523	0.12279
6027.32649	0.12319
6025.39774	0.12335
6023.46900	0.12305
6021.54025	0.12239
6019.61151	0.12179
6017.68276	0.12143
6015.75402	0.12149
6013.82527	0.12243
6011.89653	0.12398
6009.96778	0.12467
6008.03904	0.12384
6006.11030	0.12293
6004.18155	0.12287
6002.25281	0.12285
6000.32406	0.12254
5998.39532	0.12214
5996.46657	0.12150
5994.53783	0.12101
5992.60908	0.12152
5990.68034	0.12274
5988.75160	0.12301
5986.82285	0.12211
5984.89411	0.12143
5982.96536	0.12117
5981.03662	0.12106
5979.10787	0.12154
5977.17913	0.12281
5975.25038	0.12384
5973.32164	0.12366
5971.39290	0.12302
5969.46415	0.12313
5967.53541	0.12376
5965.60666	0.12392
5963.67792	0.12333
5961.74917	0.12245
5959.82043	0.12191
5957.89168	0.12174
5955.96294	0.12157
5954.03420	0.12160
5952.10545	0.12190
5950.17671	0.12195
5948.24796	0.12193
5946.31922	0.12233
5944.39047	0.12272
5942.46173	0.12240
5940.53298	0.12163
5938.60424	0.12123
5936.67549	0.12157
5934.74675	0.12245
5932.81801	0.12320
5930.88926	0.12308
5928.96052	0.12236
5927.03177	0.12195
5925.10303	0.12192
5923.17428	0.12218
5921.24554	0.12258
5919.31679	0.12274
5917.38805	0.12282
5915.45931	0.12297
5913.53056	0.12276
5911.60182	0.12210
5909.67307	0.12167
5907.74433	0.12211
5905.81558	0.12304
5903.88684	0.12330
5901.95809	0.12300
5900.02935	0.12319
5898.10061	0.12329
5896.17186	0.12272
5894.24312	0.12226
5892.31437	0.12216
5890.38563	0.12216
5888.45688	0.12238
5886.52814	0.12243
5884.59939	0.12206
5882.67065	0.12203
5880.74190	0.12234
5878.81316	0.12247
5876.88442	0.12266
5874.95567	0.12260
5873.02693	0.12220
5871.09818	0.12223
5869.16944	0.12255
5867.24069	0.12284
5865.31195	0.12318
5863.38320	0.12319
5861.45446	0.12268
5859.52572	0.12249
5857.59697	0.12296
5855.66823	0.12299
5853.73948	0.12246
5851.81074	0.12261
5849.88199	0.12339
5847.95325	0.12366
5846.02450	0.12338
5844.09576	0.12315
5842.16702	0.12310
5840.23827	0.12312
5838.30953	0.12324
5836.38078	0.12360
5834.45204	0.12398
5832.52329	0.12397
5830.59455	0.12387
5828.66580	0.12402
5826.73706	0.12377
5824.80832	0.12277
5822.87957	0.12215
5820.95083	0.12269
5819.02208	0.12357
5817.09334	0.12395
5815.16459	0.12403
5813.23585	0.12405
5811.30710	0.12398
5809.37836	0.12392
5807.44961	0.12391
5805.52087	0.12404
5803.59213	0.12444
5801.66338	0.12462
5799.73464	0.12396
5797.80589	0.12312
5795.87715	0.12329
5793.94840	0.12425
5792.01966	0.12466
5790.09091	0.12405
5788.16217	0.12323
5786.23343	0.12290
5784.30468	0.12327
5782.37594	0.12384
5780.44719	0.12345
5778.51845	0.12243
5776.58970	0.12233
5774.66096	0.12306
5772.73221	0.12346
5770.80347	0.12347
5768.87473	0.12370
5766.94598	0.12393
5765.01724	0.12370
5763.08849	0.12340
5761.15975	0.12370
5759.23100	0.12428
5757.30226	0.12438
5755.37351	0.12379
5753.44477	0.12314
5751.51603	0.12333
5749.58728	0.12394
5747.65854	0.12399
5745.72979	0.12378
5743.80105	0.12419
5741.87230	0.12508
5739.94356	0.12532
5738.01481	0.12454
5736.08607	0.12384
5734.15732	0.12395
5732.22858	0.12456
5730.29984	0.12518
5728.37109	0.12531
5726.44235	0.12495
5724.51360	0.12461
5722.58486	0.12447
5720.65611	0.12442
5718.72737	0.12437
5716.79862	0.12417
5714.86988	0.12383
5712.94114	0.12388
5711.01239	0.12432
5709.08365	0.12451
5707.15490	0.12436
5705.22616	0.12423
5703.29741	0.12391
5701.36867	0.12338
5699.43992	0.12336
5697.51118	0.12382
5695.58244	0.12408
5693.65369	0.12397
5691.72495	0.12381
5689.79620	0.12386
5687.86746	0.12373
5685.93871	0.12346
5684.00997	0.12394
5682.08122	0.12507
5680.15248	0.12571
5678.22374	0.12546
5676.29499	0.12502
5674.36625	0.12496
5672.43750	0.12507
5670.50876	0.12497
5668.58001	0.12467
5666.65127	0.12456
5664.72252	0.12482
5662.79378	0.12516
5660.86503	0.12513
5658.93629	0.12458
5657.00755	0.12380
5655.07880	0.12330
5653.15006	0.12348
5651.22131	0.12405
5649.29257	0.12424
5647.36382	0.12431
5645.43508	0.12496
5643.50633	0.12540
5641.57759	0.12495
5639.64885	0.12432
5637.72010	0.12379
5635.79136	0.12343
5633.86261	0.12370
5631.93387	0.12409
5630.00512	0.12388
5628.07638	0.12374
5626.14763	0.12404
5624.21889	0.12438
5622.29015	0.12493
5620.36140	0.12566
5618.43266	0.12579
5616.50391	0.12522
5614.57517	0.12476
5612.64642	0.12474
5610.71768	0.12463
5608.78893	0.12447
5606.86019	0.12458
5604.93144	0.12452
5603.00270	0.12443
5601.07396	0.12508
5599.14521	0.12613
5597.21647	0.12656
5595.28772	0.12643
5593.35898	0.12621
5591.43023	0.12587
5589.50149	0.12541
5587.57274	0.12503
5585.64400	0.12493
5583.71526	0.12543
5581.78651	0.12627
5579.85777	0.12632
5577.92902	0.12538
5576.00028	0.12469
5574.07153	0.12465
5572.14279	0.12471
5570.21404	0.12485
5568.28530	0.12510
5566.35656	0.12497
5564.42781	0.12451
5562.49907	0.12441
5560.57032	0.12480
5558.64158	0.12523
5556.71283	0.12536
5554.78409	0.12531
5552.85534	0.12523
5550.92660	0.12490
5548.99786	0.12441
5547.06911	0.12465
5545.14037	0.12570
5543.21162	0.12655
5541.28288	0.12672
5539.35413	0.12630
5537.42539	0.12566
5535.49664	0.12550
5533.56790	0.12562
5531.63915	0.12521
5529.71041	0.12463
5527.78167	0.12477
5525.85292	0.12550
5523.92418	0.12605
5521.99543	0.12611
5520.06669	0.12607
5518.13794	0.12620
5516.20920	0.12629
5514.28045	0.12628
5512.35171	0.12653
5510.42297	0.12679
5508.49422	0.12656
5506.56548	0.12623
5504.63673	0.12633
5502.70799	0.12647
5500.77924	0.12611
5498.85050	0.12537
5496.92175	0.12510
5494.99301	0.12552
5493.06427	0.12580
5491.13552	0.12566
5489.20678	0.12570
5487.27803	0.12583
5485.34929	0.12551
5483.42054	0.12523
5481.49180	0.12572
5479.56305	0.12633
5477.63431	0.12644
5475.70557	0.12652
5473.77682	0.12680
5471.84808	0.12686
5469.91933	0.12645
5467.99059	0.12589
5466.06184	0.12560
5464.13310	0.12568
5462.20435	0.12626
5460.27561	0.12705
5458.34686	0.12719
5456.41812	0.12677
5454.48938	0.12647
5452.56063	0.12641
5450.63189	0.12655
5448.70314	0.12698
5446.77440	0.12738
5444.84565	0.12733
5442.91691	0.12691
5440.98816	0.12649
5439.05942	0.12635
5437.13068	0.12626
5435.20193	0.12585
5433.27319	0.12568
5431.34444	0.12630
5429.41570	0.12710
5427.48695	0.12735
5425.55821	0.12719
5423.62946	0.12705
5421.70072	0.12707
5419.77198	0.12693
5417.84323	0.12643
5415.91449	0.12611
5413.98574	0.12640
5412.05700	0.12693
5410.12825	0.12713
5408.19951	0.12713
5406.27076	0.12732
5404.34202	0.12721
5402.41328	0.12667
5400.48453	0.12659
5398.55579	0.12682
5396.62704	0.12657
5394.69830	0.12684
5392.76955	0.12807
5390.84081	0.12853
5388.91206	0.12811
5386.98332	0.12806
5385.05457	0.12814
5383.12583	0.12775
5381.19709	0.12743
5379.26834	0.12748
5377.33960	0.12767
5375.41085	0.12791
5373.48211	0.12822
5371.55336	0.12823
5369.62462	0.12772
5367.69587	0.12729
5365.76713	0.12724
5363.83839	0.12723
5361.90964	0.12722
5359.98090	0.12715
5358.05215	0.12690
5356.12341	0.12686
5354.19466	0.12722
5352.26592	0.12738
5350.33717	0.12700
5348.40843	0.12661
5346.47969	0.12683
5344.55094	0.12753
5342.62220	0.12809
5340.69345	0.12834
5338.76471	0.12817
5336.83596	0.12777
5334.90722	0.12773
5332.97847	0.12805
5331.04973	0.12834
5329.12099	0.12847
5327.19224	0.12878
5325.26350	0.12916
5323.33475	0.12871
5321.40601	0.12759
5319.47726	0.12698
5317.54852	0.12728
5315.61977	0.12796
5313.69103	0.12860
5311.76228	0.12910
5309.83354	0.12923
5307.90480	0.12880
5305.97605	0.12802
5304.04731	0.12743
5302.11856	0.12738
5300.18982	0.12763
5298.26107	0.12768
5296.33233	0.12758
5294.40358	0.12763
5292.47484	0.12795
5290.54610	0.12852
5288.61735	0.12900
5286.68861	0.12912
5284.75986	0.12892
5282.83112	0.12868
5280.90237	0.12856
5278.97363	0.12840
5277.04488	0.12836
5275.11614	0.12866
5273.18740	0.12887
5271.25865	0.12872
5269.32991	0.12846
5267.40116	0.12826
5265.47242	0.12820
5263.54367	0.12863
5261.61493	0.12915
5259.68618	0.12910
5257.75744	0.12889
5255.82869	0.12893
5253.89995	0.12907
5251.97121	0.12931
5250.04246	0.12978
5248.11372	0.13003
5246.18497	0.12975
5244.25623	0.12964
5242.32748	0.12987
5240.39874	0.12969
5238.46999	0.12893
5236.54125	0.12848
5234.61251	0.12886
5232.68376	0.12949
5230.75502	0.12963
5228.82627	0.12916
5226.89753	0.12856
5224.96878	0.12845
5223.04004	0.12876
5221.11129	0.12895
5219.18255	0.12878
5217.25381	0.12840
5215.32506	0.12819
5213.39632	0.12844
5211.46757	0.12902
5209.53883	0.12946
5207.61008	0.12961
5205.68134	0.12953
5203.75259	0.12914
5201.82385	0.12860
5199.89511	0.12853
5197.96636	0.12886
5196.03762	0.12890
5194.10887	0.12877
5192.18013	0.12872
5190.25138	0.12875
5188.32264	0.12923
5186.39389	0.12991
5184.46515	0.13005
5182.53640	0.12967
5180.60766	0.12948
5178.67892	0.12959
5176.75017	0.12963
5174.82143	0.12944
5172.89268	0.12931
5170.96394	0.12952
5169.03519	0.13001
5167.10645	0.13030
5165.17770	0.13026
5163.24896	0.13019
5161.32022	0.13011
5159.39147	0.13000
5157.46273	0.13007
5155.53398	0.12992
5153.60524	0.12950
5151.67649	0.12958
5149.74775	0.13021
5147.81900	0.13057
5145.89026	0.13038
5143.96152	0.12991
5142.03277	0.12956
5140.10403	0.12981
5138.17528	0.13040
5136.24654	0.13051
5134.31779	0.13015
5132.38905	0.12985
5130.46030	0.12968
5128.53156	0.12969
5126.60282	0.13018
5124.67407	0.13097
5122.74533	0.13153
5120.81658	0.13147
5118.88784	0.13088
5116.95909	0.13050
5115.03035	0.13073
5113.10160	0.13094
5111.17286	0.13070
5109.24411	0.13068
5107.31537	0.13121
5105.38663	0.13145
5103.45788	0.13110
5101.52914	0.13085
5099.60039	0.13095
5097.67165	0.13122
5095.74290	0.13142
5093.81416	0.13109
5091.88541	0.13051
5089.95667	0.13064
5088.02793	0.13118
5086.09918	0.13094
5084.17044	0.13032
5082.24169	0.13035
5080.31295	0.13078
5078.38420	0.13109
5076.45546	0.13132
5074.52671	0.13141
5072.59797	0.13140
5070.66923	0.13148
5068.74048	0.13142
5066.81174	0.13130
5064.88299	0.13128
5062.95425	0.13107
5061.02550	0.13084
5059.09676	0.13100
5057.16801	0.13142
5055.23927	0.13178
5053.31053	0.13204
5051.38178	0.13221
5049.45304	0.13216
5047.52429	0.13189
5045.59555	0.13165
5043.66680	0.13147
5041.73806	0.13140
5039.80931	0.13176
5037.88057	0.13220
5035.95182	0.13214
5034.02308	0.13183
5032.09434	0.13141
5030.16559	0.13126
5028.23685	0.13180
5026.30810	0.13213
5024.37936	0.13176
5022.45061	0.13151
5020.52187	0.13172
5018.59312	0.13196
5016.66438	0.13192
5014.73564	0.13168
5012.80689	0.13147
5010.87815	0.13148
5008.94940	0.13172
5007.02066	0.13197
5005.09191	0.13227
5003.16317	0.13270
5001.23442	0.13290
4999.30568	0.13288
4997.37694	0.13299
4995.44819	0.13302
4993.51945	0.13267
4991.59070	0.13219
4989.66196	0.13175
4987.73321	0.13139
4985.80447	0.13141
4983.87572	0.13180
4981.94698	0.13226
4980.01824	0.13254
4978.08949	0.13254
4976.16075	0.13231
4974.23200	0.13199
4972.30326	0.13152
4970.37451	0.13116
4968.44577	0.13142
4966.51702	0.13217
4964.58828	0.13274
4962.65953	0.13285
4960.73079	0.13265
4958.80205	0.13250
4956.87330	0.13259
4954.94456	0.13270
4953.01581	0.13285
4951.08707	0.13319
4949.15832	0.13330
4947.22958	0.13289
4945.30083	0.13261
4943.37209	0.13287
4941.44335	0.13324
4939.51460	0.13339
4937.58586	0.13330
4935.65711	0.13304
4933.72837	0.13295
4931.79962	0.13316
4929.87088	0.13346
4927.94213	0.13365
4926.01339	0.13353
4924.08465	0.13309
4922.15590	0.13279
4920.22716	0.13289
4918.29841	0.13305
4916.36967	0.13312
4914.44092	0.13344
4912.51218	0.13395
4910.58343	0.13430
4908.65469	0.13429
4906.72594	0.13395
4904.79720	0.13339
4902.86846	0.13304
4900.93971	0.13316
4899.01097	0.13334
4897.08222	0.13332
4895.15348	0.13339
4893.22473	0.13367
4891.29599	0.13379
4889.36724	0.13366
4887.43850	0.13367
4885.50976	0.13391
4883.58101	0.13406
4881.65227	0.13416
4879.72352	0.13422
4877.79478	0.13398
4875.86603	0.13362
4873.93729	0.13357
4872.00854	0.13387
4870.07980	0.13411
4868.15106	0.13407
4866.22231	0.13398
4864.29357	0.13400
4862.36482	0.13409
4860.43608	0.13436
4858.50733	0.13472
4856.57859	0.13485
4854.64984	0.13464
4852.72110	0.13422
4850.79236	0.13404
4848.86361	0.13437
4846.93487	0.13484
4845.00612	0.13507
4843.07738	0.13511
4841.14863	0.13510
4839.21989	0.13496
4837.29114	0.13466
4835.36240	0.13432
4833.43365	0.13407
4831.50491	0.13411
4829.57617	0.13439
4827.64742	0.13460
4825.71868	0.13471
4823.78993	0.13490
4821.86119	0.13510
4819.93244	0.13506
4818.00370	0.13482
4816.07495	0.13486
4814.14621	0.13510
4812.21747	0.13493
4810.28872	0.13454
4808.35998	0.13464
4806.43123	0.13507
4804.50249	0.13538
4802.57374	0.13559
4800.64500	0.13569
4798.71625	0.13554
4796.78751	0.13526
4794.85877	0.13511
4792.93002	0.13506
4791.00128	0.13503
4789.07253	0.13527
4787.14379	0.13559
4785.21504	0.13566
4783.28630	0.13572
4781.35755	0.13581
4779.42881	0.13563
4777.50007	0.13540
4775.57132	0.13559
4773.64258	0.13600
4771.71383	0.13604
4769.78509	0.13556
4767.85634	0.13502
4765.92760	0.13491
4763.99885	0.13530
4762.07011	0.13592
4760.14136	0.13627
4758.21262	0.13612
4756.28388	0.13575
4754.35513	0.13557
4752.42639	0.13560
4750.49764	0.13564
4748.56890	0.13576
4746.64015	0.13595
4744.71141	0.13597
4742.78266	0.13589
4740.85392	0.13590
4738.92518	0.13582
4736.99643	0.13565
4735.06769	0.13601
4733.13894	0.13675
4731.21020	0.13691
4729.28145	0.13653
4727.35271	0.13623
4725.42396	0.13613
4723.49522	0.13622
4721.56648	0.13639
4719.63773	0.13639
4717.70899	0.13641
4715.78024	0.13660
4713.85150	0.13670
4711.92275	0.13667
4709.99401	0.13657
4708.06526	0.13647
4706.13652	0.13641
4704.20778	0.13637
4702.27903	0.13652
4700.35029	0.13688
4698.42154	0.13701
4696.49280	0.13676
4694.56405	0.13657
4692.63531	0.13667
4690.70656	0.13693
4688.77782	0.13712
4686.84907	0.13714
4684.92033	0.13720
4682.99159	0.13737
4681.06284	0.13737
4679.13410	0.13721
4677.20535	0.13715
4675.27661	0.13718
4673.34786	0.13723
4671.41912	0.13724
4669.49037	0.13736
4667.56163	0.13763
4665.63289	0.13764
4663.70414	0.13738
4661.77540	0.13729
4659.84665	0.13755
4657.91791	0.13785
4655.98916	0.13783
4654.06042	0.13764
4652.13167	0.13747
4650.20293	0.13727
4648.27419	0.13713
4646.34544	0.13718
4644.41670	0.13719
4642.48795	0.13727
4640.55921	0.13767
4638.63046	0.13802
4636.70172	0.13805
4634.77297	0.13797
4632.84423	0.13782
4630.91549	0.13769
4628.98674	0.13775
4627.05800	0.13777
4625.12925	0.13775
4623.20051	0.13801
4621.27176	0.13831
4619.34302	0.13825
4617.41427	0.13788
4615.48553	0.13760
4613.55678	0.13772
4611.62804	0.13802
4609.69930	0.13819
4607.77055	0.13823
4605.84181	0.13828
4603.91306	0.13841
4601.98432	0.13846
4600.05557	0.13847
4598.12683	0.13848
4596.19808	0.13851
4594.26934	0.13866
4592.34060	0.13889
4590.41185	0.13900
4588.48311	0.13894
4586.55436	0.13890
4584.62562	0.13901
4582.69687	0.13904
4580.76813	0.13885
4578.83938	0.13869
4576.91064	0.13873
4574.98190	0.13870
4573.05315	0.13850
4571.12441	0.13852
4569.19566	0.13874
4567.26692	0.13869
4565.33817	0.13854
4563.40943	0.13870
4561.48068	0.13902
4559.55194	0.13926
4557.62319	0.13925
4555.69445	0.13900
4553.76571	0.13875
4551.83696	0.13866
4549.90822	0.13876
4547.97947	0.13890
4546.05073	0.13893
4544.12198	0.13895
4542.19324	0.13909
4540.26449	0.13925
4538.33575	0.13933
4536.40701	0.13933
4534.47826	0.13922
4532.54952	0.13920
4530.62077	0.13945
4528.69203	0.13974
4526.76328	0.13990
4524.83454	0.14000
4522.90579	0.13994
4520.97705	0.13976
4519.04831	0.13974
4517.11956	0.13998
4515.19082	0.14014
4513.26207	0.14010
4511.33333	0.14007
4509.40458	0.13999
4507.47584	0.13975
4505.54709	0.13967
4503.61835	0.13994
4501.68961	0.14032
4499.76086	0.14047
4497.83212	0.14036
4495.90337	0.14016
4493.97463	0.14005
4492.04588	0.14011
4490.11714	0.14018
4488.18839	0.14009
4486.25965	0.14004
4484.33090	0.14015
4482.40216	0.14029
4480.47342	0.14032
4478.54467	0.14029
4476.61593	0.14019
4474.68718	0.14013
4472.75844	0.14035
4470.82969	0.14079
4468.90095	0.14105
4466.97220	0.14085
4465.04346	0.14040
4463.11472	0.14007
4461.18597	0.13998
4459.25723	0.14006
4457.32848	0.14025
4455.39974	0.14062
4453.47099	0.14103
4451.54225	0.14121
4449.61350	0.14124
4447.68476	0.14124
4445.75602	0.14108
4443.82727	0.14090
4441.89853	0.14094
4439.96978	0.14102
4438.04104	0.14107
4436.11229	0.14126
4434.18355	0.14149
4432.25480	0.14170
4430.32606	0.14193
4428.39732	0.14191
4426.46857	0.14160
4424.53983	0.14133
4422.61108	0.14128
4420.68234	0.14144
4418.75359	0.14170
4416.82485	0.14191
4414.89610	0.14194
4412.96736	0.14163
4411.03861	0.14109
4409.10987	0.14085
4407.18113	0.14112
4405.25238	0.14147
4403.32364	0.14172
4401.39489	0.14197
4399.46615	0.14201
4397.53740	0.14182
4395.60866	0.14170
4393.67991	0.14174
4391.75117	0.14185
4389.82243	0.14197
4387.89368	0.14209
4385.96494	0.14216
4384.03619	0.14217
4382.10745	0.14231
4380.17870	0.14255
4378.24996	0.14258
4376.32121	0.14226
4374.39247	0.14178
4372.46373	0.14152
4370.53498	0.14174
4368.60624	0.14208
4366.67749	0.14208
4364.74875	0.14182
4362.82000	0.14178
4360.89126	0.14211
4358.96251	0.14246
4357.03377	0.14258
4355.10503	0.14254
4353.17628	0.14245
4351.24754	0.14233
4349.31879	0.14225
4347.39005	0.14221
4345.46130	0.14213
4343.53256	0.14207
4341.60381	0.14216
4339.67507	0.14245
4337.74632	0.14274
4335.81758	0.14283
4333.88884	0.14280
4331.96009	0.14273
4330.03135	0.14260
4328.10260	0.14250
4326.17386	0.14249
4324.24511	0.14260
4322.31637	0.14284
4320.38762	0.14302
4318.45888	0.14309
4316.53014	0.14310
4314.60139	0.14305
4312.67265	0.14299
4310.74390	0.14295
4308.81516	0.14301
4306.88641	0.14323
4304.95767	0.14334
4303.02892	0.14315
4301.10018	0.14287
4299.17144	0.14293
4297.24269	0.14327
4295.31395	0.14347
4293.38520	0.14352
4291.45646	0.14362
4289.52771	0.14370
4287.59897	0.14373
4285.67022	0.14389
4283.74148	0.14419
4281.81273	0.14433
4279.88399	0.14412
4277.95525	0.14390
4276.02650	0.14406
4274.09776	0.14430
4272.16901	0.14422
4270.24027	0.14415
4268.31152	0.14426
4266.38278	0.14431
4264.45403	0.14427
4262.52529	0.14437
4260.59655	0.14458
4258.66780	0.14471
4256.73906	0.14469
4254.81031	0.14445
4252.88157	0.14406
4250.95282	0.14394
4249.02408	0.14422
4247.09533	0.14448
4245.16659	0.14465
4243.23785	0.14491
4241.30910	0.14512
4239.38036	0.14502
4237.45161	0.14479
4235.52287	0.14473
4233.59412	0.14478
4231.66538	0.14475
4229.73663	0.14469
4227.80789	0.14475
4225.87915	0.14489
4223.95040	0.14489
4222.02166	0.14488
4220.09291	0.14516
4218.16417	0.14546
4216.23542	0.14554
4214.30668	0.14551
4212.37793	0.14536
4210.44919	0.14516
4208.52044	0.14511
4206.59170	0.14518
4204.66296	0.14509
4202.73421	0.14487
4200.80547	0.14489
4198.87672	0.14522
4196.94798	0.14554
4195.01923	0.14561
4193.09049	0.14567
4191.16174	0.14585
4189.23300	0.14593
4187.30426	0.14589
4185.37551	0.14585
4183.44677	0.14587
4181.51802	0.14593
4179.58928	0.14592
4177.66053	0.14580
4175.73179	0.14583
4173.80304	0.14608
4171.87430	0.14626
4169.94556	0.14618
4168.01681	0.14596
4166.08807	0.14584
4164.15932	0.14601
4162.23058	0.14629
4160.30183	0.14643
4158.37309	0.14645
4156.44434	0.14647
4154.51560	0.14651
4152.58686	0.14655
4150.65811	0.14656
4148.72937	0.14651
4146.80062	0.14639
4144.87188	0.14621
4142.94313	0.14614
4141.01439	0.14634
4139.08564	0.14667
4137.15690	0.14686
4135.22815	0.14687
4133.29941	0.14689
4131.37067	0.14682
4129.44192	0.14658
4127.51318	0.14646
4125.58443	0.14653
4123.65569	0.14661
4121.72694	0.14672
4119.79820	0.14691
4117.86945	0.14705
4115.94071	0.14706
4114.01197	0.14714
4112.08322	0.14734
4110.15448	0.14738
4108.22573	0.14735
4106.29699	0.14744
4104.36824	0.14756
4102.43950	0.14765
4100.51075	0.14771
4098.58201	0.14759
4096.65327	0.14749
4094.72452	0.14756
4092.79578	0.14750
4090.86703	0.14736
4088.93829	0.14748
4087.00954	0.14779
4085.08080	0.14795
4083.15205	0.14781
4081.22331	0.14762
4079.29457	0.14770
4077.36582	0.14774
4075.43708	0.14754
4073.50833	0.14748
4071.57959	0.14764
4069.65084	0.14780
4067.72210	0.14796
4065.79335	0.14811
4063.86461	0.14813
4061.93586	0.14813
4060.00712	0.14826
4058.07838	0.14845
4056.14963	0.14843
4054.22089	0.14818
4052.29214	0.14806
4050.36340	0.14820
4048.43465	0.14833
4046.50591	0.14834
4044.57716	0.14840
4042.64842	0.14854
4040.71968	0.14875
4038.79093	0.14900
4036.86219	0.14903
4034.93344	0.14886
4033.00470	0.14880
4031.07595	0.14878
4029.14721	0.14870
4027.21846	0.14868
4025.28972	0.14875
4023.36098	0.14884
4021.43223	0.14887
4019.50349	0.14888
4017.57474	0.14893
4015.64600	0.14902
4013.71725	0.14922
4011.78851	0.14958
4009.85976	0.14987
4007.93102	0.14981
4006.00228	0.14962
4004.07353	0.14966
4002.14479	0.14973
4000.21604	0.14956
3998.28730	0.14937
3996.35855	0.14939
3994.42981	0.14946
3992.50106	0.14950
3990.57232	0.14954
3988.64357	0.14959
3986.71483	0.14967
3984.78609	0.14981
3982.85734	0.14986
3980.92860	0.14984
3978.99985	0.14993
3977.07111	0.15000
3975.14236	0.14990
3973.21362	0.14984
3971.28487	0.15002
3969.35613	0.15030
3967.42739	0.15036
3965.49864	0.15017
3963.56990	0.15003
3961.64115	0.15003
3959.71241	0.15011
3957.78366	0.15023
3955.85492	0.15037
3953.92617	0.15046
3951.99743	0.15051
3950.06869	0.15062
3948.13994	0.15074
3946.21120	0.15080
3944.28245	0.15091
3942.35371	0.15096
3940.42496	0.15089
3938.49622	0.15094
3936.56747	0.15109
3934.63873	0.15119
3932.70998	0.15119
3930.78124	0.15109
3928.85250	0.15102
3926.92375	0.15115
3924.99501	0.15132
3923.06626	0.15144
3921.13752	0.15157
3919.20877	0.15164
3917.28003	0.15156
3915.35128	0.15141
3913.42254	0.15137
3911.49380	0.15144
3909.56505	0.15149
3907.63631	0.15156
3905.70756	0.15185
3903.77882	0.15222
3901.85007	0.15226
3899.92133	0.15196
3897.99258	0.15177
3896.06384	0.15186
3894.13510	0.15208
3892.20635	0.15228
3890.27761	0.15225
3888.34886	0.15207
3886.42012	0.15218
3884.49137	0.15251
3882.56263	0.15260
3880.63388	0.15249
3878.70514	0.15228
3876.77640	0.15215
3874.84765	0.15227
3872.91891	0.15242
3870.99016	0.15254
3869.06142	0.15277
3867.13267	0.15286
3865.20393	0.15277
3863.27518	0.15260
3861.34644	0.15251
3859.41769	0.15267
3857.48895	0.15291
3855.56021	0.15316
3853.63146	0.15333
3851.70272	0.15307
3849.77397	0.15281
3847.84523	0.15282
3845.91648	0.15295
3843.98774	0.15311
3842.05899	0.15331
3840.13025	0.15355
3838.20151	0.15375
3836.27276	0.15371
3834.34402	0.15347
3832.41527	0.15326
3830.48653	0.15322
3828.55778	0.15342
3826.62904	0.15371
3824.70029	0.15381
3822.77155	0.15390
3820.84281	0.15406
3818.91406	0.15400
3816.98532	0.15380
3815.05657	0.15353
3813.12783	0.15336
3811.19908	0.15345
3809.27034	0.15375
3807.34159	0.15409
3805.41285	0.15417
3803.48411	0.15415
3801.55536	0.15433
3799.62662	0.15448
3797.69787	0.15441
3795.76913	0.15421
3793.84038	0.15392
3791.91164	0.15362
3789.98289	0.15345
3788.05415	0.15347
3786.12540	0.15370
3784.19666	0.15402
3782.26792	0.15429
3780.33917	0.15451
3778.41043	0.15463
3776.48168	0.15448
3774.55294	0.15416
3772.62419	0.15395
3770.69545	0.15404
3768.76670	0.15416
3766.83796	0.15425
3764.90922	0.15448
3762.98047	0.15470
3761.05173	0.15493
3759.12298	0.15517
3757.19424	0.15521
3755.26549	0.15508
3753.33675	0.15497
3751.40800	0.15512
3749.47926	0.15539
3747.55052	0.15544
3745.62177	0.15533
3743.69303	0.15521
3741.76428	0.15519
3739.83554	0.15525
3737.90679	0.15545
3735.97805	0.15585
3734.04930	0.15614
3732.12056	0.15622
3730.19182	0.15627
3728.26307	0.15637
3726.33433	0.15661
3724.40558	0.15703
3722.47684	0.15726
3720.54809	0.15701
3718.61935	0.15649
3716.69060	0.15607
3714.76186	0.15598
3712.83311	0.15629
3710.90437	0.15662
3708.97563	0.15652
3707.04688	0.15635
3705.11814	0.15641
3703.18939	0.15670
3701.26065	0.15688
3699.33190	0.15674
3697.40316	0.15660
3695.47441	0.15662
3693.54567	0.15676
3691.61693	0.15698
3689.68818	0.15710
3687.75944	0.15682
3685.83069	0.15638
3683.90195	0.15612
3681.97320	0.15621
3680.04446	0.15656
3678.11571	0.15699
3676.18697	0.15732
3674.25823	0.15715
3672.32948	0.15680
3670.40074	0.15664
3668.47199	0.15663
3666.54325	0.15661
3664.61450	0.15659
3662.68576	0.15658
3660.75701	0.15654
3658.82827	0.15659
3656.89953	0.15680
3654.97078	0.15692
3653.04204	0.15697
3651.11329	0.15717
3649.18455	0.15758
3647.25580	0.15777
3645.32706	0.15751
3643.39831	0.15714
3641.46957	0.15700
3639.54082	0.15701
3637.61208	0.15705
3635.68334	0.15721
3633.75459	0.15742
3631.82585	0.15763
3629.89710	0.15788
3627.96836	0.15795
3626.03961	0.15777
3624.11087	0.15765
3622.18212	0.15766
3620.25338	0.15768
3618.32464	0.15762
3616.39589	0.15756
3614.46715	0.15757
3612.53840	0.15770
3610.60966	0.15792
3608.68091	0.15811
3606.75217	0.15812
3604.82342	0.15805
3602.89468	0.15809
3600.96594	0.15823
3599.03719	0.15824
3597.10845	0.15819
3595.17970	0.15824
3593.25096	0.15841
3591.32221	0.15856
3589.39347	0.15865
3587.46472	0.15868
3585.53598	0.15868
3583.60723	0.15861
3581.67849	0.15841
3579.74975	0.15816
3577.82100	0.15804
3575.89226	0.15804
3573.96351	0.15811
3572.03477	0.15824
3570.10602	0.15847
3568.17728	0.15873
3566.24853	0.15871
3564.31979	0.15859
3562.39105	0.15867
3560.46230	0.15874
3558.53356	0.15859
3556.60481	0.15851
3554.67607	0.15865
3552.74732	0.15884
3550.81858	0.15895
3548.88983	0.15905
3546.96109	0.15922
3545.03235	0.15925
3543.10360	0.15907
3541.17486	0.15901
3539.24611	0.15916
3537.31737	0.15932
3535.38862	0.15935
3533.45988	0.15930
3531.53113	0.15924
3529.60239	0.15931
3527.67365	0.15959
3525.74490	0.15988
3523.81616	0.15983
3521.88741	0.15951
3519.95867	0.15933
3518.02992	0.15942
3516.10118	0.15958
3514.17243	0.15970
3512.24369	0.15980
3510.31494	0.15987
3508.38620	0.15986
3506.45746	0.15979
3504.52871	0.15987
3502.59997	0.16005
3500.67122	0.15997
3498.74248	0.15975
3496.81373	0.15977
3494.88499	0.15995
3492.95624	0.15998
3491.02750	0.15992
3489.09876	0.15998
3487.17001	0.16012
3485.24127	0.16024
3483.31252	0.16027
3481.38378	0.16031
3479.45503	0.16041
3477.52629	0.16048
3475.59754	0.16052
3473.66880	0.16064
3471.74006	0.16075
3469.81131	0.16073
3467.88257	0.16070
3465.95382	0.16082
3464.02508	0.16095
3462.09633	0.16099
3460.16759	0.16101
3458.23884	0.16111
3456.31010	0.16120
3454.38136	0.16110
3452.45261	0.16100
3450.52387	0.16119
3448.59512	0.16153
3446.66638	0.16162
3444.73763	0.16142
3442.80889	0.16128
3440.88014	0.16136
3438.95140	0.16155
3437.02265	0.16164
3435.09391	0.16155
3433.16517	0.16150
3431.23642	0.16164
3429.30768	0.16167
3427.37893	0.16144
3425.45019	0.16134
3423.52144	0.16156
3421.59270	0.16188
3419.66395	0.16204
3417.73521	0.16204
3415.80647	0.16201
3413.87772	0.16212
3411.94898	0.16230
3410.02023	0.16242
3408.09149	0.16248
3406.16274	0.16247
3404.23400	0.16244
3402.30525	0.16246
3400.37651	0.16247
3398.44777	0.16246
3396.51902	0.16255
3394.59028	0.16267
3392.66153	0.16265
3390.73279	0.16255
3388.80404	0.16261
3386.87530	0.16279
3384.94655	0.16300
3383.01781	0.16311
3381.08907	0.16307
3379.16032	0.16298
3377.23158	0.16291
3375.30283	0.16286
3373.37409	0.16291
3371.44534	0.16312
3369.51660	0.16342
3367.58785	0.16362
3365.65911	0.16364
3363.73036	0.16367
3361.80162	0.16372
3359.87288	0.16366
3357.94413	0.16348
3356.01539	0.16332
3354.08664	0.16330
3352.15790	0.16347
3350.22915	0.16366
3348.30041	0.16382
3346.37166	0.16402
3344.44292	0.16408
3342.51418	0.16394
3340.58543	0.16394
3338.65669	0.16410
3336.72794	0.16412
3334.79920	0.16400
3332.87045	0.16392
3330.94171	0.16400
3329.01296	0.16417
3327.08422	0.16425
3325.15548	0.16420
3323.22673	0.16427
3321.29799	0.16441
3319.36924	0.16435
3317.44050	0.16428
3315.51175	0.16446
3313.58301	0.16477
3311.65426	0.16495
3309.72552	0.16494
3307.79678	0.16485
3305.86803	0.16486
3303.93929	0.16501
3302.01054	0.16517
3300.08180	0.16534
3298.15305	0.16558
3296.22431	0.16573
3294.29556	0.16561
3292.36682	0.16537
3290.43807	0.16522
3288.50933	0.16518
3286.58059	0.16520
3284.65184	0.16527
3282.72310	0.16538
3280.79435	0.16560
3278.86561	0.16589
3276.93686	0.16594
3275.00812	0.16577
3273.07937	0.16571
3271.15063	0.16579
3269.22189	0.16588
3267.29314	0.16594
3265.36440	0.16593
3263.43565	0.16591
3261.50691	0.16597
3259.57816	0.16614
3257.64942	0.16627
3255.72067	0.16628
3253.79193	0.16621
3251.86319	0.16623
3249.93444	0.16630
3248.00570	0.16626
3246.07695	0.16620
3244.14821	0.16627
3242.21946	0.16633
3240.29072	0.16630
3238.36197	0.16622
3236.43323	0.16619
3234.50448	0.16629
3232.57574	0.16645
3230.64700	0.16657
3228.71825	0.16667
3226.78951	0.16680
3224.86076	0.16703
3222.93202	0.16719
3221.00327	0.16712
3219.07453	0.16701
3217.14578	0.16709
3215.21704	0.16728
3213.28830	0.16743
3211.35955	0.16748
3209.43081	0.16743
3207.50206	0.16736
3205.57332	0.16732
3203.64457	0.16731
3201.71583	0.16733
3199.78708	0.16732
3197.85834	0.16728
3195.92960	0.16736
3194.00085	0.16753
3192.07211	0.16769
3190.14336	0.16772
3188.21462	0.16764
3186.28587	0.16756
3184.35713	0.16756
3182.42838	0.16767
3180.49964	0.16777
3178.57090	0.16782
3176.64215	0.16797
3174.71341	0.16815
3172.78466	0.16814
3170.85592	0.16810
3168.92717	0.16815
3166.99843	0.16821
3165.06968	0.16829
3163.14094	0.16834
3161.21219	0.16829
3159.28345	0.16823
3157.35471	0.16823
3155.42596	0.16821
3153.49722	0.16826
3151.56847	0.16846
3149.63973	0.16858
3147.71098	0.16863
3145.78224	0.16876
3143.85349	0.16890
3141.92475	0.16891
[truncated: 1,370 more rows]
