# Supplementary material for: Ultrathin 2 nm gold as impedance-matched absorber for infrared light
Source: Nat Commun. 2020 May 1;11:2161. doi: 10.1038/s41467-020-15762-3 (PMC7195431; doi:10.1038/s41467-020-15762-3)
Supplement: Supplementary file 3 — Source Data [file 41467_2020_15762_MOESM3_ESM.zip › SOURCE DATA/Fig.4 -Thinfilm optical measurements and dataprocessing/2,0-Au-Cu-#1-TRA.dpt]

6997.48496	0.50825
6995.55621	0.51179
6993.62747	0.51521
6991.69872	0.51502
6989.76998	0.51356
6987.84123	0.51390
6985.91249	0.51542
6983.98374	0.51524
6982.05500	0.51289
6980.12626	0.51067
6978.19751	0.50941
6976.26877	0.50861
6974.34002	0.50836
6972.41128	0.50870
6970.48253	0.51024
6968.55379	0.51325
6966.62504	0.51468
6964.69630	0.51275
6962.76756	0.51168
6960.83881	0.51330
6958.91007	0.51450
6956.98132	0.51479
6955.05258	0.51472
6953.12383	0.51242
6951.19509	0.50918
6949.26634	0.50866
6947.33760	0.50935
6945.40886	0.50941
6943.48011	0.51071
6941.55137	0.51176
6939.62262	0.51084
6937.69388	0.51021
6935.76513	0.51042
6933.83639	0.51032
6931.90764	0.51023
6929.97890	0.51005
6928.05015	0.50950
6926.12141	0.50978
6924.19267	0.51039
6922.26392	0.50958
6920.33518	0.50902
6918.40643	0.51064
6916.47769	0.51256
6914.54894	0.51282
6912.62020	0.51152
6910.69145	0.51039
6908.76271	0.51163
6906.83397	0.51338
6904.90522	0.51317
6902.97648	0.51232
6901.04773	0.51085
6899.11899	0.50773
6897.19024	0.50602
6895.26150	0.50884
6893.33275	0.51312
6891.40401	0.51427
6889.47527	0.51296
6887.54652	0.51106
6885.61778	0.50835
6883.68903	0.50655
6881.76029	0.50826
6879.83154	0.51123
6877.90280	0.51231
6875.97405	0.51248
6874.04531	0.51267
6872.11657	0.51194
6870.18782	0.51021
6868.25908	0.50835
6866.33033	0.50714
6864.40159	0.50681
6862.47284	0.50679
6860.54410	0.50691
6858.61535	0.50809
6856.68661	0.51087
6854.75786	0.51383
6852.82912	0.51464
6850.90038	0.51274
6848.97163	0.50995
6847.04289	0.50814
6845.11414	0.50683
6843.18540	0.50535
6841.25665	0.50508
6839.32791	0.50635
6837.39916	0.50815
6835.47042	0.50976
6833.54168	0.50985
6831.61293	0.50856
6829.68419	0.50778
6827.75544	0.50772
6825.82670	0.50785
6823.89795	0.50832
6821.96921	0.50837
6820.04046	0.50803
6818.11172	0.50863
6816.18298	0.50932
6814.25423	0.50765
6812.32549	0.50459
6810.39674	0.50454
6808.46800	0.50794
6806.53925	0.51203
6804.61051	0.51529
6802.68176	0.51495
6800.75302	0.51131
6798.82428	0.50906
6796.89553	0.50922
6794.96679	0.50957
6793.03804	0.50908
6791.10930	0.50831
6789.18055	0.50856
6787.25181	0.50900
6785.32306	0.50809
6783.39432	0.50788
6781.46557	0.50961
6779.53683	0.51024
6777.60809	0.50821
6775.67934	0.50563
6773.75060	0.50517
6771.82185	0.50659
6769.89311	0.50722
6767.96436	0.50647
6766.03562	0.50551
6764.10687	0.50451
6762.17813	0.50346
6760.24939	0.50340
6758.32064	0.50426
6756.39190	0.50391
6754.46315	0.50242
6752.53441	0.50246
6750.60566	0.50504
6748.67692	0.50851
6746.74817	0.50979
6744.81943	0.50735
6742.89069	0.50358
6740.96194	0.50108
6739.03320	0.50047
6737.10445	0.50241
6735.17571	0.50572
6733.24696	0.50718
6731.31822	0.50718
6729.38947	0.50825
6727.46073	0.50940
6725.53199	0.50848
6723.60324	0.50708
6721.67450	0.50767
6719.74575	0.50832
6717.81701	0.50696
6715.88826	0.50563
6713.95952	0.50571
6712.03077	0.50630
6710.10203	0.50647
6708.17328	0.50518
6706.24454	0.50280
6704.31580	0.50188
6702.38705	0.50257
6700.45831	0.50272
6698.52956	0.50228
6696.60082	0.50223
6694.67207	0.50317
6692.74333	0.50577
6690.81458	0.50837
6688.88584	0.50772
6686.95710	0.50395
6685.02835	0.50093
6683.09961	0.50099
6681.17086	0.50291
6679.24212	0.50408
6677.31337	0.50296
6675.38463	0.50170
6673.45588	0.50226
6671.52714	0.50245
6669.59840	0.50157
6667.66965	0.50168
6665.74091	0.50289
6663.81216	0.50355
6661.88342	0.50389
6659.95467	0.50613
6658.02593	0.50919
6656.09718	0.50929
6654.16844	0.50652
6652.23970	0.50374
6650.31095	0.50280
6648.38221	0.50363
6646.45346	0.50466
6644.52472	0.50525
6642.59597	0.50529
6640.66723	0.50470
6638.73848	0.50498
6636.80974	0.50705
6634.88099	0.50876
6632.95225	0.50826
6631.02351	0.50699
6629.09476	0.50633
6627.16602	0.50516
6625.23727	0.50361
6623.30853	0.50345
6621.37978	0.50349
6619.45104	0.50227
6617.52229	0.50188
6615.59355	0.50315
6613.66481	0.50450
6611.73606	0.50475
6609.80732	0.50374
6607.87857	0.50290
6605.94983	0.50375
6604.02108	0.50567
6602.09234	0.50661
6600.16359	0.50520
6598.23485	0.50276
6596.30611	0.50207
6594.37736	0.50328
6592.44862	0.50393
6590.51987	0.50372
6588.59113	0.50468
6586.66238	0.50610
6584.73364	0.50572
6582.80489	0.50433
6580.87615	0.50383
6578.94740	0.50416
6577.01866	0.50403
6575.08992	0.50296
6573.16117	0.50181
6571.23243	0.50174
6569.30368	0.50265
6567.37494	0.50286
6565.44619	0.50283
6563.51745	0.50405
6561.58870	0.50426
6559.65996	0.50194
6557.73122	0.49921
6555.80247	0.49715
6553.87373	0.49626
6551.94498	0.49819
6550.01624	0.50205
6548.08749	0.50389
6546.15875	0.50277
6544.23000	0.50156
6542.30126	0.50140
6540.37252	0.50087
6538.44377	0.49993
6536.51503	0.50013
6534.58628	0.50086
6532.65754	0.50007
6530.72879	0.49878
6528.80005	0.49888
6526.87130	0.49952
6524.94256	0.49990
6523.01382	0.50097
6521.08507	0.50258
6519.15633	0.50311
6517.22758	0.50241
6515.29884	0.50235
6513.37009	0.50317
6511.44135	0.50295
6509.51260	0.50193
6507.58386	0.50133
6505.65511	0.49960
6503.72637	0.49672
6501.79763	0.49600
6499.86888	0.49721
6497.94014	0.49731
6496.01139	0.49706
6494.08265	0.49817
6492.15390	0.49928
6490.22516	0.49883
6488.29641	0.49769
6486.36767	0.49715
6484.43893	0.49725
6482.51018	0.49773
6480.58144	0.49801
6478.65269	0.49795
6476.72395	0.49844
6474.79520	0.49966
6472.86646	0.50016
6470.93771	0.49878
6469.00897	0.49801
6467.08023	0.49981
6465.15148	0.50065
6463.22274	0.49851
6461.29399	0.49691
6459.36525	0.49826
6457.43650	0.50050
6455.50776	0.50069
6453.57901	0.49929
6451.65027	0.49883
6449.72153	0.49981
6447.79278	0.50015
6445.86404	0.49913
6443.93529	0.49876
6442.00655	0.49952
6440.07780	0.49969
6438.14906	0.49898
6436.22031	0.49837
6434.29157	0.49845
6432.36282	0.49875
6430.43408	0.49820
6428.50534	0.49720
6426.57659	0.49729
6424.64785	0.49815
6422.71910	0.49798
6420.79036	0.49670
6418.86161	0.49568
6416.93287	0.49543
6415.00412	0.49570
6413.07538	0.49590
6411.14664	0.49584
6409.21789	0.49577
6407.28915	0.49559
6405.36040	0.49533
6403.43166	0.49514
6401.50291	0.49526
6399.57417	0.49616
6397.64542	0.49749
6395.71668	0.49826
6393.78794	0.49859
6391.85919	0.49901
6389.93045	0.49938
6388.00170	0.49984
6386.07296	0.49999
6384.14421	0.49857
6382.21547	0.49609
6380.28672	0.49459
6378.35798	0.49491
6376.42924	0.49595
6374.50049	0.49614
6372.57175	0.49586
6370.64300	0.49722
6368.71426	0.49945
6366.78551	0.49904
6364.85677	0.49599
6362.92802	0.49374
6360.99928	0.49358
6359.07053	0.49446
6357.14179	0.49555
6355.21305	0.49567
6353.28430	0.49421
6351.35556	0.49341
6349.42681	0.49473
6347.49807	0.49563
6345.56932	0.49446
6343.64058	0.49352
6341.71183	0.49451
6339.78309	0.49651
6337.85435	0.49733
6335.92560	0.49555
6333.99686	0.49332
6332.06811	0.49334
6330.13937	0.49458
6328.21062	0.49517
6326.28188	0.49522
6324.35313	0.49465
6322.42439	0.49289
6320.49565	0.49136
6318.56690	0.49196
6316.63816	0.49362
6314.70941	0.49390
6312.78067	0.49271
6310.85192	0.49189
6308.92318	0.49206
6306.99443	0.49238
6305.06569	0.49238
6303.13695	0.49218
6301.20820	0.49233
6299.27946	0.49271
6297.35071	0.49238
6295.42197	0.49150
6293.49322	0.49113
6291.56448	0.49203
6289.63573	0.49417
6287.70699	0.49600
6285.77824	0.49614
6283.84950	0.49523
6281.92076	0.49372
6279.99201	0.49195
6278.06327	0.49162
6276.13452	0.49268
6274.20578	0.49308
6272.27703	0.49232
6270.34829	0.49155
6268.41954	0.49185
6266.49080	0.49345
6264.56206	0.49508
6262.63331	0.49534
6260.70457	0.49487
6258.77582	0.49410
6256.84708	0.49246
6254.91833	0.49137
6252.98959	0.49219
6251.06084	0.49361
6249.13210	0.49435
6247.20336	0.49429
6245.27461	0.49339
6243.34587	0.49192
6241.41712	0.49077
6239.48838	0.49083
6237.55963	0.49172
6235.63089	0.49244
6233.70214	0.49292
6231.77340	0.49274
6229.84465	0.49121
6227.91591	0.48965
6225.98717	0.48946
6224.05842	0.48983
6222.12968	0.49022
6220.20093	0.49058
6218.27219	0.49067
6216.34344	0.49106
6214.41470	0.49172
6212.48595	0.49160
6210.55721	0.49102
6208.62847	0.49088
6206.69972	0.49088
6204.77098	0.49090
6202.84223	0.49059
6200.91349	0.48975
6198.98474	0.48960
6197.05600	0.48997
6195.12725	0.48946
6193.19851	0.48883
6191.26977	0.48945
6189.34102	0.49086
6187.41228	0.49170
6185.48353	0.49157
6183.55479	0.49142
6181.62604	0.49160
6179.69730	0.49112
6177.76855	0.48954
6175.83981	0.48836
6173.91107	0.48910
6171.98232	0.49046
6170.05358	0.49115
6168.12483	0.49151
6166.19609	0.49058
6164.26734	0.48888
6162.33860	0.48908
6160.40985	0.49027
6158.48111	0.49015
6156.55236	0.48985
6154.62362	0.49035
6152.69488	0.48993
6150.76613	0.48865
6148.83739	0.48847
6146.90864	0.48880
6144.97990	0.48844
6143.05115	0.48854
6141.12241	0.49017
6139.19366	0.49168
6137.26492	0.49099
6135.33618	0.48906
6133.40743	0.48817
6131.47869	0.48889
6129.54994	0.48975
6127.62120	0.48946
6125.69245	0.48887
6123.76371	0.48869
6121.83496	0.48804
6119.90622	0.48703
6117.97748	0.48698
6116.04873	0.48742
6114.11999	0.48744
6112.19124	0.48746
6110.26250	0.48741
6108.33375	0.48701
6106.40501	0.48714
6104.47626	0.48806
6102.54752	0.48876
6100.61878	0.48895
6098.69003	0.48892
6096.76129	0.48836
6094.83254	0.48786
6092.90380	0.48785
6090.97505	0.48771
6089.04631	0.48785
6087.11756	0.48871
6085.18882	0.48954
6083.26007	0.48965
6081.33133	0.48888
6079.40259	0.48731
6077.47384	0.48555
6075.54510	0.48482
6073.61635	0.48564
6071.68761	0.48722
6069.75886	0.48838
6067.83012	0.48854
6065.90137	0.48806
6063.97263	0.48722
6062.04389	0.48625
6060.11514	0.48612
6058.18640	0.48690
6056.25765	0.48756
6054.32891	0.48773
6052.40016	0.48743
6050.47142	0.48661
6048.54267	0.48553
6046.61393	0.48462
6044.68519	0.48455
6042.75644	0.48557
6040.82770	0.48652
6038.89895	0.48669
6036.97021	0.48709
6035.04146	0.48774
6033.11272	0.48714
6031.18397	0.48558
6029.25523	0.48450
6027.32649	0.48383
6025.39774	0.48328
6023.46900	0.48328
6021.54025	0.48349
6019.61151	0.48376
6017.68276	0.48458
6015.75402	0.48543
6013.82527	0.48556
6011.89653	0.48526
6009.96778	0.48538
6008.03904	0.48588
6006.11030	0.48577
6004.18155	0.48522
6002.25281	0.48497
6000.32406	0.48457
5998.39532	0.48388
5996.46657	0.48349
5994.53783	0.48356
5992.60908	0.48361
5990.68034	0.48350
5988.75160	0.48351
5986.82285	0.48353
5984.89411	0.48364
5982.96536	0.48413
5981.03662	0.48457
5979.10787	0.48460
5977.17913	0.48476
5975.25038	0.48527
5973.32164	0.48562
5971.39290	0.48539
5969.46415	0.48429
5967.53541	0.48301
5965.60666	0.48296
5963.67792	0.48381
5961.74917	0.48438
5959.82043	0.48465
5957.89168	0.48467
5955.96294	0.48411
5954.03420	0.48320
5952.10545	0.48230
5950.17671	0.48170
5948.24796	0.48191
5946.31922	0.48250
5944.39047	0.48245
5942.46173	0.48223
5940.53298	0.48235
5938.60424	0.48201
5936.67549	0.48123
5934.74675	0.48046
5932.81801	0.47980
5930.88926	0.47970
5928.96052	0.48030
5927.03177	0.48112
5925.10303	0.48146
5923.17428	0.48126
5921.24554	0.48121
5919.31679	0.48139
5917.38805	0.48142
5915.45931	0.48098
5913.53056	0.48030
5911.60182	0.48026
5909.67307	0.48087
5907.74433	0.48156
5905.81558	0.48236
5903.88684	0.48288
5901.95809	0.48249
5900.02935	0.48177
5898.10061	0.48123
5896.17186	0.48062
5894.24312	0.48023
5892.31437	0.48034
5890.38563	0.48055
5888.45688	0.48045
5886.52814	0.48041
5884.59939	0.48077
5882.67065	0.48107
5880.74190	0.48105
5878.81316	0.48061
5876.88442	0.47996
5874.95567	0.48002
5873.02693	0.48073
5871.09818	0.48137
5869.16944	0.48197
5867.24069	0.48235
5865.31195	0.48175
5863.38320	0.48053
5861.45446	0.47995
5859.52572	0.47989
5857.59697	0.47942
5855.66823	0.47921
5853.73948	0.47978
5851.81074	0.48005
5849.88199	0.47954
5847.95325	0.47890
5846.02450	0.47902
5844.09576	0.47994
5842.16702	0.48039
5840.23827	0.48010
5838.30953	0.47978
5836.38078	0.47960
5834.45204	0.47954
5832.52329	0.47930
5830.59455	0.47850
5828.66580	0.47750
5826.73706	0.47708
5824.80832	0.47762
5822.87957	0.47867
5820.95083	0.47927
5819.02208	0.47924
5817.09334	0.47904
5815.16459	0.47881
5813.23585	0.47874
5811.30710	0.47897
5809.37836	0.47916
5807.44961	0.47903
5805.52087	0.47867
5803.59213	0.47821
5801.66338	0.47760
5799.73464	0.47703
5797.80589	0.47707
5795.87715	0.47782
5793.94840	0.47868
5792.01966	0.47901
5790.09091	0.47851
5788.16217	0.47745
5786.23343	0.47686
5784.30468	0.47699
5782.37594	0.47703
5780.44719	0.47666
5778.51845	0.47625
5776.58970	0.47664
5774.66096	0.47800
5772.73221	0.47884
5770.80347	0.47814
5768.87473	0.47695
5766.94598	0.47644
5765.01724	0.47645
5763.08849	0.47680
5761.15975	0.47744
5759.23100	0.47776
5757.30226	0.47750
5755.37351	0.47709
5753.44477	0.47670
5751.51603	0.47643
5749.58728	0.47678
5747.65854	0.47723
5745.72979	0.47665
5743.80105	0.47579
5741.87230	0.47592
5739.94356	0.47660
5738.01481	0.47684
5736.08607	0.47641
5734.15732	0.47610
5732.22858	0.47648
5730.29984	0.47692
5728.37109	0.47686
5726.44235	0.47665
5724.51360	0.47674
5722.58486	0.47714
5720.65611	0.47719
5718.72737	0.47662
5716.79862	0.47623
5714.86988	0.47603
5712.94114	0.47560
5711.01239	0.47555
5709.08365	0.47581
5707.15490	0.47532
5705.22616	0.47453
5703.29741	0.47444
5701.36867	0.47472
5699.43992	0.47501
5697.51118	0.47535
5695.58244	0.47545
5693.65369	0.47514
5691.72495	0.47488
5689.79620	0.47486
5687.86746	0.47470
5685.93871	0.47429
5684.00997	0.47389
5682.08122	0.47375
5680.15248	0.47361
5678.22374	0.47318
5676.29499	0.47324
5674.36625	0.47440
5672.43750	0.47550
5670.50876	0.47507
5668.58001	0.47367
5666.65127	0.47306
5664.72252	0.47347
5662.79378	0.47389
5660.86503	0.47386
5658.93629	0.47337
5657.00755	0.47288
5655.07880	0.47280
5653.15006	0.47246
5651.22131	0.47203
5649.29257	0.47266
5647.36382	0.47379
5645.43508	0.47433
5643.50633	0.47430
5641.57759	0.47374
5639.64885	0.47292
5637.72010	0.47212
5635.79136	0.47130
5633.86261	0.47107
5631.93387	0.47166
5630.00512	0.47237
5628.07638	0.47332
5626.14763	0.47430
5624.21889	0.47409
5622.29015	0.47290
5620.36140	0.47225
5618.43266	0.47215
5616.50391	0.47192
5614.57517	0.47174
5612.64642	0.47163
5610.71768	0.47144
5608.78893	0.47157
5606.86019	0.47206
5604.93144	0.47227
5603.00270	0.47195
5601.07396	0.47143
5599.14521	0.47099
5597.21647	0.47106
5595.28772	0.47158
5593.35898	0.47176
5591.43023	0.47149
5589.50149	0.47120
5587.57274	0.47098
5585.64400	0.47090
5583.71526	0.47113
5581.78651	0.47170
5579.85777	0.47228
5577.92902	0.47255
5576.00028	0.47226
5574.07153	0.47134
5572.14279	0.47042
5570.21404	0.47001
5568.28530	0.46999
5566.35656	0.47033
5564.42781	0.47052
5562.49907	0.46983
5560.57032	0.46891
5558.64158	0.46902
5556.71283	0.47010
5554.78409	0.47091
5552.85534	0.47082
5550.92660	0.47057
5548.99786	0.47074
5547.06911	0.47084
5545.14037	0.47046
5543.21162	0.46988
5541.28288	0.46984
5539.35413	0.47061
5537.42539	0.47112
5535.49664	0.47074
5533.56790	0.47011
5531.63915	0.46979
5529.71041	0.46989
5527.78167	0.47006
5525.85292	0.46967
5523.92418	0.46912
5521.99543	0.46920
5520.06669	0.46948
5518.13794	0.46941
5516.20920	0.46937
5514.28045	0.46947
5512.35171	0.46988
5510.42297	0.47095
5508.49422	0.47154
5506.56548	0.47090
5504.63673	0.47017
5502.70799	0.46969
5500.77924	0.46921
5498.85050	0.46913
5496.92175	0.46966
5494.99301	0.47025
5493.06427	0.46974
5491.13552	0.46839
5489.20678	0.46795
5487.27803	0.46836
5485.34929	0.46805
5483.42054	0.46704
5481.49180	0.46687
5479.56305	0.46784
5477.63431	0.46881
5475.70557	0.46906
5473.77682	0.46871
5471.84808	0.46813
5469.91933	0.46749
5467.99059	0.46689
5466.06184	0.46669
5464.13310	0.46734
5462.20435	0.46859
5460.27561	0.46923
5458.34686	0.46878
5456.41812	0.46798
5454.48938	0.46728
5452.56063	0.46682
5450.63189	0.46693
5448.70314	0.46749
5446.77440	0.46795
5444.84565	0.46800
5442.91691	0.46743
5440.98816	0.46649
5439.05942	0.46625
5437.13068	0.46704
5435.20193	0.46761
5433.27319	0.46724
5431.34444	0.46683
5429.41570	0.46624
5427.48695	0.46514
5425.55821	0.46459
5423.62946	0.46466
5421.70072	0.46475
5419.77198	0.46478
5417.84323	0.46488
5415.91449	0.46559
5413.98574	0.46682
5412.05700	0.46687
5410.12825	0.46552
5408.19951	0.46443
5406.27076	0.46420
5404.34202	0.46420
5402.41328	0.46416
5400.48453	0.46451
5398.55579	0.46522
5396.62704	0.46576
5394.69830	0.46565
5392.76955	0.46500
5390.84081	0.46454
5388.91206	0.46443
5386.98332	0.46446
5385.05457	0.46470
5383.12583	0.46512
5381.19709	0.46550
5379.26834	0.46587
5377.33960	0.46620
5375.41085	0.46563
5373.48211	0.46392
5371.55336	0.46248
5369.62462	0.46232
5367.69587	0.46282
5365.76713	0.46317
5363.83839	0.46324
5361.90964	0.46311
5359.98090	0.46302
5358.05215	0.46321
5356.12341	0.46369
5354.19466	0.46388
5352.26592	0.46324
5350.33717	0.46262
5348.40843	0.46304
5346.47969	0.46416
5344.55094	0.46428
5342.62220	0.46341
5340.69345	0.46372
5338.76471	0.46519
5336.83596	0.46535
5334.90722	0.46393
5332.97847	0.46279
5331.04973	0.46274
5329.12099	0.46312
5327.19224	0.46282
5325.26350	0.46198
5323.33475	0.46153
5321.40601	0.46168
5319.47726	0.46223
5317.54852	0.46250
5315.61977	0.46204
5313.69103	0.46149
5311.76228	0.46155
5309.83354	0.46204
5307.90480	0.46228
5305.97605	0.46222
5304.04731	0.46237
5302.11856	0.46244
5300.18982	0.46187
5298.26107	0.46122
5296.33233	0.46098
5294.40358	0.46099
5292.47484	0.46164
5290.54610	0.46252
5288.61735	0.46250
5286.68861	0.46207
5284.75986	0.46189
5282.83112	0.46183
5280.90237	0.46174
5278.97363	0.46136
5277.04488	0.46072
5275.11614	0.46007
5273.18740	0.45971
5271.25865	0.45990
5269.32991	0.46026
5267.40116	0.46067
5265.47242	0.46116
5263.54367	0.46096
5261.61493	0.46017
5259.68618	0.45976
5257.75744	0.45973
5255.82869	0.45976
5253.89995	0.45979
5251.97121	0.46002
5250.04246	0.46046
5248.11372	0.46069
5246.18497	0.46043
5244.25623	0.45948
5242.32748	0.45834
5240.39874	0.45831
5238.46999	0.45914
5236.54125	0.45924
5234.61251	0.45870
5232.68376	0.45876
5230.75502	0.45888
5228.82627	0.45844
5226.89753	0.45838
5224.96878	0.45874
5223.04004	0.45866
5221.11129	0.45824
5219.18255	0.45790
5217.25381	0.45763
5215.32506	0.45728
5213.39632	0.45695
5211.46757	0.45716
5209.53883	0.45790
5207.61008	0.45821
5205.68134	0.45790
5203.75259	0.45767
5201.82385	0.45744
5199.89511	0.45722
5197.96636	0.45742
5196.03762	0.45784
5194.10887	0.45788
5192.18013	0.45740
5190.25138	0.45675
5188.32264	0.45667
5186.39389	0.45739
5184.46515	0.45772
5182.53640	0.45697
5180.60766	0.45626
5178.67892	0.45648
5176.75017	0.45699
5174.82143	0.45693
5172.89268	0.45654
5170.96394	0.45650
5169.03519	0.45680
5167.10645	0.45709
5165.17770	0.45713
5163.24896	0.45689
5161.32022	0.45655
5159.39147	0.45626
5157.46273	0.45592
5155.53398	0.45576
5153.60524	0.45600
5151.67649	0.45585
5149.74775	0.45501
5147.81900	0.45459
5145.89026	0.45509
5143.96152	0.45555
5142.03277	0.45545
5140.10403	0.45551
5138.17528	0.45583
5136.24654	0.45566
5134.31779	0.45520
5132.38905	0.45506
5130.46030	0.45492
5128.53156	0.45457
5126.60282	0.45444
5124.67407	0.45463
5122.74533	0.45498
5120.81658	0.45527
5118.88784	0.45497
5116.95909	0.45425
5115.03035	0.45408
5113.10160	0.45440
5111.17286	0.45437
5109.24411	0.45393
5107.31537	0.45356
5105.38663	0.45355
5103.45788	0.45390
5101.52914	0.45444
5099.60039	0.45502
5097.67165	0.45508
5095.74290	0.45437
5093.81416	0.45359
5091.88541	0.45339
5089.95667	0.45364
5088.02793	0.45381
5086.09918	0.45350
5084.17044	0.45292
5082.24169	0.45244
5080.31295	0.45206
5078.38420	0.45196
5076.45546	0.45229
5074.52671	0.45271
5072.59797	0.45281
5070.66923	0.45235
5068.74048	0.45181
5066.81174	0.45198
5064.88299	0.45258
5062.95425	0.45258
5061.02550	0.45186
5059.09676	0.45141
5057.16801	0.45166
5055.23927	0.45196
5053.31053	0.45198
5051.38178	0.45196
5049.45304	0.45204
5047.52429	0.45206
5045.59555	0.45183
5043.66680	0.45173
5041.73806	0.45192
5039.80931	0.45172
5037.88057	0.45102
5035.95182	0.45061
5034.02308	0.45083
5032.09434	0.45123
5030.16559	0.45132
5028.23685	0.45124
5026.30810	0.45140
5024.37936	0.45171
5022.45061	0.45172
5020.52187	0.45131
5018.59312	0.45060
5016.66438	0.44991
5014.73564	0.44974
5012.80689	0.45016
5010.87815	0.45065
5008.94940	0.45070
5007.02066	0.45039
5005.09191	0.45020
5003.16317	0.45027
5001.23442	0.45051
4999.30568	0.45069
4997.37694	0.45048
4995.44819	0.45006
4993.51945	0.44979
4991.59070	0.44976
4989.66196	0.45005
4987.73321	0.45034
4985.80447	0.45002
4983.87572	0.44944
4981.94698	0.44936
4980.01824	0.44942
4978.08949	0.44909
4976.16075	0.44868
4974.23200	0.44854
4972.30326	0.44857
4970.37451	0.44843
4968.44577	0.44802
4966.51702	0.44785
4964.58828	0.44817
4962.65953	0.44836
4960.73079	0.44831
4958.80205	0.44851
4956.87330	0.44880
4954.94456	0.44876
4953.01581	0.44815
4951.08707	0.44731
4949.15832	0.44715
4947.22958	0.44783
4945.30083	0.44859
4943.37209	0.44878
4941.44335	0.44845
4939.51460	0.44811
4937.58586	0.44790
4935.65711	0.44752
4933.72837	0.44711
4931.79962	0.44717
4929.87088	0.44738
4927.94213	0.44721
4926.01339	0.44705
4924.08465	0.44718
4922.15590	0.44708
4920.22716	0.44678
4918.29841	0.44695
4916.36967	0.44742
4914.44092	0.44738
4912.51218	0.44687
4910.58343	0.44649
4908.65469	0.44639
4906.72594	0.44634
4904.79720	0.44618
4902.86846	0.44600
4900.93971	0.44619
4899.01097	0.44683
4897.08222	0.44750
4895.15348	0.44783
4893.22473	0.44762
4891.29599	0.44691
4889.36724	0.44625
4887.43850	0.44612
4885.50976	0.44619
4883.58101	0.44587
4881.65227	0.44529
4879.72352	0.44510
4877.79478	0.44540
4875.86603	0.44563
4873.93729	0.44562
4872.00854	0.44576
4870.07980	0.44599
4868.15106	0.44580
4866.22231	0.44528
4864.29357	0.44504
4862.36482	0.44526
4860.43608	0.44545
4858.50733	0.44520
4856.57859	0.44473
4854.64984	0.44450
4852.72110	0.44446
4850.79236	0.44444
4848.86361	0.44434
4846.93487	0.44411
4845.00612	0.44384
4843.07738	0.44371
4841.14863	0.44378
4839.21989	0.44393
4837.29114	0.44386
4835.36240	0.44359
4833.43365	0.44364
4831.50491	0.44401
4829.57617	0.44419
4827.64742	0.44416
4825.71868	0.44402
4823.78993	0.44358
4821.86119	0.44309
4819.93244	0.44290
4818.00370	0.44283
4816.07495	0.44260
4814.14621	0.44233
4812.21747	0.44226
4810.28872	0.44247
4808.35998	0.44293
4806.43123	0.44323
4804.50249	0.44305
4802.57374	0.44292
4800.64500	0.44309
4798.71625	0.44310
4796.78751	0.44275
4794.85877	0.44220
4792.93002	0.44182
4791.00128	0.44177
4789.07253	0.44169
4787.14379	0.44136
4785.21504	0.44116
4783.28630	0.44137
4781.35755	0.44163
4779.42881	0.44156
4777.50007	0.44143
4775.57132	0.44152
4773.64258	0.44143
4771.71383	0.44108
4769.78509	0.44097
4767.85634	0.44116
4765.92760	0.44135
4763.99885	0.44153
4762.07011	0.44160
4760.14136	0.44131
4758.21262	0.44084
4756.28388	0.44057
4754.35513	0.44036
4752.42639	0.44019
4750.49764	0.44027
4748.56890	0.44045
4746.64015	0.44059
4744.71141	0.44049
4742.78266	0.44011
4740.85392	0.43991
4738.92518	0.44015
4736.99643	0.44046
4735.06769	0.44034
4733.13894	0.43992
4731.21020	0.43961
4729.28145	0.43942
4727.35271	0.43916
4725.42396	0.43880
4723.49522	0.43852
4721.56648	0.43844
4719.63773	0.43853
4717.70899	0.43885
4715.78024	0.43924
4713.85150	0.43921
4711.92275	0.43874
4709.99401	0.43829
4708.06526	0.43812
4706.13652	0.43817
4704.20778	0.43830
4702.27903	0.43834
4700.35029	0.43817
4698.42154	0.43792
4696.49280	0.43788
4694.56405	0.43815
4692.63531	0.43840
4690.70656	0.43822
4688.77782	0.43790
4686.84907	0.43792
4684.92033	0.43809
4682.99159	0.43802
4681.06284	0.43783
4679.13410	0.43764
4677.20535	0.43731
4675.27661	0.43694
4673.34786	0.43674
4671.41912	0.43667
4669.49037	0.43665
4667.56163	0.43666
4665.63289	0.43680
4663.70414	0.43703
4661.77540	0.43687
4659.84665	0.43636
4657.91791	0.43627
4655.98916	0.43663
4654.06042	0.43679
4652.13167	0.43661
4650.20293	0.43649
4648.27419	0.43662
4646.34544	0.43673
4644.41670	0.43658
4642.48795	0.43635
4640.55921	0.43622
4638.63046	0.43611
4636.70172	0.43606
4634.77297	0.43602
4632.84423	0.43584
4630.91549	0.43570
4628.98674	0.43555
4627.05800	0.43530
4625.12925	0.43521
4623.20051	0.43526
4621.27176	0.43536
4619.34302	0.43540
4617.41427	0.43530
4615.48553	0.43527
4613.55678	0.43522
4611.62804	0.43493
4609.69930	0.43460
4607.77055	0.43470
4605.84181	0.43521
4603.91306	0.43554
4601.98432	0.43540
4600.05557	0.43521
4598.12683	0.43518
4596.19808	0.43504
4594.26934	0.43461
4592.34060	0.43406
4590.41185	0.43358
4588.48311	0.43337
4586.55436	0.43352
4584.62562	0.43369
4582.69687	0.43363
4580.76813	0.43364
4578.83938	0.43375
4576.91064	0.43367
4574.98190	0.43345
4573.05315	0.43327
4571.12441	0.43318
4569.19566	0.43320
4567.26692	0.43329
4565.33817	0.43327
4563.40943	0.43311
4561.48068	0.43301
4559.55194	0.43312
4557.62319	0.43322
4555.69445	0.43314
4553.76571	0.43302
4551.83696	0.43285
4549.90822	0.43272
4547.97947	0.43252
4546.05073	0.43215
4544.12198	0.43196
4542.19324	0.43202
4540.26449	0.43188
4538.33575	0.43149
4536.40701	0.43122
4534.47826	0.43116
4532.54952	0.43121
4530.62077	0.43133
4528.69203	0.43160
4526.76328	0.43187
4524.83454	0.43186
4522.90579	0.43170
4520.97705	0.43179
4519.04831	0.43185
4517.11956	0.43158
4515.19082	0.43130
4513.26207	0.43123
4511.33333	0.43109
4509.40458	0.43081
4507.47584	0.43067
4505.54709	0.43075
4503.61835	0.43095
4501.68961	0.43109
4499.76086	0.43097
4497.83212	0.43063
4495.90337	0.43046
4493.97463	0.43060
4492.04588	0.43074
4490.11714	0.43050
4488.18839	0.43002
4486.25965	0.42989
4484.33090	0.43008
4482.40216	0.43014
4480.47342	0.43008
4478.54467	0.42998
4476.61593	0.42987
4474.68718	0.42980
4472.75844	0.42967
4470.82969	0.42947
4468.90095	0.42936
4466.97220	0.42931
4465.04346	0.42918
4463.11472	0.42901
4461.18597	0.42892
4459.25723	0.42884
4457.32848	0.42872
4455.39974	0.42870
4453.47099	0.42886
4451.54225	0.42905
4449.61350	0.42913
4447.68476	0.42897
4445.75602	0.42849
4443.82727	0.42803
4441.89853	0.42805
4439.96978	0.42824
4438.04104	0.42812
4436.11229	0.42807
4434.18355	0.42836
4432.25480	0.42847
4430.32606	0.42811
4428.39732	0.42755
4426.46857	0.42711
4424.53983	0.42696
4422.61108	0.42710
4420.68234	0.42732
4418.75359	0.42745
4416.82485	0.42730
4414.89610	0.42689
4412.96736	0.42657
4411.03861	0.42658
4409.10987	0.42674
4407.18113	0.42679
4405.25238	0.42669
4403.32364	0.42671
4401.39489	0.42686
4399.46615	0.42678
4397.53740	0.42642
4395.60866	0.42619
4393.67991	0.42614
4391.75117	0.42606
4389.82243	0.42606
4387.89368	0.42599
4385.96494	0.42556
4384.03619	0.42527
4382.10745	0.42559
4380.17870	0.42613
4378.24996	0.42634
4376.32121	0.42600
4374.39247	0.42530
4372.46373	0.42477
4370.53498	0.42476
4368.60624	0.42487
4366.67749	0.42473
4364.74875	0.42464
4362.82000	0.42480
4360.89126	0.42487
4358.96251	0.42471
4357.03377	0.42449
4355.10503	0.42425
4353.17628	0.42406
4351.24754	0.42411
4349.31879	0.42432
4347.39005	0.42432
4345.46130	0.42416
4343.53256	0.42432
4341.60381	0.42463
4339.67507	0.42465
4337.74632	0.42448
4335.81758	0.42429
4333.88884	0.42403
4331.96009	0.42380
4330.03135	0.42366
4328.10260	0.42356
4326.17386	0.42350
4324.24511	0.42347
4322.31637	0.42340
4320.38762	0.42326
4318.45888	0.42315
4316.53014	0.42326
4314.60139	0.42334
4312.67265	0.42309
4310.74390	0.42275
4308.81516	0.42248
4306.88641	0.42225
4304.95767	0.42219
4303.02892	0.42222
4301.10018	0.42216
4299.17144	0.42211
4297.24269	0.42220
4295.31395	0.42230
4293.38520	0.42220
4291.45646	0.42194
4289.52771	0.42180
4287.59897	0.42184
4285.67022	0.42192
4283.74148	0.42204
4281.81273	0.42218
4279.88399	0.42229
4277.95525	0.42221
4276.02650	0.42177
4274.09776	0.42138
4272.16901	0.42145
4270.24027	0.42171
4268.31152	0.42188
4266.38278	0.42182
4264.45403	0.42153
4262.52529	0.42120
4260.59655	0.42085
4258.66780	0.42051
4256.73906	0.42044
4254.81031	0.42048
4252.88157	0.42036
4250.95282	0.42019
4249.02408	0.42018
4247.09533	0.42017
4245.16659	0.41997
4243.23785	0.41980
4241.30910	0.41984
4239.38036	0.41997
4237.45161	0.42010
4235.52287	0.42023
4233.59412	0.42029
4231.66538	0.42012
4229.73663	0.41991
4227.80789	0.41986
4225.87915	0.41969
4223.95040	0.41937
4222.02166	0.41918
4220.09291	0.41915
4218.16417	0.41920
4216.23542	0.41929
4214.30668	0.41938
4212.37793	0.41942
4210.44919	0.41946
4208.52044	0.41934
4206.59170	0.41893
4204.66296	0.41867
4202.73421	0.41857
4200.80547	0.41834
4198.87672	0.41829
4196.94798	0.41846
4195.01923	0.41839
4193.09049	0.41807
4191.16174	0.41770
4189.23300	0.41743
4187.30426	0.41741
4185.37551	0.41766
4183.44677	0.41788
4181.51802	0.41784
4179.58928	0.41763
4177.66053	0.41757
4175.73179	0.41760
4173.80304	0.41748
4171.87430	0.41725
4169.94556	0.41688
4168.01681	0.41648
4166.08807	0.41633
4164.15932	0.41642
4162.23058	0.41647
4160.30183	0.41639
4158.37309	0.41632
4156.44434	0.41635
4154.51560	0.41635
4152.58686	0.41630
4150.65811	0.41622
4148.72937	0.41603
4146.80062	0.41583
4144.87188	0.41586
4142.94313	0.41603
4141.01439	0.41601
4139.08564	0.41567
4137.15690	0.41541
4135.22815	0.41556
4133.29941	0.41575
4131.37067	0.41565
4129.44192	0.41545
4127.51318	0.41528
4125.58443	0.41506
4123.65569	0.41497
4121.72694	0.41516
4119.79820	0.41538
4117.86945	0.41531
4115.94071	0.41502
4114.01197	0.41485
4112.08322	0.41487
4110.15448	0.41491
4108.22573	0.41490
4106.29699	0.41493
4104.36824	0.41500
4102.43950	0.41485
4100.51075	0.41442
4098.58201	0.41403
4096.65327	0.41399
4094.72452	0.41413
4092.79578	0.41385
4090.86703	0.41325
4088.93829	0.41307
4087.00954	0.41330
4085.08080	0.41339
4083.15205	0.41323
4081.22331	0.41306
4079.29457	0.41307
4077.36582	0.41320
4075.43708	0.41335
4073.50833	0.41333
4071.57959	0.41305
4069.65084	0.41278
4067.72210	0.41264
4065.79335	0.41266
4063.86461	0.41291
4061.93586	0.41306
4060.00712	0.41280
4058.07838	0.41235
4056.14963	0.41208
4054.22089	0.41199
4052.29214	0.41184
4050.36340	0.41156
4048.43465	0.41152
4046.50591	0.41188
4044.57716	0.41214
4042.64842	0.41196
4040.71968	0.41163
4038.79093	0.41139
4036.86219	0.41131
4034.93344	0.41136
4033.00470	0.41131
4031.07595	0.41115
4029.14721	0.41103
4027.21846	0.41096
4025.28972	0.41100
4023.36098	0.41126
4021.43223	0.41154
4019.50349	0.41152
4017.57474	0.41131
4015.64600	0.41122
4013.71725	0.41121
4011.78851	0.41111
4009.85976	0.41092
4007.93102	0.41063
4006.00228	0.41032
4004.07353	0.41019
4002.14479	0.41013
4000.21604	0.41008
3998.28730	0.41025
3996.35855	0.41048
3994.42981	0.41039
3992.50106	0.41005
3990.57232	0.40974
3988.64357	0.40962
3986.71483	0.40971
3984.78609	0.40973
3982.85734	0.40943
3980.92860	0.40910
3978.99985	0.40907
3977.07111	0.40926
3975.14236	0.40930
3973.21362	0.40904
3971.28487	0.40881
3969.35613	0.40871
3967.42739	0.40867
3965.49864	0.40889
3963.56990	0.40936
3961.64115	0.40962
3959.71241	0.40943
3957.78366	0.40902
3955.85492	0.40868
3953.92617	0.40853
3951.99743	0.40858
3950.06869	0.40876
3948.13994	0.40877
3946.21120	0.40855
3944.28245	0.40841
3942.35371	0.40825
3940.42496	0.40795
3938.49622	0.40770
3936.56747	0.40772
3934.63873	0.40809
3932.70998	0.40852
3930.78124	0.40839
3928.85250	0.40778
3926.92375	0.40745
3924.99501	0.40752
3923.06626	0.40763
3921.13752	0.40763
3919.20877	0.40756
3917.28003	0.40740
3915.35128	0.40716
3913.42254	0.40698
3911.49380	0.40683
3909.56505	0.40676
3907.63631	0.40713
3905.70756	0.40805
3903.77882	0.40885
3901.85007	0.40885
3899.92133	0.40813
3897.99258	0.40713
3896.06384	0.40663
3894.13510	0.40684
3892.20635	0.40692
3890.27761	0.40629
3888.34886	0.40596
3886.42012	0.40643
3884.49137	0.40702
3882.56263	0.40731
3880.63388	0.40718
3878.70514	0.40662
3876.77640	0.40629
3874.84765	0.40648
3872.91891	0.40711
3870.99016	0.40765
3869.06142	0.40733
3867.13267	0.40684
3865.20393	0.40671
3863.27518	0.40611
3861.34644	0.40520
3859.41769	0.40519
3857.48895	0.40629
3855.56021	0.40797
3853.63146	0.40879
3851.70272	0.40727
3849.77397	0.40557
3847.84523	0.40471
3845.91648	0.40479
3843.98774	0.40545
3842.05899	0.40610
3840.13025	0.40654
3838.20151	0.40633
3836.27276	0.40553
3834.34402	0.40498
3832.41527	0.40463
3830.48653	0.40423
3828.55778	0.40402
3826.62904	0.40420
3824.70029	0.40468
3822.77155	0.40532
3820.84281	0.40564
3818.91406	0.40544
3816.98532	0.40497
3815.05657	0.40396
3813.12783	0.40299
3811.19908	0.40264
3809.27034	0.40301
3807.34159	0.40372
3805.41285	0.40418
3803.48411	0.40448
3801.55536	0.40437
3799.62662	0.40389
3797.69787	0.40349
3795.76913	0.40268
3793.84038	0.40181
3791.91164	0.40152
3789.98289	0.40161
3788.05415	0.40185
3786.12540	0.40208
3784.19666	0.40194
3782.26792	0.40173
3780.33917	0.40179
3778.41043	0.40160
3776.48168	0.40122
3774.55294	0.40119
3772.62419	0.40156
3770.69545	0.40206
3768.76670	0.40230
3766.83796	0.40213
3764.90922	0.40161
3762.98047	0.40137
3761.05173	0.40178
3759.12298	0.40213
3757.19424	0.40206
3755.26549	0.40235
3753.33675	0.40329
3751.40800	0.40428
3749.47926	0.40427
3747.55052	0.40403
3745.62177	0.40387
3743.69303	0.40344
3741.76428	0.40334
3739.83554	0.40404
3737.90679	0.40562
3735.97805	0.40720
3734.04930	0.40700
3732.12056	0.40570
3730.19182	0.40499
3728.26307	0.40515
3726.33433	0.40561
3724.40558	0.40548
3722.47684	0.40441
3720.54809	0.40288
3718.61935	0.40143
3716.69060	0.40042
3714.76186	0.40050
3712.83311	0.40211
3710.90437	0.40381
3708.97563	0.40370
3707.04688	0.40279
3705.11814	0.40223
3703.18939	0.40215
3701.26065	0.40179
3699.33190	0.40096
3697.40316	0.40038
3695.47441	0.40046
3693.54567	0.40111
3691.61693	0.40181
3689.68818	0.40166
3687.75944	0.40057
3685.83069	0.39952
3683.90195	0.39882
3681.97320	0.39851
3680.04446	0.39871
3678.11571	0.39947
3676.18697	0.40023
3674.25823	0.39990
3672.32948	0.39965
3670.40074	0.39969
3668.47199	0.39873
3666.54325	0.39748
3664.61450	0.39672
3662.68576	0.39638
3660.75701	0.39652
3658.82827	0.39710
3656.89953	0.39745
3654.97078	0.39721
3653.04204	0.39739
3651.11329	0.39856
3649.18455	0.39951
3647.25580	0.39860
3645.32706	0.39729
3643.39831	0.39666
3641.46957	0.39668
3639.54082	0.39686
3637.61208	0.39704
3635.68334	0.39754
3633.75459	0.39843
3631.82585	0.39944
3629.89710	0.40016
3627.96836	0.39971
3626.03961	0.39856
3624.11087	0.39772
3622.18212	0.39761
3620.25338	0.39822
3618.32464	0.39841
3616.39589	0.39771
3614.46715	0.39679
3612.53840	0.39612
3610.60966	0.39621
3608.68091	0.39686
3606.75217	0.39710
3604.82342	0.39685
3602.89468	0.39667
3600.96594	0.39662
3599.03719	0.39658
3597.10845	0.39656
3595.17970	0.39640
3593.25096	0.39590
3591.32221	0.39551
3589.39347	0.39570
3587.46472	0.39577
3585.53598	0.39488
3583.60723	0.39393
3581.67849	0.39345
3579.74975	0.39326
3577.82100	0.39320
3575.89226	0.39321
3573.96351	0.39313
3572.03477	0.39307
3570.10602	0.39343
3568.17728	0.39417
3566.24853	0.39426
3564.31979	0.39353
3562.39105	0.39287
3560.46230	0.39244
3558.53356	0.39198
3556.60481	0.39161
3554.67607	0.39169
3552.74732	0.39208
3550.81858	0.39223
3548.88983	0.39214
3546.96109	0.39202
3545.03235	0.39179
3543.10360	0.39140
3541.17486	0.39100
3539.24611	0.39074
3537.31737	0.39055
3535.38862	0.39031
3533.45988	0.39018
3531.53113	0.39032
3529.60239	0.39054
3527.67365	0.39053
3525.74490	0.39050
3523.81616	0.39056
3521.88741	0.39032
3519.95867	0.38986
3518.02992	0.38961
3516.10118	0.38947
3514.17243	0.38936
3512.24369	0.38939
3510.31494	0.38929
3508.38620	0.38892
3506.45746	0.38871
3504.52871	0.38889
3502.59997	0.38902
3500.67122	0.38884
3498.74248	0.38858
3496.81373	0.38840
3494.88499	0.38818
3492.95624	0.38792
3491.02750	0.38780
3489.09876	0.38778
3487.17001	0.38761
3485.24127	0.38737
3483.31252	0.38727
3481.38378	0.38717
3479.45503	0.38707
3477.52629	0.38721
3475.59754	0.38738
3473.66880	0.38726
3471.74006	0.38697
3469.81131	0.38670
3467.88257	0.38646
3465.95382	0.38633
3464.02508	0.38628
3462.09633	0.38623
3460.16759	0.38622
3458.23884	0.38615
3456.31010	0.38593
3454.38136	0.38571
3452.45261	0.38567
3450.52387	0.38581
3448.59512	0.38590
3446.66638	0.38573
3444.73763	0.38549
3442.80889	0.38539
3440.88014	0.38528
3438.95140	0.38513
3437.02265	0.38503
3435.09391	0.38491
3433.16517	0.38468
3431.23642	0.38448
3429.30768	0.38450
3427.37893	0.38459
3425.45019	0.38461
3423.52144	0.38467
3421.59270	0.38471
3419.66395	0.38453
3417.73521	0.38425
3415.80647	0.38409
3413.87772	0.38410
3411.94898	0.38422
3410.02023	0.38421
3408.09149	0.38396
3406.16274	0.38367
3404.23400	0.38345
3402.30525	0.38325
3400.37651	0.38308
3398.44777	0.38314
3396.51902	0.38332
3394.59028	0.38328
3392.66153	0.38299
3390.73279	0.38273
3388.80404	0.38271
3386.87530	0.38295
3384.94655	0.38304
3383.01781	0.38267
3381.08907	0.38227
3379.16032	0.38224
3377.23158	0.38237
3375.30283	0.38246
3373.37409	0.38236
3371.44534	0.38210
3369.51660	0.38193
3367.58785	0.38188
3365.65911	0.38179
3363.73036	0.38166
3361.80162	0.38158
3359.87288	0.38153
3357.94413	0.38147
3356.01539	0.38134
3354.08664	0.38114
3352.15790	0.38091
3350.22915	0.38072
3348.30041	0.38058
3346.37166	0.38043
3344.44292	0.38034
3342.51418	0.38028
3340.58543	0.38023
3338.65669	0.38026
3336.72794	0.38030
3334.79920	0.38029
3332.87045	0.38030
3330.94171	0.38029
3329.01296	0.38016
3327.08422	0.38001
3325.15548	0.37989
3323.22673	0.37982
3321.29799	0.37988
3319.36924	0.38001
3317.44050	0.37999
3315.51175	0.37968
3313.58301	0.37924
3311.65426	0.37887
3309.72552	0.37861
3307.79678	0.37852
3305.86803	0.37850
3303.93929	0.37849
3302.01054	0.37850
3300.08180	0.37845
3298.15305	0.37832
3296.22431	0.37833
3294.29556	0.37849
3292.36682	0.37849
3290.43807	0.37827
3288.50933	0.37806
3286.58059	0.37802
3284.65184	0.37796
3282.72310	0.37780
3280.79435	0.37771
3278.86561	0.37766
3276.93686	0.37756
3275.00812	0.37754
3273.07937	0.37761
3271.15063	0.37758
3269.22189	0.37741
3267.29314	0.37725
3265.36440	0.37713
3263.43565	0.37702
3261.50691	0.37698
3259.57816	0.37703
3257.64942	0.37700
3255.72067	0.37682
3253.79193	0.37666
3251.86319	0.37657
3249.93444	0.37641
3248.00570	0.37628
3246.07695	0.37620
3244.14821	0.37610
3242.21946	0.37613
3240.29072	0.37631
3238.36197	0.37629
3236.43323	0.37605
3234.50448	0.37597
3232.57574	0.37613
3230.64700	0.37613
3228.71825	0.37581
3226.78951	0.37547
3224.86076	0.37533
3222.93202	0.37526
3221.00327	0.37520
3219.07453	0.37517
3217.14578	0.37517
3215.21704	0.37512
3213.28830	0.37496
3211.35955	0.37477
3209.43081	0.37470
3207.50206	0.37465
3205.57332	0.37449
3203.64457	0.37436
3201.71583	0.37436
3199.78708	0.37438
3197.85834	0.37435
3195.92960	0.37436
3194.00085	0.37442
3192.07211	0.37431
3190.14336	0.37405
3188.21462	0.37399
3186.28587	0.37413
3184.35713	0.37409
3182.42838	0.37386
3180.49964	0.37373
3178.57090	0.37367
3176.64215	0.37349
3174.71341	0.37326
3172.78466	0.37323
3170.85592	0.37333
3168.92717	0.37330
3166.99843	0.37310
3165.06968	0.37299
3163.14094	0.37301
3161.21219	0.37303
3159.28345	0.37299
3157.35471	0.37294
3155.42596	0.37282
3153.49722	0.37258
3151.56847	0.37234
3149.63973	0.37218
3147.71098	0.37217
3145.78224	0.37227
3143.85349	0.37224
3141.92475	0.37195
[truncated: 1,370 more rows]
