# Supplementary material for: Ultrathin 2 nm gold as impedance-matched absorber for infrared light
Source: Nat Commun. 2020 May 1;11:2161. doi: 10.1038/s41467-020-15762-3 (PMC7195431; doi:10.1038/s41467-020-15762-3)
Supplement: Supplementary file 3 — Source Data [file 41467_2020_15762_MOESM3_ESM.zip › SOURCE DATA/Fig.4 -Thinfilm optical measurements and dataprocessing/2,0-Au-Cu-#2-REF.dpt]

6997.48496	0.12103
6995.55621	0.12122
6993.62747	0.12095
6991.69872	0.12069
6989.76998	0.12137
6987.84123	0.12229
6985.91249	0.12153
6983.98374	0.12022
6982.05500	0.11965
6980.12626	0.11913
6978.19751	0.11850
6976.26877	0.11816
6974.34002	0.11838
6972.41128	0.11874
6970.48253	0.11883
6968.55379	0.11918
6966.62504	0.11973
6964.69630	0.11953
6962.76756	0.11814
6960.83881	0.11638
6958.91007	0.11601
6956.98132	0.11682
6955.05258	0.11707
6953.12383	0.11670
6951.19509	0.11639
6949.26634	0.11719
6947.33760	0.11913
6945.40886	0.12061
6943.48011	0.12118
6941.55137	0.12064
6939.62262	0.11921
6937.69388	0.11874
6935.76513	0.11901
6933.83639	0.11861
6931.90764	0.11834
6929.97890	0.11877
6928.05015	0.11895
6926.12141	0.11806
6924.19267	0.11660
6922.26392	0.11571
6920.33518	0.11525
6918.40643	0.11537
6916.47769	0.11709
6914.54894	0.11875
6912.62020	0.11902
6910.69145	0.11933
6908.76271	0.11966
6906.83397	0.11913
6904.90522	0.11795
6902.97648	0.11685
6901.04773	0.11656
6899.11899	0.11581
6897.19024	0.11475
6895.26150	0.11615
6893.33275	0.11849
6891.40401	0.11893
6889.47527	0.11921
6887.54652	0.12006
6885.61778	0.11976
6883.68903	0.11890
6881.76029	0.11859
6879.83154	0.11919
6877.90280	0.12098
6875.97405	0.12124
6874.04531	0.11839
6872.11657	0.11575
6870.18782	0.11586
6868.25908	0.11830
6866.33033	0.12087
6864.40159	0.12081
6862.47284	0.11811
6860.54410	0.11568
6858.61535	0.11632
6856.68661	0.11923
6854.75786	0.12077
6852.82912	0.12003
6850.90038	0.11887
6848.97163	0.11820
6847.04289	0.11808
6845.11414	0.11878
6843.18540	0.11930
6841.25665	0.11861
6839.32791	0.11800
6837.39916	0.11819
6835.47042	0.11876
6833.54168	0.12009
6831.61293	0.12137
6829.68419	0.12165
6827.75544	0.12186
6825.82670	0.12128
6823.89795	0.11893
6821.96921	0.11706
6820.04046	0.11685
6818.11172	0.11705
6816.18298	0.11725
6814.25423	0.11696
6812.32549	0.11598
6810.39674	0.11613
6808.46800	0.11715
6806.53925	0.11706
6804.61051	0.11673
6802.68176	0.11616
6800.75302	0.11495
6798.82428	0.11587
6796.89553	0.11840
6794.96679	0.11866
6793.03804	0.11742
6791.10930	0.11752
6789.18055	0.11831
6787.25181	0.11799
6785.32306	0.11708
6783.39432	0.11705
6781.46557	0.11816
6779.53683	0.11948
6777.60809	0.11951
6775.67934	0.11832
6773.75060	0.11784
6771.82185	0.11840
6769.89311	0.11840
6767.96436	0.11819
6766.03562	0.11927
6764.10687	0.12047
6762.17813	0.12046
6760.24939	0.11970
6758.32064	0.11860
6756.39190	0.11771
6754.46315	0.11721
6752.53441	0.11735
6750.60566	0.11849
6748.67692	0.11939
6746.74817	0.11899
6744.81943	0.11782
6742.89069	0.11668
6740.96194	0.11659
6739.03320	0.11786
6737.10445	0.11956
6735.17571	0.12047
6733.24696	0.12015
6731.31822	0.11937
6729.38947	0.11888
6727.46073	0.11855
6725.53199	0.11846
6723.60324	0.11893
6721.67450	0.11850
6719.74575	0.11646
6717.81701	0.11551
6715.88826	0.11685
6713.95952	0.11860
6712.03077	0.11966
6710.10203	0.12023
6708.17328	0.12014
6706.24454	0.11921
6704.31580	0.11777
6702.38705	0.11607
6700.45831	0.11532
6698.52956	0.11624
6696.60082	0.11757
6694.67207	0.11881
6692.74333	0.12070
6690.81458	0.12208
6688.88584	0.12150
6686.95710	0.12109
6685.02835	0.12200
6683.09961	0.12105
6681.17086	0.11833
6679.24212	0.11751
6677.31337	0.11824
6675.38463	0.11800
6673.45588	0.11753
6671.52714	0.11833
6669.59840	0.11926
6667.66965	0.11980
6665.74091	0.12063
6663.81216	0.12060
6661.88342	0.11933
6659.95467	0.11833
6658.02593	0.11809
6656.09718	0.11789
6654.16844	0.11699
6652.23970	0.11562
6650.31095	0.11572
6648.38221	0.11774
6646.45346	0.11933
6644.52472	0.11937
6642.59597	0.11873
6640.66723	0.11829
6638.73848	0.11795
6636.80974	0.11715
6634.88099	0.11641
6632.95225	0.11660
6631.02351	0.11725
6629.09476	0.11769
6627.16602	0.11887
6625.23727	0.12099
6623.30853	0.12174
6621.37978	0.12027
6619.45104	0.11815
6617.52229	0.11673
6615.59355	0.11676
6613.66481	0.11806
6611.73606	0.11930
6609.80732	0.11960
6607.87857	0.11985
6605.94983	0.11996
6604.02108	0.11861
6602.09234	0.11652
6600.16359	0.11606
6598.23485	0.11780
6596.30611	0.11964
6594.37736	0.12024
6592.44862	0.12016
6590.51987	0.11901
6588.59113	0.11673
6586.66238	0.11554
6584.73364	0.11613
6582.80489	0.11721
6580.87615	0.11871
6578.94740	0.12020
6577.01866	0.12005
6575.08992	0.11883
6573.16117	0.11844
6571.23243	0.11884
6569.30368	0.11902
6567.37494	0.11832
6565.44619	0.11690
6563.51745	0.11621
6561.58870	0.11710
6559.65996	0.11897
6557.73122	0.12058
6555.80247	0.12067
6553.87373	0.11991
6551.94498	0.12028
6550.01624	0.12137
6548.08749	0.12121
6546.15875	0.11937
6544.23000	0.11733
6542.30126	0.11674
6540.37252	0.11746
6538.44377	0.11820
6536.51503	0.11847
6534.58628	0.11867
6532.65754	0.11848
6530.72879	0.11774
6528.80005	0.11739
6526.87130	0.11701
6524.94256	0.11656
6523.01382	0.11731
6521.08507	0.11776
6519.15633	0.11682
6517.22758	0.11651
6515.29884	0.11740
6513.37009	0.11796
6511.44135	0.11787
6509.51260	0.11803
6507.58386	0.11859
6505.65511	0.11874
6503.72637	0.11864
6501.79763	0.11849
6499.86888	0.11801
6497.94014	0.11807
6496.01139	0.11845
6494.08265	0.11851
6492.15390	0.11958
6490.22516	0.12101
6488.29641	0.12154
6486.36767	0.12156
6484.43893	0.12053
6482.51018	0.11909
6480.58144	0.11921
6478.65269	0.12087
6476.72395	0.12186
6474.79520	0.12090
6472.86646	0.11937
6470.93771	0.11871
6469.00897	0.11952
6467.08023	0.12154
6465.15148	0.12250
6463.22274	0.12168
6461.29399	0.12122
6459.36525	0.12170
6457.43650	0.12165
6455.50776	0.12048
6453.57901	0.11869
6451.65027	0.11724
6449.72153	0.11711
6447.79278	0.11820
6445.86404	0.11928
6443.93529	0.11931
6442.00655	0.11894
6440.07780	0.11885
6438.14906	0.11818
6436.22031	0.11697
6434.29157	0.11686
6432.36282	0.11829
6430.43408	0.11989
6428.50534	0.12077
6426.57659	0.12065
6424.64785	0.11950
6422.71910	0.11839
6420.79036	0.11815
6418.86161	0.11877
6416.93287	0.11926
6415.00412	0.11894
6413.07538	0.11886
6411.14664	0.11935
6409.21789	0.11888
6407.28915	0.11758
6405.36040	0.11773
6403.43166	0.11972
6401.50291	0.12159
6399.57417	0.12214
6397.64542	0.12140
6395.71668	0.12028
6393.78794	0.12003
6391.85919	0.12042
6389.93045	0.12032
6388.00170	0.11936
6386.07296	0.11781
6384.14421	0.11698
6382.21547	0.11747
6380.28672	0.11754
6378.35798	0.11688
6376.42924	0.11772
6374.50049	0.12008
6372.57175	0.12109
6370.64300	0.11973
6368.71426	0.11864
6366.78551	0.11927
6364.85677	0.11982
6362.92802	0.11913
6360.99928	0.11777
6359.07053	0.11621
6357.14179	0.11489
6355.21305	0.11480
6353.28430	0.11584
6351.35556	0.11668
6349.42681	0.11762
6347.49807	0.11954
6345.56932	0.12118
6343.64058	0.12093
6341.71183	0.11915
6339.78309	0.11755
6337.85435	0.11737
6335.92560	0.11765
6333.99686	0.11668
6332.06811	0.11569
6330.13937	0.11662
6328.21062	0.11823
6326.28188	0.11863
6324.35313	0.11822
6322.42439	0.11797
6320.49565	0.11813
6318.56690	0.11915
6316.63816	0.12046
6314.70941	0.12087
6312.78067	0.12082
6310.85192	0.12073
6308.92318	0.12071
6306.99443	0.12101
6305.06569	0.12065
6303.13695	0.11909
6301.20820	0.11832
6299.27946	0.11960
6297.35071	0.12099
6295.42197	0.12068
6293.49322	0.11929
6291.56448	0.11860
6289.63573	0.11904
6287.70699	0.11957
6285.77824	0.11992
6283.84950	0.12018
6281.92076	0.12003
6279.99201	0.11938
6278.06327	0.11883
6276.13452	0.11894
6274.20578	0.11906
6272.27703	0.11884
6270.34829	0.11855
6268.41954	0.11813
6266.49080	0.11790
6264.56206	0.11785
6262.63331	0.11753
6260.70457	0.11720
6258.77582	0.11718
6256.84708	0.11714
6254.91833	0.11729
6252.98959	0.11761
6251.06084	0.11687
6249.13210	0.11580
6247.20336	0.11690
6245.27461	0.11869
6243.34587	0.11816
6241.41712	0.11651
6239.48838	0.11617
6237.55963	0.11673
6235.63089	0.11707
6233.70214	0.11829
6231.77340	0.12072
6229.84465	0.12174
6227.91591	0.12080
6225.98717	0.11985
6224.05842	0.11908
6222.12968	0.11825
6220.20093	0.11797
6218.27219	0.11803
6216.34344	0.11781
6214.41470	0.11753
6212.48595	0.11781
6210.55721	0.11863
6208.62847	0.11965
6206.69972	0.12002
6204.77098	0.11940
6202.84223	0.11897
6200.91349	0.11922
6198.98474	0.11906
6197.05600	0.11844
6195.12725	0.11878
6193.19851	0.12016
6191.26977	0.12089
6189.34102	0.12035
6187.41228	0.11951
6185.48353	0.11927
6183.55479	0.11950
6181.62604	0.11958
6179.69730	0.11967
6177.76855	0.12050
6175.83981	0.12148
6173.91107	0.12122
6171.98232	0.11972
6170.05358	0.11839
6168.12483	0.11817
6166.19609	0.11881
6164.26734	0.11953
6162.33860	0.11978
6160.40985	0.11967
6158.48111	0.11971
6156.55236	0.11955
6154.62362	0.11867
6152.69488	0.11820
6150.76613	0.11861
6148.83739	0.11862
6146.90864	0.11791
6144.97990	0.11746
6143.05115	0.11806
6141.12241	0.11944
6139.19366	0.12076
6137.26492	0.12131
6135.33618	0.12056
6133.40743	0.11915
6131.47869	0.11855
6129.54994	0.11899
6127.62120	0.11957
6125.69245	0.11991
6123.76371	0.12014
6121.83496	0.12016
6119.90622	0.11999
6117.97748	0.11956
6116.04873	0.11853
6114.11999	0.11783
6112.19124	0.11851
6110.26250	0.11957
6108.33375	0.11982
6106.40501	0.11961
6104.47626	0.11939
6102.54752	0.11890
6100.61878	0.11777
6098.69003	0.11682
6096.76129	0.11738
6094.83254	0.11859
6092.90380	0.11881
6090.97505	0.11898
6089.04631	0.11982
6087.11756	0.11984
6085.18882	0.11920
6083.26007	0.11879
6081.33133	0.11835
6079.40259	0.11816
6077.47384	0.11878
6075.54510	0.11993
6073.61635	0.12068
6071.68761	0.12059
6069.75886	0.12003
6067.83012	0.11934
6065.90137	0.11864
6063.97263	0.11830
6062.04389	0.11861
6060.11514	0.11907
6058.18640	0.11932
6056.25765	0.11943
6054.32891	0.11930
6052.40016	0.11922
6050.47142	0.11937
6048.54267	0.11952
6046.61393	0.11939
6044.68519	0.11896
6042.75644	0.11864
6040.82770	0.11874
6038.89895	0.11913
6036.97021	0.11951
6035.04146	0.11938
6033.11272	0.11871
6031.18397	0.11847
6029.25523	0.11913
6027.32649	0.11963
6025.39774	0.11937
6023.46900	0.11904
6021.54025	0.11948
6019.61151	0.12033
6017.68276	0.12044
6015.75402	0.12007
6013.82527	0.12005
6011.89653	0.12019
6009.96778	0.11993
6008.03904	0.11934
6006.11030	0.11928
6004.18155	0.11998
6002.25281	0.12024
6000.32406	0.11979
5998.39532	0.11933
5996.46657	0.11864
5994.53783	0.11787
5992.60908	0.11821
5990.68034	0.11958
5988.75160	0.12025
5986.82285	0.11972
5984.89411	0.11901
5982.96536	0.11880
5981.03662	0.11935
5979.10787	0.11996
5977.17913	0.11995
5975.25038	0.11973
5973.32164	0.11949
5971.39290	0.11965
5969.46415	0.12059
5967.53541	0.12101
5965.60666	0.12030
5963.67792	0.12000
5961.74917	0.12052
5959.82043	0.12049
5957.89168	0.11978
5955.96294	0.11958
5954.03420	0.11993
5952.10545	0.12000
5950.17671	0.11975
5948.24796	0.11956
5946.31922	0.11914
5944.39047	0.11868
5942.46173	0.11909
5940.53298	0.11989
5938.60424	0.12002
5936.67549	0.11973
5934.74675	0.11962
5932.81801	0.11953
5930.88926	0.11926
5928.96052	0.11895
5927.03177	0.11874
5925.10303	0.11855
5923.17428	0.11818
5921.24554	0.11829
5919.31679	0.11924
5917.38805	0.11976
5915.45931	0.11965
5913.53056	0.11992
5911.60182	0.12001
5909.67307	0.11934
5907.74433	0.11894
5905.81558	0.11880
5903.88684	0.11834
5901.95809	0.11834
5900.02935	0.11905
5898.10061	0.11958
5896.17186	0.11939
5894.24312	0.11886
5892.31437	0.11897
5890.38563	0.11987
5888.45688	0.12096
5886.52814	0.12161
5884.59939	0.12131
5882.67065	0.12014
5880.74190	0.11907
5878.81316	0.11910
5876.88442	0.11971
5874.95567	0.12001
5873.02693	0.12032
5871.09818	0.12068
5869.16944	0.12064
5867.24069	0.12073
5865.31195	0.12133
5863.38320	0.12167
5861.45446	0.12132
5859.52572	0.12055
5857.59697	0.12010
5855.66823	0.12053
5853.73948	0.12108
5851.81074	0.12090
5849.88199	0.12015
5847.95325	0.11973
5846.02450	0.12015
5844.09576	0.12075
5842.16702	0.12133
5840.23827	0.12200
5838.30953	0.12177
5836.38078	0.12061
5834.45204	0.11990
5832.52329	0.12012
5830.59455	0.12053
5828.66580	0.12085
5826.73706	0.12113
5824.80832	0.12128
5822.87957	0.12182
5820.95083	0.12282
5819.02208	0.12314
5817.09334	0.12237
5815.16459	0.12151
5813.23585	0.12103
5811.30710	0.12055
5809.37836	0.11989
5807.44961	0.11941
5805.52087	0.11971
5803.59213	0.12067
5801.66338	0.12121
5799.73464	0.12115
5797.80589	0.12124
5795.87715	0.12144
5793.94840	0.12151
5792.01966	0.12139
5790.09091	0.12073
5788.16217	0.11997
5786.23343	0.12019
5784.30468	0.12138
5782.37594	0.12230
5780.44719	0.12253
5778.51845	0.12239
5776.58970	0.12177
5774.66096	0.12078
5772.73221	0.12023
5770.80347	0.12045
5768.87473	0.12067
5766.94598	0.12039
5765.01724	0.12034
5763.08849	0.12091
5761.15975	0.12134
5759.23100	0.12109
5757.30226	0.12086
5755.37351	0.12093
5753.44477	0.12093
5751.51603	0.12118
5749.58728	0.12120
5747.65854	0.12024
5745.72979	0.11938
5743.80105	0.11987
5741.87230	0.12122
5739.94356	0.12204
5738.01481	0.12176
5736.08607	0.12152
5734.15732	0.12208
5732.22858	0.12240
5730.29984	0.12181
5728.37109	0.12101
5726.44235	0.12073
5724.51360	0.12096
5722.58486	0.12117
5720.65611	0.12099
5718.72737	0.12061
5716.79862	0.12035
5714.86988	0.12001
5712.94114	0.11949
5711.01239	0.11978
5709.08365	0.12121
5707.15490	0.12218
5705.22616	0.12161
5703.29741	0.12041
5701.36867	0.11967
5699.43992	0.11980
5697.51118	0.12063
5695.58244	0.12140
5693.65369	0.12145
5691.72495	0.12111
5689.79620	0.12123
5687.86746	0.12155
5685.93871	0.12137
5684.00997	0.12101
5682.08122	0.12071
5680.15248	0.12054
5678.22374	0.12083
5676.29499	0.12127
5674.36625	0.12159
5672.43750	0.12203
5670.50876	0.12239
5668.58001	0.12217
5666.65127	0.12110
5664.72252	0.11982
5662.79378	0.11961
5660.86503	0.12018
5658.93629	0.12059
5657.00755	0.12100
5655.07880	0.12148
5653.15006	0.12190
5651.22131	0.12211
5649.29257	0.12177
5647.36382	0.12126
5645.43508	0.12110
5643.50633	0.12125
5641.57759	0.12176
5639.64885	0.12255
5637.72010	0.12294
5635.79136	0.12260
5633.86261	0.12202
5631.93387	0.12175
5630.00512	0.12171
5628.07638	0.12183
5626.14763	0.12186
5624.21889	0.12149
5622.29015	0.12123
5620.36140	0.12123
5618.43266	0.12070
5616.50391	0.11977
5614.57517	0.11957
5612.64642	0.12052
5610.71768	0.12170
5608.78893	0.12233
5606.86019	0.12264
5604.93144	0.12281
5603.00270	0.12252
5601.07396	0.12196
5599.14521	0.12191
5597.21647	0.12241
5595.28772	0.12274
5593.35898	0.12259
5591.43023	0.12239
5589.50149	0.12232
5587.57274	0.12203
5585.64400	0.12144
5583.71526	0.12092
5581.78651	0.12101
5579.85777	0.12189
5577.92902	0.12242
5576.00028	0.12204
5574.07153	0.12166
5572.14279	0.12157
5570.21404	0.12151
5568.28530	0.12156
5566.35656	0.12168
5564.42781	0.12174
5562.49907	0.12159
5560.57032	0.12135
5558.64158	0.12138
5556.71283	0.12175
5554.78409	0.12213
5552.85534	0.12222
5550.92660	0.12238
5548.99786	0.12258
5547.06911	0.12232
5545.14037	0.12202
5543.21162	0.12202
5541.28288	0.12210
5539.35413	0.12223
5537.42539	0.12236
5535.49664	0.12252
5533.56790	0.12253
5531.63915	0.12210
5529.71041	0.12168
5527.78167	0.12192
5525.85292	0.12240
5523.92418	0.12245
5521.99543	0.12253
5520.06669	0.12292
5518.13794	0.12292
5516.20920	0.12210
5514.28045	0.12132
5512.35171	0.12161
5510.42297	0.12234
5508.49422	0.12241
5506.56548	0.12228
5504.63673	0.12255
5502.70799	0.12279
5500.77924	0.12272
5498.85050	0.12276
5496.92175	0.12316
5494.99301	0.12376
5493.06427	0.12406
5491.13552	0.12381
5489.20678	0.12378
5487.27803	0.12403
5485.34929	0.12374
5483.42054	0.12310
5481.49180	0.12245
5479.56305	0.12188
5477.63431	0.12179
5475.70557	0.12216
5473.77682	0.12196
5471.84808	0.12107
5469.91933	0.12086
5467.99059	0.12186
5466.06184	0.12277
5464.13310	0.12253
5462.20435	0.12166
5460.27561	0.12135
5458.34686	0.12186
5456.41812	0.12272
5454.48938	0.12357
5452.56063	0.12392
5450.63189	0.12372
5448.70314	0.12316
5446.77440	0.12267
5444.84565	0.12279
5442.91691	0.12307
5440.98816	0.12294
5439.05942	0.12291
5437.13068	0.12328
5435.20193	0.12344
5433.27319	0.12327
5431.34444	0.12343
5429.41570	0.12362
5427.48695	0.12342
5425.55821	0.12329
5423.62946	0.12317
5421.70072	0.12295
5419.77198	0.12282
5417.84323	0.12283
5415.91449	0.12288
5413.98574	0.12277
5412.05700	0.12237
5410.12825	0.12196
5408.19951	0.12207
5406.27076	0.12276
5404.34202	0.12349
5402.41328	0.12390
5400.48453	0.12401
5398.55579	0.12377
5396.62704	0.12345
5394.69830	0.12340
5392.76955	0.12359
5390.84081	0.12403
5388.91206	0.12454
5386.98332	0.12467
5385.05457	0.12453
5383.12583	0.12440
5381.19709	0.12437
5379.26834	0.12468
5377.33960	0.12530
5375.41085	0.12568
5373.48211	0.12535
5371.55336	0.12443
5369.62462	0.12364
5367.69587	0.12349
5365.76713	0.12365
5363.83839	0.12361
5361.90964	0.12356
5359.98090	0.12363
5358.05215	0.12345
5356.12341	0.12327
5354.19466	0.12365
5352.26592	0.12428
5350.33717	0.12450
5348.40843	0.12437
5346.47969	0.12440
5344.55094	0.12475
5342.62220	0.12501
5340.69345	0.12510
5338.76471	0.12496
5336.83596	0.12443
5334.90722	0.12408
5332.97847	0.12401
5331.04973	0.12375
5329.12099	0.12359
5327.19224	0.12372
5325.26350	0.12360
5323.33475	0.12350
5321.40601	0.12376
5319.47726	0.12397
5317.54852	0.12400
5315.61977	0.12410
5313.69103	0.12405
5311.76228	0.12379
5309.83354	0.12378
5307.90480	0.12404
5305.97605	0.12418
5304.04731	0.12417
5302.11856	0.12409
5300.18982	0.12384
5298.26107	0.12348
5296.33233	0.12330
5294.40358	0.12349
5292.47484	0.12388
5290.54610	0.12446
5288.61735	0.12518
5286.68861	0.12542
5284.75986	0.12498
5282.83112	0.12450
5280.90237	0.12433
5278.97363	0.12407
5277.04488	0.12365
5275.11614	0.12340
5273.18740	0.12345
5271.25865	0.12390
5269.32991	0.12451
5267.40116	0.12478
5265.47242	0.12464
5263.54367	0.12434
5261.61493	0.12424
5259.68618	0.12451
5257.75744	0.12471
5255.82869	0.12465
5253.89995	0.12457
5251.97121	0.12441
5250.04246	0.12410
5248.11372	0.12383
5246.18497	0.12375
5244.25623	0.12405
5242.32748	0.12463
5240.39874	0.12503
5238.46999	0.12520
5236.54125	0.12527
5234.61251	0.12515
5232.68376	0.12500
5230.75502	0.12495
5228.82627	0.12473
5226.89753	0.12420
5224.96878	0.12384
5223.04004	0.12398
5221.11129	0.12433
5219.18255	0.12468
5217.25381	0.12495
5215.32506	0.12505
5213.39632	0.12515
5211.46757	0.12540
5209.53883	0.12565
5207.61008	0.12571
5205.68134	0.12555
5203.75259	0.12540
5201.82385	0.12523
5199.89511	0.12498
5197.96636	0.12504
5196.03762	0.12547
5194.10887	0.12584
5192.18013	0.12574
5190.25138	0.12509
5188.32264	0.12449
5186.39389	0.12438
5184.46515	0.12453
5182.53640	0.12459
5180.60766	0.12451
5178.67892	0.12432
5176.75017	0.12402
5174.82143	0.12397
5172.89268	0.12433
5170.96394	0.12468
5169.03519	0.12477
5167.10645	0.12485
5165.17770	0.12500
5163.24896	0.12506
5161.32022	0.12513
5159.39147	0.12532
5157.46273	0.12546
5155.53398	0.12560
5153.60524	0.12564
5151.67649	0.12534
5149.74775	0.12520
5147.81900	0.12576
5145.89026	0.12638
5143.96152	0.12641
5142.03277	0.12621
5140.10403	0.12612
5138.17528	0.12605
5136.24654	0.12622
5134.31779	0.12675
5132.38905	0.12704
5130.46030	0.12669
5128.53156	0.12628
5126.60282	0.12605
5124.67407	0.12569
5122.74533	0.12539
5120.81658	0.12537
5118.88784	0.12536
5116.95909	0.12525
5115.03035	0.12530
5113.10160	0.12565
5111.17286	0.12591
5109.24411	0.12570
5107.31537	0.12541
5105.38663	0.12565
5103.45788	0.12600
5101.52914	0.12591
5099.60039	0.12571
5097.67165	0.12569
5095.74290	0.12570
5093.81416	0.12571
5091.88541	0.12574
5089.95667	0.12574
5088.02793	0.12582
5086.09918	0.12593
5084.17044	0.12594
5082.24169	0.12589
5080.31295	0.12561
5078.38420	0.12526
5076.45546	0.12526
5074.52671	0.12542
5072.59797	0.12532
5070.66923	0.12527
5068.74048	0.12553
5066.81174	0.12575
5064.88299	0.12561
5062.95425	0.12537
5061.02550	0.12545
5059.09676	0.12576
5057.16801	0.12614
5055.23927	0.12641
5053.31053	0.12622
5051.38178	0.12565
5049.45304	0.12536
5047.52429	0.12569
5045.59555	0.12606
5043.66680	0.12597
5041.73806	0.12594
5039.80931	0.12621
5037.88057	0.12636
5035.95182	0.12625
5034.02308	0.12624
5032.09434	0.12655
5030.16559	0.12694
5028.23685	0.12700
5026.30810	0.12672
5024.37936	0.12651
5022.45061	0.12662
5020.52187	0.12682
5018.59312	0.12702
5016.66438	0.12731
5014.73564	0.12757
5012.80689	0.12751
5010.87815	0.12710
5008.94940	0.12674
5007.02066	0.12663
5005.09191	0.12656
5003.16317	0.12659
5001.23442	0.12682
4999.30568	0.12691
4997.37694	0.12675
4995.44819	0.12679
4993.51945	0.12713
4991.59070	0.12733
4989.66196	0.12718
4987.73321	0.12707
4985.80447	0.12727
4983.87572	0.12754
4981.94698	0.12768
4980.01824	0.12765
4978.08949	0.12759
4976.16075	0.12761
4974.23200	0.12767
4972.30326	0.12773
4970.37451	0.12761
4968.44577	0.12728
4966.51702	0.12702
4964.58828	0.12707
4962.65953	0.12727
4960.73079	0.12732
4958.80205	0.12723
4956.87330	0.12725
4954.94456	0.12723
4953.01581	0.12702
4951.08707	0.12696
4949.15832	0.12711
4947.22958	0.12727
4945.30083	0.12748
4943.37209	0.12745
4941.44335	0.12730
4939.51460	0.12772
4937.58586	0.12840
4935.65711	0.12846
4933.72837	0.12813
4931.79962	0.12802
4929.87088	0.12806
4927.94213	0.12803
4926.01339	0.12800
4924.08465	0.12790
4922.15590	0.12769
4920.22716	0.12752
4918.29841	0.12740
4916.36967	0.12730
4914.44092	0.12735
4912.51218	0.12753
4910.58343	0.12779
4908.65469	0.12803
4906.72594	0.12814
4904.79720	0.12814
4902.86846	0.12811
4900.93971	0.12803
4899.01097	0.12794
4897.08222	0.12795
4895.15348	0.12808
4893.22473	0.12831
4891.29599	0.12860
4889.36724	0.12866
4887.43850	0.12842
4885.50976	0.12835
4883.58101	0.12857
4881.65227	0.12890
4879.72352	0.12913
4877.79478	0.12904
4875.86603	0.12879
4873.93729	0.12867
4872.00854	0.12866
4870.07980	0.12872
4868.15106	0.12886
4866.22231	0.12895
4864.29357	0.12887
4862.36482	0.12860
4860.43608	0.12834
4858.50733	0.12830
4856.57859	0.12834
4854.64984	0.12842
4852.72110	0.12865
4850.79236	0.12896
4848.86361	0.12904
4846.93487	0.12886
4845.00612	0.12886
4843.07738	0.12909
4841.14863	0.12910
4839.21989	0.12880
4837.29114	0.12856
4835.36240	0.12860
4833.43365	0.12894
4831.50491	0.12942
4829.57617	0.12969
4827.64742	0.12945
4825.71868	0.12883
4823.78993	0.12840
4821.86119	0.12849
4819.93244	0.12889
4818.00370	0.12915
4816.07495	0.12914
4814.14621	0.12915
4812.21747	0.12921
4810.28872	0.12914
4808.35998	0.12907
4806.43123	0.12910
4804.50249	0.12916
4802.57374	0.12913
4800.64500	0.12904
4798.71625	0.12901
4796.78751	0.12897
4794.85877	0.12880
4792.93002	0.12872
4791.00128	0.12889
4789.07253	0.12910
4787.14379	0.12930
4785.21504	0.12950
4783.28630	0.12952
4781.35755	0.12932
4779.42881	0.12906
4777.50007	0.12898
4775.57132	0.12923
4773.64258	0.12960
4771.71383	0.12980
4769.78509	0.12980
4767.85634	0.12976
4765.92760	0.12970
4763.99885	0.12966
4762.07011	0.12970
4760.14136	0.12985
4758.21262	0.13019
4756.28388	0.13067
4754.35513	0.13093
4752.42639	0.13082
4750.49764	0.13039
4748.56890	0.12989
4746.64015	0.12970
4744.71141	0.12986
4742.78266	0.13011
4740.85392	0.13028
4738.92518	0.13022
4736.99643	0.12994
4735.06769	0.12971
4733.13894	0.12969
4731.21020	0.12990
4729.28145	0.13009
4727.35271	0.13013
4725.42396	0.13024
4723.49522	0.13047
4721.56648	0.13059
4719.63773	0.13031
4717.70899	0.12989
4715.78024	0.12993
4713.85150	0.13031
4711.92275	0.13035
4709.99401	0.13008
4708.06526	0.13000
4706.13652	0.13024
4704.20778	0.13054
4702.27903	0.13071
4700.35029	0.13078
4698.42154	0.13078
4696.49280	0.13083
4694.56405	0.13098
4692.63531	0.13089
4690.70656	0.13040
4688.77782	0.13009
4686.84907	0.13039
4684.92033	0.13090
4682.99159	0.13123
4681.06284	0.13141
4679.13410	0.13128
4677.20535	0.13090
4675.27661	0.13070
4673.34786	0.13084
4671.41912	0.13108
4669.49037	0.13111
4667.56163	0.13091
4665.63289	0.13078
4663.70414	0.13082
4661.77540	0.13085
4659.84665	0.13083
4657.91791	0.13081
4655.98916	0.13082
4654.06042	0.13091
4652.13167	0.13111
4650.20293	0.13125
4648.27419	0.13106
4646.34544	0.13068
4644.41670	0.13055
4642.48795	0.13079
4640.55921	0.13113
4638.63046	0.13113
4636.70172	0.13068
4634.77297	0.13030
4632.84423	0.13044
4630.91549	0.13079
4628.98674	0.13090
4627.05800	0.13087
4625.12925	0.13105
4623.20051	0.13135
4621.27176	0.13147
4619.34302	0.13140
4617.41427	0.13129
4615.48553	0.13119
4613.55678	0.13121
4611.62804	0.13132
4609.69930	0.13155
4607.77055	0.13178
4605.84181	0.13181
4603.91306	0.13170
4601.98432	0.13163
4600.05557	0.13157
4598.12683	0.13145
4596.19808	0.13145
4594.26934	0.13175
4592.34060	0.13202
4590.41185	0.13208
4588.48311	0.13218
4586.55436	0.13233
4584.62562	0.13214
4582.69687	0.13183
4580.76813	0.13194
4578.83938	0.13240
4576.91064	0.13268
4574.98190	0.13267
4573.05315	0.13249
4571.12441	0.13224
4569.19566	0.13216
4567.26692	0.13227
4565.33817	0.13231
4563.40943	0.13227
4561.48068	0.13218
4559.55194	0.13211
4557.62319	0.13221
4555.69445	0.13260
4553.76571	0.13308
4551.83696	0.13313
4549.90822	0.13274
4547.97947	0.13261
4546.05073	0.13286
4544.12198	0.13292
4542.19324	0.13277
4540.26449	0.13283
4538.33575	0.13296
4536.40701	0.13282
4534.47826	0.13260
4532.54952	0.13257
4530.62077	0.13261
4528.69203	0.13265
4526.76328	0.13277
4524.83454	0.13283
4522.90579	0.13271
4520.97705	0.13254
4519.04831	0.13244
4517.11956	0.13246
4515.19082	0.13260
4513.26207	0.13295
4511.33333	0.13332
4509.40458	0.13335
4507.47584	0.13310
4505.54709	0.13304
4503.61835	0.13324
4501.68961	0.13343
4499.76086	0.13342
4497.83212	0.13337
4495.90337	0.13351
4493.97463	0.13371
4492.04588	0.13374
4490.11714	0.13377
4488.18839	0.13383
4486.25965	0.13382
4484.33090	0.13376
4482.40216	0.13364
4480.47342	0.13364
4478.54467	0.13384
4476.61593	0.13391
4474.68718	0.13362
4472.75844	0.13322
4470.82969	0.13312
4468.90095	0.13323
4466.97220	0.13322
4465.04346	0.13316
4463.11472	0.13311
4461.18597	0.13312
4459.25723	0.13331
4457.32848	0.13352
4455.39974	0.13373
4453.47099	0.13390
4451.54225	0.13379
4449.61350	0.13363
4447.68476	0.13361
4445.75602	0.13361
4443.82727	0.13372
4441.89853	0.13397
4439.96978	0.13416
4438.04104	0.13416
4436.11229	0.13416
4434.18355	0.13430
4432.25480	0.13436
4430.32606	0.13414
4428.39732	0.13379
4426.46857	0.13369
4424.53983	0.13396
4422.61108	0.13433
4420.68234	0.13451
4418.75359	0.13440
4416.82485	0.13409
4414.89610	0.13376
4412.96736	0.13370
4411.03861	0.13399
4409.10987	0.13429
4407.18113	0.13435
4405.25238	0.13426
4403.32364	0.13400
4401.39489	0.13378
4399.46615	0.13391
4397.53740	0.13419
4395.60866	0.13435
4393.67991	0.13449
4391.75117	0.13463
4389.82243	0.13475
4387.89368	0.13489
4385.96494	0.13498
4384.03619	0.13490
4382.10745	0.13483
4380.17870	0.13494
4378.24996	0.13502
4376.32121	0.13481
4374.39247	0.13454
4372.46373	0.13456
4370.53498	0.13488
4368.60624	0.13516
4366.67749	0.13519
4364.74875	0.13504
4362.82000	0.13495
4360.89126	0.13497
4358.96251	0.13508
4357.03377	0.13526
4355.10503	0.13543
4353.17628	0.13542
4351.24754	0.13518
4349.31879	0.13486
4347.39005	0.13479
4345.46130	0.13493
4343.53256	0.13505
4341.60381	0.13530
4339.67507	0.13573
4337.74632	0.13603
4335.81758	0.13606
4333.88884	0.13598
4331.96009	0.13583
4330.03135	0.13575
4328.10260	0.13575
4326.17386	0.13566
4324.24511	0.13561
4322.31637	0.13578
4320.38762	0.13590
4318.45888	0.13587
4316.53014	0.13584
4314.60139	0.13587
4312.67265	0.13591
4310.74390	0.13594
4308.81516	0.13605
4306.88641	0.13610
4304.95767	0.13597
4303.02892	0.13590
4301.10018	0.13606
4299.17144	0.13631
4297.24269	0.13646
4295.31395	0.13642
4293.38520	0.13629
4291.45646	0.13617
4289.52771	0.13614
4287.59897	0.13612
4285.67022	0.13601
4283.74148	0.13598
4281.81273	0.13602
4279.88399	0.13581
4277.95525	0.13559
4276.02650	0.13586
4274.09776	0.13645
4272.16901	0.13684
4270.24027	0.13698
4268.31152	0.13694
4266.38278	0.13682
4264.45403	0.13680
4262.52529	0.13682
4260.59655	0.13664
4258.66780	0.13641
4256.73906	0.13639
4254.81031	0.13654
4252.88157	0.13676
4250.95282	0.13702
4249.02408	0.13728
4247.09533	0.13736
4245.16659	0.13721
4243.23785	0.13711
4241.30910	0.13709
4239.38036	0.13702
4237.45161	0.13701
4235.52287	0.13724
4233.59412	0.13754
4231.66538	0.13756
4229.73663	0.13733
4227.80789	0.13718
4225.87915	0.13727
4223.95040	0.13732
4222.02166	0.13705
4220.09291	0.13690
4218.16417	0.13708
4216.23542	0.13727
4214.30668	0.13743
4212.37793	0.13756
4210.44919	0.13760
4208.52044	0.13766
4206.59170	0.13763
4204.66296	0.13747
4202.73421	0.13738
4200.80547	0.13735
4198.87672	0.13740
4196.94798	0.13756
4195.01923	0.13763
4193.09049	0.13766
4191.16174	0.13782
4189.23300	0.13788
4187.30426	0.13776
4185.37551	0.13770
4183.44677	0.13773
4181.51802	0.13777
4179.58928	0.13775
4177.66053	0.13762
4175.73179	0.13760
4173.80304	0.13772
4171.87430	0.13781
4169.94556	0.13796
4168.01681	0.13822
4166.08807	0.13836
4164.15932	0.13829
4162.23058	0.13819
4160.30183	0.13819
4158.37309	0.13819
4156.44434	0.13818
4154.51560	0.13821
4152.58686	0.13826
4150.65811	0.13826
4148.72937	0.13828
4146.80062	0.13833
4144.87188	0.13845
4142.94313	0.13877
4141.01439	0.13917
4139.08564	0.13933
4137.15690	0.13914
4135.22815	0.13887
4133.29941	0.13883
4131.37067	0.13889
4129.44192	0.13886
4127.51318	0.13880
4125.58443	0.13880
4123.65569	0.13882
4121.72694	0.13888
4119.79820	0.13905
4117.86945	0.13918
4115.94071	0.13906
4114.01197	0.13881
4112.08322	0.13884
4110.15448	0.13928
4108.22573	0.13966
4106.29699	0.13965
4104.36824	0.13953
4102.43950	0.13967
4100.51075	0.13983
4098.58201	0.13972
4096.65327	0.13949
4094.72452	0.13934
4092.79578	0.13939
4090.86703	0.13954
4088.93829	0.13947
4087.00954	0.13924
4085.08080	0.13925
4083.15205	0.13958
4081.22331	0.13993
4079.29457	0.14000
4077.36582	0.13991
4075.43708	0.14006
4073.50833	0.14035
4071.57959	0.14032
4069.65084	0.14001
4067.72210	0.13981
4065.79335	0.13981
4063.86461	0.13986
4061.93586	0.13982
4060.00712	0.13977
4058.07838	0.13978
4056.14963	0.13961
4054.22089	0.13944
4052.29214	0.13975
4050.36340	0.14027
4048.43465	0.14038
4046.50591	0.14022
4044.57716	0.14020
4042.64842	0.14030
4040.71968	0.14024
4038.79093	0.14012
4036.86219	0.14016
4034.93344	0.14023
4033.00470	0.14029
4031.07595	0.14046
4029.14721	0.14068
4027.21846	0.14067
4025.28972	0.14043
4023.36098	0.14028
4021.43223	0.14032
4019.50349	0.14040
4017.57474	0.14047
4015.64600	0.14052
4013.71725	0.14046
4011.78851	0.14051
4009.85976	0.14076
4007.93102	0.14092
4006.00228	0.14090
4004.07353	0.14091
4002.14479	0.14105
4000.21604	0.14101
3998.28730	0.14079
3996.35855	0.14083
3994.42981	0.14116
3992.50106	0.14121
3990.57232	0.14088
3988.64357	0.14066
3986.71483	0.14072
3984.78609	0.14082
3982.85734	0.14095
3980.92860	0.14117
3978.99985	0.14133
3977.07111	0.14135
3975.14236	0.14133
3973.21362	0.14143
3971.28487	0.14160
3969.35613	0.14173
3967.42739	0.14179
3965.49864	0.14170
3963.56990	0.14154
3961.64115	0.14152
3959.71241	0.14165
3957.78366	0.14176
3955.85492	0.14165
3953.92617	0.14144
3951.99743	0.14138
3950.06869	0.14157
3948.13994	0.14195
3946.21120	0.14236
3944.28245	0.14259
3942.35371	0.14246
3940.42496	0.14218
3938.49622	0.14210
3936.56747	0.14221
3934.63873	0.14228
3932.70998	0.14227
3930.78124	0.14233
3928.85250	0.14245
3926.92375	0.14254
3924.99501	0.14270
3923.06626	0.14286
3921.13752	0.14291
3919.20877	0.14280
3917.28003	0.14258
3915.35128	0.14247
3913.42254	0.14255
3911.49380	0.14269
3909.56505	0.14275
3907.63631	0.14283
3905.70756	0.14312
3903.77882	0.14354
3901.85007	0.14378
3899.92133	0.14373
3897.99258	0.14348
3896.06384	0.14327
3894.13510	0.14327
3892.20635	0.14334
3890.27761	0.14326
3888.34886	0.14327
3886.42012	0.14355
3884.49137	0.14377
3882.56263	0.14372
3880.63388	0.14368
3878.70514	0.14362
3876.77640	0.14356
3874.84765	0.14357
3872.91891	0.14356
3870.99016	0.14353
3869.06142	0.14348
3867.13267	0.14343
3865.20393	0.14364
3863.27518	0.14391
3861.34644	0.14390
3859.41769	0.14376
3857.48895	0.14376
3855.56021	0.14412
3853.63146	0.14473
3851.70272	0.14471
3849.77397	0.14422
3847.84523	0.14382
3845.91648	0.14389
3843.98774	0.14437
3842.05899	0.14468
3840.13025	0.14468
3838.20151	0.14460
3836.27276	0.14448
3834.34402	0.14435
3832.41527	0.14445
3830.48653	0.14476
3828.55778	0.14503
3826.62904	0.14510
3824.70029	0.14493
3822.77155	0.14476
3820.84281	0.14477
3818.91406	0.14458
3816.98532	0.14428
3815.05657	0.14425
3813.12783	0.14432
3811.19908	0.14426
3809.27034	0.14419
3807.34159	0.14432
3805.41285	0.14457
3803.48411	0.14481
3801.55536	0.14501
3799.62662	0.14503
3797.69787	0.14489
3795.76913	0.14468
3793.84038	0.14459
3791.91164	0.14476
3789.98289	0.14497
3788.05415	0.14498
3786.12540	0.14495
3784.19666	0.14510
3782.26792	0.14532
3780.33917	0.14546
3778.41043	0.14532
3776.48168	0.14496
3774.55294	0.14478
3772.62419	0.14491
3770.69545	0.14518
3768.76670	0.14544
3766.83796	0.14572
3764.90922	0.14584
3762.98047	0.14573
3761.05173	0.14559
3759.12298	0.14548
3757.19424	0.14537
3755.26549	0.14549
3753.33675	0.14588
3751.40800	0.14628
3749.47926	0.14649
3747.55052	0.14656
3745.62177	0.14663
3743.69303	0.14674
3741.76428	0.14671
3739.83554	0.14672
3737.90679	0.14712
3735.97805	0.14785
3734.04930	0.14805
3732.12056	0.14757
3730.19182	0.14723
3728.26307	0.14728
3726.33433	0.14743
3724.40558	0.14740
3722.47684	0.14729
3720.54809	0.14716
3718.61935	0.14690
3716.69060	0.14663
3714.76186	0.14657
3712.83311	0.14690
3710.90437	0.14759
3708.97563	0.14795
3707.04688	0.14770
3705.11814	0.14728
3703.18939	0.14708
3701.26065	0.14711
3699.33190	0.14709
3697.40316	0.14704
3695.47441	0.14714
3693.54567	0.14732
3691.61693	0.14743
3689.68818	0.14743
3687.75944	0.14721
3685.83069	0.14693
3683.90195	0.14683
3681.97320	0.14691
3680.04446	0.14711
3678.11571	0.14732
3676.18697	0.14749
3674.25823	0.14755
3672.32948	0.14754
3670.40074	0.14739
3668.47199	0.14695
3666.54325	0.14663
3664.61450	0.14666
3662.68576	0.14686
3660.75701	0.14709
3658.82827	0.14732
3656.89953	0.14744
3654.97078	0.14738
3653.04204	0.14748
3651.11329	0.14802
3649.18455	0.14847
3647.25580	0.14790
3645.32706	0.14718
3643.39831	0.14693
3641.46957	0.14702
3639.54082	0.14720
3637.61208	0.14745
3635.68334	0.14771
3633.75459	0.14790
3631.82585	0.14805
3629.89710	0.14831
3627.96836	0.14866
3626.03961	0.14864
3624.11087	0.14838
3622.18212	0.14819
3620.25338	0.14825
3618.32464	0.14830
3616.39589	0.14825
3614.46715	0.14825
3612.53840	0.14820
3610.60966	0.14817
3608.68091	0.14828
3606.75217	0.14832
3604.82342	0.14820
3602.89468	0.14812
3600.96594	0.14815
3599.03719	0.14817
3597.10845	0.14819
3595.17970	0.14820
3593.25096	0.14807
3591.32221	0.14791
3589.39347	0.14791
3587.46472	0.14804
3585.53598	0.14811
3583.60723	0.14819
3581.67849	0.14838
3579.74975	0.14853
3577.82100	0.14853
3575.89226	0.14845
3573.96351	0.14836
3572.03477	0.14829
3570.10602	0.14842
3568.17728	0.14891
3566.24853	0.14940
3564.31979	0.14938
3562.39105	0.14910
3560.46230	0.14886
3558.53356	0.14880
3556.60481	0.14896
3554.67607	0.14915
3552.74732	0.14913
3550.81858	0.14902
3548.88983	0.14906
3546.96109	0.14930
3545.03235	0.14958
3543.10360	0.14967
3541.17486	0.14952
3539.24611	0.14927
3537.31737	0.14911
3535.38862	0.14907
3533.45988	0.14916
3531.53113	0.14936
3529.60239	0.14951
3527.67365	0.14941
3525.74490	0.14923
3523.81616	0.14929
3521.88741	0.14950
3519.95867	0.14963
3518.02992	0.14966
3516.10118	0.14959
3514.17243	0.14949
3512.24369	0.14948
3510.31494	0.14961
3508.38620	0.14972
3506.45746	0.14981
3504.52871	0.15001
3502.59997	0.15012
3500.67122	0.14997
3498.74248	0.14987
3496.81373	0.14998
3494.88499	0.15006
3492.95624	0.14992
3491.02750	0.14977
3489.09876	0.14987
3487.17001	0.15015
3485.24127	0.15035
3483.31252	0.15037
3481.38378	0.15032
3479.45503	0.15031
3477.52629	0.15039
3475.59754	0.15051
3473.66880	0.15057
3471.74006	0.15052
3469.81131	0.15054
3467.88257	0.15069
3465.95382	0.15077
3464.02508	0.15078
3462.09633	0.15083
3460.16759	0.15090
3458.23884	0.15094
3456.31010	0.15087
3454.38136	0.15073
3452.45261	0.15057
3450.52387	0.15053
3448.59512	0.15068
3446.66638	0.15090
3444.73763	0.15104
3442.80889	0.15115
3440.88014	0.15123
3438.95140	0.15123
3437.02265	0.15113
3435.09391	0.15103
3433.16517	0.15114
3431.23642	0.15139
3429.30768	0.15148
3427.37893	0.15135
3425.45019	0.15123
3423.52144	0.15124
3421.59270	0.15135
3419.66395	0.15141
3417.73521	0.15140
3415.80647	0.15143
3413.87772	0.15152
3411.94898	0.15153
3410.02023	0.15150
3408.09149	0.15167
3406.16274	0.15201
3404.23400	0.15218
3402.30525	0.15197
3400.37651	0.15173
3398.44777	0.15187
3396.51902	0.15214
3394.59028	0.15228
3392.66153	0.15236
3390.73279	0.15239
3388.80404	0.15229
3386.87530	0.15215
3384.94655	0.15212
3383.01781	0.15217
3381.08907	0.15223
3379.16032	0.15240
3377.23158	0.15257
3375.30283	0.15259
3373.37409	0.15266
3371.44534	0.15294
3369.51660	0.15323
3367.58785	0.15339
3365.65911	0.15336
3363.73036	0.15316
3361.80162	0.15299
3359.87288	0.15303
3357.94413	0.15313
3356.01539	0.15320
3354.08664	0.15333
3352.15790	0.15342
3350.22915	0.15337
3348.30041	0.15332
3346.37166	0.15335
3344.44292	0.15347
3342.51418	0.15359
3340.58543	0.15362
3338.65669	0.15369
3336.72794	0.15379
3334.79920	0.15376
3332.87045	0.15369
3330.94171	0.15370
3329.01296	0.15368
3327.08422	0.15365
3325.15548	0.15368
3323.22673	0.15375
3321.29799	0.15385
3319.36924	0.15395
3317.44050	0.15398
3315.51175	0.15407
3313.58301	0.15422
3311.65426	0.15429
3309.72552	0.15433
3307.79678	0.15444
3305.86803	0.15454
3303.93929	0.15456
3302.01054	0.15455
3300.08180	0.15449
3298.15305	0.15445
3296.22431	0.15457
3294.29556	0.15471
3292.36682	0.15478
3290.43807	0.15477
3288.50933	0.15457
3286.58059	0.15434
3284.65184	0.15441
3282.72310	0.15471
3280.79435	0.15492
3278.86561	0.15488
3276.93686	0.15476
3275.00812	0.15480
3273.07937	0.15495
3271.15063	0.15494
3269.22189	0.15475
3267.29314	0.15469
3265.36440	0.15488
3263.43565	0.15508
3261.50691	0.15507
3259.57816	0.15495
3257.64942	0.15496
3255.72067	0.15507
3253.79193	0.15518
3251.86319	0.15533
3249.93444	0.15551
3248.00570	0.15557
3246.07695	0.15553
3244.14821	0.15552
3242.21946	0.15555
3240.29072	0.15555
3238.36197	0.15547
3236.43323	0.15535
3234.50448	0.15527
3232.57574	0.15532
3230.64700	0.15543
3228.71825	0.15559
3226.78951	0.15576
3224.86076	0.15580
3222.93202	0.15580
3221.00327	0.15595
3219.07453	0.15615
3217.14578	0.15620
3215.21704	0.15613
3213.28830	0.15606
3211.35955	0.15601
3209.43081	0.15603
3207.50206	0.15624
3205.57332	0.15652
3203.64457	0.15663
3201.71583	0.15655
3199.78708	0.15659
3197.85834	0.15675
3195.92960	0.15684
3194.00085	0.15685
3192.07211	0.15680
3190.14336	0.15666
3188.21462	0.15656
3186.28587	0.15659
3184.35713	0.15669
3182.42838	0.15681
3180.49964	0.15693
3178.57090	0.15710
3176.64215	0.15721
3174.71341	0.15713
3172.78466	0.15697
3170.85592	0.15691
3168.92717	0.15702
3166.99843	0.15720
3165.06968	0.15729
3163.14094	0.15722
3161.21219	0.15710
3159.28345	0.15713
3157.35471	0.15727
3155.42596	0.15735
3153.49722	0.15732
3151.56847	0.15726
3149.63973	0.15723
3147.71098	0.15729
3145.78224	0.15747
3143.85349	0.15762
3141.92475	0.15769
[truncated: 1,370 more rows]
