# Supplementary material for: Ultrathin 2 nm gold as impedance-matched absorber for infrared light
Source: Nat Commun. 2020 May 1;11:2161. doi: 10.1038/s41467-020-15762-3 (PMC7195431; doi:10.1038/s41467-020-15762-3)
Supplement: Supplementary file 3 — Source Data [file 41467_2020_15762_MOESM3_ESM.zip › SOURCE DATA/Fig.4 -Thinfilm optical measurements and dataprocessing/2,0-Au-Cu-#2-TRA.dpt]

6997.48496	0.52398
6995.55621	0.52513
6993.62747	0.52351
6991.69872	0.52260
6989.76998	0.52229
6987.84123	0.52119
6985.91249	0.51963
6983.98374	0.51933
6982.05500	0.52022
6980.12626	0.52075
6978.19751	0.52087
6976.26877	0.52133
6974.34002	0.52290
6972.41128	0.52570
6970.48253	0.52728
6968.55379	0.52563
6966.62504	0.52234
6964.69630	0.51992
6962.76756	0.51948
6960.83881	0.52031
6958.91007	0.52108
6956.98132	0.52137
6955.05258	0.52023
6953.12383	0.51735
6951.19509	0.51583
6949.26634	0.51727
6947.33760	0.51865
6945.40886	0.51950
6943.48011	0.52193
6941.55137	0.52326
6939.62262	0.52131
6937.69388	0.51895
6935.76513	0.51825
6933.83639	0.51930
6931.90764	0.52037
6929.97890	0.51924
6928.05015	0.51828
6926.12141	0.52035
6924.19267	0.52228
6922.26392	0.52051
6920.33518	0.51850
6918.40643	0.51962
6916.47769	0.52004
6914.54894	0.51817
6912.62020	0.51770
6910.69145	0.51840
6908.76271	0.51845
6906.83397	0.51848
6904.90522	0.51864
6902.97648	0.51958
6901.04773	0.52081
6899.11899	0.52017
6897.19024	0.51954
6895.26150	0.52170
6893.33275	0.52278
6891.40401	0.51975
6889.47527	0.51736
6887.54652	0.51865
6885.61778	0.52061
6883.68903	0.52033
6881.76029	0.51801
6879.83154	0.51671
6877.90280	0.51867
6875.97405	0.52091
6874.04531	0.52017
6872.11657	0.51881
6870.18782	0.51782
6868.25908	0.51534
6866.33033	0.51361
6864.40159	0.51482
6862.47284	0.51710
6860.54410	0.51799
6858.61535	0.51855
6856.68661	0.52122
6854.75786	0.52327
6852.82912	0.52222
6850.90038	0.52035
6848.97163	0.51900
6847.04289	0.51834
6845.11414	0.51890
6843.18540	0.51981
6841.25665	0.51938
6839.32791	0.51731
6837.39916	0.51540
6835.47042	0.51483
6833.54168	0.51505
6831.61293	0.51585
6829.68419	0.51693
6827.75544	0.51768
6825.82670	0.51816
6823.89795	0.51844
6821.96921	0.51848
6820.04046	0.51794
6818.11172	0.51690
6816.18298	0.51611
6814.25423	0.51530
6812.32549	0.51477
6810.39674	0.51581
6808.46800	0.51801
6806.53925	0.51934
6804.61051	0.51839
6802.68176	0.51603
6800.75302	0.51490
6798.82428	0.51565
6796.89553	0.51656
6794.96679	0.51722
6793.03804	0.51815
6791.10930	0.51975
6789.18055	0.52121
6787.25181	0.52046
6785.32306	0.51786
6783.39432	0.51565
6781.46557	0.51497
6779.53683	0.51498
6777.60809	0.51422
6775.67934	0.51254
6773.75060	0.51084
6771.82185	0.51134
6769.89311	0.51430
6767.96436	0.51627
6766.03562	0.51617
6764.10687	0.51539
6762.17813	0.51444
6760.24939	0.51428
6758.32064	0.51510
6756.39190	0.51545
6754.46315	0.51490
6752.53441	0.51377
6750.60566	0.51327
6748.67692	0.51456
6746.74817	0.51493
6744.81943	0.51236
6742.89069	0.51003
6740.96194	0.50994
6739.03320	0.51012
6737.10445	0.50963
6735.17571	0.51086
6733.24696	0.51480
6731.31822	0.51747
6729.38947	0.51615
6727.46073	0.51399
6725.53199	0.51343
6723.60324	0.51418
6721.67450	0.51578
6719.74575	0.51627
6717.81701	0.51531
6715.88826	0.51452
6713.95952	0.51338
6712.03077	0.51195
6710.10203	0.51181
6708.17328	0.51213
6706.24454	0.51219
6704.31580	0.51363
6702.38705	0.51498
6700.45831	0.51385
6698.52956	0.51266
6696.60082	0.51347
6694.67207	0.51481
6692.74333	0.51558
6690.81458	0.51578
6688.88584	0.51542
6686.95710	0.51476
6685.02835	0.51446
6683.09961	0.51511
6681.17086	0.51557
6679.24212	0.51399
6677.31337	0.51212
6675.38463	0.51263
6673.45588	0.51413
6671.52714	0.51396
6669.59840	0.51213
6667.66965	0.51028
6665.74091	0.50950
6663.81216	0.50956
6661.88342	0.51072
6659.95467	0.51297
6658.02593	0.51421
6656.09718	0.51360
6654.16844	0.51296
6652.23970	0.51347
6650.31095	0.51461
6648.38221	0.51533
6646.45346	0.51558
6644.52472	0.51611
6642.59597	0.51670
6640.66723	0.51583
6638.73848	0.51339
6636.80974	0.51237
6634.88099	0.51429
6632.95225	0.51592
6631.02351	0.51430
6629.09476	0.51199
6627.16602	0.51198
6625.23727	0.51274
6623.30853	0.51298
6621.37978	0.51345
6619.45104	0.51380
6617.52229	0.51343
6615.59355	0.51287
6613.66481	0.51257
6611.73606	0.51227
6609.80732	0.51260
6607.87857	0.51367
6605.94983	0.51379
6604.02108	0.51378
6602.09234	0.51515
6600.16359	0.51519
6598.23485	0.51293
6596.30611	0.51125
6594.37736	0.51093
6592.44862	0.51181
6590.51987	0.51426
6588.59113	0.51585
6586.66238	0.51471
6584.73364	0.51272
6582.80489	0.51119
6580.87615	0.50979
6578.94740	0.50900
6577.01866	0.50980
6575.08992	0.51138
6573.16117	0.51180
6571.23243	0.51172
6569.30368	0.51219
6567.37494	0.51302
6565.44619	0.51435
6563.51745	0.51467
6561.58870	0.51290
6559.65996	0.51103
6557.73122	0.51002
6555.80247	0.50876
6553.87373	0.50753
6551.94498	0.50807
6550.01624	0.50988
6548.08749	0.51044
6546.15875	0.50919
6544.23000	0.50805
6542.30126	0.50873
6540.37252	0.51065
6538.44377	0.51159
6536.51503	0.51033
6534.58628	0.50862
6532.65754	0.50818
6530.72879	0.50824
6528.80005	0.50820
6526.87130	0.50814
6524.94256	0.50843
6523.01382	0.51014
6521.08507	0.51262
6519.15633	0.51307
6517.22758	0.51089
6515.29884	0.50861
6513.37009	0.50770
6511.44135	0.50822
6509.51260	0.50961
6507.58386	0.51015
6505.65511	0.50943
6503.72637	0.50897
6501.79763	0.50924
6499.86888	0.50941
6497.94014	0.50929
6496.01139	0.50953
6494.08265	0.51014
6492.15390	0.50982
6490.22516	0.50782
6488.29641	0.50609
6486.36767	0.50640
6484.43893	0.50784
6482.51018	0.50848
6480.58144	0.50786
6478.65269	0.50721
6476.72395	0.50691
6474.79520	0.50672
6472.86646	0.50725
6470.93771	0.50806
6469.00897	0.50825
6467.08023	0.50822
6465.15148	0.50856
6463.22274	0.50882
6461.29399	0.50825
6459.36525	0.50741
6457.43650	0.50674
6455.50776	0.50551
6453.57901	0.50472
6451.65027	0.50589
6449.72153	0.50777
6447.79278	0.50819
6445.86404	0.50683
6443.93529	0.50491
6442.00655	0.50418
6440.07780	0.50577
6438.14906	0.50766
6436.22031	0.50697
6434.29157	0.50538
6432.36282	0.50530
6430.43408	0.50518
6428.50534	0.50426
6426.57659	0.50407
6424.64785	0.50496
6422.71910	0.50584
6420.79036	0.50582
6418.86161	0.50632
6416.93287	0.50816
6415.00412	0.50842
6413.07538	0.50619
6411.14664	0.50469
6409.21789	0.50516
6407.28915	0.50587
6405.36040	0.50593
6403.43166	0.50581
6401.50291	0.50562
6399.57417	0.50566
6397.64542	0.50653
6395.71668	0.50705
6393.78794	0.50622
6391.85919	0.50518
6389.93045	0.50449
6388.00170	0.50353
6386.07296	0.50270
6384.14421	0.50401
6382.21547	0.50759
6380.28672	0.50984
6378.35798	0.50854
6376.42924	0.50667
6374.50049	0.50682
6372.57175	0.50750
6370.64300	0.50821
6368.71426	0.50912
6366.78551	0.50864
6364.85677	0.50722
6362.92802	0.50591
6360.99928	0.50447
6359.07053	0.50345
6357.14179	0.50370
6355.21305	0.50440
6353.28430	0.50375
6351.35556	0.50251
6349.42681	0.50282
6347.49807	0.50353
6345.56932	0.50275
6343.64058	0.50203
6341.71183	0.50294
6339.78309	0.50422
6337.85435	0.50504
6335.92560	0.50543
6333.99686	0.50550
6332.06811	0.50570
6330.13937	0.50541
6328.21062	0.50467
6326.28188	0.50456
6324.35313	0.50431
6322.42439	0.50336
6320.49565	0.50291
6318.56690	0.50335
6316.63816	0.50388
6314.70941	0.50341
6312.78067	0.50195
6310.85192	0.50109
6308.92318	0.50155
6306.99443	0.50269
6305.06569	0.50387
6303.13695	0.50475
6301.20820	0.50532
6299.27946	0.50523
6297.35071	0.50415
6295.42197	0.50282
6293.49322	0.50229
6291.56448	0.50305
6289.63573	0.50501
6287.70699	0.50690
6285.77824	0.50692
6283.84950	0.50497
6281.92076	0.50285
6279.99201	0.50240
6278.06327	0.50357
6276.13452	0.50433
6274.20578	0.50377
6272.27703	0.50304
6270.34829	0.50264
6268.41954	0.50217
6266.49080	0.50215
6264.56206	0.50239
6262.63331	0.50181
6260.70457	0.50157
6258.77582	0.50243
6256.84708	0.50296
6254.91833	0.50293
6252.98959	0.50267
6251.06084	0.50174
6249.13210	0.50127
6247.20336	0.50269
6245.27461	0.50466
6243.34587	0.50533
6241.41712	0.50442
6239.48838	0.50264
6237.55963	0.50159
6235.63089	0.50174
6233.70214	0.50206
6231.77340	0.50206
6229.84465	0.50168
6227.91591	0.50135
6225.98717	0.50145
6224.05842	0.50164
6222.12968	0.50222
6220.20093	0.50329
6218.27219	0.50349
6216.34344	0.50261
6214.41470	0.50228
6212.48595	0.50285
6210.55721	0.50302
6208.62847	0.50253
6206.69972	0.50200
6204.77098	0.50121
6202.84223	0.49977
6200.91349	0.49902
6198.98474	0.50007
6197.05600	0.50167
6195.12725	0.50286
6193.19851	0.50348
6191.26977	0.50353
6189.34102	0.50368
6187.41228	0.50354
6185.48353	0.50261
6183.55479	0.50161
6181.62604	0.50109
6179.69730	0.50116
6177.76855	0.50118
6175.83981	0.50055
6173.91107	0.50020
6171.98232	0.50065
6170.05358	0.50118
6168.12483	0.50113
6166.19609	0.50026
6164.26734	0.49997
6162.33860	0.50139
6160.40985	0.50261
6158.48111	0.50161
6156.55236	0.49926
6154.62362	0.49806
6152.69488	0.49840
6150.76613	0.49884
6148.83739	0.49938
6146.90864	0.50002
6144.97990	0.50042
6143.05115	0.50066
6141.12241	0.50012
6139.19366	0.49928
6137.26492	0.49895
6135.33618	0.49894
6133.40743	0.49923
6131.47869	0.49942
6129.54994	0.49942
6127.62120	0.49984
6125.69245	0.50084
6123.76371	0.50170
6121.83496	0.50147
6119.90622	0.50051
6117.97748	0.49988
6116.04873	0.49972
6114.11999	0.49987
6112.19124	0.50029
6110.26250	0.50007
6108.33375	0.49857
6106.40501	0.49728
6104.47626	0.49789
6102.54752	0.49955
6100.61878	0.49996
6098.69003	0.49874
6096.76129	0.49746
6094.83254	0.49724
6092.90380	0.49799
6090.97505	0.49854
6089.04631	0.49822
6087.11756	0.49787
6085.18882	0.49784
6083.26007	0.49791
6081.33133	0.49798
6079.40259	0.49760
6077.47384	0.49668
6075.54510	0.49601
6073.61635	0.49583
6071.68761	0.49593
6069.75886	0.49681
6067.83012	0.49837
6065.90137	0.49924
6063.97263	0.49879
6062.04389	0.49796
6060.11514	0.49738
6058.18640	0.49700
6056.25765	0.49758
6054.32891	0.49858
6052.40016	0.49832
6050.47142	0.49751
6048.54267	0.49715
6046.61393	0.49697
6044.68519	0.49713
6042.75644	0.49730
6040.82770	0.49691
6038.89895	0.49684
6036.97021	0.49742
6035.04146	0.49741
6033.11272	0.49685
6031.18397	0.49687
6029.25523	0.49707
6027.32649	0.49657
6025.39774	0.49570
6023.46900	0.49507
6021.54025	0.49460
6019.61151	0.49468
6017.68276	0.49603
6015.75402	0.49780
6013.82527	0.49821
6011.89653	0.49709
6009.96778	0.49588
6008.03904	0.49566
6006.11030	0.49598
6004.18155	0.49589
6002.25281	0.49573
6000.32406	0.49621
5998.39532	0.49653
5996.46657	0.49608
5994.53783	0.49565
5992.60908	0.49544
5990.68034	0.49472
5988.75160	0.49398
5986.82285	0.49452
5984.89411	0.49633
5982.96536	0.49788
5981.03662	0.49749
5979.10787	0.49555
5977.17913	0.49392
5975.25038	0.49328
5973.32164	0.49335
5971.39290	0.49373
5969.46415	0.49381
5967.53541	0.49332
5965.60666	0.49300
5963.67792	0.49355
5961.74917	0.49450
5959.82043	0.49519
5957.89168	0.49582
5955.96294	0.49623
5954.03420	0.49524
5952.10545	0.49296
5950.17671	0.49170
5948.24796	0.49254
5946.31922	0.49376
5944.39047	0.49419
5942.46173	0.49410
5940.53298	0.49342
5938.60424	0.49268
5936.67549	0.49244
5934.74675	0.49219
5932.81801	0.49215
5930.88926	0.49283
5928.96052	0.49374
5927.03177	0.49428
5925.10303	0.49406
5923.17428	0.49313
5921.24554	0.49212
5919.31679	0.49169
5917.38805	0.49199
5915.45931	0.49269
5913.53056	0.49368
5911.60182	0.49453
5909.67307	0.49464
5907.74433	0.49425
5905.81558	0.49385
5903.88684	0.49354
5901.95809	0.49319
5900.02935	0.49297
5898.10061	0.49325
5896.17186	0.49368
5894.24312	0.49355
5892.31437	0.49279
5890.38563	0.49197
5888.45688	0.49156
5886.52814	0.49155
5884.59939	0.49181
5882.67065	0.49186
5880.74190	0.49144
5878.81316	0.49153
5876.88442	0.49248
5874.95567	0.49293
5873.02693	0.49259
5871.09818	0.49240
5869.16944	0.49254
5867.24069	0.49244
5865.31195	0.49213
5863.38320	0.49253
5861.45446	0.49371
5859.52572	0.49388
5857.59697	0.49243
5855.66823	0.49101
5853.73948	0.49065
5851.81074	0.49103
5849.88199	0.49146
5847.95325	0.49133
5846.02450	0.49108
5844.09576	0.49136
5842.16702	0.49132
5840.23827	0.49049
5838.30953	0.48983
5836.38078	0.49002
5834.45204	0.49070
5832.52329	0.49111
5830.59455	0.49103
5828.66580	0.49033
5826.73706	0.48902
5824.80832	0.48828
5822.87957	0.48931
5820.95083	0.49108
5819.02208	0.49163
5817.09334	0.49128
5815.16459	0.49121
5813.23585	0.49088
5811.30710	0.48998
5809.37836	0.48937
5807.44961	0.48956
5805.52087	0.49038
5803.59213	0.49126
5801.66338	0.49145
5799.73464	0.49051
5797.80589	0.48850
5795.87715	0.48647
5793.94840	0.48582
5792.01966	0.48664
5790.09091	0.48798
5788.16217	0.48903
5786.23343	0.48962
5784.30468	0.48989
5782.37594	0.48965
5780.44719	0.48886
5778.51845	0.48830
5776.58970	0.48858
5774.66096	0.48942
5772.73221	0.49004
5770.80347	0.49012
5768.87473	0.49014
5766.94598	0.49014
5765.01724	0.48944
5763.08849	0.48850
5761.15975	0.48824
5759.23100	0.48857
5757.30226	0.48925
5755.37351	0.48979
5753.44477	0.48926
5751.51603	0.48781
5749.58728	0.48691
5747.65854	0.48684
5745.72979	0.48655
5743.80105	0.48626
5741.87230	0.48680
5739.94356	0.48783
5738.01481	0.48876
5736.08607	0.48902
5734.15732	0.48830
5732.22858	0.48739
5730.29984	0.48718
5728.37109	0.48752
5726.44235	0.48784
5724.51360	0.48823
5722.58486	0.48879
5720.65611	0.48881
5718.72737	0.48838
5716.79862	0.48790
5714.86988	0.48707
5712.94114	0.48653
5711.01239	0.48692
5709.08365	0.48738
5707.15490	0.48718
5705.22616	0.48676
5703.29741	0.48672
5701.36867	0.48675
5699.43992	0.48643
5697.51118	0.48625
5695.58244	0.48640
5693.65369	0.48621
5691.72495	0.48583
5689.79620	0.48600
5687.86746	0.48611
5685.93871	0.48562
5684.00997	0.48529
5682.08122	0.48525
5680.15248	0.48512
5678.22374	0.48483
5676.29499	0.48449
5674.36625	0.48462
5672.43750	0.48540
5670.50876	0.48604
5668.58001	0.48614
5666.65127	0.48615
5664.72252	0.48623
5662.79378	0.48629
5660.86503	0.48615
5658.93629	0.48561
5657.00755	0.48526
5655.07880	0.48530
5653.15006	0.48497
5651.22131	0.48451
5649.29257	0.48464
5647.36382	0.48510
5645.43508	0.48546
5643.50633	0.48528
5641.57759	0.48444
5639.64885	0.48383
5637.72010	0.48422
5635.79136	0.48487
5633.86261	0.48507
5631.93387	0.48509
5630.00512	0.48517
5628.07638	0.48524
5626.14763	0.48534
5624.21889	0.48540
5622.29015	0.48537
5620.36140	0.48519
5618.43266	0.48481
5616.50391	0.48468
5614.57517	0.48502
5612.64642	0.48509
5610.71768	0.48442
5608.78893	0.48398
5606.86019	0.48431
5604.93144	0.48420
5603.00270	0.48336
5601.07396	0.48318
5599.14521	0.48366
5597.21647	0.48351
5595.28772	0.48271
5593.35898	0.48262
5591.43023	0.48342
5589.50149	0.48370
5587.57274	0.48334
5585.64400	0.48344
5583.71526	0.48373
5581.78651	0.48350
5579.85777	0.48310
5577.92902	0.48298
5576.00028	0.48310
5574.07153	0.48319
5572.14279	0.48306
5570.21404	0.48280
5568.28530	0.48268
5566.35656	0.48283
5564.42781	0.48290
5562.49907	0.48238
5560.57032	0.48173
5558.64158	0.48163
5556.71283	0.48187
5554.78409	0.48188
5552.85534	0.48142
5550.92660	0.48088
5548.99786	0.48125
5547.06911	0.48244
5545.14037	0.48309
5543.21162	0.48272
5541.28288	0.48221
5539.35413	0.48204
5537.42539	0.48181
5535.49664	0.48167
5533.56790	0.48210
5531.63915	0.48253
5529.71041	0.48210
5527.78167	0.48154
5525.85292	0.48187
5523.92418	0.48249
5521.99543	0.48261
5520.06669	0.48254
5518.13794	0.48261
5516.20920	0.48219
5514.28045	0.48117
5512.35171	0.48095
5510.42297	0.48191
5508.49422	0.48284
5506.56548	0.48286
5504.63673	0.48187
5502.70799	0.48074
5500.77924	0.48054
5498.85050	0.48076
5496.92175	0.48081
5494.99301	0.48127
5493.06427	0.48172
5491.13552	0.48115
5489.20678	0.48017
5487.27803	0.47959
5485.34929	0.47965
5483.42054	0.48041
5481.49180	0.48128
5479.56305	0.48192
5477.63431	0.48250
5475.70557	0.48265
5473.77682	0.48197
5471.84808	0.48120
5469.91933	0.48095
5467.99059	0.48099
5466.06184	0.48087
5464.13310	0.48064
5462.20435	0.48090
5460.27561	0.48158
5458.34686	0.48159
5456.41812	0.48060
5454.48938	0.47934
5452.56063	0.47894
5450.63189	0.47967
5448.70314	0.48050
5446.77440	0.48056
5444.84565	0.48015
5442.91691	0.47954
5440.98816	0.47872
5439.05942	0.47830
5437.13068	0.47854
5435.20193	0.47886
5433.27319	0.47906
5431.34444	0.47961
5429.41570	0.48027
5427.48695	0.48014
5425.55821	0.47939
5423.62946	0.47858
5421.70072	0.47794
5419.77198	0.47770
5417.84323	0.47806
5415.91449	0.47900
5413.98574	0.47979
5412.05700	0.47967
5410.12825	0.47856
5408.19951	0.47690
5406.27076	0.47595
5404.34202	0.47662
5402.41328	0.47800
5400.48453	0.47852
5398.55579	0.47831
5396.62704	0.47821
5394.69830	0.47800
5392.76955	0.47738
5390.84081	0.47693
5388.91206	0.47710
5386.98332	0.47774
5385.05457	0.47813
5383.12583	0.47789
5381.19709	0.47739
5379.26834	0.47751
5377.33960	0.47832
5375.41085	0.47843
5373.48211	0.47749
5371.55336	0.47656
5369.62462	0.47617
5367.69587	0.47644
5365.76713	0.47701
5363.83839	0.47684
5361.90964	0.47580
5359.98090	0.47544
5358.05215	0.47644
5356.12341	0.47760
5354.19466	0.47765
5352.26592	0.47682
5350.33717	0.47615
5348.40843	0.47622
5346.47969	0.47674
5344.55094	0.47678
5342.62220	0.47657
5340.69345	0.47751
5338.76471	0.47905
5336.83596	0.47901
5334.90722	0.47770
5332.97847	0.47630
5331.04973	0.47522
5329.12099	0.47500
5327.19224	0.47520
5325.26350	0.47498
5323.33475	0.47471
5321.40601	0.47489
5319.47726	0.47521
5317.54852	0.47493
5315.61977	0.47428
5313.69103	0.47391
5311.76228	0.47395
5309.83354	0.47437
5307.90480	0.47482
5305.97605	0.47475
5304.04731	0.47452
5302.11856	0.47472
5300.18982	0.47488
5298.26107	0.47459
5296.33233	0.47431
5294.40358	0.47425
5292.47484	0.47438
5290.54610	0.47453
5288.61735	0.47460
5286.68861	0.47467
5284.75986	0.47456
5282.83112	0.47434
5280.90237	0.47405
5278.97363	0.47364
5277.04488	0.47343
5275.11614	0.47334
5273.18740	0.47325
5271.25865	0.47327
5269.32991	0.47324
5267.40116	0.47362
5265.47242	0.47475
5263.54367	0.47506
5261.61493	0.47380
5259.68618	0.47260
5257.75744	0.47272
5255.82869	0.47398
5253.89995	0.47446
5251.97121	0.47358
5250.04246	0.47308
5248.11372	0.47358
5246.18497	0.47405
5244.25623	0.47384
5242.32748	0.47317
5240.39874	0.47265
5238.46999	0.47241
5236.54125	0.47211
5234.61251	0.47191
5232.68376	0.47205
5230.75502	0.47214
5228.82627	0.47234
5226.89753	0.47299
5224.96878	0.47317
5223.04004	0.47239
5221.11129	0.47158
5219.18255	0.47134
5217.25381	0.47129
5215.32506	0.47087
5213.39632	0.47025
5211.46757	0.47003
5209.53883	0.47052
5207.61008	0.47122
5205.68134	0.47107
5203.75259	0.47048
5201.82385	0.47052
5199.89511	0.47110
5197.96636	0.47169
5196.03762	0.47159
5194.10887	0.47101
5192.18013	0.47102
5190.25138	0.47120
5188.32264	0.47105
5186.39389	0.47108
5184.46515	0.47089
5182.53640	0.47030
5180.60766	0.47012
5178.67892	0.47020
5176.75017	0.47020
5174.82143	0.47056
5172.89268	0.47083
5170.96394	0.47048
5169.03519	0.47012
5167.10645	0.47019
5165.17770	0.47016
5163.24896	0.46969
5161.32022	0.46927
5159.39147	0.46940
5157.46273	0.46975
5155.53398	0.46983
5153.60524	0.46960
5151.67649	0.46927
5149.74775	0.46900
5147.81900	0.46907
5145.89026	0.46944
5143.96152	0.46950
5142.03277	0.46882
5140.10403	0.46798
5138.17528	0.46791
5136.24654	0.46853
5134.31779	0.46903
5132.38905	0.46903
5130.46030	0.46859
5128.53156	0.46813
5126.60282	0.46804
5124.67407	0.46805
5122.74533	0.46827
5120.81658	0.46877
5118.88784	0.46858
5116.95909	0.46765
5115.03035	0.46736
5113.10160	0.46774
5111.17286	0.46772
5109.24411	0.46740
5107.31537	0.46740
5105.38663	0.46751
5103.45788	0.46730
5101.52914	0.46713
5099.60039	0.46741
5097.67165	0.46769
5095.74290	0.46785
5093.81416	0.46824
5091.88541	0.46838
5089.95667	0.46801
5088.02793	0.46760
5086.09918	0.46731
5084.17044	0.46725
5082.24169	0.46713
5080.31295	0.46653
5078.38420	0.46610
5076.45546	0.46630
5074.52671	0.46643
5072.59797	0.46639
5070.66923	0.46637
5068.74048	0.46600
5066.81174	0.46542
5064.88299	0.46524
5062.95425	0.46557
5061.02550	0.46575
5059.09676	0.46555
5057.16801	0.46540
5055.23927	0.46541
5053.31053	0.46561
5051.38178	0.46591
5049.45304	0.46583
5047.52429	0.46546
5045.59555	0.46535
5043.66680	0.46542
5041.73806	0.46530
5039.80931	0.46511
5037.88057	0.46503
5035.95182	0.46498
5034.02308	0.46487
5032.09434	0.46472
5030.16559	0.46461
5028.23685	0.46450
5026.30810	0.46410
5024.37936	0.46389
5022.45061	0.46453
5020.52187	0.46534
5018.59312	0.46541
5016.66438	0.46489
5014.73564	0.46437
5012.80689	0.46419
5010.87815	0.46419
5008.94940	0.46408
5007.02066	0.46396
5005.09191	0.46398
5003.16317	0.46406
5001.23442	0.46435
4999.30568	0.46483
4997.37694	0.46469
4995.44819	0.46376
4993.51945	0.46308
4991.59070	0.46320
4989.66196	0.46360
4987.73321	0.46365
4985.80447	0.46339
4983.87572	0.46316
4981.94698	0.46300
4980.01824	0.46282
4978.08949	0.46256
4976.16075	0.46225
4974.23200	0.46206
4972.30326	0.46202
4970.37451	0.46176
4968.44577	0.46130
4966.51702	0.46142
4964.58828	0.46229
4962.65953	0.46299
4960.73079	0.46280
4958.80205	0.46214
4956.87330	0.46172
4954.94456	0.46179
4953.01581	0.46214
4951.08707	0.46256
4949.15832	0.46283
4947.22958	0.46280
4945.30083	0.46251
4943.37209	0.46190
4941.44335	0.46123
4939.51460	0.46134
4937.58586	0.46216
4935.65711	0.46246
4933.72837	0.46179
4931.79962	0.46114
4929.87088	0.46121
4927.94213	0.46158
4926.01339	0.46182
4924.08465	0.46178
4922.15590	0.46135
4920.22716	0.46081
4918.29841	0.46056
4916.36967	0.46058
4914.44092	0.46072
4912.51218	0.46083
4910.58343	0.46079
4908.65469	0.46065
4906.72594	0.46047
4904.79720	0.46034
4902.86846	0.46012
4900.93971	0.45964
4899.01097	0.45932
4897.08222	0.45953
4895.15348	0.46008
4893.22473	0.46043
4891.29599	0.46027
4889.36724	0.45991
4887.43850	0.45960
4885.50976	0.45926
4883.58101	0.45893
4881.65227	0.45875
4879.72352	0.45883
4877.79478	0.45917
4875.86603	0.45948
4873.93729	0.45942
4872.00854	0.45911
4870.07980	0.45903
4868.15106	0.45939
4866.22231	0.45977
4864.29357	0.45958
4862.36482	0.45889
4860.43608	0.45834
4858.50733	0.45817
4856.57859	0.45834
4854.64984	0.45866
4852.72110	0.45873
4850.79236	0.45864
4848.86361	0.45861
4846.93487	0.45851
4845.00612	0.45854
4843.07738	0.45881
4841.14863	0.45878
4839.21989	0.45844
4837.29114	0.45825
4835.36240	0.45808
4833.43365	0.45790
4831.50491	0.45790
4829.57617	0.45790
4827.64742	0.45774
4825.71868	0.45772
4823.78993	0.45782
4821.86119	0.45777
4819.93244	0.45776
4818.00370	0.45800
4816.07495	0.45819
4814.14621	0.45803
4812.21747	0.45766
4810.28872	0.45753
4808.35998	0.45771
4806.43123	0.45774
4804.50249	0.45758
4802.57374	0.45759
4800.64500	0.45751
4798.71625	0.45708
4796.78751	0.45664
4794.85877	0.45648
4792.93002	0.45662
4791.00128	0.45672
4789.07253	0.45651
4787.14379	0.45636
4785.21504	0.45643
4783.28630	0.45633
4781.35755	0.45600
4779.42881	0.45583
4777.50007	0.45576
4775.57132	0.45556
4773.64258	0.45553
4771.71383	0.45579
4769.78509	0.45609
4767.85634	0.45619
4765.92760	0.45586
4763.99885	0.45538
4762.07011	0.45535
4760.14136	0.45554
4758.21262	0.45553
4756.28388	0.45551
4754.35513	0.45542
4752.42639	0.45502
4750.49764	0.45462
4748.56890	0.45460
4746.64015	0.45483
4744.71141	0.45509
4742.78266	0.45523
4740.85392	0.45509
4738.92518	0.45478
4736.99643	0.45467
4735.06769	0.45490
4733.13894	0.45514
4731.21020	0.45497
4729.28145	0.45460
4727.35271	0.45427
4725.42396	0.45390
4723.49522	0.45369
4721.56648	0.45382
4719.63773	0.45388
4717.70899	0.45371
4715.78024	0.45350
4713.85150	0.45324
4711.92275	0.45306
4709.99401	0.45315
4708.06526	0.45333
4706.13652	0.45337
4704.20778	0.45306
4702.27903	0.45260
4700.35029	0.45239
4698.42154	0.45242
4696.49280	0.45250
4694.56405	0.45250
4692.63531	0.45233
4690.70656	0.45204
4688.77782	0.45192
4686.84907	0.45205
4684.92033	0.45212
4682.99159	0.45201
4681.06284	0.45188
4679.13410	0.45174
4677.20535	0.45176
4675.27661	0.45209
4673.34786	0.45229
4671.41912	0.45196
4669.49037	0.45157
4667.56163	0.45180
4665.63289	0.45243
4663.70414	0.45262
4661.77540	0.45213
4659.84665	0.45161
4657.91791	0.45147
4655.98916	0.45140
4654.06042	0.45116
4652.13167	0.45103
4650.20293	0.45106
4648.27419	0.45110
4646.34544	0.45118
4644.41670	0.45101
4642.48795	0.45066
4640.55921	0.45059
4638.63046	0.45067
4636.70172	0.45050
4634.77297	0.45013
4632.84423	0.44989
4630.91549	0.44987
4628.98674	0.44993
4627.05800	0.44995
4625.12925	0.44987
4623.20051	0.44990
4621.27176	0.45001
4619.34302	0.44994
4617.41427	0.44984
4615.48553	0.44998
4613.55678	0.45028
4611.62804	0.45041
4609.69930	0.45012
4607.77055	0.44971
4605.84181	0.44956
4603.91306	0.44957
4601.98432	0.44957
4600.05557	0.44941
4598.12683	0.44918
4596.19808	0.44905
4594.26934	0.44893
4592.34060	0.44888
4590.41185	0.44902
4588.48311	0.44919
4586.55436	0.44917
4584.62562	0.44889
4582.69687	0.44858
4580.76813	0.44850
4578.83938	0.44851
4576.91064	0.44837
4574.98190	0.44823
4573.05315	0.44821
4571.12441	0.44826
4569.19566	0.44822
4567.26692	0.44793
4565.33817	0.44754
4563.40943	0.44720
4561.48068	0.44705
4559.55194	0.44732
4557.62319	0.44799
4555.69445	0.44848
4553.76571	0.44829
4551.83696	0.44758
4549.90822	0.44705
4547.97947	0.44702
4546.05073	0.44722
4544.12198	0.44748
4542.19324	0.44771
4540.26449	0.44758
4538.33575	0.44719
4536.40701	0.44706
4534.47826	0.44727
4532.54952	0.44746
4530.62077	0.44751
4528.69203	0.44759
4526.76328	0.44751
4524.83454	0.44707
4522.90579	0.44672
4520.97705	0.44673
4519.04831	0.44688
4517.11956	0.44688
4515.19082	0.44667
4513.26207	0.44643
4511.33333	0.44634
4509.40458	0.44631
4507.47584	0.44630
4505.54709	0.44625
4503.61835	0.44607
4501.68961	0.44590
4499.76086	0.44589
4497.83212	0.44598
4495.90337	0.44605
4493.97463	0.44606
4492.04588	0.44594
4490.11714	0.44569
4488.18839	0.44554
4486.25965	0.44554
4484.33090	0.44547
4482.40216	0.44530
4480.47342	0.44518
4478.54467	0.44506
4476.61593	0.44481
4474.68718	0.44462
4472.75844	0.44461
4470.82969	0.44452
4468.90095	0.44445
4466.97220	0.44456
4465.04346	0.44453
4463.11472	0.44435
4461.18597	0.44446
4459.25723	0.44459
4457.32848	0.44439
4455.39974	0.44431
4453.47099	0.44450
4451.54225	0.44455
4449.61350	0.44435
4447.68476	0.44421
4445.75602	0.44420
4443.82727	0.44407
4441.89853	0.44383
4439.96978	0.44374
4438.04104	0.44375
4436.11229	0.44382
4434.18355	0.44388
4432.25480	0.44362
4430.32606	0.44318
4428.39732	0.44314
4426.46857	0.44339
4424.53983	0.44329
4422.61108	0.44281
4420.68234	0.44247
4418.75359	0.44257
4416.82485	0.44293
4414.89610	0.44324
4412.96736	0.44306
4411.03861	0.44236
4409.10987	0.44192
4407.18113	0.44208
4405.25238	0.44229
4403.32364	0.44215
4401.39489	0.44186
4399.46615	0.44170
4397.53740	0.44165
4395.60866	0.44172
4393.67991	0.44182
4391.75117	0.44187
4389.82243	0.44198
4387.89368	0.44207
4385.96494	0.44181
4384.03619	0.44132
4382.10745	0.44112
4380.17870	0.44130
4378.24996	0.44150
4376.32121	0.44149
4374.39247	0.44124
4372.46373	0.44094
4370.53498	0.44082
4368.60624	0.44082
4366.67749	0.44072
4364.74875	0.44066
4362.82000	0.44086
4360.89126	0.44108
4358.96251	0.44109
4357.03377	0.44101
4355.10503	0.44082
4353.17628	0.44050
4351.24754	0.44027
4349.31879	0.44000
4347.39005	0.43968
4345.46130	0.43964
4343.53256	0.43976
4341.60381	0.43979
4339.67507	0.43971
4337.74632	0.43958
4335.81758	0.43958
4333.88884	0.43968
4331.96009	0.43966
4330.03135	0.43944
4328.10260	0.43918
4326.17386	0.43898
4324.24511	0.43877
4322.31637	0.43855
4320.38762	0.43839
4318.45888	0.43836
4316.53014	0.43854
4314.60139	0.43887
4312.67265	0.43891
4310.74390	0.43866
4308.81516	0.43855
4306.88641	0.43854
4304.95767	0.43829
4303.02892	0.43789
4301.10018	0.43758
4299.17144	0.43745
4297.24269	0.43757
4295.31395	0.43795
4293.38520	0.43819
4291.45646	0.43799
4289.52771	0.43772
4287.59897	0.43761
4285.67022	0.43751
4283.74148	0.43734
4281.81273	0.43721
4279.88399	0.43730
4277.95525	0.43752
4276.02650	0.43746
4274.09776	0.43713
4272.16901	0.43687
4270.24027	0.43687
4268.31152	0.43702
4266.38278	0.43693
4264.45403	0.43653
4262.52529	0.43636
4260.59655	0.43654
4258.66780	0.43661
4256.73906	0.43645
4254.81031	0.43629
4252.88157	0.43625
4250.95282	0.43634
4249.02408	0.43641
4247.09533	0.43623
4245.16659	0.43601
4243.23785	0.43615
4241.30910	0.43635
4239.38036	0.43613
4237.45161	0.43574
4235.52287	0.43562
4233.59412	0.43569
4231.66538	0.43568
4229.73663	0.43574
4227.80789	0.43596
4225.87915	0.43605
4223.95040	0.43584
4222.02166	0.43555
4220.09291	0.43548
4218.16417	0.43553
4216.23542	0.43549
4214.30668	0.43526
4212.37793	0.43481
4210.44919	0.43453
4208.52044	0.43462
4206.59170	0.43459
4204.66296	0.43439
4202.73421	0.43437
4200.80547	0.43440
4198.87672	0.43430
4196.94798	0.43420
4195.01923	0.43408
4193.09049	0.43399
4191.16174	0.43411
4189.23300	0.43428
4187.30426	0.43423
4185.37551	0.43402
4183.44677	0.43380
4181.51802	0.43368
4179.58928	0.43370
4177.66053	0.43357
4175.73179	0.43324
4173.80304	0.43301
4171.87430	0.43300
4169.94556	0.43304
4168.01681	0.43306
4166.08807	0.43316
4164.15932	0.43321
4162.23058	0.43301
4160.30183	0.43274
4158.37309	0.43260
4156.44434	0.43255
4154.51560	0.43263
4152.58686	0.43286
4150.65811	0.43300
4148.72937	0.43291
4146.80062	0.43276
4144.87188	0.43267
4142.94313	0.43264
4141.01439	0.43260
4139.08564	0.43247
4137.15690	0.43226
4135.22815	0.43217
4133.29941	0.43208
4131.37067	0.43169
4129.44192	0.43131
4127.51318	0.43124
4125.58443	0.43137
4123.65569	0.43156
4121.72694	0.43178
4119.79820	0.43188
4117.86945	0.43170
4115.94071	0.43148
4114.01197	0.43134
4112.08322	0.43109
4110.15448	0.43078
4108.22573	0.43059
4106.29699	0.43060
4104.36824	0.43077
4102.43950	0.43090
4100.51075	0.43085
4098.58201	0.43071
4096.65327	0.43060
4094.72452	0.43038
4092.79578	0.43007
4090.86703	0.43006
4088.93829	0.43026
4087.00954	0.43014
4085.08080	0.42975
4083.15205	0.42963
4081.22331	0.42985
4079.29457	0.43015
4077.36582	0.43034
4075.43708	0.43038
4073.50833	0.43015
4071.57959	0.42960
4069.65084	0.42920
4067.72210	0.42919
4065.79335	0.42928
4063.86461	0.42925
4061.93586	0.42905
4060.00712	0.42877
4058.07838	0.42862
4056.14963	0.42859
4054.22089	0.42865
4052.29214	0.42871
4050.36340	0.42876
4048.43465	0.42877
4046.50591	0.42863
4044.57716	0.42847
4042.64842	0.42836
4040.71968	0.42819
4038.79093	0.42798
4036.86219	0.42789
4034.93344	0.42795
4033.00470	0.42798
4031.07595	0.42795
4029.14721	0.42803
4027.21846	0.42807
4025.28972	0.42788
4023.36098	0.42769
4021.43223	0.42765
4019.50349	0.42757
4017.57474	0.42732
4015.64600	0.42714
4013.71725	0.42722
4011.78851	0.42732
4009.85976	0.42731
4007.93102	0.42721
4006.00228	0.42701
4004.07353	0.42689
4002.14479	0.42695
4000.21604	0.42699
3998.28730	0.42689
3996.35855	0.42683
3994.42981	0.42690
3992.50106	0.42708
3990.57232	0.42718
3988.64357	0.42695
3986.71483	0.42663
3984.78609	0.42651
3982.85734	0.42649
3980.92860	0.42638
3978.99985	0.42624
3977.07111	0.42615
3975.14236	0.42616
3973.21362	0.42614
3971.28487	0.42588
3969.35613	0.42544
3967.42739	0.42532
3965.49864	0.42566
3963.56990	0.42594
3961.64115	0.42583
3959.71241	0.42548
3957.78366	0.42512
3955.85492	0.42496
3953.92617	0.42508
3951.99743	0.42550
3950.06869	0.42600
3948.13994	0.42597
3946.21120	0.42557
3944.28245	0.42551
3942.35371	0.42543
3940.42496	0.42496
3938.49622	0.42472
3936.56747	0.42496
3934.63873	0.42545
3932.70998	0.42584
3930.78124	0.42558
3928.85250	0.42497
3926.92375	0.42483
3924.99501	0.42503
3923.06626	0.42495
3921.13752	0.42484
3919.20877	0.42499
3917.28003	0.42488
3915.35128	0.42426
3913.42254	0.42372
3911.49380	0.42352
3909.56505	0.42381
3907.63631	0.42497
3905.70756	0.42667
3903.77882	0.42751
3901.85007	0.42686
3899.92133	0.42555
3897.99258	0.42441
3896.06384	0.42408
3894.13510	0.42461
3892.20635	0.42506
3890.27761	0.42466
3888.34886	0.42446
3886.42012	0.42494
3884.49137	0.42527
3882.56263	0.42531
3880.63388	0.42495
3878.70514	0.42402
3876.77640	0.42361
3874.84765	0.42408
3872.91891	0.42494
3870.99016	0.42539
3869.06142	0.42491
3867.13267	0.42454
3865.20393	0.42458
3863.27518	0.42386
3861.34644	0.42292
3859.41769	0.42299
3857.48895	0.42402
3855.56021	0.42572
3853.63146	0.42689
3851.70272	0.42539
3849.77397	0.42352
3847.84523	0.42260
3845.91648	0.42253
3843.98774	0.42304
3842.05899	0.42399
3840.13025	0.42499
3838.20151	0.42503
3836.27276	0.42414
3834.34402	0.42342
3832.41527	0.42281
3830.48653	0.42214
3828.55778	0.42175
3826.62904	0.42164
3824.70029	0.42196
3822.77155	0.42315
3820.84281	0.42430
3818.91406	0.42432
3816.98532	0.42385
3815.05657	0.42251
3813.12783	0.42092
3811.19908	0.42022
3809.27034	0.42069
3807.34159	0.42172
3805.41285	0.42250
3803.48411	0.42314
3801.55536	0.42316
3799.62662	0.42229
3797.69787	0.42139
3795.76913	0.42025
3793.84038	0.41909
3791.91164	0.41855
3789.98289	0.41877
3788.05415	0.41947
3786.12540	0.42005
3784.19666	0.41998
3782.26792	0.41956
3780.33917	0.41928
3778.41043	0.41899
3776.48168	0.41866
3774.55294	0.41863
3772.62419	0.41917
3770.69545	0.42004
3768.76670	0.42041
3766.83796	0.41997
3764.90922	0.41920
3762.98047	0.41898
3761.05173	0.41964
3759.12298	0.42022
3757.19424	0.42007
3755.26549	0.42027
3753.33675	0.42161
3751.40800	0.42328
3749.47926	0.42335
3747.55052	0.42282
3745.62177	0.42273
3743.69303	0.42250
3741.76428	0.42235
3739.83554	0.42296
3737.90679	0.42454
3735.97805	0.42628
3734.04930	0.42601
3732.12056	0.42449
3730.19182	0.42398
3728.26307	0.42454
3726.33433	0.42516
3724.40558	0.42490
3722.47684	0.42367
3720.54809	0.42189
3718.61935	0.42029
3716.69060	0.41953
3714.76186	0.41998
3712.83311	0.42157
3710.90437	0.42246
3708.97563	0.42148
3707.04688	0.42048
3705.11814	0.42022
3703.18939	0.42025
3701.26065	0.41987
3699.33190	0.41922
3697.40316	0.41897
3695.47441	0.41928
3693.54567	0.42006
3691.61693	0.42084
3689.68818	0.42046
3687.75944	0.41895
3685.83069	0.41770
3683.90195	0.41699
3681.97320	0.41682
3680.04446	0.41713
3678.11571	0.41802
3676.18697	0.41899
3674.25823	0.41869
3672.32948	0.41840
3670.40074	0.41834
3668.47199	0.41700
3666.54325	0.41558
3664.61450	0.41506
3662.68576	0.41495
3660.75701	0.41500
3658.82827	0.41543
3656.89953	0.41589
3654.97078	0.41584
3653.04204	0.41629
3651.11329	0.41797
3649.18455	0.41933
3647.25580	0.41813
3645.32706	0.41634
3643.39831	0.41536
3641.46957	0.41511
3639.54082	0.41526
3637.61208	0.41566
3635.68334	0.41634
3633.75459	0.41735
3631.82585	0.41873
3629.89710	0.41994
3627.96836	0.41924
3626.03961	0.41769
3624.11087	0.41694
3622.18212	0.41705
3620.25338	0.41755
3618.32464	0.41742
3616.39589	0.41686
3614.46715	0.41645
3612.53840	0.41571
3610.60966	0.41503
3608.68091	0.41501
3606.75217	0.41503
3604.82342	0.41488
3602.89468	0.41506
3600.96594	0.41546
3599.03719	0.41559
3597.10845	0.41562
3595.17970	0.41557
3593.25096	0.41515
3591.32221	0.41485
3589.39347	0.41508
3587.46472	0.41487
3585.53598	0.41359
3583.60723	0.41253
3581.67849	0.41220
3579.74975	0.41210
3577.82100	0.41181
3575.89226	0.41153
3573.96351	0.41146
3572.03477	0.41157
3570.10602	0.41222
3568.17728	0.41339
3566.24853	0.41351
3564.31979	0.41225
3562.39105	0.41111
3560.46230	0.41049
3558.53356	0.41008
3556.60481	0.40983
3554.67607	0.40984
3552.74732	0.40985
3550.81858	0.40977
3548.88983	0.40996
3546.96109	0.41030
3545.03235	0.41014
3543.10360	0.40950
3541.17486	0.40891
3539.24611	0.40866
3537.31737	0.40871
3535.38862	0.40876
3533.45988	0.40869
3531.53113	0.40877
3529.60239	0.40907
3527.67365	0.40923
3525.74490	0.40912
3523.81616	0.40882
3521.88741	0.40842
3519.95867	0.40816
3518.02992	0.40800
3516.10118	0.40774
3514.17243	0.40749
3512.24369	0.40744
3510.31494	0.40738
3508.38620	0.40712
3506.45746	0.40700
3504.52871	0.40719
3502.59997	0.40736
3500.67122	0.40718
3498.74248	0.40679
3496.81373	0.40657
3494.88499	0.40660
3492.95624	0.40668
3491.02750	0.40666
3489.09876	0.40652
3487.17001	0.40625
3485.24127	0.40615
3483.31252	0.40627
3481.38378	0.40629
3479.45503	0.40603
3477.52629	0.40567
3475.59754	0.40548
3473.66880	0.40553
3471.74006	0.40554
3469.81131	0.40531
3467.88257	0.40509
3465.95382	0.40505
3464.02508	0.40512
3462.09633	0.40520
3460.16759	0.40513
3458.23884	0.40490
3456.31010	0.40467
3454.38136	0.40447
3452.45261	0.40435
3450.52387	0.40436
3448.59512	0.40454
3446.66638	0.40463
3444.73763	0.40420
3442.80889	0.40353
3440.88014	0.40324
3438.95140	0.40340
3437.02265	0.40363
3435.09391	0.40368
3433.16517	0.40346
3431.23642	0.40309
3429.30768	0.40287
3427.37893	0.40287
3425.45019	0.40290
3423.52144	0.40300
3421.59270	0.40317
3419.66395	0.40311
3417.73521	0.40282
3415.80647	0.40263
3413.87772	0.40263
3411.94898	0.40264
3410.02023	0.40243
3408.09149	0.40212
3406.16274	0.40196
3404.23400	0.40188
3402.30525	0.40173
3400.37651	0.40156
3398.44777	0.40147
3396.51902	0.40142
3394.59028	0.40145
3392.66153	0.40154
3390.73279	0.40152
3388.80404	0.40149
3386.87530	0.40152
3384.94655	0.40141
3383.01781	0.40114
3381.08907	0.40092
3379.16032	0.40086
3377.23158	0.40090
3375.30283	0.40086
3373.37409	0.40066
3371.44534	0.40047
3369.51660	0.40045
3367.58785	0.40049
3365.65911	0.40038
3363.73036	0.40018
3361.80162	0.40005
3359.87288	0.40000
3357.94413	0.39989
3356.01539	0.39968
3354.08664	0.39950
3352.15790	0.39945
3350.22915	0.39955
3348.30041	0.39962
3346.37166	0.39951
3344.44292	0.39930
3342.51418	0.39911
3340.58543	0.39901
3338.65669	0.39900
3336.72794	0.39898
3334.79920	0.39887
3332.87045	0.39869
3330.94171	0.39844
3329.01296	0.39826
3327.08422	0.39829
3325.15548	0.39838
3323.22673	0.39825
3321.29799	0.39805
3319.36924	0.39802
3317.44050	0.39802
3315.51175	0.39793
3313.58301	0.39786
3311.65426	0.39780
3309.72552	0.39769
3307.79678	0.39744
3305.86803	0.39719
3303.93929	0.39717
3302.01054	0.39731
3300.08180	0.39735
3298.15305	0.39719
3296.22431	0.39700
3294.29556	0.39700
3292.36682	0.39710
3290.43807	0.39706
3288.50933	0.39694
3286.58059	0.39694
3284.65184	0.39695
3282.72310	0.39684
3280.79435	0.39670
3278.86561	0.39656
3276.93686	0.39645
3275.00812	0.39634
3273.07937	0.39615
3271.15063	0.39601
3269.22189	0.39610
3267.29314	0.39635
3265.36440	0.39647
3263.43565	0.39630
3261.50691	0.39607
3259.57816	0.39592
3257.64942	0.39577
3255.72067	0.39556
3253.79193	0.39534
3251.86319	0.39518
3249.93444	0.39513
3248.00570	0.39517
3246.07695	0.39517
3244.14821	0.39513
3242.21946	0.39512
3240.29072	0.39503
3238.36197	0.39482
3236.43323	0.39472
3234.50448	0.39474
3232.57574	0.39475
3230.64700	0.39481
3228.71825	0.39492
3226.78951	0.39490
3224.86076	0.39464
3222.93202	0.39432
3221.00327	0.39416
3219.07453	0.39406
3217.14578	0.39400
3215.21704	0.39403
3213.28830	0.39399
3211.35955	0.39377
3209.43081	0.39353
3207.50206	0.39338
3205.57332	0.39328
3203.64457	0.39319
3201.71583	0.39311
3199.78708	0.39310
3197.85834	0.39316
3195.92960	0.39325
3194.00085	0.39326
3192.07211	0.39318
3190.14336	0.39317
3188.21462	0.39319
3186.28587	0.39309
3184.35713	0.39281
3182.42838	0.39249
3180.49964	0.39229
3178.57090	0.39228
3176.64215	0.39236
3174.71341	0.39243
3172.78466	0.39238
3170.85592	0.39225
3168.92717	0.39224
3166.99843	0.39227
3165.06968	0.39211
3163.14094	0.39193
3161.21219	0.39187
3159.28345	0.39173
3157.35471	0.39150
3155.42596	0.39139
3153.49722	0.39147
3151.56847	0.39164
3149.63973	0.39176
3147.71098	0.39176
3145.78224	0.39157
3143.85349	0.39132
3141.92475	0.39117
[truncated: 1,370 more rows]
