# Supplementary material for: Ultrathin 2 nm gold as impedance-matched absorber for infrared light
Source: Nat Commun. 2020 May 1;11:2161. doi: 10.1038/s41467-020-15762-3 (PMC7195431; doi:10.1038/s41467-020-15762-3)
Supplement: Supplementary file 3 — Source Data [file 41467_2020_15762_MOESM3_ESM.zip › SOURCE DATA/Fig.4 -Thinfilm optical measurements and dataprocessing/2,0-Au-Cu-#3-REF.dpt]

6997.48496	0.11855
6995.55621	0.11838
6993.62747	0.11893
6991.69872	0.11715
6989.76998	0.11596
6987.84123	0.11712
6985.91249	0.11861
6983.98374	0.11986
6982.05500	0.12092
6980.12626	0.12176
6978.19751	0.12110
6976.26877	0.11743
6974.34002	0.11454
6972.41128	0.11640
6970.48253	0.11963
6968.55379	0.11947
6966.62504	0.11757
6964.69630	0.11677
6962.76756	0.11594
6960.83881	0.11556
6958.91007	0.11761
6956.98132	0.11975
6955.05258	0.11928
6953.12383	0.11832
6951.19509	0.11935
6949.26634	0.12073
6947.33760	0.11986
6945.40886	0.11769
6943.48011	0.11728
6941.55137	0.11930
6939.62262	0.12097
6937.69388	0.12018
6935.76513	0.11884
6933.83639	0.11892
6931.90764	0.11859
6929.97890	0.11740
6928.05015	0.11791
6926.12141	0.11948
6924.19267	0.11974
6922.26392	0.11937
6920.33518	0.11908
6918.40643	0.11865
6916.47769	0.11863
6914.54894	0.11801
6912.62020	0.11648
6910.69145	0.11580
6908.76271	0.11700
6906.83397	0.11901
6904.90522	0.11934
6902.97648	0.11815
6901.04773	0.11761
6899.11899	0.11741
6897.19024	0.11753
6895.26150	0.11851
6893.33275	0.11883
6891.40401	0.11836
6889.47527	0.11814
6887.54652	0.11772
6885.61778	0.11732
6883.68903	0.11772
6881.76029	0.11787
6879.83154	0.11804
6877.90280	0.11939
6875.97405	0.12025
6874.04531	0.11954
6872.11657	0.11807
6870.18782	0.11640
6868.25908	0.11564
6866.33033	0.11603
6864.40159	0.11616
6862.47284	0.11545
6860.54410	0.11451
6858.61535	0.11448
6856.68661	0.11539
6854.75786	0.11656
6852.82912	0.11784
6850.90038	0.11800
6848.97163	0.11643
6847.04289	0.11549
6845.11414	0.11630
6843.18540	0.11656
6841.25665	0.11609
6839.32791	0.11726
6837.39916	0.11999
6835.47042	0.12185
6833.54168	0.12171
6831.61293	0.12084
6829.68419	0.12066
6827.75544	0.12062
6825.82670	0.11968
6823.89795	0.11849
6821.96921	0.11864
6820.04046	0.11932
6818.11172	0.11821
6816.18298	0.11650
6814.25423	0.11704
6812.32549	0.11888
6810.39674	0.11969
6808.46800	0.11973
6806.53925	0.11935
6804.61051	0.11781
6802.68176	0.11604
6800.75302	0.11526
6798.82428	0.11509
6796.89553	0.11509
6794.96679	0.11512
6793.03804	0.11551
6791.10930	0.11661
6789.18055	0.11738
6787.25181	0.11772
6785.32306	0.11874
6783.39432	0.11923
6781.46557	0.11838
6779.53683	0.11789
6777.60809	0.11816
6775.67934	0.11897
6773.75060	0.12079
6771.82185	0.12168
6769.89311	0.12008
6767.96436	0.11811
6766.03562	0.11747
6764.10687	0.11722
6762.17813	0.11639
6760.24939	0.11551
6758.32064	0.11618
6756.39190	0.11851
6754.46315	0.12053
6752.53441	0.12117
6750.60566	0.12051
6748.67692	0.11806
6746.74817	0.11477
6744.81943	0.11323
6742.89069	0.11400
6740.96194	0.11541
6739.03320	0.11596
6737.10445	0.11530
6735.17571	0.11493
6733.24696	0.11607
6731.31822	0.11778
6729.38947	0.11866
6727.46073	0.11836
6725.53199	0.11776
6723.60324	0.11804
6721.67450	0.11851
6719.74575	0.11765
6717.81701	0.11687
6715.88826	0.11746
6713.95952	0.11765
6712.03077	0.11718
6710.10203	0.11709
6708.17328	0.11653
6706.24454	0.11535
6704.31580	0.11526
6702.38705	0.11634
6700.45831	0.11677
6698.52956	0.11641
6696.60082	0.11604
6694.67207	0.11481
6692.74333	0.11363
6690.81458	0.11493
6688.88584	0.11823
6686.95710	0.12126
6685.02835	0.12209
6683.09961	0.11999
6681.17086	0.11757
6679.24212	0.11754
6677.31337	0.11844
6675.38463	0.11816
6673.45588	0.11815
6671.52714	0.11974
6669.59840	0.12105
6667.66965	0.12057
6665.74091	0.11887
6663.81216	0.11717
6661.88342	0.11617
6659.95467	0.11592
6658.02593	0.11688
6656.09718	0.11789
6654.16844	0.11696
6652.23970	0.11553
6650.31095	0.11568
6648.38221	0.11645
6646.45346	0.11630
6644.52472	0.11584
6642.59597	0.11630
6640.66723	0.11740
6638.73848	0.11820
6636.80974	0.11898
6634.88099	0.12037
6632.95225	0.12149
6631.02351	0.12104
6629.09476	0.11992
6627.16602	0.11912
6625.23727	0.11828
6623.30853	0.11817
6621.37978	0.11915
6619.45104	0.11979
6617.52229	0.11955
6615.59355	0.11930
6613.66481	0.11917
6611.73606	0.11801
6609.80732	0.11641
6607.87857	0.11640
6605.94983	0.11761
6604.02108	0.11827
6602.09234	0.11827
6600.16359	0.11814
6598.23485	0.11771
6596.30611	0.11679
6594.37736	0.11652
6592.44862	0.11753
6590.51987	0.11806
6588.59113	0.11720
6586.66238	0.11654
6584.73364	0.11699
6582.80489	0.11775
6580.87615	0.11783
6578.94740	0.11700
6577.01866	0.11631
6575.08992	0.11600
6573.16117	0.11537
6571.23243	0.11611
6569.30368	0.11873
6567.37494	0.12038
6565.44619	0.12002
6563.51745	0.11943
6561.58870	0.11918
6559.65996	0.11842
6557.73122	0.11766
6555.80247	0.11799
6553.87373	0.11910
6551.94498	0.11963
6550.01624	0.11818
6548.08749	0.11576
6546.15875	0.11529
6544.23000	0.11722
6542.30126	0.11870
6540.37252	0.11766
6538.44377	0.11600
6536.51503	0.11594
6534.58628	0.11649
6532.65754	0.11706
6530.72879	0.11801
6528.80005	0.11795
6526.87130	0.11636
6524.94256	0.11548
6523.01382	0.11652
6521.08507	0.11773
6519.15633	0.11733
6517.22758	0.11642
6515.29884	0.11755
6513.37009	0.12036
6511.44135	0.12192
6509.51260	0.12126
6507.58386	0.11979
6505.65511	0.11917
6503.72637	0.11940
6501.79763	0.11926
6499.86888	0.11894
6497.94014	0.11899
6496.01139	0.11870
6494.08265	0.11822
6492.15390	0.11857
6490.22516	0.11877
6488.29641	0.11735
6486.36767	0.11524
6484.43893	0.11407
6482.51018	0.11430
6480.58144	0.11569
6478.65269	0.11681
6476.72395	0.11630
6474.79520	0.11531
6472.86646	0.11527
6470.93771	0.11564
6469.00897	0.11630
6467.08023	0.11786
6465.15148	0.11933
6463.22274	0.11953
6461.29399	0.11921
6459.36525	0.11911
6457.43650	0.11877
6455.50776	0.11825
6453.57901	0.11798
6451.65027	0.11769
6449.72153	0.11743
6447.79278	0.11756
6445.86404	0.11775
6443.93529	0.11789
6442.00655	0.11855
6440.07780	0.11948
6438.14906	0.11981
6436.22031	0.11973
6434.29157	0.11986
6432.36282	0.12010
6430.43408	0.11953
6428.50534	0.11829
6426.57659	0.11768
6424.64785	0.11776
6422.71910	0.11797
6420.79036	0.11848
6418.86161	0.11850
6416.93287	0.11749
6415.00412	0.11712
6413.07538	0.11804
6411.14664	0.11871
6409.21789	0.11920
6407.28915	0.11969
6405.36040	0.11893
6403.43166	0.11744
6401.50291	0.11694
6399.57417	0.11739
6397.64542	0.11755
6395.71668	0.11713
6393.78794	0.11650
6391.85919	0.11590
6389.93045	0.11581
6388.00170	0.11617
6386.07296	0.11678
6384.14421	0.11797
6382.21547	0.11885
6380.28672	0.11851
6378.35798	0.11823
6376.42924	0.11899
6374.50049	0.11937
6372.57175	0.11826
6370.64300	0.11675
6368.71426	0.11618
6366.78551	0.11644
6364.85677	0.11656
6362.92802	0.11653
6360.99928	0.11683
6359.07053	0.11773
6357.14179	0.11911
6355.21305	0.11959
6353.28430	0.11874
6351.35556	0.11781
6349.42681	0.11758
6347.49807	0.11800
6345.56932	0.11840
6343.64058	0.11790
6341.71183	0.11671
6339.78309	0.11665
6337.85435	0.11848
6335.92560	0.12008
6333.99686	0.11967
6332.06811	0.11829
6330.13937	0.11807
6328.21062	0.11926
6326.28188	0.12040
6324.35313	0.12054
6322.42439	0.11984
6320.49565	0.11880
6318.56690	0.11811
6316.63816	0.11861
6314.70941	0.11964
6312.78067	0.11940
6310.85192	0.11799
6308.92318	0.11689
6306.99443	0.11656
6305.06569	0.11729
6303.13695	0.11841
6301.20820	0.11802
6299.27946	0.11713
6297.35071	0.11760
6295.42197	0.11796
6293.49322	0.11782
6291.56448	0.11858
6289.63573	0.11946
6287.70699	0.11945
6285.77824	0.11921
6283.84950	0.11927
6281.92076	0.11940
6279.99201	0.11927
6278.06327	0.11876
6276.13452	0.11824
6274.20578	0.11754
6272.27703	0.11668
6270.34829	0.11694
6268.41954	0.11849
6266.49080	0.11925
6264.56206	0.11837
6262.63331	0.11778
6260.70457	0.11894
6258.77582	0.12079
6256.84708	0.12165
6254.91833	0.12130
6252.98959	0.12044
6251.06084	0.11945
6249.13210	0.11860
6247.20336	0.11827
6245.27461	0.11796
6243.34587	0.11709
6241.41712	0.11653
6239.48838	0.11696
6237.55963	0.11714
6235.63089	0.11657
6233.70214	0.11668
6231.77340	0.11791
6229.84465	0.11908
6227.91591	0.11947
6225.98717	0.11928
6224.05842	0.11918
6222.12968	0.11939
6220.20093	0.11931
6218.27219	0.11875
6216.34344	0.11831
6214.41470	0.11826
6212.48595	0.11818
6210.55721	0.11789
6208.62847	0.11749
6206.69972	0.11736
6204.77098	0.11787
6202.84223	0.11804
6200.91349	0.11745
6198.98474	0.11762
6197.05600	0.11874
6195.12725	0.11928
6193.19851	0.11918
6191.26977	0.11964
6189.34102	0.12035
6187.41228	0.11997
6185.48353	0.11912
6183.55479	0.11889
6181.62604	0.11885
6179.69730	0.11862
6177.76855	0.11810
6175.83981	0.11749
6173.91107	0.11758
6171.98232	0.11820
6170.05358	0.11872
6168.12483	0.11916
6166.19609	0.11957
6164.26734	0.11979
6162.33860	0.11950
6160.40985	0.11842
6158.48111	0.11718
6156.55236	0.11666
6154.62362	0.11654
6152.69488	0.11627
6150.76613	0.11652
6148.83739	0.11749
6146.90864	0.11784
6144.97990	0.11709
6143.05115	0.11647
6141.12241	0.11683
6139.19366	0.11753
6137.26492	0.11753
6135.33618	0.11681
6133.40743	0.11605
6131.47869	0.11584
6129.54994	0.11704
6127.62120	0.11925
6125.69245	0.12017
6123.76371	0.11928
6121.83496	0.11817
6119.90622	0.11751
6117.97748	0.11732
6116.04873	0.11774
6114.11999	0.11830
6112.19124	0.11846
6110.26250	0.11848
6108.33375	0.11913
6106.40501	0.12024
6104.47626	0.12063
6102.54752	0.11977
6100.61878	0.11844
6098.69003	0.11770
6096.76129	0.11810
6094.83254	0.11893
6092.90380	0.11892
6090.97505	0.11831
6089.04631	0.11821
6087.11756	0.11905
6085.18882	0.12043
6083.26007	0.12119
6081.33133	0.12047
6079.40259	0.11874
6077.47384	0.11748
6075.54510	0.11764
6073.61635	0.11831
6071.68761	0.11853
6069.75886	0.11864
6067.83012	0.11882
6065.90137	0.11869
6063.97263	0.11804
6062.04389	0.11745
6060.11514	0.11751
6058.18640	0.11810
6056.25765	0.11890
6054.32891	0.11945
6052.40016	0.11948
6050.47142	0.11919
6048.54267	0.11895
6046.61393	0.11949
6044.68519	0.12048
6042.75644	0.12057
6040.82770	0.11946
6038.89895	0.11810
6036.97021	0.11757
6035.04146	0.11827
6033.11272	0.11965
6031.18397	0.12042
6029.25523	0.11996
6027.32649	0.11923
6025.39774	0.11891
6023.46900	0.11869
6021.54025	0.11840
6019.61151	0.11789
6017.68276	0.11718
6015.75402	0.11697
6013.82527	0.11767
6011.89653	0.11865
6009.96778	0.11883
6008.03904	0.11842
6006.11030	0.11884
6004.18155	0.11999
6002.25281	0.11999
6000.32406	0.11831
5998.39532	0.11710
5996.46657	0.11804
5994.53783	0.11967
5992.60908	0.12005
5990.68034	0.11916
5988.75160	0.11807
5986.82285	0.11785
5984.89411	0.11874
5982.96536	0.12004
5981.03662	0.12068
5979.10787	0.12024
5977.17913	0.11946
5975.25038	0.11901
5973.32164	0.11865
5971.39290	0.11831
5969.46415	0.11837
5967.53541	0.11886
5965.60666	0.11973
5963.67792	0.12056
5961.74917	0.12061
5959.82043	0.12062
5957.89168	0.12117
5955.96294	0.12138
5954.03420	0.12116
5952.10545	0.12074
5950.17671	0.11983
5948.24796	0.11877
5946.31922	0.11838
5944.39047	0.11860
5942.46173	0.11869
5940.53298	0.11856
5938.60424	0.11863
5936.67549	0.11907
5934.74675	0.11959
5932.81801	0.11965
5930.88926	0.11912
5928.96052	0.11844
5927.03177	0.11822
5925.10303	0.11886
5923.17428	0.11956
5921.24554	0.11955
5919.31679	0.11932
5917.38805	0.11925
5915.45931	0.11898
5913.53056	0.11832
5911.60182	0.11777
5909.67307	0.11774
5907.74433	0.11801
5905.81558	0.11865
5903.88684	0.11956
5901.95809	0.12006
5900.02935	0.11977
5898.10061	0.11907
5896.17186	0.11839
5894.24312	0.11754
5892.31437	0.11698
5890.38563	0.11748
5888.45688	0.11844
5886.52814	0.11901
5884.59939	0.11935
5882.67065	0.11964
5880.74190	0.11969
5878.81316	0.11961
5876.88442	0.11969
5874.95567	0.12015
5873.02693	0.12068
5871.09818	0.12044
5869.16944	0.11953
5867.24069	0.11886
5865.31195	0.11847
5863.38320	0.11821
5861.45446	0.11825
5859.52572	0.11838
5857.59697	0.11875
5855.66823	0.11965
5853.73948	0.12030
5851.81074	0.11999
5849.88199	0.11930
5847.95325	0.11919
5846.02450	0.11958
5844.09576	0.11987
5842.16702	0.12003
5840.23827	0.12005
5838.30953	0.11999
5836.38078	0.11986
5834.45204	0.11993
5832.52329	0.12058
5830.59455	0.12100
5828.66580	0.12060
5826.73706	0.11986
5824.80832	0.11903
5822.87957	0.11853
5820.95083	0.11849
5819.02208	0.11842
5817.09334	0.11833
5815.16459	0.11852
5813.23585	0.11906
5811.30710	0.11970
5809.37836	0.12007
5807.44961	0.12019
5805.52087	0.12035
5803.59213	0.12056
5801.66338	0.12065
5799.73464	0.12032
5797.80589	0.11974
5795.87715	0.11932
5793.94840	0.11929
5792.01966	0.11978
5790.09091	0.12061
5788.16217	0.12122
5786.23343	0.12132
5784.30468	0.12139
5782.37594	0.12154
5780.44719	0.12130
5778.51845	0.12088
5776.58970	0.12050
5774.66096	0.12020
5772.73221	0.12012
5770.80347	0.12014
5768.87473	0.12009
5766.94598	0.12016
5765.01724	0.12045
5763.08849	0.12049
5761.15975	0.12001
5759.23100	0.11973
5757.30226	0.12000
5755.37351	0.12033
5753.44477	0.12071
5751.51603	0.12137
5749.58728	0.12182
5747.65854	0.12185
5745.72979	0.12184
5743.80105	0.12163
5741.87230	0.12087
5739.94356	0.12033
5738.01481	0.12059
5736.08607	0.12069
5734.15732	0.12022
5732.22858	0.12018
5730.29984	0.12078
5728.37109	0.12111
5726.44235	0.12094
5724.51360	0.12083
5722.58486	0.12104
5720.65611	0.12118
5718.72737	0.12103
5716.79862	0.12055
5714.86988	0.11981
5712.94114	0.11937
5711.01239	0.11947
5709.08365	0.11999
5707.15490	0.12078
5705.22616	0.12140
5703.29741	0.12129
5701.36867	0.12061
5699.43992	0.12048
5697.51118	0.12109
5695.58244	0.12114
5693.65369	0.12065
5691.72495	0.12058
5689.79620	0.12099
5687.86746	0.12143
5685.93871	0.12162
5684.00997	0.12167
5682.08122	0.12166
5680.15248	0.12137
5678.22374	0.12093
5676.29499	0.12065
5674.36625	0.12054
5672.43750	0.12034
5670.50876	0.11995
5668.58001	0.12002
5666.65127	0.12064
5664.72252	0.12098
5662.79378	0.12085
5660.86503	0.12056
5658.93629	0.12013
5657.00755	0.11975
5655.07880	0.11978
5653.15006	0.12002
5651.22131	0.12021
5649.29257	0.12085
5647.36382	0.12186
5645.43508	0.12225
5643.50633	0.12189
5641.57759	0.12143
5639.64885	0.12107
5637.72010	0.12088
5635.79136	0.12077
5633.86261	0.12074
5631.93387	0.12091
5630.00512	0.12086
5628.07638	0.12077
5626.14763	0.12107
5624.21889	0.12100
5622.29015	0.12055
5620.36140	0.12045
5618.43266	0.12067
5616.50391	0.12103
5614.57517	0.12169
5612.64642	0.12224
5610.71768	0.12197
5608.78893	0.12129
5606.86019	0.12076
5604.93144	0.12036
5603.00270	0.12062
5601.07396	0.12133
5599.14521	0.12157
5597.21647	0.12145
5595.28772	0.12159
5593.35898	0.12182
5591.43023	0.12138
5589.50149	0.12057
5587.57274	0.12040
5585.64400	0.12071
5583.71526	0.12088
5581.78651	0.12075
5579.85777	0.12046
5577.92902	0.12063
5576.00028	0.12126
5574.07153	0.12151
5572.14279	0.12124
5570.21404	0.12091
5568.28530	0.12085
5566.35656	0.12130
5564.42781	0.12202
5562.49907	0.12224
5560.57032	0.12192
5558.64158	0.12180
5556.71283	0.12168
5554.78409	0.12131
5552.85534	0.12152
5550.92660	0.12233
5548.99786	0.12269
5547.06911	0.12274
5545.14037	0.12298
5543.21162	0.12287
5541.28288	0.12234
5539.35413	0.12207
5537.42539	0.12198
5535.49664	0.12155
5533.56790	0.12106
5531.63915	0.12102
5529.71041	0.12114
5527.78167	0.12136
5525.85292	0.12207
5523.92418	0.12303
5521.99543	0.12374
5520.06669	0.12401
5518.13794	0.12380
5516.20920	0.12293
5514.28045	0.12182
5512.35171	0.12129
5510.42297	0.12134
5508.49422	0.12159
5506.56548	0.12173
5504.63673	0.12183
5502.70799	0.12188
5500.77924	0.12164
5498.85050	0.12151
5496.92175	0.12194
5494.99301	0.12266
5493.06427	0.12315
5491.13552	0.12319
5489.20678	0.12309
5487.27803	0.12288
5485.34929	0.12246
5483.42054	0.12201
5481.49180	0.12177
5479.56305	0.12174
5477.63431	0.12190
5475.70557	0.12223
5473.77682	0.12242
5471.84808	0.12239
5469.91933	0.12226
5467.99059	0.12210
5466.06184	0.12206
5464.13310	0.12230
5462.20435	0.12274
5460.27561	0.12282
5458.34686	0.12221
5456.41812	0.12171
5454.48938	0.12216
5452.56063	0.12297
5450.63189	0.12320
5448.70314	0.12308
5446.77440	0.12306
5444.84565	0.12294
5442.91691	0.12261
5440.98816	0.12211
5439.05942	0.12167
5437.13068	0.12184
5435.20193	0.12227
5433.27319	0.12204
5431.34444	0.12168
5429.41570	0.12186
5427.48695	0.12216
5425.55821	0.12244
5423.62946	0.12258
5421.70072	0.12218
5419.77198	0.12193
5417.84323	0.12262
5415.91449	0.12344
5413.98574	0.12321
5412.05700	0.12238
5410.12825	0.12231
5408.19951	0.12290
5406.27076	0.12316
5404.34202	0.12285
5402.41328	0.12254
5400.48453	0.12278
5398.55579	0.12322
5396.62704	0.12317
5394.69830	0.12271
5392.76955	0.12225
5390.84081	0.12198
5388.91206	0.12196
5386.98332	0.12222
5385.05457	0.12252
5383.12583	0.12248
5381.19709	0.12212
5379.26834	0.12193
5377.33960	0.12254
5375.41085	0.12335
5373.48211	0.12346
5371.55336	0.12332
5369.62462	0.12326
5367.69587	0.12309
5365.76713	0.12290
5363.83839	0.12271
5361.90964	0.12247
5359.98090	0.12244
5358.05215	0.12269
5356.12341	0.12304
5354.19466	0.12338
5352.26592	0.12372
5350.33717	0.12412
5348.40843	0.12431
5346.47969	0.12393
5344.55094	0.12314
5342.62220	0.12265
5340.69345	0.12293
5338.76471	0.12367
5336.83596	0.12394
5334.90722	0.12354
5332.97847	0.12314
5331.04973	0.12313
5329.12099	0.12329
5327.19224	0.12334
5325.26350	0.12341
5323.33475	0.12357
5321.40601	0.12342
5319.47726	0.12299
5317.54852	0.12299
5315.61977	0.12347
5313.69103	0.12373
5311.76228	0.12350
5309.83354	0.12319
5307.90480	0.12294
5305.97605	0.12289
5304.04731	0.12336
5302.11856	0.12393
5300.18982	0.12390
5298.26107	0.12341
5296.33233	0.12314
5294.40358	0.12333
5292.47484	0.12356
5290.54610	0.12351
5288.61735	0.12332
5286.68861	0.12327
5284.75986	0.12338
5282.83112	0.12361
5280.90237	0.12370
5278.97363	0.12356
5277.04488	0.12377
5275.11614	0.12422
5273.18740	0.12426
5271.25865	0.12397
5269.32991	0.12372
5267.40116	0.12360
5265.47242	0.12354
5263.54367	0.12355
5261.61493	0.12363
5259.68618	0.12388
5257.75744	0.12447
5255.82869	0.12488
5253.89995	0.12446
5251.97121	0.12376
5250.04246	0.12346
5248.11372	0.12342
5246.18497	0.12361
5244.25623	0.12417
5242.32748	0.12433
5240.39874	0.12380
5238.46999	0.12355
5236.54125	0.12404
5234.61251	0.12462
5232.68376	0.12474
5230.75502	0.12423
5228.82627	0.12353
5226.89753	0.12341
5224.96878	0.12391
5223.04004	0.12435
5221.11129	0.12426
5219.18255	0.12387
5217.25381	0.12354
5215.32506	0.12348
5213.39632	0.12397
5211.46757	0.12468
5209.53883	0.12476
5207.61008	0.12417
5205.68134	0.12380
5203.75259	0.12381
5201.82385	0.12367
5199.89511	0.12356
5197.96636	0.12380
5196.03762	0.12415
5194.10887	0.12443
5192.18013	0.12478
5190.25138	0.12493
5188.32264	0.12471
5186.39389	0.12459
5184.46515	0.12474
5182.53640	0.12481
5180.60766	0.12476
5178.67892	0.12458
5176.75017	0.12429
5174.82143	0.12440
5172.89268	0.12492
5170.96394	0.12528
5169.03519	0.12531
5167.10645	0.12534
5165.17770	0.12545
5163.24896	0.12529
5161.32022	0.12496
5159.39147	0.12497
5157.46273	0.12513
5155.53398	0.12499
5153.60524	0.12466
5151.67649	0.12445
5149.74775	0.12445
5147.81900	0.12458
5145.89026	0.12465
5143.96152	0.12479
5142.03277	0.12504
5140.10403	0.12503
5138.17528	0.12501
5136.24654	0.12522
5134.31779	0.12512
5132.38905	0.12496
5130.46030	0.12532
5128.53156	0.12580
5126.60282	0.12579
5124.67407	0.12523
5122.74533	0.12468
5120.81658	0.12459
5118.88784	0.12480
5116.95909	0.12506
5115.03035	0.12517
5113.10160	0.12522
5111.17286	0.12545
5109.24411	0.12556
5107.31537	0.12526
5105.38663	0.12498
5103.45788	0.12493
5101.52914	0.12495
5099.60039	0.12511
5097.67165	0.12541
5095.74290	0.12549
5093.81416	0.12524
5091.88541	0.12510
5089.95667	0.12542
5088.02793	0.12584
5086.09918	0.12583
5084.17044	0.12552
5082.24169	0.12535
5080.31295	0.12544
5078.38420	0.12565
5076.45546	0.12596
5074.52671	0.12617
5072.59797	0.12607
5070.66923	0.12605
5068.74048	0.12622
5066.81174	0.12609
5064.88299	0.12572
5062.95425	0.12572
5061.02550	0.12614
5059.09676	0.12654
5057.16801	0.12661
5055.23927	0.12619
5053.31053	0.12549
5051.38178	0.12526
5049.45304	0.12570
5047.52429	0.12632
5045.59555	0.12669
5043.66680	0.12660
5041.73806	0.12628
5039.80931	0.12610
5037.88057	0.12595
5035.95182	0.12584
5034.02308	0.12591
5032.09434	0.12597
5030.16559	0.12597
5028.23685	0.12612
5026.30810	0.12619
5024.37936	0.12607
5022.45061	0.12622
5020.52187	0.12648
5018.59312	0.12624
5016.66438	0.12573
5014.73564	0.12550
5012.80689	0.12560
5010.87815	0.12583
5008.94940	0.12603
5007.02066	0.12639
5005.09191	0.12694
5003.16317	0.12735
5001.23442	0.12731
4999.30568	0.12675
4997.37694	0.12605
4995.44819	0.12590
4993.51945	0.12646
4991.59070	0.12712
4989.66196	0.12726
4987.73321	0.12682
4985.80447	0.12657
4983.87572	0.12700
4981.94698	0.12746
4980.01824	0.12753
4978.08949	0.12747
4976.16075	0.12742
4974.23200	0.12737
4972.30326	0.12721
4970.37451	0.12706
4968.44577	0.12718
4966.51702	0.12727
4964.58828	0.12706
4962.65953	0.12691
4960.73079	0.12663
4958.80205	0.12610
4956.87330	0.12604
4954.94456	0.12661
4953.01581	0.12706
4951.08707	0.12695
4949.15832	0.12667
4947.22958	0.12680
4945.30083	0.12720
4943.37209	0.12741
4941.44335	0.12746
4939.51460	0.12755
4937.58586	0.12765
4935.65711	0.12773
4933.72837	0.12792
4931.79962	0.12815
4929.87088	0.12815
4927.94213	0.12772
4926.01339	0.12729
4924.08465	0.12728
4922.15590	0.12737
4920.22716	0.12740
4918.29841	0.12743
4916.36967	0.12733
4914.44092	0.12725
4912.51218	0.12749
4910.58343	0.12777
4908.65469	0.12767
4906.72594	0.12737
4904.79720	0.12738
4902.86846	0.12770
4900.93971	0.12799
4899.01097	0.12814
4897.08222	0.12818
4895.15348	0.12804
4893.22473	0.12791
4891.29599	0.12793
4889.36724	0.12789
4887.43850	0.12774
4885.50976	0.12782
4883.58101	0.12809
4881.65227	0.12822
4879.72352	0.12823
4877.79478	0.12821
4875.86603	0.12801
4873.93729	0.12768
4872.00854	0.12765
4870.07980	0.12794
4868.15106	0.12808
4866.22231	0.12798
4864.29357	0.12788
4862.36482	0.12782
4860.43608	0.12783
4858.50733	0.12800
4856.57859	0.12836
4854.64984	0.12888
4852.72110	0.12920
4850.79236	0.12911
4848.86361	0.12885
4846.93487	0.12871
4845.00612	0.12874
4843.07738	0.12881
4841.14863	0.12885
4839.21989	0.12891
4837.29114	0.12892
4835.36240	0.12884
4833.43365	0.12879
4831.50491	0.12873
4829.57617	0.12860
4827.64742	0.12857
4825.71868	0.12876
4823.78993	0.12904
4821.86119	0.12919
4819.93244	0.12919
4818.00370	0.12912
4816.07495	0.12912
4814.14621	0.12910
4812.21747	0.12901
4810.28872	0.12903
4808.35998	0.12921
4806.43123	0.12921
4804.50249	0.12886
4802.57374	0.12855
4800.64500	0.12856
4798.71625	0.12865
4796.78751	0.12857
4794.85877	0.12862
4792.93002	0.12902
4791.00128	0.12940
4789.07253	0.12952
4787.14379	0.12956
4785.21504	0.12945
4783.28630	0.12914
4781.35755	0.12907
4779.42881	0.12932
4777.50007	0.12937
4775.57132	0.12909
4773.64258	0.12891
4771.71383	0.12897
4769.78509	0.12903
4767.85634	0.12902
4765.92760	0.12913
4763.99885	0.12943
4762.07011	0.12980
4760.14136	0.12992
4758.21262	0.12967
4756.28388	0.12920
4754.35513	0.12899
4752.42639	0.12915
4750.49764	0.12915
4748.56890	0.12890
4746.64015	0.12892
4744.71141	0.12922
4742.78266	0.12947
4740.85392	0.12969
4738.92518	0.12993
4736.99643	0.13009
4735.06769	0.13026
4733.13894	0.13050
4731.21020	0.13066
4729.28145	0.13061
4727.35271	0.13029
4725.42396	0.12995
4723.49522	0.12998
4721.56648	0.13029
4719.63773	0.13026
4717.70899	0.12982
4715.78024	0.12975
4713.85150	0.13014
4711.92275	0.13026
4709.99401	0.13009
4708.06526	0.13010
4706.13652	0.13000
4704.20778	0.12949
4702.27903	0.12925
4700.35029	0.12988
4698.42154	0.13067
4696.49280	0.13081
4694.56405	0.13068
4692.63531	0.13056
4690.70656	0.13036
4688.77782	0.13024
4686.84907	0.13011
4684.92033	0.12991
4682.99159	0.12998
4681.06284	0.13034
4679.13410	0.13055
4677.20535	0.13047
4675.27661	0.13038
4673.34786	0.13043
4671.41912	0.13063
4669.49037	0.13082
4667.56163	0.13081
4665.63289	0.13064
4663.70414	0.13056
4661.77540	0.13075
4659.84665	0.13115
4657.91791	0.13155
4655.98916	0.13179
4654.06042	0.13178
4652.13167	0.13152
4650.20293	0.13133
4648.27419	0.13143
4646.34544	0.13140
4644.41670	0.13113
4642.48795	0.13089
4640.55921	0.13090
4638.63046	0.13118
4636.70172	0.13153
4634.77297	0.13156
4632.84423	0.13113
4630.91549	0.13065
4628.98674	0.13075
4627.05800	0.13129
4625.12925	0.13158
4623.20051	0.13155
4621.27176	0.13160
4619.34302	0.13170
4617.41427	0.13163
4615.48553	0.13145
4613.55678	0.13136
4611.62804	0.13143
4609.69930	0.13147
4607.77055	0.13142
4605.84181	0.13142
4603.91306	0.13155
4601.98432	0.13172
4600.05557	0.13188
4598.12683	0.13198
4596.19808	0.13199
4594.26934	0.13203
4592.34060	0.13208
4590.41185	0.13198
4588.48311	0.13185
4586.55436	0.13180
4584.62562	0.13189
4582.69687	0.13215
4580.76813	0.13236
4578.83938	0.13229
4576.91064	0.13204
4574.98190	0.13184
4573.05315	0.13177
4571.12441	0.13173
4569.19566	0.13187
4567.26692	0.13228
4565.33817	0.13249
4563.40943	0.13217
4561.48068	0.13177
4559.55194	0.13173
4557.62319	0.13194
4555.69445	0.13216
4553.76571	0.13235
4551.83696	0.13256
4549.90822	0.13266
4547.97947	0.13263
4546.05073	0.13258
4544.12198	0.13269
4542.19324	0.13302
4540.26449	0.13328
4538.33575	0.13327
4536.40701	0.13308
4534.47826	0.13283
4532.54952	0.13266
4530.62077	0.13262
4528.69203	0.13268
4526.76328	0.13280
4524.83454	0.13282
4522.90579	0.13256
4520.97705	0.13224
4519.04831	0.13215
4517.11956	0.13214
4515.19082	0.13210
4513.26207	0.13224
4511.33333	0.13248
4509.40458	0.13266
4507.47584	0.13281
4505.54709	0.13288
4503.61835	0.13290
4501.68961	0.13297
4499.76086	0.13299
4497.83212	0.13295
4495.90337	0.13301
4493.97463	0.13303
4492.04588	0.13299
4490.11714	0.13307
4488.18839	0.13332
4486.25965	0.13356
4484.33090	0.13364
4482.40216	0.13365
4480.47342	0.13368
4478.54467	0.13363
4476.61593	0.13351
4474.68718	0.13351
4472.75844	0.13365
4470.82969	0.13369
4468.90095	0.13359
4466.97220	0.13343
4465.04346	0.13328
4463.11472	0.13326
4461.18597	0.13339
4459.25723	0.13348
4457.32848	0.13351
4455.39974	0.13348
4453.47099	0.13340
4451.54225	0.13344
4449.61350	0.13373
4447.68476	0.13400
4445.75602	0.13406
4443.82727	0.13399
4441.89853	0.13391
4439.96978	0.13392
4438.04104	0.13398
4436.11229	0.13395
4434.18355	0.13393
4432.25480	0.13404
4430.32606	0.13415
4428.39732	0.13401
4426.46857	0.13370
4424.53983	0.13363
4422.61108	0.13391
4420.68234	0.13424
4418.75359	0.13450
4416.82485	0.13461
4414.89610	0.13444
4412.96736	0.13421
4411.03861	0.13410
4409.10987	0.13397
4407.18113	0.13390
4405.25238	0.13398
4403.32364	0.13403
4401.39489	0.13401
4399.46615	0.13399
4397.53740	0.13405
4395.60866	0.13423
4393.67991	0.13443
4391.75117	0.13452
4389.82243	0.13459
4387.89368	0.13473
4385.96494	0.13478
4384.03619	0.13485
4382.10745	0.13510
4380.17870	0.13513
4378.24996	0.13480
4376.32121	0.13482
4374.39247	0.13523
4372.46373	0.13533
4370.53498	0.13513
4368.60624	0.13506
4366.67749	0.13500
4364.74875	0.13490
4362.82000	0.13498
4360.89126	0.13521
4358.96251	0.13532
4357.03377	0.13536
4355.10503	0.13545
4353.17628	0.13541
4351.24754	0.13523
4349.31879	0.13510
4347.39005	0.13505
4345.46130	0.13512
4343.53256	0.13532
4341.60381	0.13554
4339.67507	0.13574
4337.74632	0.13584
4335.81758	0.13573
4333.88884	0.13552
4331.96009	0.13534
4330.03135	0.13517
4328.10260	0.13506
4326.17386	0.13511
4324.24511	0.13521
4322.31637	0.13535
4320.38762	0.13557
4318.45888	0.13570
4316.53014	0.13571
4314.60139	0.13567
4312.67265	0.13561
4310.74390	0.13565
4308.81516	0.13581
4306.88641	0.13604
4304.95767	0.13632
4303.02892	0.13646
4301.10018	0.13630
4299.17144	0.13592
4297.24269	0.13566
4295.31395	0.13584
4293.38520	0.13624
4291.45646	0.13646
4289.52771	0.13639
4287.59897	0.13617
4285.67022	0.13599
4283.74148	0.13599
4281.81273	0.13622
4279.88399	0.13634
4277.95525	0.13627
4276.02650	0.13630
4274.09776	0.13639
4272.16901	0.13648
4270.24027	0.13675
4268.31152	0.13700
4266.38278	0.13701
4264.45403	0.13689
4262.52529	0.13687
4260.59655	0.13700
4258.66780	0.13705
4256.73906	0.13681
4254.81031	0.13651
4252.88157	0.13640
4250.95282	0.13640
4249.02408	0.13646
4247.09533	0.13667
4245.16659	0.13701
4243.23785	0.13719
4241.30910	0.13700
4239.38036	0.13679
4237.45161	0.13683
4235.52287	0.13706
4233.59412	0.13731
4231.66538	0.13739
4229.73663	0.13734
4227.80789	0.13738
4225.87915	0.13759
4223.95040	0.13767
4222.02166	0.13741
4220.09291	0.13719
4218.16417	0.13728
4216.23542	0.13739
4214.30668	0.13734
4212.37793	0.13732
4210.44919	0.13739
4208.52044	0.13743
4206.59170	0.13742
4204.66296	0.13757
4202.73421	0.13782
4200.80547	0.13778
4198.87672	0.13760
4196.94798	0.13772
4195.01923	0.13800
4193.09049	0.13818
4191.16174	0.13822
4189.23300	0.13826
4187.30426	0.13827
4185.37551	0.13807
4183.44677	0.13779
4181.51802	0.13773
4179.58928	0.13785
4177.66053	0.13801
4175.73179	0.13817
4173.80304	0.13822
4171.87430	0.13820
4169.94556	0.13820
4168.01681	0.13818
4166.08807	0.13818
4164.15932	0.13828
4162.23058	0.13849
4160.30183	0.13870
4158.37309	0.13874
4156.44434	0.13857
4154.51560	0.13829
4152.58686	0.13811
4150.65811	0.13822
4148.72937	0.13843
4146.80062	0.13857
4144.87188	0.13863
4142.94313	0.13861
4141.01439	0.13860
4139.08564	0.13856
4137.15690	0.13851
4135.22815	0.13873
4133.29941	0.13909
4131.37067	0.13912
4129.44192	0.13888
4127.51318	0.13868
4125.58443	0.13854
4123.65569	0.13841
4121.72694	0.13847
4119.79820	0.13880
4117.86945	0.13919
4115.94071	0.13935
4114.01197	0.13921
4112.08322	0.13905
4110.15448	0.13912
4108.22573	0.13921
4106.29699	0.13923
4104.36824	0.13937
4102.43950	0.13954
4100.51075	0.13957
4098.58201	0.13963
4096.65327	0.13981
4094.72452	0.13991
4092.79578	0.13992
4090.86703	0.13982
4088.93829	0.13961
4087.00954	0.13956
4085.08080	0.13969
4083.15205	0.13964
4081.22331	0.13956
4079.29457	0.13969
4077.36582	0.13978
4075.43708	0.13970
4073.50833	0.13957
4071.57959	0.13955
4069.65084	0.13973
4067.72210	0.13995
4065.79335	0.14001
4063.86461	0.13998
4061.93586	0.14007
4060.00712	0.14024
4058.07838	0.14031
4056.14963	0.14023
4054.22089	0.14004
4052.29214	0.13990
4050.36340	0.13999
4048.43465	0.14020
4046.50591	0.14025
4044.57716	0.14030
4042.64842	0.14041
4040.71968	0.14034
4038.79093	0.14022
4036.86219	0.14021
4034.93344	0.14024
4033.00470	0.14036
4031.07595	0.14057
4029.14721	0.14059
4027.21846	0.14038
4025.28972	0.14034
4023.36098	0.14052
4021.43223	0.14060
4019.50349	0.14068
4017.57474	0.14092
4015.64600	0.14107
4013.71725	0.14105
4011.78851	0.14096
4009.85976	0.14078
4007.93102	0.14061
4006.00228	0.14070
4004.07353	0.14096
4002.14479	0.14106
4000.21604	0.14110
3998.28730	0.14119
3996.35855	0.14113
3994.42981	0.14099
3992.50106	0.14100
3990.57232	0.14106
3988.64357	0.14104
3986.71483	0.14104
3984.78609	0.14106
3982.85734	0.14101
3980.92860	0.14098
3978.99985	0.14106
3977.07111	0.14125
3975.14236	0.14138
3973.21362	0.14132
3971.28487	0.14119
3969.35613	0.14119
3967.42739	0.14124
3965.49864	0.14126
3963.56990	0.14148
3961.64115	0.14183
3959.71241	0.14197
3957.78366	0.14194
3955.85492	0.14187
3953.92617	0.14190
3951.99743	0.14205
3950.06869	0.14214
3948.13994	0.14210
3946.21120	0.14198
3944.28245	0.14190
3942.35371	0.14206
3940.42496	0.14222
3938.49622	0.14222
3936.56747	0.14226
3934.63873	0.14245
3932.70998	0.14262
3930.78124	0.14259
3928.85250	0.14241
3926.92375	0.14236
3924.99501	0.14245
3923.06626	0.14248
3921.13752	0.14256
3919.20877	0.14275
3917.28003	0.14271
3915.35128	0.14241
3913.42254	0.14222
3911.49380	0.14233
3909.56505	0.14253
3907.63631	0.14254
3905.70756	0.14232
3903.77882	0.14219
3901.85007	0.14276
3899.92133	0.14369
3897.99258	0.14403
3896.06384	0.14378
3894.13510	0.14352
3892.20635	0.14350
3890.27761	0.14359
3888.34886	0.14363
3886.42012	0.14370
3884.49137	0.14362
3882.56263	0.14342
3880.63388	0.14356
3878.70514	0.14372
3876.77640	0.14367
3874.84765	0.14383
3872.91891	0.14409
3870.99016	0.14393
3869.06142	0.14351
3867.13267	0.14334
3865.20393	0.14356
3863.27518	0.14395
3861.34644	0.14415
3859.41769	0.14419
3857.48895	0.14420
3855.56021	0.14395
3853.63146	0.14375
3851.70272	0.14418
3849.77397	0.14429
3847.84523	0.14397
3845.91648	0.14377
3843.98774	0.14399
3842.05899	0.14445
3840.13025	0.14471
3838.20151	0.14455
3836.27276	0.14422
3834.34402	0.14410
3832.41527	0.14407
3830.48653	0.14407
3828.55778	0.14434
3826.62904	0.14470
3824.70029	0.14467
3822.77155	0.14437
3820.84281	0.14427
3818.91406	0.14440
3816.98532	0.14449
3815.05657	0.14450
3813.12783	0.14448
3811.19908	0.14449
3809.27034	0.14448
3807.34159	0.14453
3805.41285	0.14464
3803.48411	0.14478
3801.55536	0.14486
3799.62662	0.14472
3797.69787	0.14451
3795.76913	0.14441
3793.84038	0.14443
3791.91164	0.14449
3789.98289	0.14461
3788.05415	0.14484
3786.12540	0.14508
3784.19666	0.14524
3782.26792	0.14533
3780.33917	0.14530
3778.41043	0.14518
3776.48168	0.14513
3774.55294	0.14507
3772.62419	0.14488
3770.69545	0.14470
3768.76670	0.14488
3766.83796	0.14520
3764.90922	0.14529
3762.98047	0.14533
3761.05173	0.14554
3759.12298	0.14580
3757.19424	0.14582
3755.26549	0.14581
3753.33675	0.14602
3751.40800	0.14624
3749.47926	0.14610
3747.55052	0.14592
3745.62177	0.14607
3743.69303	0.14634
3741.76428	0.14635
3739.83554	0.14644
3737.90679	0.14683
3735.97805	0.14724
3734.04930	0.14713
3732.12056	0.14687
3730.19182	0.14681
3728.26307	0.14685
3726.33433	0.14714
3724.40558	0.14758
3722.47684	0.14757
3720.54809	0.14725
3718.61935	0.14710
3716.69060	0.14704
3714.76186	0.14683
3712.83311	0.14657
3710.90437	0.14663
3708.97563	0.14703
3707.04688	0.14741
3705.11814	0.14754
3703.18939	0.14735
3701.26065	0.14708
3699.33190	0.14704
3697.40316	0.14713
3695.47441	0.14712
3693.54567	0.14702
3691.61693	0.14701
3689.68818	0.14710
3687.75944	0.14721
3685.83069	0.14733
3683.90195	0.14734
3681.97320	0.14729
3680.04446	0.14725
3678.11571	0.14723
3676.18697	0.14728
3674.25823	0.14714
3672.32948	0.14685
3670.40074	0.14699
3668.47199	0.14735
3666.54325	0.14729
3664.61450	0.14708
3662.68576	0.14703
3660.75701	0.14713
3658.82827	0.14727
3656.89953	0.14739
3654.97078	0.14735
3653.04204	0.14735
3651.11329	0.14758
3649.18455	0.14788
3647.25580	0.14797
3645.32706	0.14782
3643.39831	0.14767
3641.46957	0.14766
3639.54082	0.14762
3637.61208	0.14759
3635.68334	0.14786
3633.75459	0.14821
3631.82585	0.14829
3629.89710	0.14837
3627.96836	0.14863
3626.03961	0.14860
3624.11087	0.14835
3622.18212	0.14806
3620.25338	0.14779
3618.32464	0.14773
3616.39589	0.14798
3614.46715	0.14822
3612.53840	0.14816
3610.60966	0.14808
3608.68091	0.14833
3606.75217	0.14872
3604.82342	0.14892
3602.89468	0.14904
3600.96594	0.14909
3599.03719	0.14878
3597.10845	0.14840
3595.17970	0.14850
3593.25096	0.14871
3591.32221	0.14866
3589.39347	0.14862
3587.46472	0.14862
3585.53598	0.14850
3583.60723	0.14841
3581.67849	0.14834
3579.74975	0.14826
3577.82100	0.14828
3575.89226	0.14848
3573.96351	0.14860
3572.03477	0.14851
3570.10602	0.14847
3568.17728	0.14867
3566.24853	0.14890
3564.31979	0.14893
3562.39105	0.14891
3560.46230	0.14886
3558.53356	0.14874
3556.60481	0.14866
3554.67607	0.14871
3552.74732	0.14887
3550.81858	0.14915
3548.88983	0.14938
3546.96109	0.14942
3545.03235	0.14933
3543.10360	0.14935
3541.17486	0.14952
3539.24611	0.14967
3537.31737	0.14965
3535.38862	0.14950
3533.45988	0.14938
3531.53113	0.14932
3529.60239	0.14938
3527.67365	0.14963
3525.74490	0.14989
3523.81616	0.14988
3521.88741	0.14970
3519.95867	0.14971
3518.02992	0.14998
3516.10118	0.15031
3514.17243	0.15039
3512.24369	0.15032
3510.31494	0.15038
3508.38620	0.15040
3506.45746	0.15024
3504.52871	0.15012
3502.59997	0.15016
3500.67122	0.15024
3498.74248	0.15025
3496.81373	0.15022
3494.88499	0.15025
3492.95624	0.15029
3491.02750	0.15034
3489.09876	0.15044
3487.17001	0.15043
3485.24127	0.15038
3483.31252	0.15048
3481.38378	0.15057
3479.45503	0.15050
3477.52629	0.15063
3475.59754	0.15092
3473.66880	0.15107
3471.74006	0.15118
3469.81131	0.15131
3467.88257	0.15136
3465.95382	0.15131
3464.02508	0.15125
3462.09633	0.15122
3460.16759	0.15115
3458.23884	0.15098
3456.31010	0.15084
3454.38136	0.15083
3452.45261	0.15095
3450.52387	0.15121
3448.59512	0.15150
3446.66638	0.15173
3444.73763	0.15185
3442.80889	0.15182
3440.88014	0.15166
3438.95140	0.15163
3437.02265	0.15180
3435.09391	0.15199
3433.16517	0.15209
3431.23642	0.15207
3429.30768	0.15197
3427.37893	0.15188
3425.45019	0.15185
3423.52144	0.15197
3421.59270	0.15210
3419.66395	0.15202
3417.73521	0.15190
3415.80647	0.15200
3413.87772	0.15222
3411.94898	0.15235
3410.02023	0.15236
3408.09149	0.15237
3406.16274	0.15240
3404.23400	0.15235
3402.30525	0.15222
3400.37651	0.15211
3398.44777	0.15211
3396.51902	0.15235
3394.59028	0.15270
3392.66153	0.15279
3390.73279	0.15262
3388.80404	0.15254
3386.87530	0.15263
3384.94655	0.15270
3383.01781	0.15274
3381.08907	0.15285
3379.16032	0.15308
3377.23158	0.15330
3375.30283	0.15337
3373.37409	0.15336
3371.44534	0.15333
3369.51660	0.15326
3367.58785	0.15314
3365.65911	0.15306
3363.73036	0.15307
3361.80162	0.15310
3359.87288	0.15313
3357.94413	0.15324
3356.01539	0.15337
3354.08664	0.15351
3352.15790	0.15379
3350.22915	0.15401
3348.30041	0.15387
3346.37166	0.15364
3344.44292	0.15374
3342.51418	0.15398
3340.58543	0.15403
3338.65669	0.15395
3336.72794	0.15399
3334.79920	0.15414
3332.87045	0.15418
3330.94171	0.15417
3329.01296	0.15430
3327.08422	0.15447
3325.15548	0.15450
3323.22673	0.15442
3321.29799	0.15432
3319.36924	0.15425
3317.44050	0.15414
3315.51175	0.15408
3313.58301	0.15421
3311.65426	0.15439
3309.72552	0.15448
3307.79678	0.15456
3305.86803	0.15473
3303.93929	0.15494
3302.01054	0.15505
3300.08180	0.15506
3298.15305	0.15502
3296.22431	0.15504
3294.29556	0.15505
3292.36682	0.15501
3290.43807	0.15504
3288.50933	0.15513
3286.58059	0.15516
3284.65184	0.15516
3282.72310	0.15524
3280.79435	0.15531
3278.86561	0.15524
3276.93686	0.15509
3275.00812	0.15510
3273.07937	0.15529
3271.15063	0.15552
3269.22189	0.15556
3267.29314	0.15540
3265.36440	0.15539
3263.43565	0.15559
3261.50691	0.15571
3259.57816	0.15567
3257.64942	0.15565
3255.72067	0.15570
3253.79193	0.15571
3251.86319	0.15570
3249.93444	0.15581
3248.00570	0.15597
3246.07695	0.15606
3244.14821	0.15601
3242.21946	0.15591
3240.29072	0.15587
3238.36197	0.15593
3236.43323	0.15609
3234.50448	0.15626
3232.57574	0.15630
3230.64700	0.15628
3228.71825	0.15632
3226.78951	0.15648
3224.86076	0.15671
3222.93202	0.15692
3221.00327	0.15700
3219.07453	0.15697
3217.14578	0.15679
3215.21704	0.15647
3213.28830	0.15624
3211.35955	0.15631
3209.43081	0.15654
3207.50206	0.15668
3205.57332	0.15673
3203.64457	0.15672
3201.71583	0.15661
3199.78708	0.15648
3197.85834	0.15648
3195.92960	0.15667
3194.00085	0.15687
3192.07211	0.15694
3190.14336	0.15698
3188.21462	0.15709
3186.28587	0.15718
3184.35713	0.15726
3182.42838	0.15733
3180.49964	0.15737
3178.57090	0.15735
3176.64215	0.15728
3174.71341	0.15720
3172.78466	0.15717
3170.85592	0.15735
3168.92717	0.15772
3166.99843	0.15796
3165.06968	0.15790
3163.14094	0.15781
3161.21219	0.15784
3159.28345	0.15785
3157.35471	0.15768
3155.42596	0.15754
3153.49722	0.15766
3151.56847	0.15791
3149.63973	0.15805
3147.71098	0.15805
3145.78224	0.15797
3143.85349	0.15791
3141.92475	0.15795
[truncated: 1,370 more rows]
