# Supplementary material for: Ultrathin 2 nm gold as impedance-matched absorber for infrared light
Source: Nat Commun. 2020 May 1;11:2161. doi: 10.1038/s41467-020-15762-3 (PMC7195431; doi:10.1038/s41467-020-15762-3)
Supplement: Supplementary file 3 — Source Data [file 41467_2020_15762_MOESM3_ESM.zip › SOURCE DATA/Fig.4 -Thinfilm optical measurements and dataprocessing/2,0-Au-Cu-#3-TRA.dpt]

6997.48496	0.51864
6995.55621	0.52098
6993.62747	0.52079
6991.69872	0.52048
6989.76998	0.52162
6987.84123	0.52335
6985.91249	0.52415
6983.98374	0.52306
6982.05500	0.52139
6980.12626	0.52123
6978.19751	0.52237
6976.26877	0.52244
6974.34002	0.52127
6972.41128	0.52135
6970.48253	0.52254
6968.55379	0.52255
6966.62504	0.52077
6964.69630	0.51857
6962.76756	0.51824
6960.83881	0.51964
6958.91007	0.51960
6956.98132	0.51748
6955.05258	0.51576
6953.12383	0.51470
6951.19509	0.51406
6949.26634	0.51443
6947.33760	0.51436
6945.40886	0.51405
6943.48011	0.51559
6941.55137	0.51781
6939.62262	0.51890
6937.69388	0.51948
6935.76513	0.52001
6933.83639	0.52002
6931.90764	0.51930
6929.97890	0.51794
6928.05015	0.51709
6926.12141	0.51850
6924.19267	0.52016
6922.26392	0.51755
6920.33518	0.51257
6918.40643	0.51159
6916.47769	0.51552
6914.54894	0.51972
6912.62020	0.52110
6910.69145	0.52037
6908.76271	0.51990
6906.83397	0.52016
6904.90522	0.51900
6902.97648	0.51682
6901.04773	0.51712
6899.11899	0.51895
6897.19024	0.51927
6895.26150	0.52003
6893.33275	0.52159
6891.40401	0.52050
6889.47527	0.51685
6887.54652	0.51316
6885.61778	0.51185
6883.68903	0.51390
6881.76029	0.51605
6879.83154	0.51609
6877.90280	0.51671
6875.97405	0.51879
6874.04531	0.51970
6872.11657	0.51856
6870.18782	0.51692
6868.25908	0.51604
6866.33033	0.51627
6864.40159	0.51673
6862.47284	0.51581
6860.54410	0.51394
6858.61535	0.51355
6856.68661	0.51562
6854.75786	0.51818
6852.82912	0.51862
6850.90038	0.51689
6848.97163	0.51543
6847.04289	0.51445
6845.11414	0.51284
6843.18540	0.51267
6841.25665	0.51473
6839.32791	0.51648
6837.39916	0.51717
6835.47042	0.51740
6833.54168	0.51710
6831.61293	0.51638
6829.68419	0.51603
6827.75544	0.51645
6825.82670	0.51713
6823.89795	0.51821
6821.96921	0.51951
6820.04046	0.51851
6818.11172	0.51485
6816.18298	0.51281
6814.25423	0.51468
6812.32549	0.51822
6810.39674	0.52038
6808.46800	0.51887
6806.53925	0.51579
6804.61051	0.51555
6802.68176	0.51741
6800.75302	0.51904
6798.82428	0.51967
6796.89553	0.51786
6794.96679	0.51433
6793.03804	0.51152
6791.10930	0.51062
6789.18055	0.51209
6787.25181	0.51416
6785.32306	0.51405
6783.39432	0.51359
6781.46557	0.51530
6779.53683	0.51688
6777.60809	0.51590
6775.67934	0.51269
6773.75060	0.50959
6771.82185	0.50950
6769.89311	0.51190
6767.96436	0.51383
6766.03562	0.51434
6764.10687	0.51427
6762.17813	0.51404
6760.24939	0.51364
6758.32064	0.51346
6756.39190	0.51343
6754.46315	0.51284
6752.53441	0.51145
6750.60566	0.51082
6748.67692	0.51254
6746.74817	0.51446
6744.81943	0.51438
6742.89069	0.51443
6740.96194	0.51512
6739.03320	0.51417
6737.10445	0.51244
6735.17571	0.51242
6733.24696	0.51355
6731.31822	0.51330
6729.38947	0.51152
6727.46073	0.51025
6725.53199	0.50925
6723.60324	0.50784
6721.67450	0.50837
6719.74575	0.51119
6717.81701	0.51230
6715.88826	0.51034
6713.95952	0.50896
6712.03077	0.51012
6710.10203	0.51194
6708.17328	0.51265
6706.24454	0.51227
6704.31580	0.51194
6702.38705	0.51224
6700.45831	0.51265
6698.52956	0.51264
6696.60082	0.51230
6694.67207	0.51231
6692.74333	0.51295
6690.81458	0.51367
6688.88584	0.51289
6686.95710	0.50956
6685.02835	0.50643
6683.09961	0.50689
6681.17086	0.50943
6679.24212	0.51043
6677.31337	0.50978
6675.38463	0.50959
6673.45588	0.51101
6671.52714	0.51272
6669.59840	0.51217
6667.66965	0.51027
6665.74091	0.50939
6663.81216	0.50959
6661.88342	0.51114
6659.95467	0.51322
6658.02593	0.51258
6656.09718	0.50976
6654.16844	0.50893
6652.23970	0.50995
6650.31095	0.51017
6648.38221	0.51006
6646.45346	0.51087
6644.52472	0.51213
6642.59597	0.51278
6640.66723	0.51287
6638.73848	0.51243
6636.80974	0.51060
6634.88099	0.50844
6632.95225	0.50815
6631.02351	0.50920
6629.09476	0.50985
6627.16602	0.51014
6625.23727	0.51126
6623.30853	0.51287
6621.37978	0.51269
6619.45104	0.51048
6617.52229	0.50863
6615.59355	0.50857
6613.66481	0.50991
6611.73606	0.51100
6609.80732	0.51054
6607.87857	0.50954
6605.94983	0.50940
6604.02108	0.50994
6602.09234	0.51040
6600.16359	0.51044
6598.23485	0.51012
6596.30611	0.51007
6594.37736	0.51050
6592.44862	0.51097
6590.51987	0.51143
6588.59113	0.51164
6586.66238	0.51177
6584.73364	0.51270
6582.80489	0.51317
6580.87615	0.51150
6578.94740	0.50921
6577.01866	0.50813
6575.08992	0.50778
6573.16117	0.50765
6571.23243	0.50826
6569.30368	0.50929
6567.37494	0.50963
6565.44619	0.50914
6563.51745	0.50824
6561.58870	0.50707
6559.65996	0.50653
6557.73122	0.50752
6555.80247	0.50869
6553.87373	0.50805
6551.94498	0.50621
6550.01624	0.50578
6548.08749	0.50739
6546.15875	0.50866
6544.23000	0.50807
6542.30126	0.50720
6540.37252	0.50777
6538.44377	0.50925
6536.51503	0.51023
6534.58628	0.51058
6532.65754	0.51021
6530.72879	0.50821
6528.80005	0.50575
6526.87130	0.50530
6524.94256	0.50644
6523.01382	0.50714
6521.08507	0.50678
6519.15633	0.50580
6517.22758	0.50527
6515.29884	0.50628
6513.37009	0.50798
6511.44135	0.50855
6509.51260	0.50821
6507.58386	0.50824
6505.65511	0.50758
6503.72637	0.50551
6501.79763	0.50453
6499.86888	0.50529
6497.94014	0.50553
6496.01139	0.50539
6494.08265	0.50593
6492.15390	0.50630
6490.22516	0.50580
6488.29641	0.50505
6486.36767	0.50527
6484.43893	0.50623
6482.51018	0.50624
6480.58144	0.50556
6478.65269	0.50569
6476.72395	0.50631
6474.79520	0.50659
6472.86646	0.50660
6470.93771	0.50640
6469.00897	0.50627
6467.08023	0.50653
6465.15148	0.50724
6463.22274	0.50800
6461.29399	0.50798
6459.36525	0.50769
6457.43650	0.50739
6455.50776	0.50571
6453.57901	0.50360
6451.65027	0.50326
6449.72153	0.50413
6447.79278	0.50464
6445.86404	0.50441
6443.93529	0.50439
6442.00655	0.50548
6440.07780	0.50674
6438.14906	0.50683
6436.22031	0.50587
6434.29157	0.50495
6432.36282	0.50407
6430.43408	0.50244
6428.50534	0.50181
6426.57659	0.50331
6424.64785	0.50416
6422.71910	0.50318
6420.79036	0.50177
6418.86161	0.50107
6416.93287	0.50171
6415.00412	0.50273
6413.07538	0.50321
6411.14664	0.50325
6409.21789	0.50267
6407.28915	0.50197
6405.36040	0.50184
6403.43166	0.50173
6401.50291	0.50125
6399.57417	0.50138
6397.64542	0.50315
6395.71668	0.50534
6393.78794	0.50583
6391.85919	0.50487
6389.93045	0.50362
6388.00170	0.50210
6386.07296	0.50106
6384.14421	0.50220
6382.21547	0.50442
6380.28672	0.50513
6378.35798	0.50502
6376.42924	0.50479
6374.50049	0.50322
6372.57175	0.50186
6370.64300	0.50294
6368.71426	0.50462
6366.78551	0.50421
6364.85677	0.50216
6362.92802	0.50100
6360.99928	0.50175
6359.07053	0.50269
6357.14179	0.50275
6355.21305	0.50248
6353.28430	0.50190
6351.35556	0.50165
6349.42681	0.50240
6347.49807	0.50286
6345.56932	0.50283
6343.64058	0.50375
6341.71183	0.50513
6339.78309	0.50536
6337.85435	0.50469
6335.92560	0.50413
6333.99686	0.50338
6332.06811	0.50250
6330.13937	0.50227
6328.21062	0.50178
6326.28188	0.50012
6324.35313	0.49913
6322.42439	0.50057
6320.49565	0.50295
6318.56690	0.50355
6316.63816	0.50246
6314.70941	0.50145
6312.78067	0.50100
6310.85192	0.50115
6308.92318	0.50115
6306.99443	0.50042
6305.06569	0.50007
6303.13695	0.50020
6301.20820	0.50015
6299.27946	0.50033
6297.35071	0.50080
6295.42197	0.50108
6293.49322	0.50121
6291.56448	0.50132
6289.63573	0.50123
6287.70699	0.50120
6285.77824	0.50140
6283.84950	0.50130
6281.92076	0.50066
6279.99201	0.49968
6278.06327	0.49933
6276.13452	0.50002
6274.20578	0.50024
6272.27703	0.49948
6270.34829	0.49915
6268.41954	0.49936
6266.49080	0.49924
6264.56206	0.49927
6262.63331	0.50016
6260.70457	0.50092
6258.77582	0.50040
6256.84708	0.49950
6254.91833	0.49923
6252.98959	0.49907
6251.06084	0.49875
6249.13210	0.49876
6247.20336	0.49926
6245.27461	0.49951
6243.34587	0.49910
6241.41712	0.49865
6239.48838	0.49899
6237.55963	0.50040
6235.63089	0.50170
6233.70214	0.50141
6231.77340	0.50015
6229.84465	0.49953
6227.91591	0.49974
6225.98717	0.49975
6224.05842	0.49970
6222.12968	0.50045
6220.20093	0.50119
6218.27219	0.50061
6216.34344	0.49908
6214.41470	0.49768
6212.48595	0.49676
6210.55721	0.49666
6208.62847	0.49796
6206.69972	0.49936
6204.77098	0.49868
6202.84223	0.49678
6200.91349	0.49619
6198.98474	0.49706
6197.05600	0.49791
6195.12725	0.49863
6193.19851	0.49978
6191.26977	0.50019
6189.34102	0.49913
6187.41228	0.49815
6185.48353	0.49781
6183.55479	0.49718
6181.62604	0.49680
6179.69730	0.49762
6177.76855	0.49873
6175.83981	0.49864
6173.91107	0.49766
6171.98232	0.49714
6170.05358	0.49714
6168.12483	0.49715
6166.19609	0.49715
6164.26734	0.49731
6162.33860	0.49771
6160.40985	0.49806
6158.48111	0.49805
6156.55236	0.49813
6154.62362	0.49857
6152.69488	0.49848
6150.76613	0.49752
6148.83739	0.49717
6146.90864	0.49770
6144.97990	0.49792
6143.05115	0.49788
6141.12241	0.49805
6139.19366	0.49805
6137.26492	0.49729
6135.33618	0.49601
6133.40743	0.49515
6131.47869	0.49506
6129.54994	0.49557
6127.62120	0.49649
6125.69245	0.49702
6123.76371	0.49679
6121.83496	0.49629
6119.90622	0.49577
6117.97748	0.49551
6116.04873	0.49596
6114.11999	0.49710
6112.19124	0.49804
6110.26250	0.49774
6108.33375	0.49659
6106.40501	0.49584
6104.47626	0.49670
6102.54752	0.49868
6100.61878	0.49950
6098.69003	0.49860
6096.76129	0.49743
6094.83254	0.49666
6092.90380	0.49594
6090.97505	0.49535
6089.04631	0.49565
6087.11756	0.49649
6085.18882	0.49677
6083.26007	0.49666
6081.33133	0.49664
6079.40259	0.49603
6077.47384	0.49492
6075.54510	0.49450
6073.61635	0.49462
6071.68761	0.49444
6069.75886	0.49403
6067.83012	0.49405
6065.90137	0.49460
6063.97263	0.49490
6062.04389	0.49467
6060.11514	0.49389
6058.18640	0.49320
6056.25765	0.49405
6054.32891	0.49521
6052.40016	0.49457
6050.47142	0.49322
6048.54267	0.49266
6046.61393	0.49290
6044.68519	0.49382
6042.75644	0.49504
6040.82770	0.49579
6038.89895	0.49572
6036.97021	0.49524
6035.04146	0.49486
6033.11272	0.49479
6031.18397	0.49479
6029.25523	0.49414
6027.32649	0.49272
6025.39774	0.49172
6023.46900	0.49219
6021.54025	0.49274
6019.61151	0.49207
6017.68276	0.49219
6015.75402	0.49380
6013.82527	0.49478
6011.89653	0.49475
6009.96778	0.49468
6008.03904	0.49471
6006.11030	0.49442
6004.18155	0.49368
6002.25281	0.49266
6000.32406	0.49195
5998.39532	0.49203
5996.46657	0.49215
5994.53783	0.49191
5992.60908	0.49192
5990.68034	0.49181
5988.75160	0.49134
5986.82285	0.49151
5984.89411	0.49229
5982.96536	0.49242
5981.03662	0.49195
5979.10787	0.49174
5977.17913	0.49173
5975.25038	0.49175
5973.32164	0.49229
5971.39290	0.49345
5969.46415	0.49414
5967.53541	0.49372
5965.60666	0.49289
5963.67792	0.49219
5961.74917	0.49203
5959.82043	0.49253
5957.89168	0.49260
5955.96294	0.49141
5954.03420	0.48968
5952.10545	0.48885
5950.17671	0.48959
5948.24796	0.49119
5946.31922	0.49228
5944.39047	0.49204
5942.46173	0.49076
5940.53298	0.48936
5938.60424	0.48904
5936.67549	0.48999
5934.74675	0.49030
5932.81801	0.48926
5930.88926	0.48875
5928.96052	0.48959
5927.03177	0.49056
5925.10303	0.49072
5923.17428	0.49045
5921.24554	0.49027
5919.31679	0.48999
5917.38805	0.49005
5915.45931	0.49034
5913.53056	0.48965
5911.60182	0.48830
5909.67307	0.48749
5907.74433	0.48776
5905.81558	0.48909
5903.88684	0.49049
5901.95809	0.49067
5900.02935	0.48969
5898.10061	0.48886
5896.17186	0.48904
5894.24312	0.48991
5892.31437	0.49052
5890.38563	0.49030
5888.45688	0.48958
5886.52814	0.48870
5884.59939	0.48814
5882.67065	0.48847
5880.74190	0.48883
5878.81316	0.48850
5876.88442	0.48862
5874.95567	0.48932
5873.02693	0.48966
5871.09818	0.48994
5869.16944	0.48996
5867.24069	0.48918
5865.31195	0.48869
5863.38320	0.48912
5861.45446	0.48945
5859.52572	0.48880
5857.59697	0.48794
5855.66823	0.48822
5853.73948	0.48902
5851.81074	0.48892
5849.88199	0.48846
5847.95325	0.48859
5846.02450	0.48882
5844.09576	0.48866
5842.16702	0.48822
5840.23827	0.48758
5838.30953	0.48694
5836.38078	0.48681
5834.45204	0.48745
5832.52329	0.48824
5830.59455	0.48868
5828.66580	0.48885
5826.73706	0.48867
5824.80832	0.48865
5822.87957	0.48906
5820.95083	0.48892
5819.02208	0.48821
5817.09334	0.48811
5815.16459	0.48870
5813.23585	0.48892
5811.30710	0.48850
5809.37836	0.48790
5807.44961	0.48752
5805.52087	0.48779
5803.59213	0.48855
5801.66338	0.48901
5799.73464	0.48838
5797.80589	0.48687
5795.87715	0.48613
5793.94840	0.48660
5792.01966	0.48707
5790.09091	0.48713
5788.16217	0.48698
5786.23343	0.48702
5784.30468	0.48755
5782.37594	0.48768
5780.44719	0.48703
5778.51845	0.48646
5776.58970	0.48666
5774.66096	0.48768
5772.73221	0.48820
5770.80347	0.48726
5768.87473	0.48593
5766.94598	0.48511
5765.01724	0.48451
5763.08849	0.48440
5761.15975	0.48509
5759.23100	0.48584
5757.30226	0.48590
5755.37351	0.48531
5753.44477	0.48446
5751.51603	0.48393
5749.58728	0.48426
5747.65854	0.48516
5745.72979	0.48589
5743.80105	0.48646
5741.87230	0.48658
5739.94356	0.48550
5738.01481	0.48444
5736.08607	0.48462
5734.15732	0.48461
5732.22858	0.48393
5730.29984	0.48373
5728.37109	0.48396
5726.44235	0.48425
5724.51360	0.48471
5722.58486	0.48508
5720.65611	0.48500
5718.72737	0.48486
5716.79862	0.48511
5714.86988	0.48551
5712.94114	0.48576
5711.01239	0.48550
5709.08365	0.48481
5707.15490	0.48428
5705.22616	0.48413
5703.29741	0.48416
5701.36867	0.48426
5699.43992	0.48430
5697.51118	0.48406
5695.58244	0.48352
5693.65369	0.48291
5691.72495	0.48269
5689.79620	0.48302
5687.86746	0.48345
5685.93871	0.48388
5684.00997	0.48437
5682.08122	0.48482
5680.15248	0.48493
5678.22374	0.48418
5676.29499	0.48314
5674.36625	0.48310
5672.43750	0.48401
5670.50876	0.48476
5668.58001	0.48464
5666.65127	0.48369
5664.72252	0.48239
5662.79378	0.48185
5660.86503	0.48245
5658.93629	0.48295
5657.00755	0.48283
5655.07880	0.48273
5653.15006	0.48255
5651.22131	0.48229
5649.29257	0.48253
5647.36382	0.48291
5645.43508	0.48286
5643.50633	0.48276
5641.57759	0.48268
5639.64885	0.48238
5637.72010	0.48201
5635.79136	0.48167
5633.86261	0.48173
5631.93387	0.48249
5630.00512	0.48291
5628.07638	0.48264
5626.14763	0.48283
5624.21889	0.48350
5622.29015	0.48384
5620.36140	0.48362
5618.43266	0.48262
5616.50391	0.48131
5614.57517	0.48077
5612.64642	0.48097
5610.71768	0.48127
5608.78893	0.48148
5606.86019	0.48153
5604.93144	0.48126
5603.00270	0.48084
5601.07396	0.48047
5599.14521	0.48011
5597.21647	0.47986
5595.28772	0.47996
5593.35898	0.48019
5591.43023	0.47998
5589.50149	0.47950
5587.57274	0.47972
5585.64400	0.48053
5583.71526	0.48098
5581.78651	0.48084
5579.85777	0.48037
5577.92902	0.48022
5576.00028	0.48062
5574.07153	0.48075
5572.14279	0.48026
5570.21404	0.47973
5568.28530	0.47970
5566.35656	0.47979
5564.42781	0.47930
5562.49907	0.47874
5560.57032	0.47879
5558.64158	0.47893
5556.71283	0.47869
5554.78409	0.47831
5552.85534	0.47799
5550.92660	0.47780
5548.99786	0.47804
5547.06911	0.47887
5545.14037	0.47958
5543.21162	0.47968
5541.28288	0.47964
5539.35413	0.47966
5537.42539	0.47963
5535.49664	0.47990
5533.56790	0.48029
5531.63915	0.48009
5529.71041	0.47946
5527.78167	0.47892
5525.85292	0.47888
5523.92418	0.47968
5521.99543	0.48069
5520.06669	0.48092
5518.13794	0.48046
5516.20920	0.47978
5514.28045	0.47896
5512.35171	0.47863
5510.42297	0.47913
5508.49422	0.47959
5506.56548	0.47957
5504.63673	0.47917
5502.70799	0.47840
5500.77924	0.47760
5498.85050	0.47710
5496.92175	0.47697
5494.99301	0.47729
5493.06427	0.47756
5491.13552	0.47756
5489.20678	0.47783
5487.27803	0.47823
5485.34929	0.47809
5483.42054	0.47752
5481.49180	0.47728
5479.56305	0.47787
5477.63431	0.47867
5475.70557	0.47864
5473.77682	0.47772
5471.84808	0.47708
5469.91933	0.47723
5467.99059	0.47740
5466.06184	0.47709
5464.13310	0.47721
5462.20435	0.47805
5460.27561	0.47838
5458.34686	0.47786
5456.41812	0.47725
5454.48938	0.47645
5452.56063	0.47583
5450.63189	0.47626
5448.70314	0.47724
5446.77440	0.47768
5444.84565	0.47720
5442.91691	0.47595
5440.98816	0.47465
5439.05942	0.47448
5437.13068	0.47574
5435.20193	0.47721
5433.27319	0.47763
5431.34444	0.47750
5429.41570	0.47753
5427.48695	0.47728
5425.55821	0.47641
5423.62946	0.47516
5421.70072	0.47420
5419.77198	0.47421
5417.84323	0.47468
5415.91449	0.47520
5413.98574	0.47622
5412.05700	0.47728
5410.12825	0.47723
5408.19951	0.47621
5406.27076	0.47508
5404.34202	0.47434
5402.41328	0.47441
5400.48453	0.47505
5398.55579	0.47553
5396.62704	0.47578
5394.69830	0.47599
5392.76955	0.47581
5390.84081	0.47514
5388.91206	0.47436
5386.98332	0.47399
5385.05457	0.47405
5383.12583	0.47424
5381.19709	0.47468
5379.26834	0.47537
5377.33960	0.47579
5375.41085	0.47569
5373.48211	0.47508
5371.55336	0.47409
5369.62462	0.47347
5367.69587	0.47365
5365.76713	0.47401
5363.83839	0.47366
5361.90964	0.47274
5359.98090	0.47242
5358.05215	0.47299
5356.12341	0.47368
5354.19466	0.47383
5352.26592	0.47356
5350.33717	0.47331
5348.40843	0.47345
5346.47969	0.47413
5344.55094	0.47484
5342.62220	0.47493
5340.69345	0.47455
5338.76471	0.47374
5336.83596	0.47290
5334.90722	0.47272
5332.97847	0.47304
5331.04973	0.47335
5329.12099	0.47318
5327.19224	0.47231
5325.26350	0.47156
5323.33475	0.47161
5321.40601	0.47212
5319.47726	0.47288
5317.54852	0.47355
5315.61977	0.47341
5313.69103	0.47254
5311.76228	0.47185
5309.83354	0.47206
5307.90480	0.47263
5305.97605	0.47251
5304.04731	0.47177
5302.11856	0.47117
5300.18982	0.47103
5298.26107	0.47093
5296.33233	0.47083
5294.40358	0.47099
5292.47484	0.47123
5290.54610	0.47127
5288.61735	0.47111
5286.68861	0.47074
5284.75986	0.47007
5282.83112	0.46960
5280.90237	0.46986
5278.97363	0.47069
5277.04488	0.47143
5275.11614	0.47137
5273.18740	0.47045
5271.25865	0.46967
5269.32991	0.46998
5267.40116	0.47102
5265.47242	0.47153
5263.54367	0.47124
5261.61493	0.47085
5259.68618	0.47063
5257.75744	0.47029
5255.82869	0.46970
5253.89995	0.46937
5251.97121	0.46981
5250.04246	0.47049
5248.11372	0.47073
5246.18497	0.47070
5244.25623	0.47026
5242.32748	0.46967
5240.39874	0.46982
5238.46999	0.47018
5236.54125	0.46961
5234.61251	0.46862
5232.68376	0.46837
5230.75502	0.46863
5228.82627	0.46891
5226.89753	0.46957
5224.96878	0.47010
5223.04004	0.46958
5221.11129	0.46868
5219.18255	0.46829
5217.25381	0.46821
5215.32506	0.46805
5213.39632	0.46781
5211.46757	0.46777
5209.53883	0.46820
5207.61008	0.46869
5205.68134	0.46845
5203.75259	0.46771
5201.82385	0.46734
5199.89511	0.46768
5197.96636	0.46826
5196.03762	0.46827
5194.10887	0.46790
5192.18013	0.46760
5190.25138	0.46715
5188.32264	0.46695
5186.39389	0.46727
5184.46515	0.46715
5182.53640	0.46638
5180.60766	0.46591
5178.67892	0.46614
5176.75017	0.46673
5174.82143	0.46700
5172.89268	0.46675
5170.96394	0.46660
5169.03519	0.46691
5167.10645	0.46728
5165.17770	0.46728
5163.24896	0.46678
5161.32022	0.46602
5159.39147	0.46558
5157.46273	0.46578
5155.53398	0.46617
5153.60524	0.46608
5151.67649	0.46575
5149.74775	0.46590
5147.81900	0.46638
5145.89026	0.46666
5143.96152	0.46681
5142.03277	0.46695
5140.10403	0.46694
5138.17528	0.46688
5136.24654	0.46689
5134.31779	0.46683
5132.38905	0.46653
5130.46030	0.46584
5128.53156	0.46508
5126.60282	0.46492
5124.67407	0.46503
5122.74533	0.46483
5120.81658	0.46474
5118.88784	0.46483
5116.95909	0.46504
5115.03035	0.46550
5113.10160	0.46545
5111.17286	0.46453
5109.24411	0.46385
5107.31537	0.46384
5105.38663	0.46376
5103.45788	0.46372
5101.52914	0.46411
5099.60039	0.46443
5097.67165	0.46435
5095.74290	0.46415
5093.81416	0.46421
5091.88541	0.46435
5089.95667	0.46416
5088.02793	0.46380
5086.09918	0.46348
5084.17044	0.46322
5082.24169	0.46313
5080.31295	0.46321
5078.38420	0.46338
5076.45546	0.46347
5074.52671	0.46339
5072.59797	0.46313
5070.66923	0.46281
5068.74048	0.46281
5066.81174	0.46311
5064.88299	0.46309
5062.95425	0.46261
5061.02550	0.46224
5059.09676	0.46200
5057.16801	0.46164
5055.23927	0.46127
5053.31053	0.46132
5051.38178	0.46158
5049.45304	0.46144
5047.52429	0.46127
5045.59555	0.46161
5043.66680	0.46211
5041.73806	0.46240
5039.80931	0.46248
5037.88057	0.46257
5035.95182	0.46260
5034.02308	0.46235
5032.09434	0.46197
5030.16559	0.46195
5028.23685	0.46243
5026.30810	0.46255
5024.37936	0.46198
5022.45061	0.46149
5020.52187	0.46139
5018.59312	0.46152
5016.66438	0.46165
5014.73564	0.46154
5012.80689	0.46120
5010.87815	0.46089
5008.94940	0.46086
5007.02066	0.46106
5005.09191	0.46130
5003.16317	0.46140
5001.23442	0.46132
4999.30568	0.46113
4997.37694	0.46076
4995.44819	0.46055
4993.51945	0.46070
4991.59070	0.46074
4989.66196	0.46081
4987.73321	0.46112
4985.80447	0.46112
4983.87572	0.46061
4981.94698	0.45995
4980.01824	0.45952
4978.08949	0.45965
4976.16075	0.46001
4974.23200	0.45997
4972.30326	0.45969
4970.37451	0.45956
4968.44577	0.45950
4966.51702	0.45957
4964.58828	0.45977
4962.65953	0.45980
4960.73079	0.45987
4958.80205	0.46014
4956.87330	0.46025
4954.94456	0.45999
4953.01581	0.45951
4951.08707	0.45921
4949.15832	0.45918
4947.22958	0.45909
4945.30083	0.45901
4943.37209	0.45889
4941.44335	0.45863
4939.51460	0.45860
4937.58586	0.45875
4935.65711	0.45865
4933.72837	0.45820
4931.79962	0.45800
4929.87088	0.45858
4927.94213	0.45929
4926.01339	0.45946
4924.08465	0.45948
4922.15590	0.45943
4920.22716	0.45868
4918.29841	0.45773
4916.36967	0.45766
4914.44092	0.45813
4912.51218	0.45826
4910.58343	0.45804
4908.65469	0.45783
4906.72594	0.45772
4904.79720	0.45767
4902.86846	0.45753
4900.93971	0.45717
4899.01097	0.45681
4897.08222	0.45684
4895.15348	0.45721
4893.22473	0.45768
4891.29599	0.45805
4889.36724	0.45800
4887.43850	0.45766
4885.50976	0.45737
4883.58101	0.45693
4881.65227	0.45646
4879.72352	0.45635
4877.79478	0.45636
4875.86603	0.45636
4873.93729	0.45640
4872.00854	0.45645
4870.07980	0.45655
4868.15106	0.45662
4866.22231	0.45660
4864.29357	0.45655
4862.36482	0.45675
4860.43608	0.45710
4858.50733	0.45685
4856.57859	0.45620
4854.64984	0.45595
4852.72110	0.45603
4850.79236	0.45593
4848.86361	0.45557
4846.93487	0.45498
4845.00612	0.45449
4843.07738	0.45455
4841.14863	0.45487
4839.21989	0.45498
4837.29114	0.45479
4835.36240	0.45441
4833.43365	0.45419
4831.50491	0.45435
4829.57617	0.45466
4827.64742	0.45494
4825.71868	0.45520
4823.78993	0.45527
4821.86119	0.45511
4819.93244	0.45504
4818.00370	0.45502
4816.07495	0.45446
4814.14621	0.45338
4812.21747	0.45281
4810.28872	0.45335
4808.35998	0.45428
4806.43123	0.45467
4804.50249	0.45439
4802.57374	0.45383
4800.64500	0.45340
4798.71625	0.45326
4796.78751	0.45320
4794.85877	0.45318
4792.93002	0.45333
4791.00128	0.45342
4789.07253	0.45329
4787.14379	0.45305
4785.21504	0.45282
4783.28630	0.45253
4781.35755	0.45242
4779.42881	0.45271
4777.50007	0.45281
4775.57132	0.45255
4773.64258	0.45227
4771.71383	0.45208
4769.78509	0.45216
4767.85634	0.45264
4765.92760	0.45314
4763.99885	0.45315
4762.07011	0.45286
4760.14136	0.45277
4758.21262	0.45283
4756.28388	0.45270
4754.35513	0.45232
4752.42639	0.45184
4750.49764	0.45159
4748.56890	0.45177
4746.64015	0.45217
4744.71141	0.45236
4742.78266	0.45207
4740.85392	0.45150
4738.92518	0.45122
4736.99643	0.45155
4735.06769	0.45207
4733.13894	0.45224
4731.21020	0.45203
4729.28145	0.45159
4727.35271	0.45088
4725.42396	0.45018
4723.49522	0.45005
4721.56648	0.45032
4719.63773	0.45049
4717.70899	0.45056
4715.78024	0.45073
4713.85150	0.45077
4711.92275	0.45026
4709.99401	0.44966
4708.06526	0.44968
4706.13652	0.44991
4704.20778	0.44988
4702.27903	0.44988
4700.35029	0.44998
4698.42154	0.44989
4696.49280	0.44952
4694.56405	0.44925
4692.63531	0.44927
4690.70656	0.44935
4688.77782	0.44959
4686.84907	0.45001
4684.92033	0.44999
4682.99159	0.44925
4681.06284	0.44854
4679.13410	0.44835
4677.20535	0.44836
4675.27661	0.44835
4673.34786	0.44844
4671.41912	0.44873
4669.49037	0.44907
4667.56163	0.44913
4665.63289	0.44880
4663.70414	0.44828
4661.77540	0.44788
4659.84665	0.44784
4657.91791	0.44791
4655.98916	0.44779
4654.06042	0.44773
4652.13167	0.44797
4650.20293	0.44806
4648.27419	0.44776
4646.34544	0.44747
4644.41670	0.44757
4642.48795	0.44782
4640.55921	0.44783
4638.63046	0.44765
4636.70172	0.44752
4634.77297	0.44751
4632.84423	0.44754
4630.91549	0.44753
4628.98674	0.44739
4627.05800	0.44696
4625.12925	0.44653
4623.20051	0.44656
4621.27176	0.44682
4619.34302	0.44691
4617.41427	0.44698
4615.48553	0.44715
4613.55678	0.44716
4611.62804	0.44699
4609.69930	0.44675
4607.77055	0.44650
4605.84181	0.44635
4603.91306	0.44641
4601.98432	0.44662
4600.05557	0.44688
4598.12683	0.44710
4596.19808	0.44711
4594.26934	0.44665
4592.34060	0.44607
4590.41185	0.44596
4588.48311	0.44613
4586.55436	0.44616
4584.62562	0.44598
4582.69687	0.44562
4580.76813	0.44533
4578.83938	0.44527
4576.91064	0.44515
4574.98190	0.44497
4573.05315	0.44517
4571.12441	0.44536
4569.19566	0.44514
4567.26692	0.44519
4565.33817	0.44554
4563.40943	0.44555
4561.48068	0.44546
4559.55194	0.44547
4557.62319	0.44531
4555.69445	0.44516
4553.76571	0.44510
4551.83696	0.44491
4549.90822	0.44479
4547.97947	0.44470
4546.05073	0.44433
4544.12198	0.44411
4542.19324	0.44426
4540.26449	0.44412
4538.33575	0.44365
4536.40701	0.44355
4534.47826	0.44373
4532.54952	0.44377
4530.62077	0.44375
4528.69203	0.44384
4526.76328	0.44387
4524.83454	0.44388
4522.90579	0.44396
4520.97705	0.44394
4519.04831	0.44361
4517.11956	0.44320
4515.19082	0.44308
4513.26207	0.44317
4511.33333	0.44313
4509.40458	0.44282
4507.47584	0.44254
4505.54709	0.44260
4503.61835	0.44273
4501.68961	0.44258
4499.76086	0.44242
4497.83212	0.44253
4495.90337	0.44279
4493.97463	0.44307
4492.04588	0.44317
4490.11714	0.44306
4488.18839	0.44297
4486.25965	0.44290
4484.33090	0.44276
4482.40216	0.44248
4480.47342	0.44194
4478.54467	0.44134
4476.61593	0.44103
4474.68718	0.44106
4472.75844	0.44129
4470.82969	0.44160
4468.90095	0.44179
4466.97220	0.44172
4465.04346	0.44137
4463.11472	0.44091
4461.18597	0.44068
4459.25723	0.44084
4457.32848	0.44104
4455.39974	0.44090
4453.47099	0.44073
4451.54225	0.44080
4449.61350	0.44090
4447.68476	0.44100
4445.75602	0.44106
4443.82727	0.44089
4441.89853	0.44075
4439.96978	0.44081
4438.04104	0.44086
4436.11229	0.44081
4434.18355	0.44069
4432.25480	0.44042
4430.32606	0.44017
4428.39732	0.43999
4426.46857	0.43951
4424.53983	0.43888
4422.61108	0.43880
4420.68234	0.43927
4418.75359	0.43946
4416.82485	0.43916
4414.89610	0.43894
4412.96736	0.43884
4411.03861	0.43861
4409.10987	0.43858
4407.18113	0.43903
4405.25238	0.43949
4403.32364	0.43932
4401.39489	0.43888
4399.46615	0.43864
4397.53740	0.43841
4395.60866	0.43841
4393.67991	0.43876
4391.75117	0.43893
4389.82243	0.43875
4387.89368	0.43850
4385.96494	0.43820
4384.03619	0.43796
4382.10745	0.43804
4380.17870	0.43824
4378.24996	0.43824
4376.32121	0.43799
4374.39247	0.43759
4372.46373	0.43730
4370.53498	0.43743
4368.60624	0.43768
4366.67749	0.43761
4364.74875	0.43751
4362.82000	0.43754
4360.89126	0.43741
4358.96251	0.43711
4357.03377	0.43697
4355.10503	0.43706
4353.17628	0.43708
4351.24754	0.43697
4349.31879	0.43686
4347.39005	0.43667
4345.46130	0.43655
4343.53256	0.43671
4341.60381	0.43688
4339.67507	0.43695
4337.74632	0.43698
4335.81758	0.43676
4333.88884	0.43641
4331.96009	0.43604
4330.03135	0.43560
4328.10260	0.43532
4326.17386	0.43533
4324.24511	0.43549
4322.31637	0.43566
4320.38762	0.43570
4318.45888	0.43561
4316.53014	0.43553
4314.60139	0.43547
4312.67265	0.43543
4310.74390	0.43553
4308.81516	0.43558
4306.88641	0.43538
4304.95767	0.43517
4303.02892	0.43505
4301.10018	0.43509
4299.17144	0.43525
4297.24269	0.43517
4295.31395	0.43501
4293.38520	0.43506
4291.45646	0.43508
4289.52771	0.43493
4287.59897	0.43477
4285.67022	0.43462
4283.74148	0.43442
4281.81273	0.43425
4279.88399	0.43425
4277.95525	0.43440
4276.02650	0.43448
4274.09776	0.43436
4272.16901	0.43404
4270.24027	0.43373
4268.31152	0.43380
4266.38278	0.43404
4264.45403	0.43401
4262.52529	0.43374
4260.59655	0.43346
4258.66780	0.43335
4256.73906	0.43336
4254.81031	0.43315
4252.88157	0.43281
4250.95282	0.43281
4249.02408	0.43304
4247.09533	0.43309
4245.16659	0.43303
4243.23785	0.43298
4241.30910	0.43282
4239.38036	0.43262
4237.45161	0.43252
4235.52287	0.43248
4233.59412	0.43242
4231.66538	0.43234
4229.73663	0.43224
4227.80789	0.43207
4225.87915	0.43184
4223.95040	0.43169
4222.02166	0.43163
4220.09291	0.43163
4218.16417	0.43179
4216.23542	0.43198
4214.30668	0.43195
4212.37793	0.43175
4210.44919	0.43166
4208.52044	0.43167
4206.59170	0.43149
4204.66296	0.43126
4202.73421	0.43119
4200.80547	0.43118
4198.87672	0.43106
4196.94798	0.43083
4195.01923	0.43059
4193.09049	0.43049
4191.16174	0.43065
4189.23300	0.43092
4187.30426	0.43110
4185.37551	0.43120
4183.44677	0.43113
4181.51802	0.43075
4179.58928	0.43048
4177.66053	0.43059
4175.73179	0.43064
4173.80304	0.43036
4171.87430	0.42993
4169.94556	0.42958
4168.01681	0.42945
4166.08807	0.42954
4164.15932	0.42965
4162.23058	0.42963
4160.30183	0.42955
4158.37309	0.42957
4156.44434	0.42960
4154.51560	0.42946
4152.58686	0.42935
4150.65811	0.42937
4148.72937	0.42923
4146.80062	0.42902
4144.87188	0.42900
4142.94313	0.42911
4141.01439	0.42909
4139.08564	0.42885
4137.15690	0.42853
4135.22815	0.42830
4133.29941	0.42817
4131.37067	0.42811
4129.44192	0.42808
4127.51318	0.42803
4125.58443	0.42803
4123.65569	0.42813
4121.72694	0.42809
4119.79820	0.42796
4117.86945	0.42796
4115.94071	0.42804
4114.01197	0.42806
4112.08322	0.42805
4110.15448	0.42800
4108.22573	0.42787
4106.29699	0.42783
4104.36824	0.42780
4102.43950	0.42752
4100.51075	0.42726
4098.58201	0.42731
4096.65327	0.42742
4094.72452	0.42729
4092.79578	0.42699
4090.86703	0.42668
4088.93829	0.42646
4087.00954	0.42644
4085.08080	0.42653
4083.15205	0.42658
4081.22331	0.42651
4079.29457	0.42631
4077.36582	0.42616
4075.43708	0.42615
4073.50833	0.42627
4071.57959	0.42638
4069.65084	0.42625
4067.72210	0.42597
4065.79335	0.42585
4063.86461	0.42590
4061.93586	0.42585
4060.00712	0.42571
4058.07838	0.42552
4056.14963	0.42527
4054.22089	0.42510
4052.29214	0.42505
4050.36340	0.42509
4048.43465	0.42518
4046.50591	0.42515
4044.57716	0.42504
4042.64842	0.42491
4040.71968	0.42475
4038.79093	0.42465
4036.86219	0.42456
4034.93344	0.42436
4033.00470	0.42428
4031.07595	0.42446
4029.14721	0.42458
4027.21846	0.42447
4025.28972	0.42430
4023.36098	0.42422
4021.43223	0.42434
4019.50349	0.42439
4017.57474	0.42411
4015.64600	0.42378
4013.71725	0.42370
4011.78851	0.42384
4009.85976	0.42403
4007.93102	0.42405
4006.00228	0.42387
4004.07353	0.42369
4002.14479	0.42367
4000.21604	0.42380
3998.28730	0.42403
3996.35855	0.42410
3994.42981	0.42372
3992.50106	0.42329
3990.57232	0.42321
3988.64357	0.42319
3986.71483	0.42300
3984.78609	0.42290
3982.85734	0.42297
3980.92860	0.42291
3978.99985	0.42277
3977.07111	0.42280
3975.14236	0.42289
3973.21362	0.42275
3971.28487	0.42245
3969.35613	0.42228
3967.42739	0.42221
3965.49864	0.42224
3963.56990	0.42232
3961.64115	0.42237
3959.71241	0.42237
3957.78366	0.42236
3955.85492	0.42232
3953.92617	0.42221
3951.99743	0.42220
3950.06869	0.42244
3948.13994	0.42251
3946.21120	0.42226
3944.28245	0.42208
3942.35371	0.42201
3940.42496	0.42175
3938.49622	0.42134
3936.56747	0.42121
3934.63873	0.42155
3932.70998	0.42183
3930.78124	0.42157
3928.85250	0.42122
3926.92375	0.42135
3924.99501	0.42167
3923.06626	0.42153
3921.13752	0.42112
3919.20877	0.42095
3917.28003	0.42084
3915.35128	0.42053
3913.42254	0.42028
3911.49380	0.42013
3909.56505	0.42010
3907.63631	0.42059
3905.70756	0.42149
3903.77882	0.42200
3901.85007	0.42175
3899.92133	0.42113
3897.99258	0.42048
3896.06384	0.42016
3894.13510	0.42045
3892.20635	0.42102
3890.27761	0.42101
3888.34886	0.42080
3886.42012	0.42097
3884.49137	0.42116
3882.56263	0.42116
3880.63388	0.42069
3878.70514	0.41977
3876.77640	0.41941
3874.84765	0.41968
3872.91891	0.42028
3870.99016	0.42115
3869.06142	0.42141
3867.13267	0.42098
3865.20393	0.42049
3863.27518	0.41964
3861.34644	0.41879
3859.41769	0.41869
3857.48895	0.41937
3855.56021	0.42068
3853.63146	0.42161
3851.70272	0.42057
3849.77397	0.41926
3847.84523	0.41863
3845.91648	0.41866
3843.98774	0.41900
3842.05899	0.41948
3840.13025	0.42021
3838.20151	0.42047
3836.27276	0.41981
3834.34402	0.41910
3832.41527	0.41843
3830.48653	0.41778
3828.55778	0.41763
3826.62904	0.41783
3824.70029	0.41811
3822.77155	0.41870
3820.84281	0.41902
3818.91406	0.41858
3816.98532	0.41794
3815.05657	0.41699
3813.12783	0.41611
3811.19908	0.41587
3809.27034	0.41642
3807.34159	0.41741
3805.41285	0.41799
3803.48411	0.41819
3801.55536	0.41811
3799.62662	0.41772
3797.69787	0.41727
3795.76913	0.41667
3793.84038	0.41609
3791.91164	0.41576
3789.98289	0.41565
3788.05415	0.41570
3786.12540	0.41581
3784.19666	0.41572
3782.26792	0.41554
3780.33917	0.41545
3778.41043	0.41526
3776.48168	0.41500
3774.55294	0.41501
3772.62419	0.41541
3770.69545	0.41587
3768.76670	0.41597
3766.83796	0.41598
3764.90922	0.41592
3762.98047	0.41579
3761.05173	0.41589
3759.12298	0.41599
3757.19424	0.41589
3755.26549	0.41610
3753.33675	0.41671
3751.40800	0.41718
3749.47926	0.41729
3747.55052	0.41754
3745.62177	0.41772
3743.69303	0.41746
3741.76428	0.41733
3739.83554	0.41777
3737.90679	0.41895
3735.97805	0.42032
3734.04930	0.42041
3732.12056	0.41963
3730.19182	0.41931
3728.26307	0.41955
3726.33433	0.41988
3724.40558	0.41965
3722.47684	0.41871
3720.54809	0.41740
3718.61935	0.41610
3716.69060	0.41524
3714.76186	0.41525
3712.83311	0.41623
3710.90437	0.41731
3708.97563	0.41720
3707.04688	0.41644
3705.11814	0.41600
3703.18939	0.41612
3701.26065	0.41602
3699.33190	0.41542
3697.40316	0.41503
3695.47441	0.41516
3693.54567	0.41571
3691.61693	0.41615
3689.68818	0.41551
3687.75944	0.41416
3685.83069	0.41334
3683.90195	0.41297
3681.97320	0.41285
3680.04446	0.41302
3678.11571	0.41351
3676.18697	0.41375
3674.25823	0.41306
3672.32948	0.41260
3670.40074	0.41258
3668.47199	0.41203
3666.54325	0.41134
3664.61450	0.41104
3662.68576	0.41094
3660.75701	0.41100
3658.82827	0.41129
3656.89953	0.41149
3654.97078	0.41151
3653.04204	0.41207
3651.11329	0.41324
3649.18455	0.41349
3647.25580	0.41219
3645.32706	0.41120
3643.39831	0.41090
3641.46957	0.41100
3639.54082	0.41126
3637.61208	0.41154
3635.68334	0.41195
3633.75459	0.41269
3631.82585	0.41375
3629.89710	0.41480
3627.96836	0.41465
3626.03961	0.41351
3624.11087	0.41260
3622.18212	0.41229
3620.25338	0.41234
3618.32464	0.41194
3616.39589	0.41115
3614.46715	0.41055
3612.53840	0.41040
3610.60966	0.41089
3608.68091	0.41165
3606.75217	0.41162
3604.82342	0.41111
3602.89468	0.41104
3600.96594	0.41121
3599.03719	0.41107
3597.10845	0.41083
3595.17970	0.41068
3593.25096	0.41050
3591.32221	0.41044
3589.39347	0.41070
3587.46472	0.41054
3585.53598	0.40935
3583.60723	0.40827
3581.67849	0.40784
3579.74975	0.40769
3577.82100	0.40758
3575.89226	0.40763
3573.96351	0.40772
3572.03477	0.40781
3570.10602	0.40822
3568.17728	0.40883
3566.24853	0.40869
3564.31979	0.40778
3562.39105	0.40709
3560.46230	0.40685
3558.53356	0.40669
3556.60481	0.40646
3554.67607	0.40635
3552.74732	0.40631
3550.81858	0.40621
3548.88983	0.40616
3546.96109	0.40621
3545.03235	0.40611
3543.10360	0.40579
3541.17486	0.40546
3539.24611	0.40530
3537.31737	0.40530
3535.38862	0.40524
3533.45988	0.40512
3531.53113	0.40521
3529.60239	0.40535
3527.67365	0.40521
3525.74490	0.40492
3523.81616	0.40471
3521.88741	0.40458
3519.95867	0.40445
3518.02992	0.40420
3516.10118	0.40388
3514.17243	0.40366
3512.24369	0.40365
3510.31494	0.40363
3508.38620	0.40345
3506.45746	0.40336
3504.52871	0.40348
3502.59997	0.40347
3500.67122	0.40316
3498.74248	0.40288
3496.81373	0.40269
3494.88499	0.40255
3492.95624	0.40255
3491.02750	0.40263
3489.09876	0.40257
3487.17001	0.40231
3485.24127	0.40208
3483.31252	0.40202
3481.38378	0.40197
3479.45503	0.40186
3477.52629	0.40174
3475.59754	0.40160
3473.66880	0.40158
3471.74006	0.40174
3469.81131	0.40170
3467.88257	0.40134
3465.95382	0.40115
3464.02508	0.40128
3462.09633	0.40131
3460.16759	0.40112
3458.23884	0.40094
3456.31010	0.40089
3454.38136	0.40085
3452.45261	0.40067
3450.52387	0.40056
3448.59512	0.40065
3446.66638	0.40071
3444.73763	0.40058
3442.80889	0.40032
3440.88014	0.40004
3438.95140	0.39988
3437.02265	0.39974
3435.09391	0.39954
3433.16517	0.39938
3431.23642	0.39932
3429.30768	0.39936
3427.37893	0.39944
3425.45019	0.39954
3423.52144	0.39962
3421.59270	0.39961
3419.66395	0.39936
3417.73521	0.39896
3415.80647	0.39866
3413.87772	0.39854
3411.94898	0.39852
3410.02023	0.39851
3408.09149	0.39848
3406.16274	0.39846
3404.23400	0.39840
3402.30525	0.39825
3400.37651	0.39811
3398.44777	0.39807
3396.51902	0.39803
3394.59028	0.39794
3392.66153	0.39788
3390.73279	0.39786
3388.80404	0.39787
3386.87530	0.39791
3384.94655	0.39775
3383.01781	0.39732
3381.08907	0.39695
3379.16032	0.39688
3377.23158	0.39691
3375.30283	0.39685
3373.37409	0.39678
3371.44534	0.39681
3369.51660	0.39689
3367.58785	0.39691
3365.65911	0.39694
3363.73036	0.39696
3361.80162	0.39682
3359.87288	0.39655
3357.94413	0.39626
3356.01539	0.39603
3354.08664	0.39588
3352.15790	0.39576
3350.22915	0.39554
3348.30041	0.39525
3346.37166	0.39507
3344.44292	0.39502
3342.51418	0.39490
3340.58543	0.39476
3338.65669	0.39476
3336.72794	0.39493
3334.79920	0.39511
3332.87045	0.39513
3330.94171	0.39510
3329.01296	0.39504
3327.08422	0.39481
3325.15548	0.39465
3323.22673	0.39470
3321.29799	0.39462
3319.36924	0.39440
3317.44050	0.39439
3315.51175	0.39445
3313.58301	0.39429
3311.65426	0.39408
3309.72552	0.39397
3307.79678	0.39385
3305.86803	0.39381
3303.93929	0.39392
3302.01054	0.39389
3300.08180	0.39347
3298.15305	0.39299
3296.22431	0.39285
3294.29556	0.39292
3292.36682	0.39295
3290.43807	0.39306
3288.50933	0.39319
3286.58059	0.39309
3284.65184	0.39273
3282.72310	0.39241
3280.79435	0.39237
3278.86561	0.39252
3276.93686	0.39257
3275.00812	0.39246
3273.07937	0.39235
3271.15063	0.39238
3269.22189	0.39254
3267.29314	0.39268
3265.36440	0.39263
3263.43565	0.39246
3261.50691	0.39231
3259.57816	0.39215
3257.64942	0.39203
3255.72067	0.39201
3253.79193	0.39195
3251.86319	0.39179
3249.93444	0.39154
3248.00570	0.39131
3246.07695	0.39121
3244.14821	0.39119
3242.21946	0.39126
3240.29072	0.39144
3238.36197	0.39146
3236.43323	0.39116
3234.50448	0.39089
3232.57574	0.39080
3230.64700	0.39081
3228.71825	0.39094
3226.78951	0.39100
3224.86076	0.39080
3222.93202	0.39057
3221.00327	0.39041
3219.07453	0.39014
3217.14578	0.38983
3215.21704	0.38977
3213.28830	0.38998
3211.35955	0.39012
3209.43081	0.38997
3207.50206	0.38971
3205.57332	0.38962
3203.64457	0.38964
3201.71583	0.38959
3199.78708	0.38952
3197.85834	0.38948
3195.92960	0.38932
3194.00085	0.38905
3192.07211	0.38893
3190.14336	0.38900
3188.21462	0.38907
3186.28587	0.38888
3184.35713	0.38850
3182.42838	0.38829
3180.49964	0.38851
3178.57090	0.38890
3176.64215	0.38903
3174.71341	0.38888
3172.78466	0.38868
3170.85592	0.38846
3168.92717	0.38821
3166.99843	0.38806
3165.06968	0.38807
3163.14094	0.38806
3161.21219	0.38794
3159.28345	0.38777
3157.35471	0.38763
3155.42596	0.38755
3153.49722	0.38747
3151.56847	0.38737
3149.63973	0.38734
3147.71098	0.38738
3145.78224	0.38743
3143.85349	0.38745
3141.92475	0.38740
[truncated: 1,370 more rows]
