# Supplementary material for: Ultrathin 2 nm gold as impedance-matched absorber for infrared light
Source: Nat Commun. 2020 May 1;11:2161. doi: 10.1038/s41467-020-15762-3 (PMC7195431; doi:10.1038/s41467-020-15762-3)
Supplement: Supplementary file 3 — Source Data [file 41467_2020_15762_MOESM3_ESM.zip › SOURCE DATA/Fig.4 -Thinfilm optical measurements and dataprocessing/2,0-Au-Cu-#4-REF.dpt]

6997.48496	0.11956
6995.55621	0.11719
6993.62747	0.11598
6991.69872	0.11752
6989.76998	0.11971
6987.84123	0.12078
6985.91249	0.12049
6983.98374	0.11940
6982.05500	0.11908
6980.12626	0.12030
6978.19751	0.12110
6976.26877	0.11967
6974.34002	0.11756
6972.41128	0.11769
6970.48253	0.11885
6968.55379	0.11738
6966.62504	0.11456
6964.69630	0.11410
6962.76756	0.11594
6960.83881	0.11855
6958.91007	0.11987
6956.98132	0.11895
6955.05258	0.11840
6953.12383	0.11913
6951.19509	0.11924
6949.26634	0.11917
6947.33760	0.11997
6945.40886	0.12062
6943.48011	0.11993
6941.55137	0.11934
6939.62262	0.12014
6937.69388	0.11964
6935.76513	0.11689
6933.83639	0.11487
6931.90764	0.11473
6929.97890	0.11602
6928.05015	0.11780
6926.12141	0.11830
6924.19267	0.11819
6922.26392	0.11914
6920.33518	0.12001
6918.40643	0.11883
6916.47769	0.11666
6914.54894	0.11562
6912.62020	0.11609
6910.69145	0.11720
6908.76271	0.11852
6906.83397	0.11940
6904.90522	0.11785
6902.97648	0.11448
6901.04773	0.11441
6899.11899	0.11862
6897.19024	0.12132
6895.26150	0.11985
6893.33275	0.11725
6891.40401	0.11653
6889.47527	0.11800
6887.54652	0.11922
6885.61778	0.11893
6883.68903	0.11821
6881.76029	0.11762
6879.83154	0.11755
6877.90280	0.11830
6875.97405	0.11908
6874.04531	0.11836
6872.11657	0.11612
6870.18782	0.11475
6868.25908	0.11576
6866.33033	0.11832
6864.40159	0.11968
6862.47284	0.11868
6860.54410	0.11774
6858.61535	0.11813
6856.68661	0.11816
6854.75786	0.11729
6852.82912	0.11697
6850.90038	0.11756
6848.97163	0.11853
6847.04289	0.11985
6845.11414	0.12026
6843.18540	0.11834
6841.25665	0.11598
6839.32791	0.11659
6837.39916	0.11907
6835.47042	0.11958
6833.54168	0.11806
6831.61293	0.11679
6829.68419	0.11656
6827.75544	0.11701
6825.82670	0.11797
6823.89795	0.11910
6821.96921	0.11915
6820.04046	0.11836
6818.11172	0.11765
6816.18298	0.11637
6814.25423	0.11478
6812.32549	0.11445
6810.39674	0.11499
6808.46800	0.11544
6806.53925	0.11660
6804.61051	0.11854
6802.68176	0.12004
6800.75302	0.12001
6798.82428	0.11851
6796.89553	0.11765
6794.96679	0.11839
6793.03804	0.11798
6791.10930	0.11575
6789.18055	0.11503
6787.25181	0.11568
6785.32306	0.11550
6783.39432	0.11577
6781.46557	0.11758
6779.53683	0.11951
6777.60809	0.12037
6775.67934	0.12012
6773.75060	0.11927
6771.82185	0.11788
6769.89311	0.11631
6767.96436	0.11593
6766.03562	0.11712
6764.10687	0.11873
6762.17813	0.11944
6760.24939	0.11819
6758.32064	0.11589
6756.39190	0.11471
6754.46315	0.11511
6752.53441	0.11658
6750.60566	0.11860
6748.67692	0.11976
6746.74817	0.11898
6744.81943	0.11701
6742.89069	0.11617
6740.96194	0.11708
6739.03320	0.11704
6737.10445	0.11457
6735.17571	0.11265
6733.24696	0.11387
6731.31822	0.11673
6729.38947	0.11778
6727.46073	0.11611
6725.53199	0.11434
6723.60324	0.11487
6721.67450	0.11652
6719.74575	0.11708
6717.81701	0.11679
6715.88826	0.11685
6713.95952	0.11720
6712.03077	0.11720
6710.10203	0.11637
6708.17328	0.11511
6706.24454	0.11469
6704.31580	0.11565
6702.38705	0.11707
6700.45831	0.11811
6698.52956	0.11893
6696.60082	0.11957
6694.67207	0.11963
6692.74333	0.11878
6690.81458	0.11763
6688.88584	0.11734
6686.95710	0.11822
6685.02835	0.11911
6683.09961	0.11944
6681.17086	0.12032
6679.24212	0.12074
6677.31337	0.11886
6675.38463	0.11643
6673.45588	0.11518
6671.52714	0.11473
6669.59840	0.11515
6667.66965	0.11593
6665.74091	0.11607
6663.81216	0.11609
6661.88342	0.11696
6659.95467	0.11820
6658.02593	0.11824
6656.09718	0.11626
6654.16844	0.11366
6652.23970	0.11271
6650.31095	0.11354
6648.38221	0.11508
6646.45346	0.11686
6644.52472	0.11798
6642.59597	0.11811
6640.66723	0.11814
6638.73848	0.11814
6636.80974	0.11774
6634.88099	0.11743
6632.95225	0.11715
6631.02351	0.11634
6629.09476	0.11443
6627.16602	0.11234
6625.23727	0.11236
6623.30853	0.11458
6621.37978	0.11678
6619.45104	0.11744
6617.52229	0.11726
6615.59355	0.11730
6613.66481	0.11695
6611.73606	0.11579
6609.80732	0.11468
6607.87857	0.11443
6605.94983	0.11462
6604.02108	0.11473
6602.09234	0.11491
6600.16359	0.11557
6598.23485	0.11717
6596.30611	0.11876
6594.37736	0.11823
6592.44862	0.11597
6590.51987	0.11470
6588.59113	0.11511
6586.66238	0.11605
6584.73364	0.11721
6582.80489	0.11828
6580.87615	0.11848
6578.94740	0.11776
6577.01866	0.11638
6575.08992	0.11501
6573.16117	0.11450
6571.23243	0.11447
6569.30368	0.11454
6567.37494	0.11533
6565.44619	0.11673
6563.51745	0.11743
6561.58870	0.11717
6559.65996	0.11674
6557.73122	0.11664
6555.80247	0.11710
6553.87373	0.11720
6551.94498	0.11614
6550.01624	0.11555
6548.08749	0.11650
6546.15875	0.11759
6544.23000	0.11800
6542.30126	0.11772
6540.37252	0.11643
6538.44377	0.11485
6536.51503	0.11421
6534.58628	0.11480
6532.65754	0.11606
6530.72879	0.11721
6528.80005	0.11750
6526.87130	0.11670
6524.94256	0.11591
6523.01382	0.11637
6521.08507	0.11733
6519.15633	0.11766
6517.22758	0.11777
6515.29884	0.11810
6513.37009	0.11861
6511.44135	0.11927
6509.51260	0.11941
6507.58386	0.11851
6505.65511	0.11761
6503.72637	0.11789
6501.79763	0.11845
6499.86888	0.11793
6497.94014	0.11679
6496.01139	0.11630
6494.08265	0.11686
6492.15390	0.11765
6490.22516	0.11737
6488.29641	0.11609
6486.36767	0.11563
6484.43893	0.11706
6482.51018	0.11859
6480.58144	0.11874
6478.65269	0.11833
6476.72395	0.11774
6474.79520	0.11690
6472.86646	0.11648
6470.93771	0.11671
6469.00897	0.11706
6467.08023	0.11699
6465.15148	0.11674
6463.22274	0.11676
6461.29399	0.11736
6459.36525	0.11832
6457.43650	0.11841
6455.50776	0.11793
6453.57901	0.11833
6451.65027	0.11891
6449.72153	0.11867
6447.79278	0.11842
6445.86404	0.11851
6443.93529	0.11822
6442.00655	0.11782
6440.07780	0.11795
6438.14906	0.11835
6436.22031	0.11852
6434.29157	0.11799
6432.36282	0.11743
6430.43408	0.11800
6428.50534	0.11910
6426.57659	0.11945
6424.64785	0.11884
6422.71910	0.11775
6420.79036	0.11633
6418.86161	0.11559
6416.93287	0.11662
6415.00412	0.11783
6413.07538	0.11787
6411.14664	0.11780
6409.21789	0.11812
6407.28915	0.11832
6405.36040	0.11795
6403.43166	0.11691
6401.50291	0.11616
6399.57417	0.11625
6397.64542	0.11640
6395.71668	0.11630
6393.78794	0.11618
6391.85919	0.11666
6389.93045	0.11786
6388.00170	0.11806
6386.07296	0.11700
6384.14421	0.11688
6382.21547	0.11788
6380.28672	0.11824
6378.35798	0.11772
6376.42924	0.11756
6374.50049	0.11782
6372.57175	0.11731
6370.64300	0.11624
6368.71426	0.11597
6366.78551	0.11680
6364.85677	0.11816
6362.92802	0.11890
6360.99928	0.11802
6359.07053	0.11691
6357.14179	0.11732
6355.21305	0.11857
6353.28430	0.11907
6351.35556	0.11825
6349.42681	0.11716
6347.49807	0.11736
6345.56932	0.11830
6343.64058	0.11840
6341.71183	0.11786
6339.78309	0.11780
6337.85435	0.11820
6335.92560	0.11831
6333.99686	0.11787
6332.06811	0.11760
6330.13937	0.11787
6328.21062	0.11741
6326.28188	0.11568
6324.35313	0.11473
6322.42439	0.11534
6320.49565	0.11587
6318.56690	0.11592
6316.63816	0.11617
6314.70941	0.11678
6312.78067	0.11777
6310.85192	0.11811
6308.92318	0.11707
6306.99443	0.11586
6305.06569	0.11584
6303.13695	0.11718
6301.20820	0.11872
6299.27946	0.11891
6297.35071	0.11776
6295.42197	0.11684
6293.49322	0.11652
6291.56448	0.11623
6289.63573	0.11661
6287.70699	0.11729
6285.77824	0.11735
6283.84950	0.11752
6281.92076	0.11779
6279.99201	0.11739
6278.06327	0.11672
6276.13452	0.11625
6274.20578	0.11598
6272.27703	0.11594
6270.34829	0.11583
6268.41954	0.11573
6266.49080	0.11662
6264.56206	0.11766
6262.63331	0.11701
6260.70457	0.11545
6258.77582	0.11485
6256.84708	0.11518
6254.91833	0.11585
6252.98959	0.11708
6251.06084	0.11832
6249.13210	0.11844
6247.20336	0.11763
6245.27461	0.11703
6243.34587	0.11783
6241.41712	0.11907
6239.48838	0.11862
6237.55963	0.11733
6235.63089	0.11677
6233.70214	0.11690
6231.77340	0.11795
6229.84465	0.11942
6227.91591	0.11982
6225.98717	0.11919
6224.05842	0.11829
6222.12968	0.11703
6220.20093	0.11627
6218.27219	0.11733
6216.34344	0.11884
6214.41470	0.11889
6212.48595	0.11831
6210.55721	0.11735
6208.62847	0.11589
6206.69972	0.11602
6204.77098	0.11785
6202.84223	0.11873
6200.91349	0.11799
6198.98474	0.11712
6197.05600	0.11742
6195.12725	0.11856
6193.19851	0.11933
6191.26977	0.11899
6189.34102	0.11749
6187.41228	0.11620
6185.48353	0.11638
6183.55479	0.11744
6181.62604	0.11847
6179.69730	0.11872
6177.76855	0.11744
6175.83981	0.11542
6173.91107	0.11520
6171.98232	0.11724
6170.05358	0.11911
6168.12483	0.11946
6166.19609	0.11923
6164.26734	0.11924
6162.33860	0.11905
6160.40985	0.11846
6158.48111	0.11802
6156.55236	0.11782
6154.62362	0.11788
6152.69488	0.11820
6150.76613	0.11805
6148.83739	0.11745
6146.90864	0.11726
6144.97990	0.11741
6143.05115	0.11780
6141.12241	0.11870
6139.19366	0.11917
6137.26492	0.11858
6135.33618	0.11795
6133.40743	0.11805
6131.47869	0.11876
6129.54994	0.11922
6127.62120	0.11859
6125.69245	0.11737
6123.76371	0.11685
6121.83496	0.11727
6119.90622	0.11761
6117.97748	0.11742
6116.04873	0.11735
6114.11999	0.11745
6112.19124	0.11758
6110.26250	0.11785
6108.33375	0.11801
6106.40501	0.11801
6104.47626	0.11819
6102.54752	0.11801
6100.61878	0.11731
6098.69003	0.11717
6096.76129	0.11774
6094.83254	0.11769
6092.90380	0.11708
6090.97505	0.11741
6089.04631	0.11865
6087.11756	0.11939
6085.18882	0.11926
6083.26007	0.11861
6081.33133	0.11748
6079.40259	0.11611
6077.47384	0.11563
6075.54510	0.11639
6073.61635	0.11704
6071.68761	0.11713
6069.75886	0.11699
6067.83012	0.11646
6065.90137	0.11668
6063.97263	0.11857
6062.04389	0.12032
6060.11514	0.12028
6058.18640	0.11932
6056.25765	0.11863
6054.32891	0.11813
6052.40016	0.11756
6050.47142	0.11726
6048.54267	0.11744
6046.61393	0.11793
6044.68519	0.11833
6042.75644	0.11850
6040.82770	0.11854
6038.89895	0.11803
6036.97021	0.11719
6035.04146	0.11706
6033.11272	0.11751
6031.18397	0.11811
6029.25523	0.11887
6027.32649	0.11913
6025.39774	0.11837
6023.46900	0.11744
6021.54025	0.11736
6019.61151	0.11790
6017.68276	0.11823
6015.75402	0.11788
6013.82527	0.11727
6011.89653	0.11758
6009.96778	0.11896
6008.03904	0.12017
6006.11030	0.12038
6004.18155	0.12007
6002.25281	0.11982
6000.32406	0.11934
5998.39532	0.11857
5996.46657	0.11786
5994.53783	0.11725
5992.60908	0.11698
5990.68034	0.11733
5988.75160	0.11757
5986.82285	0.11696
5984.89411	0.11641
5982.96536	0.11709
5981.03662	0.11854
5979.10787	0.11926
5977.17913	0.11910
5975.25038	0.11943
5973.32164	0.12007
5971.39290	0.11968
5969.46415	0.11848
5967.53541	0.11747
5965.60666	0.11706
5963.67792	0.11711
5961.74917	0.11729
5959.82043	0.11798
5957.89168	0.11913
5955.96294	0.11920
5954.03420	0.11783
5952.10545	0.11676
5950.17671	0.11720
5948.24796	0.11844
5946.31922	0.11964
5944.39047	0.12038
5942.46173	0.12069
5940.53298	0.12109
5938.60424	0.12083
5936.67549	0.11935
5934.74675	0.11797
5932.81801	0.11718
5930.88926	0.11634
5928.96052	0.11599
5927.03177	0.11669
5925.10303	0.11732
5923.17428	0.11714
5921.24554	0.11706
5919.31679	0.11774
5917.38805	0.11868
5915.45931	0.11894
5913.53056	0.11862
5911.60182	0.11878
5909.67307	0.11930
5907.74433	0.11910
5905.81558	0.11853
5903.88684	0.11897
5901.95809	0.12003
5900.02935	0.12036
5898.10061	0.11995
5896.17186	0.11957
5894.24312	0.11914
5892.31437	0.11827
5890.38563	0.11757
5888.45688	0.11770
5886.52814	0.11805
5884.59939	0.11819
5882.67065	0.11856
5880.74190	0.11887
5878.81316	0.11848
5876.88442	0.11788
5874.95567	0.11803
5873.02693	0.11871
5871.09818	0.11878
5869.16944	0.11845
5867.24069	0.11859
5865.31195	0.11878
5863.38320	0.11864
5861.45446	0.11858
5859.52572	0.11873
5857.59697	0.11874
5855.66823	0.11874
5853.73948	0.11908
5851.81074	0.11956
5849.88199	0.11965
5847.95325	0.11914
5846.02450	0.11889
5844.09576	0.11932
5842.16702	0.11969
5840.23827	0.11994
5838.30953	0.12007
5836.38078	0.11959
5834.45204	0.11906
5832.52329	0.11931
5830.59455	0.11962
5828.66580	0.11899
5826.73706	0.11800
5824.80832	0.11764
5822.87957	0.11776
5820.95083	0.11779
5819.02208	0.11751
5817.09334	0.11726
5815.16459	0.11766
5813.23585	0.11862
5811.30710	0.11948
5809.37836	0.11980
5807.44961	0.11956
5805.52087	0.11967
5803.59213	0.12065
5801.66338	0.12098
5799.73464	0.11968
5797.80589	0.11830
5795.87715	0.11818
5793.94840	0.11871
5792.01966	0.11905
5790.09091	0.11899
5788.16217	0.11855
5786.23343	0.11809
5784.30468	0.11840
5782.37594	0.11965
5780.44719	0.12041
5778.51845	0.11964
5776.58970	0.11863
5774.66096	0.11833
5772.73221	0.11829
5770.80347	0.11847
5768.87473	0.11876
5766.94598	0.11896
5765.01724	0.11911
5763.08849	0.11919
5761.15975	0.11927
5759.23100	0.11955
5757.30226	0.11989
5755.37351	0.11995
5753.44477	0.11976
5751.51603	0.11942
5749.58728	0.11885
5747.65854	0.11836
5745.72979	0.11852
5743.80105	0.11905
5741.87230	0.11942
5739.94356	0.11986
5738.01481	0.12036
5736.08607	0.12046
5734.15732	0.12041
5732.22858	0.12064
5730.29984	0.12044
5728.37109	0.11943
5726.44235	0.11861
5724.51360	0.11876
5722.58486	0.11976
5720.65611	0.12087
5718.72737	0.12114
5716.79862	0.12031
5714.86988	0.11907
5712.94114	0.11817
5711.01239	0.11806
5709.08365	0.11902
5707.15490	0.12024
5705.22616	0.12030
5703.29741	0.11919
5701.36867	0.11827
5699.43992	0.11874
5697.51118	0.11994
5695.58244	0.12057
5693.65369	0.12060
5691.72495	0.12022
5689.79620	0.11960
5687.86746	0.11898
5685.93871	0.11861
5684.00997	0.11918
5682.08122	0.11994
5680.15248	0.11947
5678.22374	0.11865
5676.29499	0.11885
5674.36625	0.11971
5672.43750	0.12037
5670.50876	0.12050
5668.58001	0.12006
5666.65127	0.11940
5664.72252	0.11919
5662.79378	0.11944
5660.86503	0.11965
5658.93629	0.11977
5657.00755	0.11992
5655.07880	0.11993
5653.15006	0.11949
5651.22131	0.11904
5649.29257	0.11951
5647.36382	0.12053
5645.43508	0.12102
5643.50633	0.12058
5641.57759	0.11995
5639.64885	0.12005
5637.72010	0.12048
5635.79136	0.12042
5633.86261	0.12031
5631.93387	0.12072
5630.00512	0.12115
5628.07638	0.12124
5626.14763	0.12105
5624.21889	0.12076
5622.29015	0.12063
5620.36140	0.12043
5618.43266	0.12013
5616.50391	0.12044
5614.57517	0.12128
5612.64642	0.12136
5610.71768	0.12032
5608.78893	0.11940
5606.86019	0.11953
5604.93144	0.12018
5603.00270	0.12028
5601.07396	0.11981
5599.14521	0.11992
5597.21647	0.12075
5595.28772	0.12134
5593.35898	0.12164
5591.43023	0.12206
5589.50149	0.12235
5587.57274	0.12218
5585.64400	0.12162
5583.71526	0.12103
5581.78651	0.12075
5579.85777	0.12077
5577.92902	0.12088
5576.00028	0.12097
5574.07153	0.12079
5572.14279	0.12011
5570.21404	0.11966
5568.28530	0.12005
5566.35656	0.12064
5564.42781	0.12093
5562.49907	0.12082
5560.57032	0.12029
5558.64158	0.11974
5556.71283	0.11971
5554.78409	0.12039
5552.85534	0.12125
5550.92660	0.12145
5548.99786	0.12090
5547.06911	0.12040
5545.14037	0.12070
5543.21162	0.12133
5541.28288	0.12148
5539.35413	0.12121
5537.42539	0.12086
5535.49664	0.12056
5533.56790	0.12039
5531.63915	0.12027
5529.71041	0.12020
5527.78167	0.12029
5525.85292	0.12052
5523.92418	0.12092
5521.99543	0.12175
5520.06669	0.12284
5518.13794	0.12332
5516.20920	0.12259
5514.28045	0.12142
5512.35171	0.12087
5510.42297	0.12113
5508.49422	0.12186
5506.56548	0.12229
5504.63673	0.12191
5502.70799	0.12110
5500.77924	0.12042
5498.85050	0.12034
5496.92175	0.12084
5494.99301	0.12150
5493.06427	0.12201
5491.13552	0.12168
5489.20678	0.12075
5487.27803	0.12056
5485.34929	0.12088
5483.42054	0.12097
5481.49180	0.12116
5479.56305	0.12142
5477.63431	0.12146
5475.70557	0.12134
5473.77682	0.12103
5471.84808	0.12081
5469.91933	0.12083
5467.99059	0.12072
5466.06184	0.12054
5464.13310	0.12066
5462.20435	0.12100
5460.27561	0.12139
5458.34686	0.12159
5456.41812	0.12127
5454.48938	0.12070
5452.56063	0.12060
5450.63189	0.12133
5448.70314	0.12235
5446.77440	0.12244
5444.84565	0.12151
5442.91691	0.12072
5440.98816	0.12045
5439.05942	0.12048
5437.13068	0.12090
5435.20193	0.12159
5433.27319	0.12191
5431.34444	0.12182
5429.41570	0.12173
5427.48695	0.12192
5425.55821	0.12235
5423.62946	0.12252
5421.70072	0.12237
5419.77198	0.12233
5417.84323	0.12213
5415.91449	0.12136
5413.98574	0.12055
5412.05700	0.12036
5410.12825	0.12057
5408.19951	0.12097
5406.27076	0.12146
5404.34202	0.12155
5402.41328	0.12115
5400.48453	0.12080
5398.55579	0.12075
5396.62704	0.12106
5394.69830	0.12183
5392.76955	0.12250
5390.84081	0.12233
5388.91206	0.12162
5386.98332	0.12114
5385.05457	0.12123
5383.12583	0.12166
5381.19709	0.12207
5379.26834	0.12212
5377.33960	0.12161
5375.41085	0.12123
5373.48211	0.12161
5371.55336	0.12198
5369.62462	0.12176
5367.69587	0.12135
5365.76713	0.12120
5363.83839	0.12142
5361.90964	0.12203
5359.98090	0.12245
5358.05215	0.12219
5356.12341	0.12166
5354.19466	0.12126
5352.26592	0.12116
5350.33717	0.12128
5348.40843	0.12117
5346.47969	0.12113
5344.55094	0.12194
5342.62220	0.12278
5340.69345	0.12248
5338.76471	0.12169
5336.83596	0.12165
5334.90722	0.12224
5332.97847	0.12247
5331.04973	0.12207
5329.12099	0.12171
5327.19224	0.12166
5325.26350	0.12174
5323.33475	0.12190
5321.40601	0.12207
5319.47726	0.12226
5317.54852	0.12246
5315.61977	0.12251
5313.69103	0.12260
5311.76228	0.12292
5309.83354	0.12308
5307.90480	0.12261
5305.97605	0.12195
5304.04731	0.12188
5302.11856	0.12216
5300.18982	0.12215
5298.26107	0.12204
5296.33233	0.12220
5294.40358	0.12253
5292.47484	0.12290
5290.54610	0.12294
5288.61735	0.12231
5286.68861	0.12175
5284.75986	0.12211
5282.83112	0.12291
5280.90237	0.12321
5278.97363	0.12304
5277.04488	0.12275
5275.11614	0.12241
5273.18740	0.12216
5271.25865	0.12213
5269.32991	0.12234
5267.40116	0.12278
5265.47242	0.12328
5263.54367	0.12341
5261.61493	0.12310
5259.68618	0.12282
5257.75744	0.12273
5255.82869	0.12243
5253.89995	0.12216
5251.97121	0.12240
5250.04246	0.12269
5248.11372	0.12263
5246.18497	0.12262
5244.25623	0.12277
5242.32748	0.12274
5240.39874	0.12262
5238.46999	0.12274
5236.54125	0.12294
5234.61251	0.12297
5232.68376	0.12323
5230.75502	0.12394
5228.82627	0.12443
5226.89753	0.12389
5224.96878	0.12266
5223.04004	0.12219
5221.11129	0.12275
5219.18255	0.12342
5217.25381	0.12368
5215.32506	0.12368
5213.39632	0.12361
5211.46757	0.12340
5209.53883	0.12301
5207.61008	0.12282
5205.68134	0.12297
5203.75259	0.12336
5201.82385	0.12403
5199.89511	0.12445
5197.96636	0.12412
5196.03762	0.12368
5194.10887	0.12364
5192.18013	0.12360
5190.25138	0.12339
5188.32264	0.12313
5186.39389	0.12303
5184.46515	0.12324
5182.53640	0.12356
5180.60766	0.12368
5178.67892	0.12351
5176.75017	0.12320
5174.82143	0.12278
5172.89268	0.12238
5170.96394	0.12243
5169.03519	0.12288
5167.10645	0.12329
5165.17770	0.12362
5163.24896	0.12382
5161.32022	0.12387
5159.39147	0.12395
5157.46273	0.12396
5155.53398	0.12379
5153.60524	0.12362
5151.67649	0.12356
5149.74775	0.12359
5147.81900	0.12384
5145.89026	0.12432
5143.96152	0.12437
5142.03277	0.12381
5140.10403	0.12351
5138.17528	0.12383
5136.24654	0.12407
5134.31779	0.12392
5132.38905	0.12393
5130.46030	0.12423
5128.53156	0.12445
5126.60282	0.12451
5124.67407	0.12438
5122.74533	0.12408
5120.81658	0.12388
5118.88784	0.12389
5116.95909	0.12402
5115.03035	0.12431
5113.10160	0.12458
5111.17286	0.12452
5109.24411	0.12424
5107.31537	0.12417
5105.38663	0.12442
5103.45788	0.12455
5101.52914	0.12440
5099.60039	0.12451
5097.67165	0.12492
5095.74290	0.12506
5093.81416	0.12463
5091.88541	0.12414
5089.95667	0.12423
5088.02793	0.12461
5086.09918	0.12477
5084.17044	0.12471
5082.24169	0.12459
5080.31295	0.12452
5078.38420	0.12447
5076.45546	0.12442
5074.52671	0.12453
5072.59797	0.12479
5070.66923	0.12497
5068.74048	0.12503
5066.81174	0.12492
5064.88299	0.12438
5062.95425	0.12380
5061.02550	0.12391
5059.09676	0.12452
5057.16801	0.12475
5055.23927	0.12447
5053.31053	0.12407
5051.38178	0.12365
5049.45304	0.12335
5047.52429	0.12355
5045.59555	0.12415
5043.66680	0.12462
5041.73806	0.12475
5039.80931	0.12453
5037.88057	0.12417
5035.95182	0.12421
5034.02308	0.12468
5032.09434	0.12526
5030.16559	0.12574
5028.23685	0.12584
5026.30810	0.12560
5024.37936	0.12548
5022.45061	0.12559
5020.52187	0.12549
5018.59312	0.12506
5016.66438	0.12474
5014.73564	0.12475
5012.80689	0.12512
5010.87815	0.12555
5008.94940	0.12558
5007.02066	0.12538
5005.09191	0.12530
5003.16317	0.12543
5001.23442	0.12562
4999.30568	0.12558
4997.37694	0.12546
4995.44819	0.12559
4993.51945	0.12568
4991.59070	0.12549
4989.66196	0.12526
4987.73321	0.12528
4985.80447	0.12566
4983.87572	0.12595
4981.94698	0.12562
4980.01824	0.12503
4978.08949	0.12489
4976.16075	0.12526
4974.23200	0.12567
4972.30326	0.12583
4970.37451	0.12592
4968.44577	0.12599
4966.51702	0.12595
4964.58828	0.12589
4962.65953	0.12588
4960.73079	0.12577
4958.80205	0.12566
4956.87330	0.12570
4954.94456	0.12589
4953.01581	0.12606
4951.08707	0.12614
4949.15832	0.12627
4947.22958	0.12646
4945.30083	0.12665
4943.37209	0.12660
4941.44335	0.12624
4939.51460	0.12602
4937.58586	0.12612
4935.65711	0.12620
4933.72837	0.12616
4931.79962	0.12604
4929.87088	0.12584
4927.94213	0.12567
4926.01339	0.12574
4924.08465	0.12604
4922.15590	0.12623
4920.22716	0.12617
4918.29841	0.12618
4916.36967	0.12645
4914.44092	0.12665
4912.51218	0.12660
4910.58343	0.12650
4908.65469	0.12639
4906.72594	0.12614
4904.79720	0.12591
4902.86846	0.12586
4900.93971	0.12598
4899.01097	0.12621
4897.08222	0.12649
4895.15348	0.12670
4893.22473	0.12665
4891.29599	0.12639
4889.36724	0.12618
4887.43850	0.12617
4885.50976	0.12622
4883.58101	0.12619
4881.65227	0.12617
4879.72352	0.12614
4877.79478	0.12623
4875.86603	0.12653
4873.93729	0.12667
4872.00854	0.12650
4870.07980	0.12621
4868.15106	0.12621
4866.22231	0.12686
4864.29357	0.12746
4862.36482	0.12732
4860.43608	0.12700
4858.50733	0.12701
4856.57859	0.12724
4854.64984	0.12743
4852.72110	0.12727
4850.79236	0.12707
4848.86361	0.12733
4846.93487	0.12766
4845.00612	0.12736
4843.07738	0.12679
4841.14863	0.12671
4839.21989	0.12707
4837.29114	0.12741
4835.36240	0.12758
4833.43365	0.12770
4831.50491	0.12786
4829.57617	0.12782
4827.64742	0.12746
4825.71868	0.12712
4823.78993	0.12709
4821.86119	0.12732
4819.93244	0.12751
4818.00370	0.12759
4816.07495	0.12758
4814.14621	0.12742
4812.21747	0.12718
4810.28872	0.12713
4808.35998	0.12723
4806.43123	0.12718
4804.50249	0.12713
4802.57374	0.12745
4800.64500	0.12800
4798.71625	0.12821
4796.78751	0.12799
4794.85877	0.12777
4792.93002	0.12764
4791.00128	0.12755
4789.07253	0.12754
4787.14379	0.12772
4785.21504	0.12806
4783.28630	0.12830
4781.35755	0.12827
4779.42881	0.12813
4777.50007	0.12806
4775.57132	0.12812
4773.64258	0.12837
4771.71383	0.12864
4769.78509	0.12869
4767.85634	0.12853
4765.92760	0.12838
4763.99885	0.12824
4762.07011	0.12794
4760.14136	0.12767
4758.21262	0.12779
4756.28388	0.12797
4754.35513	0.12784
4752.42639	0.12775
4750.49764	0.12811
4748.56890	0.12853
4746.64015	0.12849
4744.71141	0.12831
4742.78266	0.12832
4740.85392	0.12835
4738.92518	0.12838
4736.99643	0.12849
4735.06769	0.12869
4733.13894	0.12887
4731.21020	0.12880
4729.28145	0.12859
4727.35271	0.12852
4725.42396	0.12859
4723.49522	0.12859
4721.56648	0.12845
4719.63773	0.12825
4717.70899	0.12817
4715.78024	0.12817
4713.85150	0.12806
4711.92275	0.12781
4709.99401	0.12777
4708.06526	0.12805
4706.13652	0.12840
4704.20778	0.12874
4702.27903	0.12889
4700.35029	0.12878
4698.42154	0.12883
4696.49280	0.12907
4694.56405	0.12896
4692.63531	0.12872
4690.70656	0.12892
4688.77782	0.12925
4686.84907	0.12921
4684.92033	0.12896
4682.99159	0.12872
4681.06284	0.12867
4679.13410	0.12888
4677.20535	0.12911
4675.27661	0.12917
4673.34786	0.12901
4671.41912	0.12883
4669.49037	0.12880
4667.56163	0.12879
4665.63289	0.12874
4663.70414	0.12896
4661.77540	0.12952
4659.84665	0.12999
4657.91791	0.13011
4655.98916	0.13004
4654.06042	0.12983
4652.13167	0.12954
4650.20293	0.12942
4648.27419	0.12942
4646.34544	0.12937
4644.41670	0.12932
4642.48795	0.12943
4640.55921	0.12970
4638.63046	0.13002
4636.70172	0.13033
4634.77297	0.13050
4632.84423	0.13050
4630.91549	0.13027
4628.98674	0.12992
4627.05800	0.12967
4625.12925	0.12953
4623.20051	0.12927
4621.27176	0.12902
4619.34302	0.12906
4617.41427	0.12929
4615.48553	0.12965
4613.55678	0.13014
4611.62804	0.13035
4609.69930	0.13002
4607.77055	0.12972
4605.84181	0.12987
4603.91306	0.13009
4601.98432	0.13010
4600.05557	0.13016
4598.12683	0.13021
4596.19808	0.13020
4594.26934	0.13042
4592.34060	0.13070
4590.41185	0.13054
4588.48311	0.13008
4586.55436	0.12987
4584.62562	0.13006
4582.69687	0.13034
4580.76813	0.13050
4578.83938	0.13058
4576.91064	0.13066
4574.98190	0.13073
4573.05315	0.13062
4571.12441	0.13035
4569.19566	0.13013
4567.26692	0.13004
4565.33817	0.13017
4563.40943	0.13066
4561.48068	0.13115
4559.55194	0.13120
4557.62319	0.13098
4555.69445	0.13083
4553.76571	0.13075
4551.83696	0.13067
4549.90822	0.13063
4547.97947	0.13053
4546.05073	0.13043
4544.12198	0.13058
4542.19324	0.13100
4540.26449	0.13147
4538.33575	0.13168
4536.40701	0.13161
4534.47826	0.13146
4532.54952	0.13130
4530.62077	0.13126
4528.69203	0.13139
4526.76328	0.13148
4524.83454	0.13146
4522.90579	0.13143
4520.97705	0.13134
4519.04831	0.13109
4517.11956	0.13073
4515.19082	0.13045
4513.26207	0.13045
4511.33333	0.13066
4509.40458	0.13081
4507.47584	0.13084
4505.54709	0.13110
4503.61835	0.13144
4501.68961	0.13154
4499.76086	0.13157
4497.83212	0.13159
4495.90337	0.13147
4493.97463	0.13134
4492.04588	0.13140
4490.11714	0.13157
4488.18839	0.13151
4486.25965	0.13124
4484.33090	0.13112
4482.40216	0.13141
4480.47342	0.13192
4478.54467	0.13197
4476.61593	0.13154
4474.68718	0.13133
4472.75844	0.13135
4470.82969	0.13136
4468.90095	0.13149
4466.97220	0.13167
4465.04346	0.13166
4463.11472	0.13162
4461.18597	0.13189
4459.25723	0.13227
4457.32848	0.13219
4455.39974	0.13189
4453.47099	0.13209
4451.54225	0.13259
4449.61350	0.13273
4447.68476	0.13262
4445.75602	0.13257
4443.82727	0.13247
4441.89853	0.13214
4439.96978	0.13181
4438.04104	0.13182
4436.11229	0.13211
4434.18355	0.13239
4432.25480	0.13242
4430.32606	0.13221
4428.39732	0.13204
4426.46857	0.13201
4424.53983	0.13197
4422.61108	0.13194
4420.68234	0.13203
4418.75359	0.13211
4416.82485	0.13211
4414.89610	0.13219
4412.96736	0.13226
4411.03861	0.13221
4409.10987	0.13217
4407.18113	0.13232
4405.25238	0.13271
4403.32364	0.13300
4401.39489	0.13291
4399.46615	0.13277
4397.53740	0.13285
4395.60866	0.13304
4393.67991	0.13306
4391.75117	0.13289
4389.82243	0.13272
4387.89368	0.13278
4385.96494	0.13307
4384.03619	0.13326
4382.10745	0.13319
4380.17870	0.13321
4378.24996	0.13334
4376.32121	0.13325
4374.39247	0.13307
4372.46373	0.13307
4370.53498	0.13304
4368.60624	0.13292
4366.67749	0.13310
4364.74875	0.13351
4362.82000	0.13373
4360.89126	0.13371
4358.96251	0.13358
4357.03377	0.13348
4355.10503	0.13354
4353.17628	0.13359
4351.24754	0.13348
4349.31879	0.13348
4347.39005	0.13369
4345.46130	0.13378
4343.53256	0.13356
4341.60381	0.13320
4339.67507	0.13305
4337.74632	0.13332
4335.81758	0.13383
4333.88884	0.13408
4331.96009	0.13404
4330.03135	0.13402
4328.10260	0.13392
4326.17386	0.13369
4324.24511	0.13370
4322.31637	0.13383
4320.38762	0.13369
4318.45888	0.13358
4316.53014	0.13384
4314.60139	0.13408
4312.67265	0.13408
4310.74390	0.13395
4308.81516	0.13380
4306.88641	0.13378
4304.95767	0.13383
4303.02892	0.13381
4301.10018	0.13379
4299.17144	0.13388
4297.24269	0.13418
4295.31395	0.13453
4293.38520	0.13463
4291.45646	0.13459
4289.52771	0.13470
4287.59897	0.13484
4285.67022	0.13480
4283.74148	0.13464
4281.81273	0.13453
4279.88399	0.13456
4277.95525	0.13467
4276.02650	0.13463
4274.09776	0.13443
4272.16901	0.13424
4270.24027	0.13422
4268.31152	0.13439
4266.38278	0.13467
4264.45403	0.13472
4262.52529	0.13442
4260.59655	0.13418
4258.66780	0.13431
4256.73906	0.13456
4254.81031	0.13472
4252.88157	0.13479
4250.95282	0.13480
4249.02408	0.13479
4247.09533	0.13476
4245.16659	0.13479
4243.23785	0.13486
4241.30910	0.13488
4239.38036	0.13487
4237.45161	0.13484
4235.52287	0.13485
4233.59412	0.13500
4231.66538	0.13531
4229.73663	0.13561
4227.80789	0.13573
4225.87915	0.13567
4223.95040	0.13550
4222.02166	0.13539
4220.09291	0.13553
4218.16417	0.13579
4216.23542	0.13600
4214.30668	0.13613
4212.37793	0.13619
4210.44919	0.13614
4208.52044	0.13604
4206.59170	0.13596
4204.66296	0.13583
4202.73421	0.13562
4200.80547	0.13557
4198.87672	0.13578
4196.94798	0.13597
4195.01923	0.13604
4193.09049	0.13617
4191.16174	0.13634
4189.23300	0.13624
4187.30426	0.13594
4185.37551	0.13576
4183.44677	0.13571
4181.51802	0.13567
4179.58928	0.13571
4177.66053	0.13595
4175.73179	0.13621
4173.80304	0.13625
4171.87430	0.13610
4169.94556	0.13592
4168.01681	0.13585
4166.08807	0.13597
4164.15932	0.13612
4162.23058	0.13613
4160.30183	0.13611
4158.37309	0.13626
4156.44434	0.13655
4154.51560	0.13664
4152.58686	0.13660
4150.65811	0.13674
4148.72937	0.13687
4146.80062	0.13689
4144.87188	0.13693
4142.94313	0.13694
4141.01439	0.13687
4139.08564	0.13678
4137.15690	0.13677
4135.22815	0.13689
4133.29941	0.13700
4131.37067	0.13696
4129.44192	0.13689
4127.51318	0.13694
4125.58443	0.13700
4123.65569	0.13696
4121.72694	0.13692
4119.79820	0.13697
4117.86945	0.13710
4115.94071	0.13725
4114.01197	0.13732
4112.08322	0.13727
4110.15448	0.13719
4108.22573	0.13718
4106.29699	0.13726
4104.36824	0.13736
4102.43950	0.13739
4100.51075	0.13731
4098.58201	0.13719
4096.65327	0.13704
4094.72452	0.13692
4092.79578	0.13697
4090.86703	0.13708
4088.93829	0.13720
4087.00954	0.13732
4085.08080	0.13745
4083.15205	0.13761
4081.22331	0.13763
4079.29457	0.13751
4077.36582	0.13751
4075.43708	0.13762
4073.50833	0.13774
4071.57959	0.13781
4069.65084	0.13784
4067.72210	0.13796
4065.79335	0.13811
4063.86461	0.13808
4061.93586	0.13801
4060.00712	0.13798
4058.07838	0.13790
4056.14963	0.13788
4054.22089	0.13797
4052.29214	0.13799
4050.36340	0.13788
4048.43465	0.13781
4046.50591	0.13797
4044.57716	0.13828
4042.64842	0.13844
4040.71968	0.13843
4038.79093	0.13851
4036.86219	0.13868
4034.93344	0.13874
4033.00470	0.13869
4031.07595	0.13861
4029.14721	0.13852
4027.21846	0.13855
4025.28972	0.13869
4023.36098	0.13872
4021.43223	0.13860
4019.50349	0.13856
4017.57474	0.13865
4015.64600	0.13870
4013.71725	0.13871
4011.78851	0.13877
4009.85976	0.13878
4007.93102	0.13865
4006.00228	0.13864
4004.07353	0.13886
4002.14479	0.13912
4000.21604	0.13928
3998.28730	0.13927
3996.35855	0.13906
3994.42981	0.13888
3992.50106	0.13896
3990.57232	0.13909
3988.64357	0.13902
3986.71483	0.13889
3984.78609	0.13894
3982.85734	0.13921
3980.92860	0.13944
3978.99985	0.13946
3977.07111	0.13944
3975.14236	0.13942
3973.21362	0.13931
3971.28487	0.13930
3969.35613	0.13954
3967.42739	0.13965
3965.49864	0.13948
3963.56990	0.13936
3961.64115	0.13947
3959.71241	0.13965
3957.78366	0.13976
3955.85492	0.13980
3953.92617	0.13986
3951.99743	0.14001
3950.06869	0.14008
3948.13994	0.14014
3946.21120	0.14026
3944.28245	0.14024
3942.35371	0.14002
3940.42496	0.13978
3938.49622	0.13976
3936.56747	0.13996
3934.63873	0.14017
3932.70998	0.14036
3930.78124	0.14059
3928.85250	0.14071
3926.92375	0.14078
3924.99501	0.14089
3923.06626	0.14099
3921.13752	0.14095
3919.20877	0.14065
3917.28003	0.14044
3915.35128	0.14067
3913.42254	0.14093
3911.49380	0.14083
3909.56505	0.14060
3907.63631	0.14045
3905.70756	0.14036
3903.77882	0.14035
3901.85007	0.14036
3899.92133	0.14041
3897.99258	0.14057
3896.06384	0.14072
3894.13510	0.14075
3892.20635	0.14075
3890.27761	0.14082
3888.34886	0.14083
3886.42012	0.14073
3884.49137	0.14065
3882.56263	0.14069
3880.63388	0.14094
3878.70514	0.14124
3876.77640	0.14133
3874.84765	0.14119
3872.91891	0.14088
3870.99016	0.14074
3869.06142	0.14097
3867.13267	0.14109
3865.20393	0.14110
3863.27518	0.14127
3861.34644	0.14142
3859.41769	0.14136
3857.48895	0.14118
3855.56021	0.14104
3853.63146	0.14123
3851.70272	0.14160
3849.77397	0.14177
3847.84523	0.14180
3845.91648	0.14168
3843.98774	0.14147
3842.05899	0.14151
3840.13025	0.14189
3838.20151	0.14226
3836.27276	0.14244
3834.34402	0.14248
3832.41527	0.14237
3830.48653	0.14224
3828.55778	0.14211
3826.62904	0.14200
3824.70029	0.14191
3822.77155	0.14184
3820.84281	0.14194
3818.91406	0.14201
3816.98532	0.14188
3815.05657	0.14196
3813.12783	0.14218
3811.19908	0.14216
3809.27034	0.14199
3807.34159	0.14191
3805.41285	0.14174
3803.48411	0.14134
3801.55536	0.14127
3799.62662	0.14175
3797.69787	0.14213
3795.76913	0.14225
3793.84038	0.14229
3791.91164	0.14236
3789.98289	0.14253
3788.05415	0.14269
3786.12540	0.14274
3784.19666	0.14276
3782.26792	0.14275
3780.33917	0.14271
3778.41043	0.14276
3776.48168	0.14283
3774.55294	0.14288
3772.62419	0.14303
3770.69545	0.14319
3768.76670	0.14315
3766.83796	0.14301
3764.90922	0.14296
3762.98047	0.14294
3761.05173	0.14283
3759.12298	0.14264
3757.19424	0.14260
3755.26549	0.14273
3753.33675	0.14265
3751.40800	0.14225
3749.47926	0.14232
3747.55052	0.14272
3745.62177	0.14306
3743.69303	0.14320
3741.76428	0.14292
3739.83554	0.14245
3737.90679	0.14199
3735.97805	0.14181
3734.04930	0.14211
3732.12056	0.14252
3730.19182	0.14266
3728.26307	0.14257
3726.33433	0.14254
3724.40558	0.14276
3722.47684	0.14318
3720.54809	0.14365
3718.61935	0.14398
3716.69060	0.14409
3714.76186	0.14396
3712.83311	0.14353
3710.90437	0.14318
3708.97563	0.14333
3707.04688	0.14352
3705.11814	0.14352
3703.18939	0.14350
3701.26065	0.14349
3699.33190	0.14337
3697.40316	0.14330
3695.47441	0.14333
3693.54567	0.14323
3691.61693	0.14302
3689.68818	0.14309
3687.75944	0.14357
3685.83069	0.14410
3683.90195	0.14438
3681.97320	0.14433
3680.04446	0.14415
3678.11571	0.14414
3676.18697	0.14446
3674.25823	0.14477
3672.32948	0.14468
3670.40074	0.14443
3668.47199	0.14451
3666.54325	0.14470
3664.61450	0.14470
3662.68576	0.14463
3660.75701	0.14461
3658.82827	0.14462
3656.89953	0.14459
3654.97078	0.14449
3653.04204	0.14423
3651.11329	0.14371
3649.18455	0.14324
3647.25580	0.14356
3645.32706	0.14418
3643.39831	0.14452
3641.46957	0.14458
3639.54082	0.14462
3637.61208	0.14468
3635.68334	0.14463
3633.75459	0.14456
3631.82585	0.14446
3629.89710	0.14446
3627.96836	0.14465
3626.03961	0.14450
3624.11087	0.14408
3622.18212	0.14385
3620.25338	0.14398
3618.32464	0.14440
3616.39589	0.14483
3614.46715	0.14504
3612.53840	0.14495
3610.60966	0.14474
3608.68091	0.14453
3606.75217	0.14450
3604.82342	0.14465
3602.89468	0.14476
3600.96594	0.14474
3599.03719	0.14470
3597.10845	0.14476
3595.17970	0.14495
3593.25096	0.14518
3591.32221	0.14538
3589.39347	0.14544
3587.46472	0.14541
3585.53598	0.14557
3583.60723	0.14579
3581.67849	0.14588
3579.74975	0.14596
3577.82100	0.14619
3575.89226	0.14643
3573.96351	0.14639
3572.03477	0.14615
3570.10602	0.14597
3568.17728	0.14596
3566.24853	0.14613
3564.31979	0.14627
3562.39105	0.14633
3560.46230	0.14639
3558.53356	0.14639
3556.60481	0.14636
3554.67607	0.14647
3552.74732	0.14663
3550.81858	0.14667
3548.88983	0.14666
3546.96109	0.14683
3545.03235	0.14720
3543.10360	0.14742
3541.17486	0.14743
3539.24611	0.14729
3537.31737	0.14704
3535.38862	0.14686
3533.45988	0.14680
3531.53113	0.14682
3529.60239	0.14688
3527.67365	0.14691
3525.74490	0.14707
3523.81616	0.14733
3521.88741	0.14746
3519.95867	0.14754
3518.02992	0.14774
3516.10118	0.14785
3514.17243	0.14763
3512.24369	0.14729
3510.31494	0.14720
3508.38620	0.14733
3506.45746	0.14739
3504.52871	0.14740
3502.59997	0.14755
3500.67122	0.14782
3498.74248	0.14806
3496.81373	0.14813
3494.88499	0.14803
3492.95624	0.14800
3491.02750	0.14809
3489.09876	0.14813
3487.17001	0.14820
3485.24127	0.14837
3483.31252	0.14848
3481.38378	0.14836
3479.45503	0.14813
3477.52629	0.14807
3475.59754	0.14814
3473.66880	0.14813
3471.74006	0.14800
3469.81131	0.14798
3467.88257	0.14817
3465.95382	0.14841
3464.02508	0.14852
3462.09633	0.14857
3460.16759	0.14866
3458.23884	0.14877
3456.31010	0.14889
3454.38136	0.14899
3452.45261	0.14898
3450.52387	0.14895
3448.59512	0.14896
3446.66638	0.14890
3444.73763	0.14883
3442.80889	0.14891
3440.88014	0.14913
3438.95140	0.14933
3437.02265	0.14925
3435.09391	0.14902
3433.16517	0.14898
3431.23642	0.14909
3429.30768	0.14918
3427.37893	0.14926
3425.45019	0.14941
3423.52144	0.14960
3421.59270	0.14970
3419.66395	0.14969
3417.73521	0.14970
3415.80647	0.14966
3413.87772	0.14952
3411.94898	0.14943
3410.02023	0.14954
3408.09149	0.14971
3406.16274	0.14983
3404.23400	0.14999
3402.30525	0.15017
3400.37651	0.15024
3398.44777	0.15022
3396.51902	0.15017
3394.59028	0.15013
3392.66153	0.15013
3390.73279	0.15020
3388.80404	0.15024
3386.87530	0.15026
3384.94655	0.15026
3383.01781	0.15026
3381.08907	0.15030
3379.16032	0.15038
3377.23158	0.15048
3375.30283	0.15065
3373.37409	0.15084
3371.44534	0.15087
3369.51660	0.15067
3367.58785	0.15060
3365.65911	0.15076
3363.73036	0.15086
3361.80162	0.15086
3359.87288	0.15093
3357.94413	0.15108
3356.01539	0.15122
3354.08664	0.15134
3352.15790	0.15143
3350.22915	0.15139
3348.30041	0.15120
3346.37166	0.15099
3344.44292	0.15090
3342.51418	0.15093
3340.58543	0.15115
3338.65669	0.15149
3336.72794	0.15164
3334.79920	0.15160
3332.87045	0.15165
3330.94171	0.15178
3329.01296	0.15190
3327.08422	0.15199
3325.15548	0.15204
3323.22673	0.15208
3321.29799	0.15208
3319.36924	0.15204
3317.44050	0.15203
3315.51175	0.15201
3313.58301	0.15202
3311.65426	0.15215
3309.72552	0.15222
3307.79678	0.15216
3305.86803	0.15217
3303.93929	0.15225
3302.01054	0.15226
3300.08180	0.15225
3298.15305	0.15238
3296.22431	0.15262
3294.29556	0.15278
3292.36682	0.15277
3290.43807	0.15278
3288.50933	0.15286
3286.58059	0.15277
3284.65184	0.15261
3282.72310	0.15272
3280.79435	0.15293
3278.86561	0.15300
3276.93686	0.15300
3275.00812	0.15296
3273.07937	0.15291
3271.15063	0.15298
3269.22189	0.15305
3267.29314	0.15298
3265.36440	0.15289
3263.43565	0.15284
3261.50691	0.15284
3259.57816	0.15293
3257.64942	0.15302
3255.72067	0.15309
3253.79193	0.15327
3251.86319	0.15346
3249.93444	0.15344
3248.00570	0.15327
3246.07695	0.15323
3244.14821	0.15334
3242.21946	0.15340
3240.29072	0.15341
3238.36197	0.15341
3236.43323	0.15336
3234.50448	0.15334
3232.57574	0.15341
3230.64700	0.15356
3228.71825	0.15368
3226.78951	0.15366
3224.86076	0.15358
3222.93202	0.15357
3221.00327	0.15360
3219.07453	0.15376
3217.14578	0.15399
3215.21704	0.15406
3213.28830	0.15407
3211.35955	0.15426
3209.43081	0.15451
3207.50206	0.15462
3205.57332	0.15459
3203.64457	0.15455
3201.71583	0.15448
3199.78708	0.15442
3197.85834	0.15441
3195.92960	0.15450
3194.00085	0.15460
3192.07211	0.15460
3190.14336	0.15459
3188.21462	0.15469
3186.28587	0.15477
3184.35713	0.15478
3182.42838	0.15485
3180.49964	0.15499
3178.57090	0.15509
3176.64215	0.15508
3174.71341	0.15490
3172.78466	0.15475
3170.85592	0.15481
3168.92717	0.15480
3166.99843	0.15466
3165.06968	0.15468
3163.14094	0.15497
3161.21219	0.15531
3159.28345	0.15560
3157.35471	0.15579
3155.42596	0.15577
3153.49722	0.15558
3151.56847	0.15539
3149.63973	0.15521
3147.71098	0.15510
3145.78224	0.15525
3143.85349	0.15548
3141.92475	0.15557
[truncated: 1,370 more rows]
