# Supplementary material for: Ultrathin 2 nm gold as impedance-matched absorber for infrared light
Source: Nat Commun. 2020 May 1;11:2161. doi: 10.1038/s41467-020-15762-3 (PMC7195431; doi:10.1038/s41467-020-15762-3)
Supplement: Supplementary file 3 — Source Data [file 41467_2020_15762_MOESM3_ESM.zip › SOURCE DATA/Fig.4 -Thinfilm optical measurements and dataprocessing/2,0-Au-Cu-#4-TRA.dpt]

6997.48496	0.51927
6995.55621	0.51987
6993.62747	0.52127
6991.69872	0.52179
6989.76998	0.52133
6987.84123	0.52110
6985.91249	0.52146
6983.98374	0.52140
6982.05500	0.51960
6980.12626	0.51646
6978.19751	0.51431
6976.26877	0.51374
6974.34002	0.51375
6972.41128	0.51416
6970.48253	0.51566
6968.55379	0.51983
6966.62504	0.52438
6964.69630	0.52454
6962.76756	0.52205
6960.83881	0.52011
6958.91007	0.51795
6956.98132	0.51560
6955.05258	0.51457
6953.12383	0.51637
6951.19509	0.52006
6949.26634	0.52206
6947.33760	0.52174
6945.40886	0.52083
6943.48011	0.51977
6941.55137	0.51875
6939.62262	0.51819
6937.69388	0.51868
6935.76513	0.52057
6933.83639	0.52218
6931.90764	0.52143
6929.97890	0.51936
6928.05015	0.51868
6926.12141	0.51899
6924.19267	0.51690
6922.26392	0.51255
6920.33518	0.51101
6918.40643	0.51363
6916.47769	0.51559
6914.54894	0.51495
6912.62020	0.51504
6910.69145	0.51677
6908.76271	0.51763
6906.83397	0.51741
6904.90522	0.51753
6902.97648	0.51815
6901.04773	0.51931
6899.11899	0.51952
6897.19024	0.51829
6895.26150	0.51792
6893.33275	0.51735
6891.40401	0.51448
6889.47527	0.51200
6887.54652	0.51289
6885.61778	0.51596
6883.68903	0.51823
6881.76029	0.51810
6879.83154	0.51677
6877.90280	0.51705
6875.97405	0.51854
6874.04531	0.51810
6872.11657	0.51611
6870.18782	0.51453
6868.25908	0.51429
6866.33033	0.51559
6864.40159	0.51693
6862.47284	0.51783
6860.54410	0.51853
6858.61535	0.51807
6856.68661	0.51688
6854.75786	0.51610
6852.82912	0.51569
6850.90038	0.51581
6848.97163	0.51640
6847.04289	0.51607
6845.11414	0.51459
6843.18540	0.51355
6841.25665	0.51347
6839.32791	0.51350
6837.39916	0.51341
6835.47042	0.51363
6833.54168	0.51438
6831.61293	0.51610
6829.68419	0.51843
6827.75544	0.51904
6825.82670	0.51734
6823.89795	0.51584
6821.96921	0.51555
6820.04046	0.51548
6818.11172	0.51593
6816.18298	0.51739
6814.25423	0.51827
6812.32549	0.51764
6810.39674	0.51634
6808.46800	0.51523
6806.53925	0.51538
6804.61051	0.51668
6802.68176	0.51770
6800.75302	0.51859
6798.82428	0.51999
6796.89553	0.51990
6794.96679	0.51650
6793.03804	0.51335
6791.10930	0.51431
6789.18055	0.51685
6787.25181	0.51724
6785.32306	0.51544
6783.39432	0.51359
6781.46557	0.51345
6779.53683	0.51414
6777.60809	0.51426
6775.67934	0.51447
6773.75060	0.51524
6771.82185	0.51569
6769.89311	0.51661
6767.96436	0.51850
6766.03562	0.51775
6764.10687	0.51342
6762.17813	0.51077
6760.24939	0.51254
6758.32064	0.51545
6756.39190	0.51631
6754.46315	0.51503
6752.53441	0.51246
6750.60566	0.51080
6748.67692	0.51226
6746.74817	0.51443
6744.81943	0.51447
6742.89069	0.51409
6740.96194	0.51471
6739.03320	0.51528
6737.10445	0.51555
6735.17571	0.51564
6733.24696	0.51586
6731.31822	0.51643
6729.38947	0.51566
6727.46073	0.51317
6725.53199	0.51199
6723.60324	0.51324
6721.67450	0.51423
6719.74575	0.51319
6717.81701	0.51136
6715.88826	0.51070
6713.95952	0.51119
6712.03077	0.51094
6710.10203	0.51044
6708.17328	0.51164
6706.24454	0.51313
6704.31580	0.51310
6702.38705	0.51207
6700.45831	0.51055
6698.52956	0.50926
6696.60082	0.50886
6694.67207	0.50896
6692.74333	0.50928
6690.81458	0.50989
6688.88584	0.50999
6686.95710	0.50943
6685.02835	0.50990
6683.09961	0.51163
6681.17086	0.51277
6679.24212	0.51275
6677.31337	0.51290
6675.38463	0.51386
6673.45588	0.51406
6671.52714	0.51306
6669.59840	0.51189
6667.66965	0.51007
6665.74091	0.50866
6663.81216	0.50968
6661.88342	0.51194
6659.95467	0.51377
6658.02593	0.51400
6656.09718	0.51184
6654.16844	0.50971
6652.23970	0.50955
6650.31095	0.51011
6648.38221	0.51099
6646.45346	0.51255
6644.52472	0.51373
6642.59597	0.51391
6640.66723	0.51292
6638.73848	0.51054
6636.80974	0.50909
6634.88099	0.51068
6632.95225	0.51315
6631.02351	0.51409
6629.09476	0.51382
6627.16602	0.51250
6625.23727	0.51108
6623.30853	0.51131
6621.37978	0.51156
6619.45104	0.51046
6617.52229	0.51006
6615.59355	0.51103
6613.66481	0.51184
6611.73606	0.51161
6609.80732	0.51118
6607.87857	0.51107
6605.94983	0.51054
6604.02108	0.51066
6602.09234	0.51169
6600.16359	0.51091
6598.23485	0.50924
6596.30611	0.50999
6594.37736	0.51163
6592.44862	0.51214
6590.51987	0.51252
6588.59113	0.51264
6586.66238	0.51242
6584.73364	0.51199
6582.80489	0.50977
6580.87615	0.50651
6578.94740	0.50498
6577.01866	0.50487
6575.08992	0.50457
6573.16117	0.50482
6571.23243	0.50715
6569.30368	0.51037
6567.37494	0.51173
6565.44619	0.51120
6563.51745	0.51013
6561.58870	0.50841
6559.65996	0.50678
6557.73122	0.50642
6555.80247	0.50710
6553.87373	0.50836
6551.94498	0.50943
6550.01624	0.50976
6548.08749	0.50966
6546.15875	0.50959
6544.23000	0.50965
6542.30126	0.50950
6540.37252	0.50872
6538.44377	0.50741
6536.51503	0.50718
6534.58628	0.50813
6532.65754	0.50805
6530.72879	0.50736
6528.80005	0.50773
6526.87130	0.50859
6524.94256	0.50909
6523.01382	0.50933
6521.08507	0.51014
6519.15633	0.51131
6517.22758	0.51110
6515.29884	0.50952
6513.37009	0.50806
6511.44135	0.50709
6509.51260	0.50705
6507.58386	0.50815
6505.65511	0.50868
6503.72637	0.50755
6501.79763	0.50603
6499.86888	0.50541
6497.94014	0.50527
6496.01139	0.50539
6494.08265	0.50631
6492.15390	0.50737
6490.22516	0.50727
6488.29641	0.50623
6486.36767	0.50591
6484.43893	0.50652
6482.51018	0.50644
6480.58144	0.50553
6478.65269	0.50513
6476.72395	0.50551
6474.79520	0.50606
6472.86646	0.50642
6470.93771	0.50586
6469.00897	0.50449
6467.08023	0.50526
6465.15148	0.50844
6463.22274	0.50953
6461.29399	0.50746
6459.36525	0.50578
6457.43650	0.50601
6455.50776	0.50648
6453.57901	0.50530
6451.65027	0.50324
6449.72153	0.50329
6447.79278	0.50580
6445.86404	0.50764
6443.93529	0.50696
6442.00655	0.50579
6440.07780	0.50605
6438.14906	0.50649
6436.22031	0.50611
6434.29157	0.50535
6432.36282	0.50438
6430.43408	0.50329
6428.50534	0.50301
6426.57659	0.50457
6424.64785	0.50594
6422.71910	0.50535
6420.79036	0.50472
6418.86161	0.50457
6416.93287	0.50412
6415.00412	0.50412
6413.07538	0.50418
6411.14664	0.50357
6409.21789	0.50305
6407.28915	0.50352
6405.36040	0.50472
6403.43166	0.50520
6401.50291	0.50412
6399.57417	0.50280
6397.64542	0.50323
6395.71668	0.50496
6393.78794	0.50573
6391.85919	0.50499
6389.93045	0.50421
6388.00170	0.50448
6386.07296	0.50537
6384.14421	0.50618
6382.21547	0.50647
6380.28672	0.50493
6378.35798	0.50203
6376.42924	0.50123
6374.50049	0.50304
6372.57175	0.50471
6370.64300	0.50528
6368.71426	0.50505
6366.78551	0.50413
6364.85677	0.50266
6362.92802	0.50111
6360.99928	0.50060
6359.07053	0.50153
6357.14179	0.50313
6355.21305	0.50407
6353.28430	0.50337
6351.35556	0.50281
6349.42681	0.50406
6347.49807	0.50539
6345.56932	0.50521
6343.64058	0.50465
6341.71183	0.50464
6339.78309	0.50479
6337.85435	0.50441
6335.92560	0.50266
6333.99686	0.50041
6332.06811	0.50033
6330.13937	0.50209
6328.21062	0.50319
6326.28188	0.50348
6324.35313	0.50302
6322.42439	0.50167
6320.49565	0.50085
6318.56690	0.50101
6316.63816	0.50124
6314.70941	0.50087
6312.78067	0.50047
6310.85192	0.50094
6308.92318	0.50099
6306.99443	0.50037
6305.06569	0.50062
6303.13695	0.50146
6301.20820	0.50227
6299.27946	0.50265
6297.35071	0.50175
6295.42197	0.50062
6293.49322	0.50062
6291.56448	0.50093
6289.63573	0.50058
6287.70699	0.49993
6285.77824	0.49999
6283.84950	0.50106
6281.92076	0.50173
6279.99201	0.50185
6278.06327	0.50243
6276.13452	0.50212
6274.20578	0.50018
6272.27703	0.49882
6270.34829	0.49923
6268.41954	0.50023
6266.49080	0.50136
6264.56206	0.50278
6262.63331	0.50321
6260.70457	0.50235
6258.77582	0.50178
6256.84708	0.50209
6254.91833	0.50258
6252.98959	0.50266
6251.06084	0.50225
6249.13210	0.50197
6247.20336	0.50224
6245.27461	0.50225
6243.34587	0.50158
6241.41712	0.50121
6239.48838	0.50164
6237.55963	0.50172
6235.63089	0.50103
6233.70214	0.50119
6231.77340	0.50196
6229.84465	0.50163
6227.91591	0.50045
6225.98717	0.49943
6224.05842	0.49928
6222.12968	0.49997
6220.20093	0.50061
6218.27219	0.50058
6216.34344	0.50002
6214.41470	0.50003
6212.48595	0.50067
6210.55721	0.50101
6208.62847	0.50113
6206.69972	0.50073
6204.77098	0.50021
6202.84223	0.50075
6200.91349	0.50131
6198.98474	0.50082
6197.05600	0.49986
6195.12725	0.49952
6193.19851	0.50100
6191.26977	0.50282
6189.34102	0.50240
6187.41228	0.50063
6185.48353	0.49949
6183.55479	0.49909
6181.62604	0.49921
6179.69730	0.49987
6177.76855	0.50067
6175.83981	0.50082
6173.91107	0.50011
6171.98232	0.49920
6170.05358	0.49852
6168.12483	0.49779
6166.19609	0.49752
6164.26734	0.49830
6162.33860	0.49885
6160.40985	0.49861
6158.48111	0.49886
6156.55236	0.49922
6154.62362	0.49864
6152.69488	0.49805
6150.76613	0.49883
6148.83739	0.49991
6146.90864	0.49926
6144.97990	0.49795
6143.05115	0.49804
6141.12241	0.49904
6139.19366	0.49985
6137.26492	0.50008
6135.33618	0.49999
6133.40743	0.49997
6131.47869	0.49958
6129.54994	0.49866
6127.62120	0.49747
6125.69245	0.49626
6123.76371	0.49573
6121.83496	0.49613
6119.90622	0.49696
6117.97748	0.49769
6116.04873	0.49792
6114.11999	0.49853
6112.19124	0.49990
6110.26250	0.49971
6108.33375	0.49697
6106.40501	0.49453
6104.47626	0.49517
6102.54752	0.49807
6100.61878	0.50003
6098.69003	0.49959
6096.76129	0.49847
6094.83254	0.49808
6092.90380	0.49767
6090.97505	0.49719
6089.04631	0.49744
6087.11756	0.49759
6085.18882	0.49698
6083.26007	0.49614
6081.33133	0.49569
6079.40259	0.49558
6077.47384	0.49489
6075.54510	0.49394
6073.61635	0.49379
6071.68761	0.49395
6069.75886	0.49407
6067.83012	0.49450
6065.90137	0.49475
6063.97263	0.49501
6062.04389	0.49631
6060.11514	0.49768
6058.18640	0.49739
6056.25765	0.49637
6054.32891	0.49572
6052.40016	0.49478
6050.47142	0.49366
6048.54267	0.49353
6046.61393	0.49447
6044.68519	0.49544
6042.75644	0.49573
6040.82770	0.49540
6038.89895	0.49516
6036.97021	0.49514
6035.04146	0.49473
6033.11272	0.49453
6031.18397	0.49530
6029.25523	0.49600
6027.32649	0.49541
6025.39774	0.49450
6023.46900	0.49486
6021.54025	0.49574
6019.61151	0.49547
6017.68276	0.49440
6015.75402	0.49374
6013.82527	0.49361
6011.89653	0.49376
6009.96778	0.49445
6008.03904	0.49532
6006.11030	0.49531
6004.18155	0.49441
6002.25281	0.49352
6000.32406	0.49274
5998.39532	0.49195
5996.46657	0.49148
5994.53783	0.49128
5992.60908	0.49132
5990.68034	0.49163
5988.75160	0.49237
5986.82285	0.49347
5984.89411	0.49422
5982.96536	0.49406
5981.03662	0.49332
5979.10787	0.49274
5977.17913	0.49267
5975.25038	0.49290
5973.32164	0.49312
5971.39290	0.49338
5969.46415	0.49367
5967.53541	0.49395
5965.60666	0.49438
5963.67792	0.49458
5961.74917	0.49425
5959.82043	0.49389
5957.89168	0.49363
5955.96294	0.49303
5954.03420	0.49183
5952.10545	0.49043
5950.17671	0.48966
5948.24796	0.49008
5946.31922	0.49101
5944.39047	0.49145
5942.46173	0.49136
5940.53298	0.49098
5938.60424	0.49102
5936.67549	0.49159
5934.74675	0.49145
5932.81801	0.49061
5930.88926	0.49019
5928.96052	0.49043
5927.03177	0.49075
5925.10303	0.49075
5923.17428	0.49087
5921.24554	0.49141
5919.31679	0.49187
5917.38805	0.49192
5915.45931	0.49178
5913.53056	0.49170
5911.60182	0.49148
5909.67307	0.49071
5907.74433	0.48984
5905.81558	0.49006
5903.88684	0.49098
5901.95809	0.49127
5900.02935	0.49129
5898.10061	0.49128
5896.17186	0.49049
5894.24312	0.48952
5892.31437	0.48928
5890.38563	0.48954
5888.45688	0.49030
5886.52814	0.49143
5884.59939	0.49161
5882.67065	0.49052
5880.74190	0.48972
5878.81316	0.48979
5876.88442	0.48969
5874.95567	0.48916
5873.02693	0.48919
5871.09818	0.48994
5869.16944	0.49005
5867.24069	0.48948
5865.31195	0.48968
5863.38320	0.49028
5861.45446	0.48963
5859.52572	0.48847
5857.59697	0.48874
5855.66823	0.49016
5853.73948	0.49143
5851.81074	0.49198
5849.88199	0.49146
5847.95325	0.49047
5846.02450	0.49013
5844.09576	0.49025
5842.16702	0.49011
5840.23827	0.49002
5838.30953	0.49017
5836.38078	0.48987
5834.45204	0.48913
5832.52329	0.48890
5830.59455	0.48944
5828.66580	0.48973
5826.73706	0.48922
5824.80832	0.48879
5822.87957	0.48894
5820.95083	0.48895
5819.02208	0.48857
5817.09334	0.48836
5815.16459	0.48856
5813.23585	0.48924
5811.30710	0.49005
5809.37836	0.48976
5807.44961	0.48857
5805.52087	0.48834
5803.59213	0.48907
5801.66338	0.48920
5799.73464	0.48876
5797.80589	0.48846
5795.87715	0.48821
5793.94840	0.48780
5792.01966	0.48773
5790.09091	0.48838
5788.16217	0.48896
5786.23343	0.48892
5784.30468	0.48844
5782.37594	0.48777
5780.44719	0.48767
5778.51845	0.48815
5776.58970	0.48871
5774.66096	0.48915
5772.73221	0.48902
5770.80347	0.48845
5768.87473	0.48812
5766.94598	0.48789
5765.01724	0.48767
5763.08849	0.48779
5761.15975	0.48796
5759.23100	0.48771
5757.30226	0.48703
5755.37351	0.48649
5753.44477	0.48674
5751.51603	0.48709
5749.58728	0.48695
5747.65854	0.48681
5745.72979	0.48674
5743.80105	0.48661
5741.87230	0.48660
5739.94356	0.48662
5738.01481	0.48636
5736.08607	0.48585
5734.15732	0.48559
5732.22858	0.48594
5730.29984	0.48651
5728.37109	0.48632
5726.44235	0.48523
5724.51360	0.48480
5722.58486	0.48571
5720.65611	0.48650
5718.72737	0.48683
5716.79862	0.48715
5714.86988	0.48672
5712.94114	0.48602
5711.01239	0.48593
5709.08365	0.48574
5707.15490	0.48536
5705.22616	0.48528
5703.29741	0.48512
5701.36867	0.48518
5699.43992	0.48612
5697.51118	0.48685
5695.58244	0.48620
5693.65369	0.48481
5691.72495	0.48409
5689.79620	0.48442
5687.86746	0.48465
5685.93871	0.48409
5684.00997	0.48390
5682.08122	0.48475
5680.15248	0.48542
5678.22374	0.48470
5676.29499	0.48336
5674.36625	0.48302
5672.43750	0.48372
5670.50876	0.48417
5668.58001	0.48388
5666.65127	0.48382
5664.72252	0.48419
5662.79378	0.48410
5660.86503	0.48364
5658.93629	0.48328
5657.00755	0.48290
5655.07880	0.48250
5653.15006	0.48224
5651.22131	0.48262
5649.29257	0.48365
5647.36382	0.48391
5645.43508	0.48298
5643.50633	0.48230
5641.57759	0.48257
5639.64885	0.48324
5637.72010	0.48360
5635.79136	0.48333
5633.86261	0.48292
5631.93387	0.48288
5630.00512	0.48312
5628.07638	0.48338
5626.14763	0.48349
5624.21889	0.48342
5622.29015	0.48328
5620.36140	0.48305
5618.43266	0.48290
5616.50391	0.48300
5614.57517	0.48302
5612.64642	0.48270
5610.71768	0.48224
5608.78893	0.48194
5606.86019	0.48195
5604.93144	0.48196
5603.00270	0.48178
5601.07396	0.48165
5599.14521	0.48151
5597.21647	0.48124
5595.28772	0.48111
5593.35898	0.48138
5591.43023	0.48156
5589.50149	0.48144
5587.57274	0.48173
5585.64400	0.48241
5583.71526	0.48254
5581.78651	0.48181
5579.85777	0.48099
5577.92902	0.48113
5576.00028	0.48170
5574.07153	0.48145
5572.14279	0.48099
5570.21404	0.48088
5568.28530	0.48028
5566.35656	0.47971
5564.42781	0.47994
5562.49907	0.48035
5560.57032	0.48085
5558.64158	0.48138
5556.71283	0.48124
5554.78409	0.48070
5552.85534	0.48059
5550.92660	0.48087
5548.99786	0.48090
5547.06911	0.48048
5545.14037	0.48020
5543.21162	0.48039
5541.28288	0.48075
5539.35413	0.48121
5537.42539	0.48157
5535.49664	0.48131
5533.56790	0.48061
5531.63915	0.48029
5529.71041	0.48060
5527.78167	0.48091
5525.85292	0.48069
5523.92418	0.48020
5521.99543	0.47997
5520.06669	0.48022
5518.13794	0.48054
5516.20920	0.48045
5514.28045	0.48016
5512.35171	0.48015
5510.42297	0.48002
5508.49422	0.47944
5506.56548	0.47915
5504.63673	0.47930
5502.70799	0.47932
5500.77924	0.47937
5498.85050	0.47977
5496.92175	0.48037
5494.99301	0.48074
5493.06427	0.48041
5491.13552	0.47941
5489.20678	0.47827
5487.27803	0.47738
5485.34929	0.47674
5483.42054	0.47646
5481.49180	0.47723
5479.56305	0.47882
5477.63431	0.47971
5475.70557	0.47950
5473.77682	0.47905
5471.84808	0.47872
5469.91933	0.47862
5467.99059	0.47881
5466.06184	0.47879
5464.13310	0.47840
5462.20435	0.47844
5460.27561	0.47880
5458.34686	0.47827
5456.41812	0.47716
5454.48938	0.47656
5452.56063	0.47642
5450.63189	0.47652
5448.70314	0.47688
5446.77440	0.47707
5444.84565	0.47687
5442.91691	0.47656
5440.98816	0.47623
5439.05942	0.47611
5437.13068	0.47645
5435.20193	0.47673
5433.27319	0.47673
5431.34444	0.47683
5429.41570	0.47699
5427.48695	0.47686
5425.55821	0.47630
5423.62946	0.47553
5421.70072	0.47518
5419.77198	0.47524
5417.84323	0.47519
5415.91449	0.47534
5413.98574	0.47593
5412.05700	0.47621
5410.12825	0.47587
5408.19951	0.47546
5406.27076	0.47555
5404.34202	0.47599
5402.41328	0.47628
5400.48453	0.47632
5398.55579	0.47608
5396.62704	0.47595
5394.69830	0.47633
5392.76955	0.47667
5390.84081	0.47675
5388.91206	0.47684
5386.98332	0.47644
5385.05457	0.47536
5383.12583	0.47480
5381.19709	0.47510
5379.26834	0.47543
5377.33960	0.47526
5375.41085	0.47472
5373.48211	0.47434
5371.55336	0.47439
5369.62462	0.47455
5367.69587	0.47451
5365.76713	0.47462
5363.83839	0.47515
5361.90964	0.47527
5359.98090	0.47482
5358.05215	0.47484
5356.12341	0.47528
5354.19466	0.47536
5352.26592	0.47550
5350.33717	0.47584
5348.40843	0.47570
5346.47969	0.47479
5344.55094	0.47339
5342.62220	0.47272
5340.69345	0.47324
5338.76471	0.47404
5336.83596	0.47438
5334.90722	0.47434
5332.97847	0.47416
5331.04973	0.47420
5329.12099	0.47441
5327.19224	0.47406
5325.26350	0.47318
5323.33475	0.47278
5321.40601	0.47321
5319.47726	0.47377
5317.54852	0.47381
5315.61977	0.47350
5313.69103	0.47311
5311.76228	0.47268
5309.83354	0.47261
5307.90480	0.47289
5305.97605	0.47305
5304.04731	0.47320
5302.11856	0.47349
5300.18982	0.47354
5298.26107	0.47326
5296.33233	0.47298
5294.40358	0.47285
5292.47484	0.47269
5290.54610	0.47238
5288.61735	0.47226
5286.68861	0.47249
5284.75986	0.47245
5282.83112	0.47213
5280.90237	0.47233
5278.97363	0.47280
5277.04488	0.47310
5275.11614	0.47318
5273.18740	0.47283
5271.25865	0.47220
5269.32991	0.47186
5267.40116	0.47217
5265.47242	0.47287
5263.54367	0.47318
5261.61493	0.47284
5259.68618	0.47244
5257.75744	0.47221
5255.82869	0.47189
5253.89995	0.47160
5251.97121	0.47166
5250.04246	0.47186
5248.11372	0.47150
5246.18497	0.47079
5244.25623	0.47083
5242.32748	0.47157
5240.39874	0.47220
5238.46999	0.47214
5236.54125	0.47123
5234.61251	0.47044
5232.68376	0.47052
5230.75502	0.47073
5228.82627	0.47056
5226.89753	0.47058
5224.96878	0.47073
5223.04004	0.47033
5221.11129	0.46962
5219.18255	0.46933
5217.25381	0.46946
5215.32506	0.46935
5213.39632	0.46886
5211.46757	0.46854
5209.53883	0.46884
5207.61008	0.46925
5205.68134	0.46907
5203.75259	0.46880
5201.82385	0.46884
5199.89511	0.46900
5197.96636	0.46925
5196.03762	0.46945
5194.10887	0.46942
5192.18013	0.46926
5190.25138	0.46897
5188.32264	0.46873
5186.39389	0.46886
5184.46515	0.46906
5182.53640	0.46900
5180.60766	0.46909
5178.67892	0.46929
5176.75017	0.46898
5174.82143	0.46830
5172.89268	0.46792
5170.96394	0.46801
5169.03519	0.46859
5167.10645	0.46941
5165.17770	0.46966
5163.24896	0.46891
5161.32022	0.46790
5159.39147	0.46739
5157.46273	0.46738
5155.53398	0.46747
5153.60524	0.46748
5151.67649	0.46754
5149.74775	0.46772
5147.81900	0.46800
5145.89026	0.46802
5143.96152	0.46757
5142.03277	0.46709
5140.10403	0.46697
5138.17528	0.46722
5136.24654	0.46791
5134.31779	0.46869
5132.38905	0.46875
5130.46030	0.46802
5128.53156	0.46727
5126.60282	0.46688
5124.67407	0.46640
5122.74533	0.46602
5120.81658	0.46627
5118.88784	0.46642
5116.95909	0.46593
5115.03035	0.46556
5113.10160	0.46581
5111.17286	0.46643
5109.24411	0.46698
5107.31537	0.46715
5105.38663	0.46688
5103.45788	0.46626
5101.52914	0.46574
5099.60039	0.46576
5097.67165	0.46593
5095.74290	0.46590
5093.81416	0.46589
5091.88541	0.46586
5089.95667	0.46574
5088.02793	0.46567
5086.09918	0.46523
5084.17044	0.46446
5082.24169	0.46410
5080.31295	0.46408
5078.38420	0.46413
5076.45546	0.46446
5074.52671	0.46485
5072.59797	0.46476
5070.66923	0.46436
5068.74048	0.46430
5066.81174	0.46449
5064.88299	0.46431
5062.95425	0.46381
5061.02550	0.46344
5059.09676	0.46340
5057.16801	0.46359
5055.23927	0.46383
5053.31053	0.46422
5051.38178	0.46464
5049.45304	0.46466
5047.52429	0.46447
5045.59555	0.46459
5043.66680	0.46477
5041.73806	0.46449
5039.80931	0.46378
5037.88057	0.46292
5035.95182	0.46230
5034.02308	0.46230
5032.09434	0.46264
5030.16559	0.46288
5028.23685	0.46299
5026.30810	0.46326
5024.37936	0.46355
5022.45061	0.46359
5020.52187	0.46336
5018.59312	0.46283
5016.66438	0.46234
5014.73564	0.46225
5012.80689	0.46242
5010.87815	0.46280
5008.94940	0.46336
5007.02066	0.46360
5005.09191	0.46320
5003.16317	0.46266
5001.23442	0.46262
4999.30568	0.46288
4997.37694	0.46284
4995.44819	0.46266
4993.51945	0.46272
4991.59070	0.46276
4989.66196	0.46255
4987.73321	0.46217
4985.80447	0.46192
4983.87572	0.46190
4981.94698	0.46164
4980.01824	0.46117
4978.08949	0.46113
4976.16075	0.46146
4974.23200	0.46162
4972.30326	0.46152
4970.37451	0.46145
4968.44577	0.46142
4966.51702	0.46128
4964.58828	0.46115
4962.65953	0.46123
4960.73079	0.46148
4958.80205	0.46169
4956.87330	0.46178
4954.94456	0.46178
4953.01581	0.46159
4951.08707	0.46134
4949.15832	0.46122
4947.22958	0.46117
4945.30083	0.46124
4943.37209	0.46122
4941.44335	0.46079
4939.51460	0.46054
4937.58586	0.46066
4935.65711	0.46055
4933.72837	0.46034
4931.79962	0.46040
4929.87088	0.46058
4927.94213	0.46066
4926.01339	0.46068
4924.08465	0.46085
4922.15590	0.46083
4920.22716	0.46012
4918.29841	0.45925
4916.36967	0.45905
4914.44092	0.45925
4912.51218	0.45915
4910.58343	0.45882
4908.65469	0.45890
4906.72594	0.45952
4904.79720	0.46004
4902.86846	0.46011
4900.93971	0.45992
4899.01097	0.45962
4897.08222	0.45936
4895.15348	0.45931
4893.22473	0.45943
4891.29599	0.45943
4889.36724	0.45920
4887.43850	0.45896
4885.50976	0.45879
4883.58101	0.45869
4881.65227	0.45855
4879.72352	0.45826
4877.79478	0.45811
4875.86603	0.45814
4873.93729	0.45809
4872.00854	0.45816
4870.07980	0.45852
4868.15106	0.45892
4866.22231	0.45916
4864.29357	0.45913
4862.36482	0.45895
4860.43608	0.45866
4858.50733	0.45796
4856.57859	0.45711
4854.64984	0.45674
4852.72110	0.45683
4850.79236	0.45711
4848.86361	0.45742
4846.93487	0.45740
4845.00612	0.45712
4843.07738	0.45708
4841.14863	0.45733
4839.21989	0.45757
4837.29114	0.45759
4835.36240	0.45720
4833.43365	0.45665
4831.50491	0.45644
4829.57617	0.45644
4827.64742	0.45634
4825.71868	0.45626
4823.78993	0.45625
4821.86119	0.45647
4819.93244	0.45692
4818.00370	0.45711
4816.07495	0.45691
4814.14621	0.45646
4812.21747	0.45599
4810.28872	0.45588
4808.35998	0.45611
4806.43123	0.45619
4804.50249	0.45592
4802.57374	0.45561
4800.64500	0.45543
4798.71625	0.45536
4796.78751	0.45524
4794.85877	0.45503
4792.93002	0.45505
4791.00128	0.45535
4789.07253	0.45567
4787.14379	0.45582
4785.21504	0.45575
4783.28630	0.45541
4781.35755	0.45501
4779.42881	0.45482
4777.50007	0.45460
4775.57132	0.45427
4773.64258	0.45417
4771.71383	0.45430
4769.78509	0.45460
4767.85634	0.45488
4765.92760	0.45481
4763.99885	0.45442
4762.07011	0.45419
4760.14136	0.45431
4758.21262	0.45445
4756.28388	0.45429
4754.35513	0.45394
4752.42639	0.45362
4750.49764	0.45360
4748.56890	0.45393
4746.64015	0.45421
4744.71141	0.45406
4742.78266	0.45361
4740.85392	0.45331
4738.92518	0.45341
4736.99643	0.45369
4735.06769	0.45385
4733.13894	0.45389
4731.21020	0.45380
4729.28145	0.45373
4727.35271	0.45355
4725.42396	0.45289
4723.49522	0.45218
4721.56648	0.45195
4719.63773	0.45199
4717.70899	0.45221
4715.78024	0.45247
4713.85150	0.45253
4711.92275	0.45262
4709.99401	0.45285
4708.06526	0.45291
4706.13652	0.45286
4704.20778	0.45262
4702.27903	0.45210
4700.35029	0.45189
4698.42154	0.45207
4696.49280	0.45206
4694.56405	0.45199
4692.63531	0.45213
4690.70656	0.45220
4688.77782	0.45199
4686.84907	0.45171
4684.92033	0.45136
4682.99159	0.45088
4681.06284	0.45049
4679.13410	0.45048
4677.20535	0.45085
4675.27661	0.45110
4673.34786	0.45087
4671.41912	0.45051
4669.49037	0.45041
4667.56163	0.45044
4665.63289	0.45041
4663.70414	0.45038
4661.77540	0.45040
4659.84665	0.45045
4657.91791	0.45050
4655.98916	0.45048
4654.06042	0.45048
4652.13167	0.45054
4650.20293	0.45053
4648.27419	0.45046
4646.34544	0.45035
4644.41670	0.45024
4642.48795	0.45020
4640.55921	0.45009
4638.63046	0.44980
4636.70172	0.44956
4634.77297	0.44937
4632.84423	0.44928
4630.91549	0.44957
4628.98674	0.44981
4627.05800	0.44970
4625.12925	0.44961
4623.20051	0.44948
4621.27176	0.44918
4619.34302	0.44900
4617.41427	0.44910
4615.48553	0.44926
4613.55678	0.44921
4611.62804	0.44891
4609.69930	0.44858
4607.77055	0.44851
4605.84181	0.44869
4603.91306	0.44889
4601.98432	0.44905
4600.05557	0.44923
4598.12683	0.44924
4596.19808	0.44867
4594.26934	0.44783
4592.34060	0.44751
4590.41185	0.44757
4588.48311	0.44759
4586.55436	0.44768
4584.62562	0.44772
4582.69687	0.44771
4580.76813	0.44799
4578.83938	0.44834
4576.91064	0.44830
4574.98190	0.44792
4573.05315	0.44753
4571.12441	0.44732
4569.19566	0.44748
4567.26692	0.44774
4565.33817	0.44753
4563.40943	0.44692
4561.48068	0.44656
4559.55194	0.44670
4557.62319	0.44711
4555.69445	0.44746
4553.76571	0.44739
4551.83696	0.44675
4549.90822	0.44621
4547.97947	0.44631
4546.05073	0.44668
4544.12198	0.44686
4542.19324	0.44683
4540.26449	0.44663
4538.33575	0.44626
4536.40701	0.44591
4534.47826	0.44584
4532.54952	0.44594
4530.62077	0.44596
4528.69203	0.44603
4526.76328	0.44634
4524.83454	0.44667
4522.90579	0.44655
4520.97705	0.44596
4519.04831	0.44538
4517.11956	0.44523
4515.19082	0.44538
4513.26207	0.44542
4511.33333	0.44539
4509.40458	0.44532
4507.47584	0.44517
4505.54709	0.44514
4503.61835	0.44527
4501.68961	0.44533
4499.76086	0.44527
4497.83212	0.44523
4495.90337	0.44513
4493.97463	0.44489
4492.04588	0.44479
4490.11714	0.44501
4488.18839	0.44526
4486.25965	0.44509
4484.33090	0.44462
4482.40216	0.44438
4480.47342	0.44450
4478.54467	0.44446
4476.61593	0.44409
4474.68718	0.44394
4472.75844	0.44405
4470.82969	0.44395
4468.90095	0.44376
4466.97220	0.44388
4465.04346	0.44405
4463.11472	0.44383
4461.18597	0.44340
4459.25723	0.44325
4457.32848	0.44333
4455.39974	0.44323
4453.47099	0.44312
4451.54225	0.44323
4449.61350	0.44324
4447.68476	0.44302
4445.75602	0.44273
4443.82727	0.44268
4441.89853	0.44301
4439.96978	0.44327
4438.04104	0.44304
4436.11229	0.44269
4434.18355	0.44260
4432.25480	0.44246
4430.32606	0.44199
4428.39732	0.44145
4426.46857	0.44119
4424.53983	0.44124
4422.61108	0.44154
4420.68234	0.44196
4418.75359	0.44221
4416.82485	0.44221
4414.89610	0.44210
4412.96736	0.44197
4411.03861	0.44196
4409.10987	0.44214
4407.18113	0.44220
4405.25238	0.44180
4403.32364	0.44123
4401.39489	0.44099
4399.46615	0.44091
4397.53740	0.44083
4395.60866	0.44099
4393.67991	0.44109
4391.75117	0.44081
4389.82243	0.44059
4387.89368	0.44070
4385.96494	0.44059
4384.03619	0.44020
4382.10745	0.44013
4380.17870	0.44044
4378.24996	0.44075
4376.32121	0.44083
4374.39247	0.44055
4372.46373	0.44016
4370.53498	0.44001
4368.60624	0.44008
4366.67749	0.44021
4364.74875	0.44027
4362.82000	0.44011
4360.89126	0.43978
4358.96251	0.43950
4357.03377	0.43943
4355.10503	0.43959
4353.17628	0.43987
4351.24754	0.44004
4349.31879	0.43999
4347.39005	0.43974
4345.46130	0.43942
4343.53256	0.43915
4341.60381	0.43894
4339.67507	0.43882
4337.74632	0.43888
4335.81758	0.43907
4333.88884	0.43923
4331.96009	0.43912
4330.03135	0.43874
4328.10260	0.43844
4326.17386	0.43836
4324.24511	0.43838
4322.31637	0.43844
4320.38762	0.43844
4318.45888	0.43829
4316.53014	0.43816
4314.60139	0.43803
4312.67265	0.43767
4310.74390	0.43738
4308.81516	0.43751
4306.88641	0.43777
4304.95767	0.43778
4303.02892	0.43756
4301.10018	0.43739
4299.17144	0.43738
4297.24269	0.43739
4295.31395	0.43747
4293.38520	0.43764
4291.45646	0.43764
4289.52771	0.43759
4287.59897	0.43763
4285.67022	0.43751
4283.74148	0.43717
4281.81273	0.43691
4279.88399	0.43678
4277.95525	0.43672
4276.02650	0.43670
4274.09776	0.43660
4272.16901	0.43626
4270.24027	0.43587
4268.31152	0.43579
4266.38278	0.43588
4264.45403	0.43597
4262.52529	0.43606
4260.59655	0.43609
4258.66780	0.43603
4256.73906	0.43603
4254.81031	0.43606
4252.88157	0.43583
4250.95282	0.43550
4249.02408	0.43544
4247.09533	0.43555
4245.16659	0.43556
4243.23785	0.43547
4241.30910	0.43535
4239.38036	0.43522
4237.45161	0.43514
4235.52287	0.43506
4233.59412	0.43499
4231.66538	0.43497
4229.73663	0.43494
4227.80789	0.43494
4225.87915	0.43501
4223.95040	0.43504
4222.02166	0.43493
4220.09291	0.43477
4218.16417	0.43464
4216.23542	0.43446
4214.30668	0.43417
4212.37793	0.43394
4210.44919	0.43387
4208.52044	0.43387
4206.59170	0.43397
4204.66296	0.43411
4202.73421	0.43403
4200.80547	0.43382
4198.87672	0.43378
4196.94798	0.43374
4195.01923	0.43348
4193.09049	0.43312
4191.16174	0.43289
4189.23300	0.43276
4187.30426	0.43280
4185.37551	0.43307
4183.44677	0.43320
4181.51802	0.43300
4179.58928	0.43288
4177.66053	0.43291
4175.73179	0.43282
4173.80304	0.43263
4171.87430	0.43257
4169.94556	0.43255
4168.01681	0.43241
4166.08807	0.43231
4164.15932	0.43242
4162.23058	0.43251
4160.30183	0.43240
4158.37309	0.43230
4156.44434	0.43225
4154.51560	0.43208
4152.58686	0.43190
4150.65811	0.43185
4148.72937	0.43183
4146.80062	0.43186
4144.87188	0.43195
4142.94313	0.43186
4141.01439	0.43156
4139.08564	0.43138
4137.15690	0.43136
4135.22815	0.43120
4133.29941	0.43097
4131.37067	0.43092
4129.44192	0.43105
4127.51318	0.43112
4125.58443	0.43115
4123.65569	0.43123
4121.72694	0.43122
4119.79820	0.43106
4117.86945	0.43080
4115.94071	0.43062
4114.01197	0.43062
4112.08322	0.43064
4110.15448	0.43044
4108.22573	0.43003
4106.29699	0.42982
4104.36824	0.43000
4102.43950	0.43016
4100.51075	0.43003
4098.58201	0.42983
4096.65327	0.42982
4094.72452	0.42993
4092.79578	0.42994
4090.86703	0.42981
4088.93829	0.42966
4087.00954	0.42947
4085.08080	0.42933
4083.15205	0.42937
4081.22331	0.42942
4079.29457	0.42933
4077.36582	0.42927
4075.43708	0.42931
4073.50833	0.42924
4071.57959	0.42896
4069.65084	0.42869
4067.72210	0.42858
4065.79335	0.42852
4063.86461	0.42841
4061.93586	0.42824
4060.00712	0.42806
4058.07838	0.42792
4056.14963	0.42789
4054.22089	0.42787
4052.29214	0.42774
4050.36340	0.42771
4048.43465	0.42786
4046.50591	0.42783
4044.57716	0.42748
4042.64842	0.42721
4040.71968	0.42715
4038.79093	0.42712
4036.86219	0.42713
4034.93344	0.42730
4033.00470	0.42750
4031.07595	0.42755
4029.14721	0.42752
4027.21846	0.42743
4025.28972	0.42726
4023.36098	0.42705
4021.43223	0.42681
4019.50349	0.42651
4017.57474	0.42628
4015.64600	0.42634
4013.71725	0.42652
4011.78851	0.42651
4009.85976	0.42641
4007.93102	0.42627
4006.00228	0.42606
4004.07353	0.42595
4002.14479	0.42594
4000.21604	0.42589
3998.28730	0.42600
3996.35855	0.42624
3994.42981	0.42620
3992.50106	0.42609
3990.57232	0.42618
3988.64357	0.42615
3986.71483	0.42594
3984.78609	0.42588
3982.85734	0.42575
3980.92860	0.42536
3978.99985	0.42514
3977.07111	0.42532
3975.14236	0.42542
3973.21362	0.42508
3971.28487	0.42456
3969.35613	0.42434
3967.42739	0.42465
3965.49864	0.42517
3963.56990	0.42530
3961.64115	0.42498
3959.71241	0.42472
3957.78366	0.42478
3955.85492	0.42493
3953.92617	0.42482
3951.99743	0.42456
3950.06869	0.42453
3948.13994	0.42457
3946.21120	0.42454
3944.28245	0.42456
3942.35371	0.42438
3940.42496	0.42405
3938.49622	0.42395
3936.56747	0.42397
3934.63873	0.42386
3932.70998	0.42356
3930.78124	0.42322
3928.85250	0.42314
3926.92375	0.42340
3924.99501	0.42362
3923.06626	0.42346
3921.13752	0.42318
3919.20877	0.42318
3917.28003	0.42332
3915.35128	0.42319
3913.42254	0.42288
3911.49380	0.42265
3909.56505	0.42262
3907.63631	0.42283
3905.70756	0.42321
3903.77882	0.42347
3901.85007	0.42338
3899.92133	0.42301
3897.99258	0.42260
3896.06384	0.42241
3894.13510	0.42243
3892.20635	0.42233
3890.27761	0.42206
3888.34886	0.42205
3886.42012	0.42232
3884.49137	0.42255
3882.56263	0.42262
3880.63388	0.42229
3878.70514	0.42174
3876.77640	0.42163
3874.84765	0.42198
3872.91891	0.42252
3870.99016	0.42289
3869.06142	0.42271
3867.13267	0.42230
3865.20393	0.42206
3863.27518	0.42180
3861.34644	0.42153
3859.41769	0.42152
3857.48895	0.42172
3855.56021	0.42200
3853.63146	0.42226
3851.70272	0.42204
3849.77397	0.42140
3847.84523	0.42080
3845.91648	0.42059
3843.98774	0.42070
3842.05899	0.42100
3840.13025	0.42148
3838.20151	0.42166
3836.27276	0.42128
3834.34402	0.42085
3832.41527	0.42040
3830.48653	0.42000
3828.55778	0.41989
3826.62904	0.42001
3824.70029	0.42026
3822.77155	0.42055
3820.84281	0.42063
3818.91406	0.42051
3816.98532	0.42009
3815.05657	0.41943
3813.12783	0.41909
3811.19908	0.41912
3809.27034	0.41944
3807.34159	0.41980
3805.41285	0.41981
3803.48411	0.41953
3801.55536	0.41919
3799.62662	0.41911
3797.69787	0.41905
3795.76913	0.41870
3793.84038	0.41850
3791.91164	0.41858
3789.98289	0.41861
3788.05415	0.41863
3786.12540	0.41875
3784.19666	0.41861
3782.26792	0.41818
3780.33917	0.41774
3778.41043	0.41748
3776.48168	0.41746
3774.55294	0.41759
3772.62419	0.41787
3770.69545	0.41812
3768.76670	0.41804
3766.83796	0.41781
3764.90922	0.41761
3762.98047	0.41758
3761.05173	0.41775
3759.12298	0.41772
3757.19424	0.41745
3755.26549	0.41735
3753.33675	0.41743
3751.40800	0.41755
3749.47926	0.41761
3747.55052	0.41736
3745.62177	0.41686
3743.69303	0.41652
3741.76428	0.41646
3739.83554	0.41650
3737.90679	0.41647
3735.97805	0.41613
3734.04930	0.41567
3732.12056	0.41526
3730.19182	0.41495
3728.26307	0.41481
3726.33433	0.41474
3724.40558	0.41469
3722.47684	0.41466
3720.54809	0.41479
3718.61935	0.41509
3716.69060	0.41532
3714.76186	0.41549
3712.83311	0.41566
3710.90437	0.41548
3708.97563	0.41489
3707.04688	0.41434
3705.11814	0.41410
3703.18939	0.41411
3701.26065	0.41399
3699.33190	0.41374
3697.40316	0.41366
3695.47441	0.41364
3693.54567	0.41369
3691.61693	0.41400
3689.68818	0.41422
3687.75944	0.41413
3685.83069	0.41416
3683.90195	0.41418
3681.97320	0.41397
3680.04446	0.41382
3678.11571	0.41404
3676.18697	0.41449
3674.25823	0.41476
3672.32948	0.41481
3670.40074	0.41458
3668.47199	0.41424
3666.54325	0.41403
3664.61450	0.41372
3662.68576	0.41327
3660.75701	0.41313
3658.82827	0.41350
3656.89953	0.41387
3654.97078	0.41390
3653.04204	0.41401
3651.11329	0.41416
3649.18455	0.41370
3647.25580	0.41312
3645.32706	0.41284
3643.39831	0.41247
3641.46957	0.41215
3639.54082	0.41204
3637.61208	0.41196
3635.68334	0.41176
3633.75459	0.41160
3631.82585	0.41163
3629.89710	0.41159
3627.96836	0.41129
3626.03961	0.41108
3624.11087	0.41102
3622.18212	0.41122
3620.25338	0.41174
3618.32464	0.41217
3616.39589	0.41229
3614.46715	0.41219
3612.53840	0.41182
3610.60966	0.41153
3608.68091	0.41136
3606.75217	0.41098
3604.82342	0.41064
3602.89468	0.41047
3600.96594	0.41030
3599.03719	0.41015
3597.10845	0.41017
3595.17970	0.41017
3593.25096	0.40990
3591.32221	0.40964
3589.39347	0.40969
3587.46472	0.40968
3585.53598	0.40944
3583.60723	0.40933
3581.67849	0.40942
3579.74975	0.40956
3577.82100	0.40972
3575.89226	0.40992
3573.96351	0.41005
3572.03477	0.41007
3570.10602	0.41012
3568.17728	0.40990
3566.24853	0.40923
3564.31979	0.40886
3562.39105	0.40885
3560.46230	0.40881
3558.53356	0.40868
3556.60481	0.40863
3554.67607	0.40873
3552.74732	0.40876
3550.81858	0.40859
3548.88983	0.40835
3546.96109	0.40811
3545.03235	0.40793
3543.10360	0.40794
3541.17486	0.40797
3539.24611	0.40785
3537.31737	0.40774
3535.38862	0.40771
3533.45988	0.40770
3531.53113	0.40771
3529.60239	0.40763
3527.67365	0.40745
3525.74490	0.40720
3523.81616	0.40696
3521.88741	0.40684
3519.95867	0.40687
3518.02992	0.40692
3516.10118	0.40686
3514.17243	0.40667
3512.24369	0.40637
3510.31494	0.40604
3508.38620	0.40581
3506.45746	0.40584
3504.52871	0.40601
3502.59997	0.40617
3500.67122	0.40628
3498.74248	0.40614
3496.81373	0.40577
3494.88499	0.40551
3492.95624	0.40553
3491.02750	0.40565
3489.09876	0.40578
3487.17001	0.40585
3485.24127	0.40577
3483.31252	0.40554
3481.38378	0.40515
3479.45503	0.40467
3477.52629	0.40444
3475.59754	0.40462
3473.66880	0.40488
3471.74006	0.40486
3469.81131	0.40455
3467.88257	0.40417
3465.95382	0.40389
3464.02508	0.40370
3462.09633	0.40360
3460.16759	0.40364
3458.23884	0.40374
3456.31010	0.40381
3454.38136	0.40387
3452.45261	0.40382
3450.52387	0.40354
3448.59512	0.40322
3446.66638	0.40320
3444.73763	0.40340
3442.80889	0.40340
3440.88014	0.40306
3438.95140	0.40272
3437.02265	0.40262
3435.09391	0.40271
3433.16517	0.40278
3431.23642	0.40260
3429.30768	0.40229
3427.37893	0.40215
3425.45019	0.40222
3423.52144	0.40235
3421.59270	0.40233
3419.66395	0.40202
3417.73521	0.40171
3415.80647	0.40164
3413.87772	0.40173
3411.94898	0.40189
3410.02023	0.40195
3408.09149	0.40186
3406.16274	0.40176
3404.23400	0.40160
3402.30525	0.40144
3400.37651	0.40141
3398.44777	0.40144
3396.51902	0.40129
3394.59028	0.40094
3392.66153	0.40069
3390.73279	0.40057
3388.80404	0.40048
3386.87530	0.40047
3384.94655	0.40048
3383.01781	0.40034
3381.08907	0.40013
3379.16032	0.40004
3377.23158	0.40012
3375.30283	0.40019
3373.37409	0.40003
3371.44534	0.39987
3369.51660	0.39996
3367.58785	0.39999
3365.65911	0.39979
3363.73036	0.39955
3361.80162	0.39938
3359.87288	0.39917
3357.94413	0.39897
3356.01539	0.39894
3354.08664	0.39905
3352.15790	0.39908
3350.22915	0.39897
3348.30041	0.39886
3346.37166	0.39883
3344.44292	0.39885
3342.51418	0.39868
3340.58543	0.39829
3338.65669	0.39810
3336.72794	0.39819
3334.79920	0.39829
3332.87045	0.39830
3330.94171	0.39836
3329.01296	0.39843
3327.08422	0.39842
3325.15548	0.39834
3323.22673	0.39807
3321.29799	0.39766
3319.36924	0.39755
3317.44050	0.39771
3315.51175	0.39762
3313.58301	0.39731
3311.65426	0.39717
3309.72552	0.39713
3307.79678	0.39711
3305.86803	0.39711
3303.93929	0.39705
3302.01054	0.39687
3300.08180	0.39664
3298.15305	0.39635
3296.22431	0.39610
3294.29556	0.39613
3292.36682	0.39641
3290.43807	0.39661
3288.50933	0.39655
3286.58059	0.39635
3284.65184	0.39630
3282.72310	0.39623
3280.79435	0.39590
3278.86561	0.39558
3276.93686	0.39553
3275.00812	0.39568
3273.07937	0.39581
3271.15063	0.39575
3269.22189	0.39567
3267.29314	0.39576
3265.36440	0.39570
3263.43565	0.39545
3261.50691	0.39540
3259.57816	0.39541
3257.64942	0.39527
3255.72067	0.39511
3253.79193	0.39502
3251.86319	0.39494
3249.93444	0.39486
3248.00570	0.39475
3246.07695	0.39461
3244.14821	0.39447
3242.21946	0.39438
3240.29072	0.39430
3238.36197	0.39421
3236.43323	0.39415
3234.50448	0.39408
3232.57574	0.39398
3230.64700	0.39394
3228.71825	0.39396
3226.78951	0.39401
3224.86076	0.39406
3222.93202	0.39406
3221.00327	0.39395
3219.07453	0.39377
3217.14578	0.39354
3215.21704	0.39341
3213.28830	0.39340
3211.35955	0.39325
3209.43081	0.39302
3207.50206	0.39293
3205.57332	0.39300
3203.64457	0.39304
3201.71583	0.39301
3199.78708	0.39300
3197.85834	0.39297
3195.92960	0.39286
3194.00085	0.39274
3192.07211	0.39265
3190.14336	0.39261
3188.21462	0.39256
3186.28587	0.39241
3184.35713	0.39220
3182.42838	0.39197
3180.49964	0.39183
3178.57090	0.39193
3176.64215	0.39204
3174.71341	0.39187
3172.78466	0.39164
3170.85592	0.39160
3168.92717	0.39163
3166.99843	0.39156
3165.06968	0.39139
3163.14094	0.39124
3161.21219	0.39118
3159.28345	0.39115
3157.35471	0.39108
3155.42596	0.39088
3153.49722	0.39067
3151.56847	0.39066
3149.63973	0.39076
3147.71098	0.39068
3145.78224	0.39062
3143.85349	0.39081
3141.92475	0.39097
[truncated: 1,370 more rows]
