# Supplementary material for: Ultrathin 2 nm gold as impedance-matched absorber for infrared light
Source: Nat Commun. 2020 May 1;11:2161. doi: 10.1038/s41467-020-15762-3 (PMC7195431; doi:10.1038/s41467-020-15762-3)
Supplement: Supplementary file 3 — Source Data [file 41467_2020_15762_MOESM3_ESM.zip › SOURCE DATA/Fig.4 -Thinfilm optical measurements and dataprocessing/3,0-Au-Cu-#1-REF.dpt]

6997.48496	0.12124
6995.55621	0.12146
6993.62747	0.12243
6991.69872	0.12418
6989.76998	0.12686
6987.84123	0.12904
6985.91249	0.12875
6983.98374	0.12706
6982.05500	0.12686
6980.12626	0.12789
6978.19751	0.12814
6976.26877	0.12815
6974.34002	0.12889
6972.41128	0.12919
6970.48253	0.12858
6968.55379	0.12817
6966.62504	0.12798
6964.69630	0.12734
6962.76756	0.12787
6960.83881	0.12947
6958.91007	0.12909
6956.98132	0.12702
6955.05258	0.12590
6953.12383	0.12685
6951.19509	0.12907
6949.26634	0.13099
6947.33760	0.13293
6945.40886	0.13481
6943.48011	0.13498
6941.55137	0.13326
6939.62262	0.13107
6937.69388	0.12970
6935.76513	0.12970
6933.83639	0.13037
6931.90764	0.13025
6929.97890	0.12987
6928.05015	0.13069
6926.12141	0.13153
6924.19267	0.13149
6922.26392	0.13181
6920.33518	0.13258
6918.40643	0.13284
6916.47769	0.13257
6914.54894	0.13122
6912.62020	0.12912
6910.69145	0.12917
6908.76271	0.13176
6906.83397	0.13324
6904.90522	0.13195
6902.97648	0.13019
6901.04773	0.13022
6899.11899	0.13115
6897.19024	0.13160
6895.26150	0.13190
6893.33275	0.13218
6891.40401	0.13155
6889.47527	0.13009
6887.54652	0.12878
6885.61778	0.12837
6883.68903	0.12978
6881.76029	0.13186
6879.83154	0.13133
6877.90280	0.12855
6875.97405	0.12755
6874.04531	0.12937
6872.11657	0.13148
6870.18782	0.13249
6868.25908	0.13215
6866.33033	0.13198
6864.40159	0.13308
6862.47284	0.13385
6860.54410	0.13412
6858.61535	0.13339
6856.68661	0.13065
6854.75786	0.12843
6852.82912	0.12832
6850.90038	0.12980
6848.97163	0.13289
6847.04289	0.13513
6845.11414	0.13399
6843.18540	0.13212
6841.25665	0.13220
6839.32791	0.13292
6837.39916	0.13279
6835.47042	0.13295
6833.54168	0.13482
6831.61293	0.13651
6829.68419	0.13610
6827.75544	0.13451
6825.82670	0.13305
6823.89795	0.13239
6821.96921	0.13277
6820.04046	0.13393
6818.11172	0.13466
6816.18298	0.13431
6814.25423	0.13379
6812.32549	0.13361
6810.39674	0.13348
6808.46800	0.13365
6806.53925	0.13499
6804.61051	0.13614
6802.68176	0.13395
6800.75302	0.13030
6798.82428	0.13026
6796.89553	0.13351
6794.96679	0.13577
6793.03804	0.13525
6791.10930	0.13383
6789.18055	0.13394
6787.25181	0.13549
6785.32306	0.13645
6783.39432	0.13533
6781.46557	0.13302
6779.53683	0.13191
6777.60809	0.13212
6775.67934	0.13185
6773.75060	0.13153
6771.82185	0.13293
6769.89311	0.13536
6767.96436	0.13632
6766.03562	0.13546
6764.10687	0.13494
6762.17813	0.13574
6760.24939	0.13708
6758.32064	0.13798
6756.39190	0.13771
6754.46315	0.13634
6752.53441	0.13443
6750.60566	0.13300
6748.67692	0.13310
6746.74817	0.13383
6744.81943	0.13364
6742.89069	0.13333
6740.96194	0.13440
6739.03320	0.13658
6737.10445	0.13823
6735.17571	0.13830
6733.24696	0.13741
6731.31822	0.13644
6729.38947	0.13567
6727.46073	0.13579
6725.53199	0.13693
6723.60324	0.13798
6721.67450	0.13856
6719.74575	0.13878
6717.81701	0.13824
6715.88826	0.13747
6713.95952	0.13799
6712.03077	0.13960
6710.10203	0.14056
6708.17328	0.14091
6706.24454	0.14101
6704.31580	0.13979
6702.38705	0.13740
6700.45831	0.13583
6698.52956	0.13643
6696.60082	0.13750
6694.67207	0.13730
6692.74333	0.13736
6690.81458	0.13786
6688.88584	0.13751
6686.95710	0.13696
6685.02835	0.13678
6683.09961	0.13683
6681.17086	0.13761
6679.24212	0.13931
6677.31337	0.14093
6675.38463	0.14099
6673.45588	0.13927
6671.52714	0.13748
6669.59840	0.13672
6667.66965	0.13706
6665.74091	0.13830
6663.81216	0.13892
6661.88342	0.13882
6659.95467	0.13948
6658.02593	0.13993
6656.09718	0.13849
6654.16844	0.13634
6652.23970	0.13596
6650.31095	0.13726
6648.38221	0.13865
6646.45346	0.13981
6644.52472	0.14027
6642.59597	0.13965
6640.66723	0.13913
6638.73848	0.13924
6636.80974	0.13896
6634.88099	0.13809
6632.95225	0.13775
6631.02351	0.13868
6629.09476	0.14010
6627.16602	0.14059
6625.23727	0.14037
6623.30853	0.14039
6621.37978	0.13998
6619.45104	0.13902
6617.52229	0.13841
6615.59355	0.13850
6613.66481	0.13957
6611.73606	0.14078
6609.80732	0.14078
6607.87857	0.14100
6605.94983	0.14283
6604.02108	0.14432
6602.09234	0.14403
6600.16359	0.14365
6598.23485	0.14457
6596.30611	0.14526
6594.37736	0.14439
6592.44862	0.14324
6590.51987	0.14288
6588.59113	0.14237
6586.66238	0.14196
6584.73364	0.14264
6582.80489	0.14356
6580.87615	0.14443
6578.94740	0.14544
6577.01866	0.14578
6575.08992	0.14528
6573.16117	0.14428
6571.23243	0.14357
6569.30368	0.14421
6567.37494	0.14523
6565.44619	0.14429
6563.51745	0.14173
6561.58870	0.14001
6559.65996	0.13989
6557.73122	0.14105
6555.80247	0.14291
6553.87373	0.14417
6551.94498	0.14453
6550.01624	0.14463
6548.08749	0.14436
6546.15875	0.14315
6544.23000	0.14184
6542.30126	0.14211
6540.37252	0.14384
6538.44377	0.14567
6536.51503	0.14612
6534.58628	0.14481
6532.65754	0.14409
6530.72879	0.14458
6528.80005	0.14387
6526.87130	0.14297
6524.94256	0.14382
6523.01382	0.14457
6521.08507	0.14459
6519.15633	0.14474
6517.22758	0.14445
6515.29884	0.14417
6513.37009	0.14470
6511.44135	0.14517
6509.51260	0.14544
6507.58386	0.14590
6505.65511	0.14617
6503.72637	0.14640
6501.79763	0.14696
6499.86888	0.14796
6497.94014	0.14920
6496.01139	0.14953
6494.08265	0.14806
6492.15390	0.14590
6490.22516	0.14515
6488.29641	0.14583
6486.36767	0.14605
6484.43893	0.14515
6482.51018	0.14436
6480.58144	0.14488
6478.65269	0.14641
6476.72395	0.14767
6474.79520	0.14803
6472.86646	0.14752
6470.93771	0.14659
6469.00897	0.14555
6467.08023	0.14467
6465.15148	0.14438
6463.22274	0.14386
6461.29399	0.14309
6459.36525	0.14378
6457.43650	0.14535
6455.50776	0.14589
6453.57901	0.14575
6451.65027	0.14602
6449.72153	0.14667
6447.79278	0.14731
6445.86404	0.14790
6443.93529	0.14778
6442.00655	0.14664
6440.07780	0.14581
6438.14906	0.14578
6436.22031	0.14648
6434.29157	0.14808
6432.36282	0.14908
6430.43408	0.14857
6428.50534	0.14810
6426.57659	0.14885
6424.64785	0.15025
6422.71910	0.15038
6420.79036	0.14869
6418.86161	0.14777
6416.93287	0.14899
6415.00412	0.15056
6413.07538	0.15111
6411.14664	0.15099
6409.21789	0.15076
6407.28915	0.15010
6405.36040	0.14895
6403.43166	0.14874
6401.50291	0.14955
6399.57417	0.14939
6397.64542	0.14800
6395.71668	0.14744
6393.78794	0.14860
6391.85919	0.15060
6389.93045	0.15216
6388.00170	0.15209
6386.07296	0.15094
6384.14421	0.15065
6382.21547	0.15160
6380.28672	0.15269
6378.35798	0.15302
6376.42924	0.15204
6374.50049	0.15052
6372.57175	0.14993
6370.64300	0.15019
6368.71426	0.15094
6366.78551	0.15207
6364.85677	0.15245
6362.92802	0.15172
6360.99928	0.15138
6359.07053	0.15174
6357.14179	0.15164
6355.21305	0.15153
6353.28430	0.15233
6351.35556	0.15252
6349.42681	0.15120
6347.49807	0.15015
6345.56932	0.15049
6343.64058	0.15156
6341.71183	0.15259
6339.78309	0.15277
6337.85435	0.15223
6335.92560	0.15211
6333.99686	0.15245
6332.06811	0.15255
6330.13937	0.15276
6328.21062	0.15336
6326.28188	0.15356
6324.35313	0.15317
6322.42439	0.15308
6320.49565	0.15341
6318.56690	0.15359
6316.63816	0.15339
6314.70941	0.15279
6312.78067	0.15254
6310.85192	0.15354
6308.92318	0.15482
6306.99443	0.15509
6305.06569	0.15486
6303.13695	0.15481
6301.20820	0.15476
6299.27946	0.15444
6297.35071	0.15376
6295.42197	0.15335
6293.49322	0.15396
6291.56448	0.15492
6289.63573	0.15510
6287.70699	0.15517
6285.77824	0.15574
6283.84950	0.15593
6281.92076	0.15573
6279.99201	0.15557
6278.06327	0.15544
6276.13452	0.15570
6274.20578	0.15617
6272.27703	0.15637
6270.34829	0.15644
6268.41954	0.15660
6266.49080	0.15649
6264.56206	0.15614
6262.63331	0.15628
6260.70457	0.15644
6258.77582	0.15543
6256.84708	0.15415
6254.91833	0.15473
6252.98959	0.15661
6251.06084	0.15726
6249.13210	0.15707
6247.20336	0.15807
6245.27461	0.15922
6243.34587	0.15872
6241.41712	0.15743
6239.48838	0.15645
6237.55963	0.15578
6235.63089	0.15551
6233.70214	0.15583
6231.77340	0.15697
6229.84465	0.15851
6227.91591	0.15925
6225.98717	0.15946
6224.05842	0.15970
6222.12968	0.15892
6220.20093	0.15766
6218.27219	0.15809
6216.34344	0.15957
6214.41470	0.15973
6212.48595	0.15884
6210.55721	0.15835
6208.62847	0.15800
6206.69972	0.15806
6204.77098	0.15943
6202.84223	0.16064
6200.91349	0.16028
6198.98474	0.15954
6197.05600	0.15967
6195.12725	0.16067
6193.19851	0.16187
6191.26977	0.16210
6189.34102	0.16102
6187.41228	0.16009
6185.48353	0.15985
6183.55479	0.15936
6181.62604	0.15890
6179.69730	0.15928
6177.76855	0.15999
6175.83981	0.16023
6173.91107	0.16027
6171.98232	0.16057
6170.05358	0.16115
6168.12483	0.16185
6166.19609	0.16239
6164.26734	0.16284
6162.33860	0.16308
6160.40985	0.16265
6158.48111	0.16194
6156.55236	0.16115
6154.62362	0.16013
6152.69488	0.16002
6150.76613	0.16145
6148.83739	0.16345
6146.90864	0.16483
6144.97990	0.16464
6143.05115	0.16325
6141.12241	0.16260
6139.19366	0.16308
6137.26492	0.16328
6135.33618	0.16311
6133.40743	0.16329
6131.47869	0.16370
6129.54994	0.16405
6127.62120	0.16408
6125.69245	0.16316
6123.76371	0.16154
6121.83496	0.16077
6119.90622	0.16158
6117.97748	0.16307
6116.04873	0.16418
6114.11999	0.16479
6112.19124	0.16493
6110.26250	0.16412
6108.33375	0.16282
6106.40501	0.16249
6104.47626	0.16344
6102.54752	0.16452
6100.61878	0.16494
6098.69003	0.16491
6096.76129	0.16472
6094.83254	0.16443
6092.90380	0.16453
6090.97505	0.16476
6089.04631	0.16451
6087.11756	0.16436
6085.18882	0.16490
6083.26007	0.16545
6081.33133	0.16521
6079.40259	0.16465
6077.47384	0.16468
6075.54510	0.16472
6073.61635	0.16399
6071.68761	0.16335
6069.75886	0.16328
6067.83012	0.16325
6065.90137	0.16335
6063.97263	0.16368
6062.04389	0.16380
6060.11514	0.16414
6058.18640	0.16501
6056.25765	0.16560
6054.32891	0.16549
6052.40016	0.16511
6050.47142	0.16492
6048.54267	0.16502
6046.61393	0.16556
6044.68519	0.16638
6042.75644	0.16632
6040.82770	0.16562
6038.89895	0.16571
6036.97021	0.16614
6035.04146	0.16615
6033.11272	0.16595
6031.18397	0.16607
6029.25523	0.16703
6027.32649	0.16757
6025.39774	0.16681
6023.46900	0.16655
6021.54025	0.16722
6019.61151	0.16732
6017.68276	0.16673
6015.75402	0.16627
6013.82527	0.16677
6011.89653	0.16797
6009.96778	0.16803
6008.03904	0.16689
6006.11030	0.16630
6004.18155	0.16662
6002.25281	0.16745
6000.32406	0.16824
5998.39532	0.16813
5996.46657	0.16783
5994.53783	0.16853
5992.60908	0.16940
5990.68034	0.16969
5988.75160	0.16975
5986.82285	0.16939
5984.89411	0.16899
5982.96536	0.16934
5981.03662	0.17006
5979.10787	0.17051
5977.17913	0.17041
5975.25038	0.16975
5973.32164	0.16913
5971.39290	0.16922
5969.46415	0.16981
5967.53541	0.17009
5965.60666	0.17025
5963.67792	0.17074
5961.74917	0.17102
5959.82043	0.17091
5957.89168	0.17077
5955.96294	0.17066
5954.03420	0.17075
5952.10545	0.17085
5950.17671	0.17065
5948.24796	0.17078
5946.31922	0.17184
5944.39047	0.17305
5942.46173	0.17297
5940.53298	0.17166
5938.60424	0.17056
5936.67549	0.17031
5934.74675	0.17072
5932.81801	0.17136
5930.88926	0.17140
5928.96052	0.17075
5927.03177	0.17033
5925.10303	0.17074
5923.17428	0.17160
5921.24554	0.17207
5919.31679	0.17200
5917.38805	0.17161
5915.45931	0.17121
5913.53056	0.17141
5911.60182	0.17238
5909.67307	0.17332
5907.74433	0.17319
5905.81558	0.17215
5903.88684	0.17155
5901.95809	0.17176
5900.02935	0.17201
5898.10061	0.17215
5896.17186	0.17261
5894.24312	0.17344
5892.31437	0.17398
5890.38563	0.17390
5888.45688	0.17389
5886.52814	0.17423
5884.59939	0.17449
5882.67065	0.17498
5880.74190	0.17593
5878.81316	0.17665
5876.88442	0.17652
5874.95567	0.17555
5873.02693	0.17447
5871.09818	0.17414
5869.16944	0.17443
5867.24069	0.17478
5865.31195	0.17490
5863.38320	0.17499
5861.45446	0.17538
5859.52572	0.17570
5857.59697	0.17548
5855.66823	0.17516
5853.73948	0.17508
5851.81074	0.17513
5849.88199	0.17541
5847.95325	0.17586
5846.02450	0.17622
5844.09576	0.17637
5842.16702	0.17619
5840.23827	0.17586
5838.30953	0.17558
5836.38078	0.17570
5834.45204	0.17621
5832.52329	0.17641
5830.59455	0.17616
5828.66580	0.17606
5826.73706	0.17622
5824.80832	0.17639
5822.87957	0.17668
5820.95083	0.17691
5819.02208	0.17683
5817.09334	0.17697
5815.16459	0.17759
5813.23585	0.17815
5811.30710	0.17842
5809.37836	0.17849
5807.44961	0.17828
5805.52087	0.17771
5803.59213	0.17739
5801.66338	0.17779
5799.73464	0.17866
5797.80589	0.17930
5795.87715	0.17905
5793.94840	0.17850
5792.01966	0.17900
5790.09091	0.18026
5788.16217	0.18054
5786.23343	0.17952
5784.30468	0.17847
5782.37594	0.17819
5780.44719	0.17858
5778.51845	0.17912
5776.58970	0.17901
5774.66096	0.17804
5772.73221	0.17769
5770.80347	0.17914
5768.87473	0.18072
5766.94598	0.18066
5765.01724	0.17973
5763.08849	0.17901
5761.15975	0.17905
5759.23100	0.18026
5757.30226	0.18193
5755.37351	0.18281
5753.44477	0.18273
5751.51603	0.18216
5749.58728	0.18159
5747.65854	0.18187
5745.72979	0.18238
5743.80105	0.18176
5741.87230	0.18095
5739.94356	0.18089
5738.01481	0.18139
5736.08607	0.18243
5734.15732	0.18274
5732.22858	0.18178
5730.29984	0.18119
5728.37109	0.18166
5726.44235	0.18205
5724.51360	0.18169
5722.58486	0.18164
5720.65611	0.18237
5718.72737	0.18263
5716.79862	0.18206
5714.86988	0.18155
5712.94114	0.18149
5711.01239	0.18180
5709.08365	0.18239
5707.15490	0.18263
5705.22616	0.18203
5703.29741	0.18139
5701.36867	0.18147
5699.43992	0.18216
5697.51118	0.18340
5695.58244	0.18442
5693.65369	0.18428
5691.72495	0.18358
5689.79620	0.18330
5687.86746	0.18345
5685.93871	0.18370
5684.00997	0.18390
5682.08122	0.18395
5680.15248	0.18383
5678.22374	0.18390
5676.29499	0.18438
5674.36625	0.18474
5672.43750	0.18466
5670.50876	0.18460
5668.58001	0.18475
5666.65127	0.18500
5664.72252	0.18542
5662.79378	0.18593
5660.86503	0.18637
5658.93629	0.18634
5657.00755	0.18573
5655.07880	0.18535
5653.15006	0.18577
5651.22131	0.18629
5649.29257	0.18619
5647.36382	0.18583
5645.43508	0.18570
5643.50633	0.18592
5641.57759	0.18652
5639.64885	0.18693
5637.72010	0.18662
5635.79136	0.18596
5633.86261	0.18560
5631.93387	0.18571
5630.00512	0.18581
5628.07638	0.18608
5626.14763	0.18717
5624.21889	0.18862
5622.29015	0.18957
5620.36140	0.18938
5618.43266	0.18824
5616.50391	0.18749
5614.57517	0.18759
5612.64642	0.18786
5610.71768	0.18812
5608.78893	0.18832
5606.86019	0.18821
5604.93144	0.18815
5603.00270	0.18833
5601.07396	0.18824
5599.14521	0.18797
5597.21647	0.18793
5595.28772	0.18802
5593.35898	0.18845
5591.43023	0.18937
5589.50149	0.19040
5587.57274	0.19104
5585.64400	0.19110
5583.71526	0.19107
5581.78651	0.19108
5579.85777	0.19097
5577.92902	0.19076
5576.00028	0.19037
5574.07153	0.19025
5572.14279	0.19074
5570.21404	0.19118
5568.28530	0.19138
5566.35656	0.19161
5564.42781	0.19181
5562.49907	0.19160
5560.57032	0.19074
5558.64158	0.18958
5556.71283	0.18882
5554.78409	0.18920
5552.85534	0.19072
5550.92660	0.19193
5548.99786	0.19189
5547.06911	0.19129
5545.14037	0.19089
5543.21162	0.19089
5541.28288	0.19108
5539.35413	0.19141
5537.42539	0.19198
5535.49664	0.19267
5533.56790	0.19338
5531.63915	0.19371
5529.71041	0.19343
5527.78167	0.19296
5525.85292	0.19274
5523.92418	0.19287
5521.99543	0.19332
5520.06669	0.19382
5518.13794	0.19398
5516.20920	0.19374
5514.28045	0.19364
5512.35171	0.19394
5510.42297	0.19421
5508.49422	0.19431
5506.56548	0.19438
5504.63673	0.19420
5502.70799	0.19366
5500.77924	0.19308
5498.85050	0.19324
5496.92175	0.19430
5494.99301	0.19538
5493.06427	0.19573
5491.13552	0.19539
5489.20678	0.19508
5487.27803	0.19527
5485.34929	0.19568
5483.42054	0.19580
5481.49180	0.19589
5479.56305	0.19643
5477.63431	0.19701
5475.70557	0.19713
5473.77682	0.19701
5471.84808	0.19688
5469.91933	0.19663
5467.99059	0.19632
5466.06184	0.19657
5464.13310	0.19719
5462.20435	0.19721
5460.27561	0.19681
5458.34686	0.19657
5456.41812	0.19635
5454.48938	0.19615
5452.56063	0.19620
5450.63189	0.19663
5448.70314	0.19732
5446.77440	0.19766
5444.84565	0.19742
5442.91691	0.19721
5440.98816	0.19727
5439.05942	0.19735
5437.13068	0.19771
5435.20193	0.19834
5433.27319	0.19842
5431.34444	0.19818
5429.41570	0.19842
5427.48695	0.19861
5425.55821	0.19845
5423.62946	0.19836
5421.70072	0.19789
5419.77198	0.19716
5417.84323	0.19704
5415.91449	0.19728
5413.98574	0.19737
5412.05700	0.19760
5410.12825	0.19812
5408.19951	0.19872
5406.27076	0.19937
5404.34202	0.20015
5402.41328	0.20053
5400.48453	0.20009
5398.55579	0.19947
5396.62704	0.19915
5394.69830	0.19927
5392.76955	0.19993
5390.84081	0.20054
5388.91206	0.20051
5386.98332	0.20037
5385.05457	0.20074
5383.12583	0.20113
5381.19709	0.20106
5379.26834	0.20075
5377.33960	0.20059
5375.41085	0.20064
5373.48211	0.20091
5371.55336	0.20151
5369.62462	0.20209
5367.69587	0.20211
5365.76713	0.20155
5363.83839	0.20111
5361.90964	0.20122
5359.98090	0.20132
5358.05215	0.20109
5356.12341	0.20104
5354.19466	0.20145
5352.26592	0.20191
5350.33717	0.20231
5348.40843	0.20299
5346.47969	0.20364
5344.55094	0.20355
5342.62220	0.20264
5340.69345	0.20188
5338.76471	0.20228
5336.83596	0.20337
5334.90722	0.20390
5332.97847	0.20390
5331.04973	0.20382
5329.12099	0.20366
5327.19224	0.20336
5325.26350	0.20328
5323.33475	0.20376
5321.40601	0.20455
5319.47726	0.20503
5317.54852	0.20475
5315.61977	0.20408
5313.69103	0.20393
5311.76228	0.20442
5309.83354	0.20482
5307.90480	0.20462
5305.97605	0.20420
5304.04731	0.20435
5302.11856	0.20500
5300.18982	0.20552
5298.26107	0.20574
5296.33233	0.20588
5294.40358	0.20590
5292.47484	0.20569
5290.54610	0.20575
5288.61735	0.20647
5286.68861	0.20701
5284.75986	0.20671
5282.83112	0.20637
5280.90237	0.20677
5278.97363	0.20707
5277.04488	0.20660
5275.11614	0.20593
5273.18740	0.20566
5271.25865	0.20584
5269.32991	0.20614
5267.40116	0.20638
5265.47242	0.20663
5263.54367	0.20700
5261.61493	0.20749
5259.68618	0.20772
5257.75744	0.20778
5255.82869	0.20817
5253.89995	0.20864
5251.97121	0.20885
5250.04246	0.20893
5248.11372	0.20876
5246.18497	0.20843
5244.25623	0.20826
5242.32748	0.20829
5240.39874	0.20852
5238.46999	0.20893
5236.54125	0.20934
5234.61251	0.20953
5232.68376	0.20945
5230.75502	0.20909
5228.82627	0.20870
5226.89753	0.20867
5224.96878	0.20897
5223.04004	0.20931
5221.11129	0.20968
5219.18255	0.21002
5217.25381	0.21011
5215.32506	0.21022
5213.39632	0.21048
5211.46757	0.21039
5209.53883	0.21004
5207.61008	0.21020
5205.68134	0.21065
5203.75259	0.21076
5201.82385	0.21087
5199.89511	0.21114
5197.96636	0.21117
5196.03762	0.21088
5194.10887	0.21093
5192.18013	0.21160
5190.25138	0.21205
5188.32264	0.21175
5186.39389	0.21156
5184.46515	0.21208
5182.53640	0.21285
5180.60766	0.21331
5178.67892	0.21328
5176.75017	0.21298
5174.82143	0.21288
5172.89268	0.21302
5170.96394	0.21305
5169.03519	0.21288
5167.10645	0.21272
5165.17770	0.21274
5163.24896	0.21288
5161.32022	0.21305
5159.39147	0.21327
5157.46273	0.21343
5155.53398	0.21353
5153.60524	0.21361
5151.67649	0.21378
5149.74775	0.21421
5147.81900	0.21467
5145.89026	0.21480
5143.96152	0.21486
5142.03277	0.21506
5140.10403	0.21498
5138.17528	0.21468
5136.24654	0.21467
5134.31779	0.21490
5132.38905	0.21487
5130.46030	0.21458
5128.53156	0.21459
5126.60282	0.21517
5124.67407	0.21591
5122.74533	0.21615
5120.81658	0.21607
5118.88784	0.21631
5116.95909	0.21673
5115.03035	0.21679
5113.10160	0.21656
5111.17286	0.21660
5109.24411	0.21701
5107.31537	0.21723
5105.38663	0.21700
5103.45788	0.21687
5101.52914	0.21723
5099.60039	0.21759
5097.67165	0.21755
5095.74290	0.21752
5093.81416	0.21786
5091.88541	0.21812
5089.95667	0.21786
5088.02793	0.21731
5086.09918	0.21696
5084.17044	0.21712
5082.24169	0.21768
5080.31295	0.21823
5078.38420	0.21855
5076.45546	0.21878
5074.52671	0.21892
5072.59797	0.21874
5070.66923	0.21828
5068.74048	0.21787
5066.81174	0.21787
5064.88299	0.21833
5062.95425	0.21885
5061.02550	0.21906
5059.09676	0.21899
5057.16801	0.21886
5055.23927	0.21897
5053.31053	0.21936
5051.38178	0.21962
5049.45304	0.21960
5047.52429	0.21980
5045.59555	0.22016
5043.66680	0.22015
5041.73806	0.21998
5039.80931	0.22039
5037.88057	0.22125
5035.95182	0.22158
5034.02308	0.22125
5032.09434	0.22095
5030.16559	0.22083
5028.23685	0.22097
5026.30810	0.22149
5024.37936	0.22206
5022.45061	0.22234
5020.52187	0.22215
5018.59312	0.22167
5016.66438	0.22146
5014.73564	0.22172
5012.80689	0.22209
5010.87815	0.22234
5008.94940	0.22255
5007.02066	0.22255
5005.09191	0.22244
5003.16317	0.22286
5001.23442	0.22349
4999.30568	0.22344
4997.37694	0.22302
4995.44819	0.22298
4993.51945	0.22341
4991.59070	0.22384
4989.66196	0.22393
4987.73321	0.22397
4985.80447	0.22439
4983.87572	0.22479
4981.94698	0.22454
4980.01824	0.22418
4978.08949	0.22419
4976.16075	0.22409
4974.23200	0.22380
4972.30326	0.22378
4970.37451	0.22410
4968.44577	0.22454
4966.51702	0.22501
4964.58828	0.22533
4962.65953	0.22527
4960.73079	0.22511
4958.80205	0.22532
4956.87330	0.22575
4954.94456	0.22595
4953.01581	0.22581
4951.08707	0.22571
4949.15832	0.22593
4947.22958	0.22648
4945.30083	0.22703
4943.37209	0.22706
4941.44335	0.22671
4939.51460	0.22656
4937.58586	0.22665
4935.65711	0.22674
4933.72837	0.22671
4931.79962	0.22668
4929.87088	0.22689
4927.94213	0.22726
4926.01339	0.22756
4924.08465	0.22771
4922.15590	0.22767
4920.22716	0.22749
4918.29841	0.22754
4916.36967	0.22807
4914.44092	0.22871
4912.51218	0.22911
4910.58343	0.22899
4908.65469	0.22826
4906.72594	0.22762
4904.79720	0.22762
4902.86846	0.22793
4900.93971	0.22823
4899.01097	0.22859
4897.08222	0.22874
4895.15348	0.22861
4893.22473	0.22855
4891.29599	0.22875
4889.36724	0.22926
4887.43850	0.22991
4885.50976	0.23027
4883.58101	0.23031
4881.65227	0.23032
4879.72352	0.23031
4877.79478	0.23011
4875.86603	0.22992
4873.93729	0.22994
4872.00854	0.22997
4870.07980	0.22989
4868.15106	0.23003
4866.22231	0.23047
4864.29357	0.23096
4862.36482	0.23129
4860.43608	0.23135
4858.50733	0.23134
4856.57859	0.23141
4854.64984	0.23141
4852.72110	0.23134
4850.79236	0.23130
4848.86361	0.23136
4846.93487	0.23153
4845.00612	0.23179
4843.07738	0.23210
4841.14863	0.23228
4839.21989	0.23222
4837.29114	0.23227
4835.36240	0.23257
4833.43365	0.23285
4831.50491	0.23301
4829.57617	0.23306
4827.64742	0.23278
4825.71868	0.23244
4823.78993	0.23252
4821.86119	0.23270
4819.93244	0.23267
4818.00370	0.23270
4816.07495	0.23311
4814.14621	0.23367
4812.21747	0.23394
4810.28872	0.23397
4808.35998	0.23404
4806.43123	0.23413
4804.50249	0.23411
4802.57374	0.23401
4800.64500	0.23405
4798.71625	0.23432
4796.78751	0.23463
4794.85877	0.23466
4792.93002	0.23453
4791.00128	0.23466
4789.07253	0.23513
4787.14379	0.23566
4785.21504	0.23580
4783.28630	0.23562
4781.35755	0.23563
4779.42881	0.23597
4777.50007	0.23629
4775.57132	0.23630
4773.64258	0.23620
4771.71383	0.23628
4769.78509	0.23639
4767.85634	0.23630
4765.92760	0.23627
4763.99885	0.23661
4762.07011	0.23713
4760.14136	0.23741
4758.21262	0.23737
4756.28388	0.23726
4754.35513	0.23725
4752.42639	0.23721
4750.49764	0.23716
4748.56890	0.23736
4746.64015	0.23800
4744.71141	0.23863
4742.78266	0.23869
4740.85392	0.23834
4738.92518	0.23826
4736.99643	0.23860
4735.06769	0.23884
4733.13894	0.23885
4731.21020	0.23885
4729.28145	0.23876
4727.35271	0.23877
4725.42396	0.23909
4723.49522	0.23935
4721.56648	0.23937
4719.63773	0.23930
4717.70899	0.23923
4715.78024	0.23932
4713.85150	0.23951
4711.92275	0.23960
4709.99401	0.23981
4708.06526	0.24016
4706.13652	0.24041
4704.20778	0.24082
4702.27903	0.24132
4700.35029	0.24134
4698.42154	0.24106
4696.49280	0.24097
4694.56405	0.24099
4692.63531	0.24086
4690.70656	0.24078
4688.77782	0.24095
4686.84907	0.24113
4684.92033	0.24115
4682.99159	0.24143
4681.06284	0.24194
4679.13410	0.24222
4677.20535	0.24226
4675.27661	0.24235
4673.34786	0.24253
4671.41912	0.24266
4669.49037	0.24267
4667.56163	0.24257
4665.63289	0.24248
4663.70414	0.24263
4661.77540	0.24305
4659.84665	0.24342
4657.91791	0.24351
4655.98916	0.24339
4654.06042	0.24334
4652.13167	0.24372
4650.20293	0.24438
4648.27419	0.24480
4646.34544	0.24488
4644.41670	0.24483
4642.48795	0.24475
4640.55921	0.24466
4638.63046	0.24460
4636.70172	0.24470
4634.77297	0.24500
4632.84423	0.24524
4630.91549	0.24533
4628.98674	0.24532
4627.05800	0.24506
4625.12925	0.24484
4623.20051	0.24509
4621.27176	0.24542
4619.34302	0.24544
4617.41427	0.24544
4615.48553	0.24555
4613.55678	0.24561
4611.62804	0.24567
4609.69930	0.24599
4607.77055	0.24646
4605.84181	0.24679
4603.91306	0.24697
4601.98432	0.24695
4600.05557	0.24673
4598.12683	0.24669
4596.19808	0.24693
4594.26934	0.24728
4592.34060	0.24760
4590.41185	0.24773
4588.48311	0.24764
4586.55436	0.24749
4584.62562	0.24758
4582.69687	0.24797
4580.76813	0.24830
4578.83938	0.24835
4576.91064	0.24832
4574.98190	0.24847
4573.05315	0.24878
4571.12441	0.24894
4569.19566	0.24884
4567.26692	0.24869
4565.33817	0.24871
4563.40943	0.24894
4561.48068	0.24914
4559.55194	0.24907
4557.62319	0.24895
4555.69445	0.24914
4553.76571	0.24952
4551.83696	0.24974
4549.90822	0.24987
4547.97947	0.25012
4546.05073	0.25043
4544.12198	0.25068
4542.19324	0.25071
4540.26449	0.25048
4538.33575	0.25024
4536.40701	0.25021
4534.47826	0.25027
4532.54952	0.25040
4530.62077	0.25092
4528.69203	0.25167
4526.76328	0.25202
4524.83454	0.25195
4522.90579	0.25188
4520.97705	0.25196
4519.04831	0.25217
4517.11956	0.25236
4515.19082	0.25245
4513.26207	0.25267
4511.33333	0.25302
4509.40458	0.25304
4507.47584	0.25276
4505.54709	0.25265
4503.61835	0.25288
4501.68961	0.25306
4499.76086	0.25283
4497.83212	0.25261
4495.90337	0.25284
4493.97463	0.25316
4492.04588	0.25325
4490.11714	0.25332
4488.18839	0.25359
4486.25965	0.25394
4484.33090	0.25413
4482.40216	0.25404
4480.47342	0.25380
4478.54467	0.25392
4476.61593	0.25445
4474.68718	0.25485
4472.75844	0.25501
4470.82969	0.25512
4468.90095	0.25521
4466.97220	0.25524
4465.04346	0.25510
4463.11472	0.25483
4461.18597	0.25475
4459.25723	0.25503
4457.32848	0.25538
4455.39974	0.25554
4453.47099	0.25568
4451.54225	0.25596
4449.61350	0.25620
4447.68476	0.25619
4445.75602	0.25611
4443.82727	0.25616
4441.89853	0.25636
4439.96978	0.25664
4438.04104	0.25684
4436.11229	0.25678
4434.18355	0.25668
4432.25480	0.25695
4430.32606	0.25749
4428.39732	0.25780
4426.46857	0.25777
4424.53983	0.25775
4422.61108	0.25791
4420.68234	0.25808
4418.75359	0.25820
4416.82485	0.25826
4414.89610	0.25835
4412.96736	0.25844
4411.03861	0.25846
4409.10987	0.25844
4407.18113	0.25836
4405.25238	0.25828
4403.32364	0.25834
4401.39489	0.25850
4399.46615	0.25874
4397.53740	0.25899
4395.60866	0.25916
4393.67991	0.25929
4391.75117	0.25935
4389.82243	0.25955
4387.89368	0.25993
4385.96494	0.26017
4384.03619	0.26026
4382.10745	0.26029
4380.17870	0.26011
4378.24996	0.25992
4376.32121	0.26013
4374.39247	0.26058
4372.46373	0.26085
4370.53498	0.26103
4368.60624	0.26131
4366.67749	0.26149
4364.74875	0.26159
4362.82000	0.26173
4360.89126	0.26163
4358.96251	0.26126
4357.03377	0.26107
4355.10503	0.26128
4353.17628	0.26176
4351.24754	0.26224
4349.31879	0.26250
4347.39005	0.26252
4345.46130	0.26243
4343.53256	0.26242
4341.60381	0.26261
4339.67507	0.26283
4337.74632	0.26288
4335.81758	0.26287
4333.88884	0.26292
4331.96009	0.26308
4330.03135	0.26330
4328.10260	0.26352
4326.17386	0.26365
4324.24511	0.26364
4322.31637	0.26357
4320.38762	0.26359
4318.45888	0.26377
4316.53014	0.26397
4314.60139	0.26411
4312.67265	0.26431
4310.74390	0.26462
4308.81516	0.26501
4306.88641	0.26534
4304.95767	0.26543
4303.02892	0.26527
4301.10018	0.26508
4299.17144	0.26515
4297.24269	0.26550
4295.31395	0.26569
4293.38520	0.26557
4291.45646	0.26550
4289.52771	0.26558
4287.59897	0.26552
4285.67022	0.26550
4283.74148	0.26595
4281.81273	0.26653
4279.88399	0.26660
4277.95525	0.26638
4276.02650	0.26651
4274.09776	0.26683
4272.16901	0.26681
4270.24027	0.26678
4268.31152	0.26713
4266.38278	0.26752
4264.45403	0.26753
4262.52529	0.26750
4260.59655	0.26784
4258.66780	0.26821
4256.73906	0.26817
4254.81031	0.26795
4252.88157	0.26786
4250.95282	0.26792
4249.02408	0.26811
4247.09533	0.26834
4245.16659	0.26851
4243.23785	0.26864
4241.30910	0.26885
4239.38036	0.26908
4237.45161	0.26929
4235.52287	0.26954
4233.59412	0.26976
4231.66538	0.26984
4229.73663	0.26980
4227.80789	0.26975
4225.87915	0.26980
4223.95040	0.26982
4222.02166	0.26979
4220.09291	0.26999
4218.16417	0.27026
4216.23542	0.27026
4214.30668	0.27016
4212.37793	0.27028
4210.44919	0.27058
4208.52044	0.27082
4206.59170	0.27102
4204.66296	0.27116
4202.73421	0.27107
4200.80547	0.27095
4198.87672	0.27110
4196.94798	0.27141
4195.01923	0.27168
4193.09049	0.27183
4191.16174	0.27185
4189.23300	0.27182
4187.30426	0.27198
4185.37551	0.27227
4183.44677	0.27247
4181.51802	0.27251
4179.58928	0.27244
4177.66053	0.27251
4175.73179	0.27282
4173.80304	0.27319
4171.87430	0.27340
4169.94556	0.27332
4168.01681	0.27309
4166.08807	0.27299
4164.15932	0.27308
4162.23058	0.27325
4160.30183	0.27347
4158.37309	0.27370
4156.44434	0.27385
4154.51560	0.27388
4152.58686	0.27401
4150.65811	0.27435
4148.72937	0.27469
4146.80062	0.27483
4144.87188	0.27486
4142.94313	0.27494
4141.01439	0.27515
4139.08564	0.27542
4137.15690	0.27556
4135.22815	0.27555
4133.29941	0.27546
4131.37067	0.27530
4129.44192	0.27528
4127.51318	0.27558
4125.58443	0.27595
4123.65569	0.27620
4121.72694	0.27646
4119.79820	0.27672
4117.86945	0.27691
4115.94071	0.27700
4114.01197	0.27692
4112.08322	0.27689
4110.15448	0.27704
4108.22573	0.27724
4106.29699	0.27754
4104.36824	0.27774
4102.43950	0.27759
4100.51075	0.27739
4098.58201	0.27744
4096.65327	0.27765
4094.72452	0.27787
4092.79578	0.27805
4090.86703	0.27819
4088.93829	0.27827
4087.00954	0.27840
4085.08080	0.27869
4083.15205	0.27900
4081.22331	0.27909
4079.29457	0.27897
4077.36582	0.27903
4075.43708	0.27937
4073.50833	0.27956
4071.57959	0.27946
4069.65084	0.27944
4067.72210	0.27958
4065.79335	0.27965
4063.86461	0.27968
4061.93586	0.27985
4060.00712	0.28015
4058.07838	0.28045
4056.14963	0.28059
4054.22089	0.28065
4052.29214	0.28079
4050.36340	0.28084
4048.43465	0.28079
4046.50591	0.28090
4044.57716	0.28109
4042.64842	0.28099
4040.71968	0.28079
4038.79093	0.28099
4036.86219	0.28132
4034.93344	0.28133
4033.00470	0.28126
4031.07595	0.28151
4029.14721	0.28190
4027.21846	0.28214
4025.28972	0.28225
4023.36098	0.28232
4021.43223	0.28234
4019.50349	0.28234
4017.57474	0.28227
4015.64600	0.28218
4013.71725	0.28228
4011.78851	0.28258
4009.85976	0.28281
4007.93102	0.28279
4006.00228	0.28283
4004.07353	0.28319
4002.14479	0.28364
4000.21604	0.28395
3998.28730	0.28395
3996.35855	0.28373
3994.42981	0.28355
3992.50106	0.28350
3990.57232	0.28365
3988.64357	0.28403
3986.71483	0.28446
3984.78609	0.28479
3982.85734	0.28508
3980.92860	0.28523
3978.99985	0.28511
3977.07111	0.28485
3975.14236	0.28477
3973.21362	0.28498
3971.28487	0.28523
3969.35613	0.28535
3967.42739	0.28555
3965.49864	0.28579
3963.56990	0.28589
3961.64115	0.28589
3959.71241	0.28597
3957.78366	0.28624
3955.85492	0.28661
3953.92617	0.28676
3951.99743	0.28655
3950.06869	0.28633
3948.13994	0.28641
3946.21120	0.28668
3944.28245	0.28706
3942.35371	0.28753
3940.42496	0.28781
3938.49622	0.28783
3936.56747	0.28777
3934.63873	0.28764
3932.70998	0.28759
3930.78124	0.28778
3928.85250	0.28798
3926.92375	0.28811
3924.99501	0.28841
3923.06626	0.28890
3921.13752	0.28918
3919.20877	0.28910
3917.28003	0.28907
3915.35128	0.28922
3913.42254	0.28928
3911.49380	0.28935
3909.56505	0.28954
3907.63631	0.28967
3905.70756	0.28972
3903.77882	0.28985
3901.85007	0.29006
3899.92133	0.29020
3897.99258	0.29036
3896.06384	0.29053
3894.13510	0.29065
3892.20635	0.29069
3890.27761	0.29068
3888.34886	0.29068
3886.42012	0.29089
3884.49137	0.29140
3882.56263	0.29167
3880.63388	0.29156
3878.70514	0.29144
3876.77640	0.29150
3874.84765	0.29156
3872.91891	0.29150
3870.99016	0.29157
3869.06142	0.29184
3867.13267	0.29202
3865.20393	0.29218
3863.27518	0.29232
3861.34644	0.29228
3859.41769	0.29229
3857.48895	0.29231
3855.56021	0.29190
3853.63146	0.29167
3851.70272	0.29271
3849.77397	0.29350
3847.84523	0.29362
3845.91648	0.29341
3843.98774	0.29310
3842.05899	0.29273
3840.13025	0.29249
3838.20151	0.29253
3836.27276	0.29286
3834.34402	0.29326
3832.41527	0.29353
3830.48653	0.29383
3828.55778	0.29426
3826.62904	0.29455
3824.70029	0.29446
3822.77155	0.29445
3820.84281	0.29496
3818.91406	0.29519
3816.98532	0.29489
3815.05657	0.29470
3813.12783	0.29487
3811.19908	0.29504
3809.27034	0.29499
3807.34159	0.29497
3805.41285	0.29499
3803.48411	0.29477
3801.55536	0.29481
3799.62662	0.29530
3797.69787	0.29566
3795.76913	0.29590
3793.84038	0.29605
3791.91164	0.29627
3789.98289	0.29674
3788.05415	0.29713
3786.12540	0.29725
3784.19666	0.29733
3782.26792	0.29731
3780.33917	0.29715
3778.41043	0.29711
3776.48168	0.29722
3774.55294	0.29723
3772.62419	0.29715
3770.69545	0.29729
3768.76670	0.29774
3766.83796	0.29813
3764.90922	0.29823
3762.98047	0.29812
3761.05173	0.29805
3759.12298	0.29818
3757.19424	0.29839
3755.26549	0.29846
3753.33675	0.29834
3751.40800	0.29830
3749.47926	0.29847
3747.55052	0.29854
3745.62177	0.29862
3743.69303	0.29877
3741.76428	0.29891
3739.83554	0.29910
3737.90679	0.29926
3735.97805	0.29957
3734.04930	0.30022
3732.12056	0.30063
3730.19182	0.30073
3728.26307	0.30076
3726.33433	0.30079
3724.40558	0.30086
3722.47684	0.30101
3720.54809	0.30129
3718.61935	0.30157
3716.69060	0.30164
3714.76186	0.30156
3712.83311	0.30151
3710.90437	0.30173
3708.97563	0.30226
3707.04688	0.30264
3705.11814	0.30256
3703.18939	0.30221
3701.26065	0.30209
3699.33190	0.30222
3697.40316	0.30242
3695.47441	0.30259
3693.54567	0.30245
3691.61693	0.30207
3689.68818	0.30218
3687.75944	0.30291
3685.83069	0.30341
3683.90195	0.30353
3681.97320	0.30342
3680.04446	0.30327
3678.11571	0.30318
3676.18697	0.30338
3674.25823	0.30377
3672.32948	0.30394
3670.40074	0.30421
3668.47199	0.30467
3666.54325	0.30490
3664.61450	0.30489
3662.68576	0.30477
3660.75701	0.30464
3658.82827	0.30450
3656.89953	0.30448
3654.97078	0.30474
3653.04204	0.30493
3651.11329	0.30462
3649.18455	0.30402
3647.25580	0.30431
3645.32706	0.30507
3643.39831	0.30568
3641.46957	0.30612
3639.54082	0.30631
3637.61208	0.30622
3635.68334	0.30623
3633.75459	0.30644
3631.82585	0.30633
3629.89710	0.30581
3627.96836	0.30604
3626.03961	0.30668
3624.11087	0.30677
3622.18212	0.30640
3620.25338	0.30598
3618.32464	0.30602
3616.39589	0.30640
3614.46715	0.30670
3612.53840	0.30694
3610.60966	0.30707
3608.68091	0.30725
3606.75217	0.30768
3604.82342	0.30807
3602.89468	0.30827
3600.96594	0.30837
3599.03719	0.30832
3597.10845	0.30810
3595.17970	0.30799
3593.25096	0.30820
3591.32221	0.30849
3589.39347	0.30855
3587.46472	0.30846
3585.53598	0.30847
3583.60723	0.30862
3581.67849	0.30885
3579.74975	0.30914
3577.82100	0.30952
3575.89226	0.30986
3573.96351	0.30996
3572.03477	0.30990
3570.10602	0.30989
3568.17728	0.30998
3566.24853	0.31020
3564.31979	0.31043
3562.39105	0.31043
3560.46230	0.31039
3558.53356	0.31061
3556.60481	0.31091
3554.67607	0.31103
3552.74732	0.31106
3550.81858	0.31121
3548.88983	0.31137
3546.96109	0.31148
3545.03235	0.31171
3543.10360	0.31202
3541.17486	0.31228
3539.24611	0.31247
3537.31737	0.31254
3535.38862	0.31252
3533.45988	0.31252
3531.53113	0.31261
3529.60239	0.31272
3527.67365	0.31285
3525.74490	0.31315
3523.81616	0.31340
3521.88741	0.31340
3519.95867	0.31337
3518.02992	0.31340
3516.10118	0.31345
3514.17243	0.31362
3512.24369	0.31397
3510.31494	0.31412
3508.38620	0.31387
3506.45746	0.31362
3504.52871	0.31373
3502.59997	0.31413
3500.67122	0.31449
3498.74248	0.31464
3496.81373	0.31478
3494.88499	0.31506
3492.95624	0.31531
3491.02750	0.31527
3489.09876	0.31506
3487.17001	0.31507
3485.24127	0.31531
3483.31252	0.31554
3481.38378	0.31570
3479.45503	0.31589
3477.52629	0.31612
3475.59754	0.31631
3473.66880	0.31647
3471.74006	0.31651
3469.81131	0.31642
3467.88257	0.31644
3465.95382	0.31668
3464.02508	0.31688
3462.09633	0.31684
3460.16759	0.31673
3458.23884	0.31678
3456.31010	0.31697
3454.38136	0.31712
3452.45261	0.31718
3450.52387	0.31729
3448.59512	0.31749
3446.66638	0.31772
3444.73763	0.31783
3442.80889	0.31783
3440.88014	0.31792
3438.95140	0.31819
3437.02265	0.31842
3435.09391	0.31841
3433.16517	0.31833
3431.23642	0.31848
3429.30768	0.31876
3427.37893	0.31893
3425.45019	0.31896
3423.52144	0.31907
3421.59270	0.31928
3419.66395	0.31937
3417.73521	0.31925
3415.80647	0.31922
3413.87772	0.31943
3411.94898	0.31966
3410.02023	0.31977
3408.09149	0.31980
3406.16274	0.31982
3404.23400	0.31991
3402.30525	0.32005
3400.37651	0.32019
3398.44777	0.32029
3396.51902	0.32032
3394.59028	0.32039
3392.66153	0.32053
3390.73279	0.32071
3388.80404	0.32094
3386.87530	0.32111
3384.94655	0.32109
3383.01781	0.32114
3381.08907	0.32139
3379.16032	0.32160
3377.23158	0.32164
3375.30283	0.32175
3373.37409	0.32187
3371.44534	0.32184
3369.51660	0.32188
3367.58785	0.32214
3365.65911	0.32247
3363.73036	0.32281
3361.80162	0.32300
3359.87288	0.32292
3357.94413	0.32273
3356.01539	0.32276
3354.08664	0.32307
3352.15790	0.32339
3350.22915	0.32352
3348.30041	0.32361
3346.37166	0.32378
3344.44292	0.32395
3342.51418	0.32407
3340.58543	0.32416
3338.65669	0.32434
3336.72794	0.32459
3334.79920	0.32480
3332.87045	0.32494
3330.94171	0.32494
3329.01296	0.32486
3327.08422	0.32485
3325.15548	0.32501
3323.22673	0.32518
3321.29799	0.32523
3319.36924	0.32519
3317.44050	0.32509
3315.51175	0.32509
3313.58301	0.32542
3311.65426	0.32591
3309.72552	0.32624
3307.79678	0.32636
3305.86803	0.32639
3303.93929	0.32638
3302.01054	0.32646
3300.08180	0.32651
3298.15305	0.32647
3296.22431	0.32651
3294.29556	0.32671
3292.36682	0.32689
3290.43807	0.32698
3288.50933	0.32703
3286.58059	0.32712
3284.65184	0.32731
3282.72310	0.32752
3280.79435	0.32763
3278.86561	0.32775
3276.93686	0.32784
3275.00812	0.32790
3273.07937	0.32811
3271.15063	0.32836
3269.22189	0.32840
3267.29314	0.32834
3265.36440	0.32842
3263.43565	0.32872
3261.50691	0.32896
3259.57816	0.32900
3257.64942	0.32905
3255.72067	0.32927
3253.79193	0.32948
3251.86319	0.32957
3249.93444	0.32969
3248.00570	0.32986
3246.07695	0.32989
3244.14821	0.32981
3242.21946	0.32986
3240.29072	0.32998
3238.36197	0.33007
3236.43323	0.33024
3234.50448	0.33046
3232.57574	0.33053
3230.64700	0.33055
3228.71825	0.33063
3226.78951	0.33066
3224.86076	0.33077
3222.93202	0.33105
3221.00327	0.33130
3219.07453	0.33151
3217.14578	0.33170
3215.21704	0.33176
3213.28830	0.33172
3211.35955	0.33169
3209.43081	0.33174
3207.50206	0.33186
3205.57332	0.33195
3203.64457	0.33201
3201.71583	0.33221
3199.78708	0.33250
3197.85834	0.33260
3195.92960	0.33257
3194.00085	0.33269
3192.07211	0.33288
3190.14336	0.33294
3188.21462	0.33291
3186.28587	0.33295
3184.35713	0.33322
3182.42838	0.33356
3180.49964	0.33364
3178.57090	0.33360
3176.64215	0.33370
3174.71341	0.33389
3172.78466	0.33398
3170.85592	0.33398
3168.92717	0.33401
3166.99843	0.33404
3165.06968	0.33411
3163.14094	0.33441
3161.21219	0.33482
3159.28345	0.33502
3157.35471	0.33506
3155.42596	0.33522
3153.49722	0.33545
3151.56847	0.33555
3149.63973	0.33548
3147.71098	0.33536
3145.78224	0.33538
3143.85349	0.33557
3141.92475	0.33573
[truncated: 1,370 more rows]
