# Supplementary material for: Ultrathin 2 nm gold as impedance-matched absorber for infrared light
Source: Nat Commun. 2020 May 1;11:2161. doi: 10.1038/s41467-020-15762-3 (PMC7195431; doi:10.1038/s41467-020-15762-3)
Supplement: Supplementary file 3 — Source Data [file 41467_2020_15762_MOESM3_ESM.zip › SOURCE DATA/Fig.4 -Thinfilm optical measurements and dataprocessing/3,0-Au-Cu-#1-TRA.dpt]

6997.48496	0.53399
6995.55621	0.53546
6993.62747	0.53463
6991.69872	0.53394
6989.76998	0.53563
6987.84123	0.53767
6985.91249	0.53725
6983.98374	0.53465
6982.05500	0.53284
6980.12626	0.53392
6978.19751	0.53591
6976.26877	0.53618
6974.34002	0.53531
6972.41128	0.53396
6970.48253	0.53259
6968.55379	0.53248
6966.62504	0.53338
6964.69630	0.53357
6962.76756	0.53324
6960.83881	0.53417
6958.91007	0.53535
6956.98132	0.53473
6955.05258	0.53319
6953.12383	0.53165
6951.19509	0.52932
6949.26634	0.52701
6947.33760	0.52731
6945.40886	0.53066
6943.48011	0.53452
6941.55137	0.53514
6939.62262	0.53217
6937.69388	0.52987
6935.76513	0.52989
6933.83639	0.53071
6931.90764	0.53212
6929.97890	0.53269
6928.05015	0.53061
6926.12141	0.52796
6924.19267	0.52727
6922.26392	0.52743
6920.33518	0.52653
6918.40643	0.52453
6916.47769	0.52373
6914.54894	0.52611
6912.62020	0.52909
6910.69145	0.52953
6908.76271	0.52826
6906.83397	0.52783
6904.90522	0.52922
6902.97648	0.53076
6901.04773	0.53089
6899.11899	0.53042
6897.19024	0.53017
6895.26150	0.52889
6893.33275	0.52564
6891.40401	0.52277
6889.47527	0.52188
6887.54652	0.52129
6885.61778	0.52079
6883.68903	0.52168
6881.76029	0.52343
6879.83154	0.52480
6877.90280	0.52508
6875.97405	0.52462
6874.04531	0.52456
6872.11657	0.52618
6870.18782	0.52885
6868.25908	0.52867
6866.33033	0.52515
6864.40159	0.52282
6862.47284	0.52183
6860.54410	0.52002
6858.61535	0.52003
6856.68661	0.52234
6854.75786	0.52328
6852.82912	0.52324
6850.90038	0.52389
6848.97163	0.52370
6847.04289	0.52216
6845.11414	0.52090
6843.18540	0.52105
6841.25665	0.52235
6839.32791	0.52354
6837.39916	0.52344
6835.47042	0.52177
6833.54168	0.51965
6831.61293	0.51876
6829.68419	0.51928
6827.75544	0.52070
6825.82670	0.52244
6823.89795	0.52347
6821.96921	0.52397
6820.04046	0.52372
6818.11172	0.52169
6816.18298	0.52005
6814.25423	0.52050
6812.32549	0.52071
6810.39674	0.52007
6808.46800	0.52018
6806.53925	0.52154
6804.61051	0.52347
6802.68176	0.52367
6800.75302	0.52195
6798.82428	0.52131
6796.89553	0.52205
6794.96679	0.52219
6793.03804	0.52128
6791.10930	0.51999
6789.18055	0.51951
6787.25181	0.52070
6785.32306	0.52297
6783.39432	0.52404
6781.46557	0.52228
6779.53683	0.51877
6777.60809	0.51591
6775.67934	0.51518
6773.75060	0.51554
6771.82185	0.51583
6769.89311	0.51682
6767.96436	0.51854
6766.03562	0.51950
6764.10687	0.51955
6762.17813	0.51972
6760.24939	0.51993
6758.32064	0.51993
6756.39190	0.52014
6754.46315	0.52077
6752.53441	0.52134
6750.60566	0.52067
6748.67692	0.51859
6746.74817	0.51652
6744.81943	0.51579
6742.89069	0.51607
6740.96194	0.51523
6739.03320	0.51322
6737.10445	0.51263
6735.17571	0.51373
6733.24696	0.51509
6731.31822	0.51598
6729.38947	0.51585
6727.46073	0.51517
6725.53199	0.51471
6723.60324	0.51459
6721.67450	0.51496
6719.74575	0.51560
6717.81701	0.51608
6715.88826	0.51584
6713.95952	0.51519
6712.03077	0.51519
6710.10203	0.51590
6708.17328	0.51603
6706.24454	0.51448
6704.31580	0.51366
6702.38705	0.51572
6700.45831	0.51856
6698.52956	0.51999
6696.60082	0.51913
6694.67207	0.51667
6692.74333	0.51491
6690.81458	0.51427
6688.88584	0.51310
6686.95710	0.51150
6685.02835	0.51212
6683.09961	0.51502
6681.17086	0.51683
6679.24212	0.51655
6677.31337	0.51582
6675.38463	0.51490
6673.45588	0.51355
6671.52714	0.51323
6669.59840	0.51444
6667.66965	0.51469
6665.74091	0.51317
6663.81216	0.51199
6661.88342	0.51143
6659.95467	0.51063
6658.02593	0.51081
6656.09718	0.51202
6654.16844	0.51145
6652.23970	0.50899
6650.31095	0.50783
6648.38221	0.50869
6646.45346	0.50960
6644.52472	0.50954
6642.59597	0.50885
6640.66723	0.50868
6638.73848	0.50969
6636.80974	0.51053
6634.88099	0.51046
6632.95225	0.51075
6631.02351	0.51191
6629.09476	0.51286
6627.16602	0.51215
6625.23727	0.51011
6623.30853	0.50885
6621.37978	0.50851
6619.45104	0.50805
6617.52229	0.50844
6615.59355	0.50923
6613.66481	0.50862
6611.73606	0.50798
6609.80732	0.50839
6607.87857	0.50841
6605.94983	0.50821
6604.02108	0.50921
6602.09234	0.51051
6600.16359	0.50924
6598.23485	0.50678
6596.30611	0.50764
6594.37736	0.51043
6592.44862	0.51075
6590.51987	0.50887
6588.59113	0.50701
6586.66238	0.50617
6584.73364	0.50722
6582.80489	0.50956
6580.87615	0.51072
6578.94740	0.50979
6577.01866	0.50776
6575.08992	0.50561
6573.16117	0.50447
6571.23243	0.50488
6569.30368	0.50538
6567.37494	0.50467
6565.44619	0.50439
6563.51745	0.50534
6561.58870	0.50542
6559.65996	0.50433
6557.73122	0.50357
6555.80247	0.50339
6553.87373	0.50373
6551.94498	0.50482
6550.01624	0.50590
6548.08749	0.50579
6546.15875	0.50483
6544.23000	0.50360
6542.30126	0.50216
6540.37252	0.50194
6538.44377	0.50387
6536.51503	0.50654
6534.58628	0.50845
6532.65754	0.50826
6530.72879	0.50585
6528.80005	0.50339
6526.87130	0.50244
6524.94256	0.50315
6523.01382	0.50461
6521.08507	0.50502
6519.15633	0.50386
6517.22758	0.50266
6515.29884	0.50256
6513.37009	0.50323
6511.44135	0.50378
6509.51260	0.50312
6507.58386	0.50168
6505.65511	0.50061
6503.72637	0.49959
6501.79763	0.49906
6499.86888	0.49999
6497.94014	0.50135
6496.01139	0.50222
6494.08265	0.50266
6492.15390	0.50224
6490.22516	0.50105
6488.29641	0.50016
6486.36767	0.49979
6484.43893	0.49927
6482.51018	0.49856
6480.58144	0.49771
6478.65269	0.49687
6476.72395	0.49726
6474.79520	0.49896
6472.86646	0.49994
6470.93771	0.49944
6469.00897	0.49909
6467.08023	0.49999
6465.15148	0.50090
6463.22274	0.49984
6461.29399	0.49748
6459.36525	0.49622
6457.43650	0.49610
6455.50776	0.49560
6453.57901	0.49475
6451.65027	0.49438
6449.72153	0.49473
6447.79278	0.49555
6445.86404	0.49626
6443.93529	0.49644
6442.00655	0.49623
6440.07780	0.49595
6438.14906	0.49531
6436.22031	0.49431
6434.29157	0.49435
6432.36282	0.49549
6430.43408	0.49587
6428.50534	0.49571
6426.57659	0.49576
6424.64785	0.49555
6422.71910	0.49573
6420.79036	0.49607
6418.86161	0.49550
6416.93287	0.49459
6415.00412	0.49342
6413.07538	0.49205
6411.14664	0.49187
6409.21789	0.49247
6407.28915	0.49221
6405.36040	0.49179
6403.43166	0.49247
6401.50291	0.49304
6399.57417	0.49303
6397.64542	0.49341
6395.71668	0.49333
6393.78794	0.49219
6391.85919	0.49148
6389.93045	0.49190
6388.00170	0.49308
6386.07296	0.49433
6384.14421	0.49412
6382.21547	0.49223
6380.28672	0.49030
6378.35798	0.48964
6376.42924	0.49039
6374.50049	0.49118
6372.57175	0.49120
6370.64300	0.49120
6368.71426	0.49069
6366.78551	0.48945
6364.85677	0.48904
6362.92802	0.48956
6360.99928	0.49011
6359.07053	0.49061
6357.14179	0.49149
6355.21305	0.49221
6353.28430	0.49147
6351.35556	0.48981
6349.42681	0.48869
6347.49807	0.48860
6345.56932	0.48959
6343.64058	0.49093
6341.71183	0.49135
6339.78309	0.49085
6337.85435	0.49030
6335.92560	0.48926
6333.99686	0.48740
6332.06811	0.48659
6330.13937	0.48756
6328.21062	0.48847
6326.28188	0.48813
6324.35313	0.48688
6322.42439	0.48594
6320.49565	0.48633
6318.56690	0.48752
6316.63816	0.48829
6314.70941	0.48810
6312.78067	0.48724
6310.85192	0.48649
6308.92318	0.48647
6306.99443	0.48713
6305.06569	0.48783
6303.13695	0.48790
6301.20820	0.48740
6299.27946	0.48665
6297.35071	0.48595
6295.42197	0.48601
6293.49322	0.48735
6291.56448	0.48905
6289.63573	0.48935
6287.70699	0.48801
6285.77824	0.48602
6283.84950	0.48408
6281.92076	0.48280
6279.99201	0.48249
6278.06327	0.48322
6276.13452	0.48397
6274.20578	0.48321
6272.27703	0.48211
6270.34829	0.48229
6268.41954	0.48324
6266.49080	0.48430
6264.56206	0.48466
6262.63331	0.48391
6260.70457	0.48351
6258.77582	0.48425
6256.84708	0.48495
6254.91833	0.48480
6252.98959	0.48410
6251.06084	0.48344
6249.13210	0.48325
6247.20336	0.48334
6245.27461	0.48288
6243.34587	0.48191
6241.41712	0.48151
6239.48838	0.48197
6237.55963	0.48281
6235.63089	0.48328
6233.70214	0.48331
6231.77340	0.48286
6229.84465	0.48202
6227.91591	0.48194
6225.98717	0.48257
6224.05842	0.48231
6222.12968	0.48120
6220.20093	0.48094
6218.27219	0.48133
6216.34344	0.48052
6214.41470	0.47899
6212.48595	0.47880
6210.55721	0.48072
6208.62847	0.48283
6206.69972	0.48262
6204.77098	0.48071
6202.84223	0.47909
6200.91349	0.47867
6198.98474	0.47905
6197.05600	0.47926
6195.12725	0.47961
6193.19851	0.48046
6191.26977	0.48120
6189.34102	0.48130
6187.41228	0.48079
6185.48353	0.48040
6183.55479	0.48034
6181.62604	0.47959
6179.69730	0.47835
6177.76855	0.47775
6175.83981	0.47748
6173.91107	0.47756
6171.98232	0.47874
6170.05358	0.47981
6168.12483	0.47933
6166.19609	0.47829
6164.26734	0.47835
6162.33860	0.47903
6160.40985	0.47875
6158.48111	0.47762
6156.55236	0.47676
6154.62362	0.47644
6152.69488	0.47574
6150.76613	0.47459
6148.83739	0.47426
6146.90864	0.47469
6144.97990	0.47517
6143.05115	0.47555
6141.12241	0.47555
6139.19366	0.47533
6137.26492	0.47534
6135.33618	0.47569
6133.40743	0.47619
6131.47869	0.47608
6129.54994	0.47507
6127.62120	0.47384
6125.69245	0.47324
6123.76371	0.47307
6121.83496	0.47279
6119.90622	0.47262
6117.97748	0.47257
6116.04873	0.47261
6114.11999	0.47306
6112.19124	0.47352
6110.26250	0.47329
6108.33375	0.47275
6106.40501	0.47261
6104.47626	0.47261
6102.54752	0.47231
6100.61878	0.47204
6098.69003	0.47185
6096.76129	0.47129
6094.83254	0.47073
6092.90380	0.47082
6090.97505	0.47151
6089.04631	0.47200
6087.11756	0.47202
6085.18882	0.47230
6083.26007	0.47287
6081.33133	0.47318
6079.40259	0.47293
6077.47384	0.47171
6075.54510	0.47003
6073.61635	0.46877
6071.68761	0.46794
6069.75886	0.46761
6067.83012	0.46802
6065.90137	0.46872
6063.97263	0.46884
6062.04389	0.46846
6060.11514	0.46822
6058.18640	0.46833
6056.25765	0.46877
6054.32891	0.46900
6052.40016	0.46860
6050.47142	0.46820
6048.54267	0.46804
6046.61393	0.46756
6044.68519	0.46710
6042.75644	0.46773
6040.82770	0.46865
6038.89895	0.46851
6036.97021	0.46777
6035.04146	0.46702
6033.11272	0.46639
6031.18397	0.46635
6029.25523	0.46667
6027.32649	0.46629
6025.39774	0.46555
6023.46900	0.46587
6021.54025	0.46618
6019.61151	0.46504
6017.68276	0.46444
6015.75402	0.46565
6013.82527	0.46685
6011.89653	0.46693
6009.96778	0.46627
6008.03904	0.46541
6006.11030	0.46497
6004.18155	0.46510
6002.25281	0.46501
6000.32406	0.46462
5998.39532	0.46488
5996.46657	0.46556
5994.53783	0.46573
5992.60908	0.46508
5990.68034	0.46398
5988.75160	0.46321
5986.82285	0.46302
5984.89411	0.46358
5982.96536	0.46453
5981.03662	0.46462
5979.10787	0.46406
5977.17913	0.46383
5975.25038	0.46365
5973.32164	0.46336
5971.39290	0.46326
5969.46415	0.46337
5967.53541	0.46376
5965.60666	0.46421
5963.67792	0.46396
5961.74917	0.46306
5959.82043	0.46235
5957.89168	0.46185
5955.96294	0.46084
5954.03420	0.45987
5952.10545	0.46017
5950.17671	0.46102
5948.24796	0.46072
5946.31922	0.45951
5944.39047	0.45921
5942.46173	0.46031
5940.53298	0.46119
5938.60424	0.46101
5936.67549	0.46084
5934.74675	0.46094
5932.81801	0.46060
5930.88926	0.46013
5928.96052	0.45979
5927.03177	0.45926
5925.10303	0.45885
5923.17428	0.45879
5921.24554	0.45882
5919.31679	0.45878
5917.38805	0.45894
5915.45931	0.45907
5913.53056	0.45859
5911.60182	0.45780
5909.67307	0.45720
5907.74433	0.45682
5905.81558	0.45660
5903.88684	0.45633
5901.95809	0.45598
5900.02935	0.45611
5898.10061	0.45691
5896.17186	0.45752
5894.24312	0.45741
5892.31437	0.45679
5890.38563	0.45592
5888.45688	0.45551
5886.52814	0.45582
5884.59939	0.45604
5882.67065	0.45552
5880.74190	0.45473
5878.81316	0.45474
5876.88442	0.45554
5874.95567	0.45531
5873.02693	0.45368
5871.09818	0.45292
5869.16944	0.45353
5867.24069	0.45385
5865.31195	0.45382
5863.38320	0.45429
5861.45446	0.45465
5859.52572	0.45409
5857.59697	0.45331
5855.66823	0.45342
5853.73948	0.45427
5851.81074	0.45474
5849.88199	0.45424
5847.95325	0.45334
5846.02450	0.45313
5844.09576	0.45388
5842.16702	0.45460
5840.23827	0.45434
5838.30953	0.45354
5836.38078	0.45344
5834.45204	0.45369
5832.52329	0.45319
5830.59455	0.45269
5828.66580	0.45278
5826.73706	0.45272
5824.80832	0.45275
5822.87957	0.45295
5820.95083	0.45273
5819.02208	0.45233
5817.09334	0.45163
5815.16459	0.45042
5813.23585	0.44971
5811.30710	0.45011
5809.37836	0.45043
5807.44961	0.44998
5805.52087	0.44987
5803.59213	0.45021
5801.66338	0.45004
5799.73464	0.44928
5797.80589	0.44802
5795.87715	0.44662
5793.94840	0.44609
5792.01966	0.44690
5790.09091	0.44837
5788.16217	0.44942
5786.23343	0.44986
5784.30468	0.44989
5782.37594	0.44958
5780.44719	0.44922
5778.51845	0.44880
5776.58970	0.44812
5774.66096	0.44752
5772.73221	0.44733
5770.80347	0.44743
5768.87473	0.44755
5766.94598	0.44726
5765.01724	0.44636
5763.08849	0.44567
5761.15975	0.44576
5759.23100	0.44576
5757.30226	0.44520
5755.37351	0.44507
5753.44477	0.44590
5751.51603	0.44699
5749.58728	0.44763
5747.65854	0.44741
5745.72979	0.44641
5743.80105	0.44567
5741.87230	0.44573
5739.94356	0.44581
5738.01481	0.44554
5736.08607	0.44548
5734.15732	0.44562
5732.22858	0.44540
5730.29984	0.44461
5728.37109	0.44363
5726.44235	0.44328
5724.51360	0.44374
5722.58486	0.44430
5720.65611	0.44434
5718.72737	0.44414
5716.79862	0.44436
5714.86988	0.44472
5712.94114	0.44451
5711.01239	0.44380
5709.08365	0.44291
5707.15490	0.44165
5705.22616	0.44062
5703.29741	0.44087
5701.36867	0.44183
5699.43992	0.44229
5697.51118	0.44229
5695.58244	0.44233
5693.65369	0.44221
5691.72495	0.44210
5689.79620	0.44228
5687.86746	0.44212
5685.93871	0.44143
5684.00997	0.44068
5682.08122	0.44029
5680.15248	0.44029
5678.22374	0.43988
5676.29499	0.43898
5674.36625	0.43878
5672.43750	0.43938
5670.50876	0.43963
5668.58001	0.43906
5666.65127	0.43863
5664.72252	0.43903
5662.79378	0.43959
5660.86503	0.43961
5658.93629	0.43893
5657.00755	0.43790
5655.07880	0.43758
5653.15006	0.43808
5651.22131	0.43844
5649.29257	0.43837
5647.36382	0.43789
5645.43508	0.43726
5643.50633	0.43701
5641.57759	0.43660
5639.64885	0.43573
5637.72010	0.43551
5635.79136	0.43614
5633.86261	0.43658
5631.93387	0.43665
5630.00512	0.43675
5628.07638	0.43705
5626.14763	0.43740
5624.21889	0.43708
5622.29015	0.43610
5620.36140	0.43523
5618.43266	0.43489
5616.50391	0.43506
5614.57517	0.43537
5612.64642	0.43519
5610.71768	0.43453
5608.78893	0.43426
5606.86019	0.43449
5604.93144	0.43432
5603.00270	0.43373
5601.07396	0.43362
5599.14521	0.43426
5597.21647	0.43463
5595.28772	0.43400
5593.35898	0.43354
5591.43023	0.43402
5589.50149	0.43453
5587.57274	0.43446
5585.64400	0.43395
5583.71526	0.43351
5581.78651	0.43348
5579.85777	0.43318
5577.92902	0.43260
5576.00028	0.43265
5574.07153	0.43304
5572.14279	0.43303
5570.21404	0.43237
5568.28530	0.43129
5566.35656	0.43066
5564.42781	0.43085
5562.49907	0.43147
5560.57032	0.43204
5558.64158	0.43183
5556.71283	0.43094
5554.78409	0.43071
5552.85534	0.43128
5550.92660	0.43155
5548.99786	0.43116
5547.06911	0.43043
5545.14037	0.42981
5543.21162	0.42978
5541.28288	0.43013
5539.35413	0.43021
5537.42539	0.42987
5535.49664	0.42926
5533.56790	0.42846
5531.63915	0.42801
5529.71041	0.42826
5527.78167	0.42878
5525.85292	0.42909
5523.92418	0.42894
5521.99543	0.42853
5520.06669	0.42847
5518.13794	0.42880
5516.20920	0.42898
5514.28045	0.42868
5512.35171	0.42815
5510.42297	0.42770
5508.49422	0.42728
5506.56548	0.42686
5504.63673	0.42666
5502.70799	0.42686
5500.77924	0.42717
5498.85050	0.42704
5496.92175	0.42651
5494.99301	0.42626
5493.06427	0.42663
5491.13552	0.42673
5489.20678	0.42581
5487.27803	0.42471
5485.34929	0.42459
5483.42054	0.42522
5481.49180	0.42558
5479.56305	0.42532
5477.63431	0.42492
5475.70557	0.42482
5473.77682	0.42487
5471.84808	0.42469
5469.91933	0.42427
5467.99059	0.42373
5466.06184	0.42308
5464.13310	0.42267
5462.20435	0.42276
5460.27561	0.42293
5458.34686	0.42284
5456.41812	0.42280
5454.48938	0.42299
5452.56063	0.42304
5450.63189	0.42271
5448.70314	0.42232
5446.77440	0.42228
5444.84565	0.42236
5442.91691	0.42202
5440.98816	0.42109
5439.05942	0.42052
5437.13068	0.42108
5435.20193	0.42159
5433.27319	0.42125
5431.34444	0.42110
5429.41570	0.42138
5427.48695	0.42141
5425.55821	0.42088
5423.62946	0.42009
5421.70072	0.41975
5419.77198	0.42021
5417.84323	0.42067
5415.91449	0.42033
5413.98574	0.41970
5412.05700	0.41933
5410.12825	0.41877
5408.19951	0.41834
5406.27076	0.41871
5404.34202	0.41924
5402.41328	0.41904
5400.48453	0.41837
5398.55579	0.41790
5396.62704	0.41792
5394.69830	0.41823
5392.76955	0.41835
5390.84081	0.41825
5388.91206	0.41814
5386.98332	0.41811
5385.05457	0.41802
5383.12583	0.41778
5381.19709	0.41778
5379.26834	0.41814
5377.33960	0.41843
5375.41085	0.41819
5373.48211	0.41728
5371.55336	0.41632
5369.62462	0.41603
5367.69587	0.41641
5365.76713	0.41691
5363.83839	0.41693
5361.90964	0.41626
5359.98090	0.41561
5358.05215	0.41573
5356.12341	0.41618
5354.19466	0.41609
5352.26592	0.41559
5350.33717	0.41497
5348.40843	0.41444
5346.47969	0.41450
5344.55094	0.41478
5342.62220	0.41470
5340.69345	0.41462
5338.76471	0.41444
5336.83596	0.41380
5334.90722	0.41331
5332.97847	0.41333
5331.04973	0.41350
5329.12099	0.41321
5327.19224	0.41222
5325.26350	0.41158
5323.33475	0.41177
5321.40601	0.41192
5319.47726	0.41198
5317.54852	0.41233
5315.61977	0.41253
5313.69103	0.41216
5311.76228	0.41146
5309.83354	0.41103
5307.90480	0.41103
5305.97605	0.41112
5304.04731	0.41137
5302.11856	0.41187
5300.18982	0.41199
5298.26107	0.41162
5296.33233	0.41113
5294.40358	0.41059
5292.47484	0.41041
5290.54610	0.41061
5288.61735	0.41047
5286.68861	0.41001
5284.75986	0.40984
5282.83112	0.41023
5280.90237	0.41078
5278.97363	0.41096
5277.04488	0.41051
5275.11614	0.40941
5273.18740	0.40824
5271.25865	0.40769
5269.32991	0.40778
5267.40116	0.40805
5265.47242	0.40817
5263.54367	0.40808
5261.61493	0.40793
5259.68618	0.40804
5257.75744	0.40838
5255.82869	0.40827
5253.89995	0.40741
5251.97121	0.40684
5250.04246	0.40701
5248.11372	0.40742
5246.18497	0.40770
5244.25623	0.40753
5242.32748	0.40695
5240.39874	0.40666
5238.46999	0.40697
5236.54125	0.40729
5234.61251	0.40719
5232.68376	0.40688
5230.75502	0.40655
5228.82627	0.40622
5226.89753	0.40581
5224.96878	0.40512
5223.04004	0.40446
5221.11129	0.40424
5219.18255	0.40420
5217.25381	0.40386
5215.32506	0.40344
5213.39632	0.40359
5211.46757	0.40426
5209.53883	0.40474
5207.61008	0.40453
5205.68134	0.40397
5203.75259	0.40369
5201.82385	0.40360
5199.89511	0.40328
5197.96636	0.40281
5196.03762	0.40277
5194.10887	0.40311
5192.18013	0.40319
5190.25138	0.40273
5188.32264	0.40215
5186.39389	0.40189
5184.46515	0.40159
5182.53640	0.40116
5180.60766	0.40112
5178.67892	0.40143
5176.75017	0.40153
5174.82143	0.40142
5172.89268	0.40139
5170.96394	0.40131
5169.03519	0.40114
5167.10645	0.40119
5165.17770	0.40118
5163.24896	0.40075
5161.32022	0.40012
5159.39147	0.39969
5157.46273	0.39963
5155.53398	0.39961
5153.60524	0.39937
5151.67649	0.39904
5149.74775	0.39854
5147.81900	0.39823
5145.89026	0.39861
5143.96152	0.39917
5142.03277	0.39932
5140.10403	0.39905
5138.17528	0.39845
5136.24654	0.39773
5134.31779	0.39744
5132.38905	0.39776
5130.46030	0.39791
5128.53156	0.39738
5126.60282	0.39692
5124.67407	0.39698
5122.74533	0.39714
5120.81658	0.39710
5118.88784	0.39685
5116.95909	0.39671
5115.03035	0.39694
5113.10160	0.39698
5111.17286	0.39650
5109.24411	0.39612
5107.31537	0.39594
5105.38663	0.39553
5103.45788	0.39520
5101.52914	0.39530
5099.60039	0.39537
5097.67165	0.39523
5095.74290	0.39510
5093.81416	0.39474
5091.88541	0.39421
5089.95667	0.39412
5088.02793	0.39414
5086.09918	0.39370
5084.17044	0.39343
5082.24169	0.39343
5080.31295	0.39303
5078.38420	0.39265
5076.45546	0.39284
5074.52671	0.39289
5072.59797	0.39252
5070.66923	0.39227
5068.74048	0.39219
5066.81174	0.39219
5064.88299	0.39226
5062.95425	0.39215
5061.02550	0.39186
5059.09676	0.39177
5057.16801	0.39191
5055.23927	0.39183
5053.31053	0.39151
5051.38178	0.39138
5049.45304	0.39149
5047.52429	0.39147
5045.59555	0.39117
5043.66680	0.39076
5041.73806	0.39053
5039.80931	0.39047
5037.88057	0.39017
5035.95182	0.38976
5034.02308	0.38967
5032.09434	0.38960
5030.16559	0.38943
5028.23685	0.38933
5026.30810	0.38897
5024.37936	0.38840
5022.45061	0.38824
5020.52187	0.38833
5018.59312	0.38802
5016.66438	0.38745
5014.73564	0.38724
5012.80689	0.38741
5010.87815	0.38756
5008.94940	0.38758
5007.02066	0.38750
5005.09191	0.38735
5003.16317	0.38740
5001.23442	0.38770
4999.30568	0.38781
4997.37694	0.38756
4995.44819	0.38733
4993.51945	0.38730
4991.59070	0.38700
4989.66196	0.38641
4987.73321	0.38590
4985.80447	0.38540
4983.87572	0.38505
4981.94698	0.38504
4980.01824	0.38520
4978.08949	0.38537
4976.16075	0.38551
4974.23200	0.38541
4972.30326	0.38483
4970.37451	0.38422
4968.44577	0.38421
4966.51702	0.38449
4964.58828	0.38443
4962.65953	0.38411
4960.73079	0.38384
4958.80205	0.38333
4956.87330	0.38279
4954.94456	0.38286
4953.01581	0.38305
4951.08707	0.38287
4949.15832	0.38276
4947.22958	0.38292
4945.30083	0.38304
4943.37209	0.38291
4941.44335	0.38250
4939.51460	0.38208
4937.58586	0.38182
4935.65711	0.38169
4933.72837	0.38194
4931.79962	0.38231
4929.87088	0.38212
4927.94213	0.38136
4926.01339	0.38062
4924.08465	0.38043
4922.15590	0.38055
4920.22716	0.38047
4918.29841	0.38029
4916.36967	0.38048
4914.44092	0.38067
4912.51218	0.38028
4910.58343	0.37992
4908.65469	0.38018
4906.72594	0.38060
4904.79720	0.38070
4902.86846	0.38027
4900.93971	0.37944
4899.01097	0.37912
4897.08222	0.37984
4895.15348	0.38064
4893.22473	0.38053
4891.29599	0.37980
4889.36724	0.37907
4887.43850	0.37862
4885.50976	0.37832
4883.58101	0.37795
4881.65227	0.37754
4879.72352	0.37725
4877.79478	0.37716
4875.86603	0.37732
4873.93729	0.37735
4872.00854	0.37686
4870.07980	0.37631
4868.15106	0.37625
4866.22231	0.37636
4864.29357	0.37637
4862.36482	0.37641
4860.43608	0.37640
4858.50733	0.37631
4856.57859	0.37623
4854.64984	0.37597
4852.72110	0.37567
4850.79236	0.37563
4848.86361	0.37544
4846.93487	0.37482
4845.00612	0.37424
4843.07738	0.37412
4841.14863	0.37432
4839.21989	0.37453
4837.29114	0.37444
4835.36240	0.37378
4833.43365	0.37302
4831.50491	0.37283
4829.57617	0.37283
4827.64742	0.37275
4825.71868	0.37295
4823.78993	0.37336
4821.86119	0.37353
4819.93244	0.37336
4818.00370	0.37280
4816.07495	0.37206
4814.14621	0.37167
4812.21747	0.37173
4810.28872	0.37192
4808.35998	0.37202
4806.43123	0.37192
4804.50249	0.37169
4802.57374	0.37155
4800.64500	0.37153
4798.71625	0.37146
4796.78751	0.37124
4794.85877	0.37087
4792.93002	0.37040
4791.00128	0.37009
4789.07253	0.36996
4787.14379	0.36981
4785.21504	0.36975
4783.28630	0.36975
4781.35755	0.36976
4779.42881	0.36980
4777.50007	0.36965
4775.57132	0.36935
4773.64258	0.36929
4771.71383	0.36944
4769.78509	0.36947
4767.85634	0.36903
4765.92760	0.36830
4763.99885	0.36786
4762.07011	0.36802
4760.14136	0.36830
4758.21262	0.36826
4756.28388	0.36800
4754.35513	0.36750
4752.42639	0.36699
4750.49764	0.36687
4748.56890	0.36697
4746.64015	0.36696
4744.71141	0.36666
4742.78266	0.36615
4740.85392	0.36574
4738.92518	0.36552
4736.99643	0.36542
4735.06769	0.36542
4733.13894	0.36557
4731.21020	0.36574
4729.28145	0.36542
4727.35271	0.36463
4725.42396	0.36413
4723.49522	0.36413
4721.56648	0.36417
4719.63773	0.36408
4717.70899	0.36401
4715.78024	0.36388
4713.85150	0.36348
4711.92275	0.36299
4709.99401	0.36297
4708.06526	0.36337
4706.13652	0.36350
4704.20778	0.36318
4702.27903	0.36290
4700.35029	0.36276
4698.42154	0.36247
4696.49280	0.36222
4694.56405	0.36236
4692.63531	0.36247
4690.70656	0.36208
4688.77782	0.36169
4686.84907	0.36190
4684.92033	0.36238
4682.99159	0.36243
4681.06284	0.36183
4679.13410	0.36092
4677.20535	0.36027
4675.27661	0.35997
4673.34786	0.35979
4671.41912	0.35974
4669.49037	0.35982
4667.56163	0.35986
4665.63289	0.35983
4663.70414	0.35967
4661.77540	0.35929
4659.84665	0.35899
4657.91791	0.35905
4655.98916	0.35928
4654.06042	0.35945
4652.13167	0.35967
4650.20293	0.35994
4648.27419	0.35966
4646.34544	0.35865
4644.41670	0.35772
4642.48795	0.35756
4640.55921	0.35785
4638.63046	0.35788
4636.70172	0.35759
4634.77297	0.35739
4632.84423	0.35742
4630.91549	0.35742
4628.98674	0.35718
4627.05800	0.35689
4625.12925	0.35690
4623.20051	0.35706
4621.27176	0.35698
4619.34302	0.35655
4617.41427	0.35618
4615.48553	0.35616
4613.55678	0.35623
4611.62804	0.35606
4609.69930	0.35557
4607.77055	0.35516
4605.84181	0.35529
4603.91306	0.35557
4601.98432	0.35554
4600.05557	0.35538
4598.12683	0.35519
4596.19808	0.35496
4594.26934	0.35477
4592.34060	0.35465
4590.41185	0.35442
4588.48311	0.35403
4586.55436	0.35380
4584.62562	0.35385
4582.69687	0.35373
4580.76813	0.35321
4578.83938	0.35259
4576.91064	0.35232
4574.98190	0.35240
4573.05315	0.35253
4571.12441	0.35271
4569.19566	0.35287
4567.26692	0.35277
4565.33817	0.35248
4563.40943	0.35216
4561.48068	0.35192
4559.55194	0.35174
4557.62319	0.35156
4555.69445	0.35144
4553.76571	0.35127
4551.83696	0.35086
4549.90822	0.35058
4547.97947	0.35072
4546.05073	0.35085
4544.12198	0.35069
4542.19324	0.35040
4540.26449	0.35011
4538.33575	0.34982
4536.40701	0.34974
4534.47826	0.34990
4532.54952	0.34992
4530.62077	0.34975
4528.69203	0.34947
4526.76328	0.34906
4524.83454	0.34896
4522.90579	0.34924
4520.97705	0.34930
4519.04831	0.34884
4517.11956	0.34810
4515.19082	0.34769
4513.26207	0.34780
4511.33333	0.34785
4509.40458	0.34761
4507.47584	0.34736
4505.54709	0.34726
4503.61835	0.34733
4501.68961	0.34735
4499.76086	0.34725
4497.83212	0.34701
4495.90337	0.34659
4493.97463	0.34634
4492.04588	0.34642
4490.11714	0.34643
4488.18839	0.34639
4486.25965	0.34656
4484.33090	0.34667
4482.40216	0.34638
4480.47342	0.34574
4478.54467	0.34519
4476.61593	0.34504
4474.68718	0.34513
4472.75844	0.34522
4470.82969	0.34534
4468.90095	0.34536
4466.97220	0.34511
4465.04346	0.34484
4463.11472	0.34465
4461.18597	0.34445
4459.25723	0.34421
4457.32848	0.34372
4455.39974	0.34317
4453.47099	0.34306
4451.54225	0.34330
4449.61350	0.34342
4447.68476	0.34332
4445.75602	0.34305
4443.82727	0.34268
4441.89853	0.34242
4439.96978	0.34231
4438.04104	0.34222
4436.11229	0.34216
4434.18355	0.34212
4432.25480	0.34182
4430.32606	0.34128
4428.39732	0.34090
4426.46857	0.34085
4424.53983	0.34089
4422.61108	0.34076
4420.68234	0.34046
4418.75359	0.34026
4416.82485	0.34020
4414.89610	0.34014
4412.96736	0.34005
4411.03861	0.33997
4409.10987	0.33995
4407.18113	0.33999
4405.25238	0.34013
4403.32364	0.34012
4401.39489	0.33976
4399.46615	0.33934
4397.53740	0.33911
4395.60866	0.33899
4393.67991	0.33900
4391.75117	0.33905
4389.82243	0.33903
4387.89368	0.33890
4385.96494	0.33856
4384.03619	0.33822
4382.10745	0.33796
4380.17870	0.33761
4378.24996	0.33732
4376.32121	0.33715
4374.39247	0.33686
4372.46373	0.33656
4370.53498	0.33644
4368.60624	0.33626
4366.67749	0.33586
4364.74875	0.33568
4362.82000	0.33575
4360.89126	0.33554
4358.96251	0.33515
4357.03377	0.33493
4355.10503	0.33482
4353.17628	0.33491
4351.24754	0.33523
4349.31879	0.33531
4347.39005	0.33487
4345.46130	0.33452
4343.53256	0.33468
4341.60381	0.33488
4339.67507	0.33467
4337.74632	0.33437
4335.81758	0.33414
4333.88884	0.33375
4331.96009	0.33322
4330.03135	0.33289
4328.10260	0.33286
4326.17386	0.33280
4324.24511	0.33258
4322.31637	0.33240
4320.38762	0.33230
4318.45888	0.33226
4316.53014	0.33225
4314.60139	0.33215
4312.67265	0.33198
4310.74390	0.33182
4308.81516	0.33164
4306.88641	0.33157
4304.95767	0.33162
4303.02892	0.33159
4301.10018	0.33142
4299.17144	0.33112
4297.24269	0.33085
4295.31395	0.33086
4293.38520	0.33089
4291.45646	0.33052
4289.52771	0.32998
4287.59897	0.32977
4285.67022	0.32975
4283.74148	0.32954
4281.81273	0.32941
4279.88399	0.32965
4277.95525	0.32981
4276.02650	0.32962
4274.09776	0.32946
4272.16901	0.32937
4270.24027	0.32915
4268.31152	0.32883
4266.38278	0.32858
4264.45403	0.32843
4262.52529	0.32817
4260.59655	0.32769
4258.66780	0.32730
4256.73906	0.32718
4254.81031	0.32705
4252.88157	0.32696
4250.95282	0.32711
4249.02408	0.32724
4247.09533	0.32715
4245.16659	0.32703
4243.23785	0.32698
4241.30910	0.32684
4239.38036	0.32654
4237.45161	0.32627
4235.52287	0.32615
4233.59412	0.32608
4231.66538	0.32590
4229.73663	0.32570
4227.80789	0.32554
4225.87915	0.32530
4223.95040	0.32503
4222.02166	0.32482
4220.09291	0.32469
4218.16417	0.32467
4216.23542	0.32458
4214.30668	0.32435
4212.37793	0.32420
4210.44919	0.32413
4208.52044	0.32392
4206.59170	0.32363
4204.66296	0.32342
4202.73421	0.32334
4200.80547	0.32332
4198.87672	0.32319
4196.94798	0.32286
4195.01923	0.32249
4193.09049	0.32226
4191.16174	0.32220
4189.23300	0.32222
4187.30426	0.32224
4185.37551	0.32227
4183.44677	0.32217
4181.51802	0.32174
4179.58928	0.32113
4177.66053	0.32072
4175.73179	0.32067
4173.80304	0.32080
4171.87430	0.32079
4169.94556	0.32065
4168.01681	0.32068
4166.08807	0.32077
4164.15932	0.32058
4162.23058	0.32021
4160.30183	0.31982
4158.37309	0.31946
4156.44434	0.31923
4154.51560	0.31918
4152.58686	0.31930
4150.65811	0.31942
4148.72937	0.31941
4146.80062	0.31927
4144.87188	0.31905
4142.94313	0.31883
4141.01439	0.31869
4139.08564	0.31859
4137.15690	0.31841
4135.22815	0.31816
4133.29941	0.31788
4131.37067	0.31769
4129.44192	0.31762
4127.51318	0.31741
4125.58443	0.31707
4123.65569	0.31701
4121.72694	0.31736
4119.79820	0.31762
4117.86945	0.31740
4115.94071	0.31699
4114.01197	0.31677
4112.08322	0.31664
4110.15448	0.31643
4108.22573	0.31619
4106.29699	0.31596
4104.36824	0.31579
4102.43950	0.31564
4100.51075	0.31546
4098.58201	0.31528
4096.65327	0.31516
4094.72452	0.31505
4092.79578	0.31488
4090.86703	0.31478
4088.93829	0.31479
4087.00954	0.31460
4085.08080	0.31423
4083.15205	0.31418
4081.22331	0.31430
4079.29457	0.31408
4077.36582	0.31380
4075.43708	0.31379
4073.50833	0.31373
4071.57959	0.31347
4069.65084	0.31332
4067.72210	0.31336
4065.79335	0.31336
4063.86461	0.31315
4061.93586	0.31283
4060.00712	0.31252
4058.07838	0.31223
4056.14963	0.31203
4054.22089	0.31186
4052.29214	0.31163
4050.36340	0.31143
4048.43465	0.31134
4046.50591	0.31110
4044.57716	0.31064
4042.64842	0.31033
4040.71968	0.31037
4038.79093	0.31050
4036.86219	0.31044
4034.93344	0.31027
4033.00470	0.31007
4031.07595	0.30985
4029.14721	0.30977
4027.21846	0.30971
4025.28972	0.30952
4023.36098	0.30935
4021.43223	0.30916
4019.50349	0.30880
4017.57474	0.30863
4015.64600	0.30860
4013.71725	0.30842
4011.78851	0.30822
4009.85976	0.30816
4007.93102	0.30805
4006.00228	0.30788
4004.07353	0.30780
4002.14479	0.30773
4000.21604	0.30764
3998.28730	0.30763
3996.35855	0.30752
3994.42981	0.30720
3992.50106	0.30694
3990.57232	0.30682
3988.64357	0.30666
3986.71483	0.30662
3984.78609	0.30672
3982.85734	0.30665
3980.92860	0.30631
3978.99985	0.30590
3977.07111	0.30566
3975.14236	0.30566
3973.21362	0.30559
3971.28487	0.30535
3969.35613	0.30517
3967.42739	0.30506
3965.49864	0.30498
3963.56990	0.30508
3961.64115	0.30523
3959.71241	0.30519
3957.78366	0.30489
3955.85492	0.30443
3953.92617	0.30412
3951.99743	0.30407
3950.06869	0.30408
3948.13994	0.30389
3946.21120	0.30357
3944.28245	0.30336
3942.35371	0.30328
3940.42496	0.30318
3938.49622	0.30300
3936.56747	0.30288
3934.63873	0.30293
3932.70998	0.30291
3930.78124	0.30248
3928.85250	0.30200
3926.92375	0.30193
3924.99501	0.30205
3923.06626	0.30205
3921.13752	0.30192
3919.20877	0.30165
3917.28003	0.30133
3915.35128	0.30119
3913.42254	0.30107
3911.49380	0.30079
3909.56505	0.30060
3907.63631	0.30073
3905.70756	0.30088
3903.77882	0.30076
3901.85007	0.30046
3899.92133	0.30039
3897.99258	0.30051
3896.06384	0.30050
3894.13510	0.30037
3892.20635	0.30018
3890.27761	0.29997
3888.34886	0.29983
3886.42012	0.29970
3884.49137	0.29947
3882.56263	0.29920
3880.63388	0.29890
3878.70514	0.29869
3876.77640	0.29864
3874.84765	0.29848
3872.91891	0.29816
3870.99016	0.29781
3869.06142	0.29740
3867.13267	0.29722
3865.20393	0.29741
3863.27518	0.29770
3861.34644	0.29784
3859.41769	0.29788
3857.48895	0.29782
3855.56021	0.29761
3853.63146	0.29725
3851.70272	0.29682
3849.77397	0.29639
3847.84523	0.29612
3845.91648	0.29617
3843.98774	0.29645
3842.05899	0.29681
3840.13025	0.29711
3838.20151	0.29682
3836.27276	0.29596
3834.34402	0.29525
3832.41527	0.29480
3830.48653	0.29457
3828.55778	0.29470
3826.62904	0.29494
3824.70029	0.29483
3822.77155	0.29441
3820.84281	0.29398
3818.91406	0.29381
3816.98532	0.29369
3815.05657	0.29352
3813.12783	0.29334
3811.19908	0.29312
3809.27034	0.29295
3807.34159	0.29286
3805.41285	0.29272
3803.48411	0.29267
3801.55536	0.29292
3799.62662	0.29307
3797.69787	0.29269
3795.76913	0.29214
3793.84038	0.29191
3791.91164	0.29181
3789.98289	0.29164
3788.05415	0.29159
3786.12540	0.29164
3784.19666	0.29157
3782.26792	0.29138
3780.33917	0.29103
3778.41043	0.29063
3776.48168	0.29050
3774.55294	0.29058
3772.62419	0.29070
3770.69545	0.29075
3768.76670	0.29057
3766.83796	0.29036
3764.90922	0.29029
3762.98047	0.29025
3761.05173	0.29012
3759.12298	0.28982
3757.19424	0.28954
3755.26549	0.28956
3753.33675	0.28969
3751.40800	0.28967
3749.47926	0.28941
3747.55052	0.28908
3745.62177	0.28882
3743.69303	0.28882
3741.76428	0.28896
3739.83554	0.28906
3737.90679	0.28917
3735.97805	0.28941
3734.04930	0.28964
3732.12056	0.28953
3730.19182	0.28923
3728.26307	0.28900
3726.33433	0.28891
3724.40558	0.28887
3722.47684	0.28855
3720.54809	0.28779
3718.61935	0.28708
3716.69060	0.28684
3714.76186	0.28681
3712.83311	0.28660
3710.90437	0.28640
3708.97563	0.28639
3707.04688	0.28614
3705.11814	0.28582
3703.18939	0.28578
3701.26065	0.28594
3699.33190	0.28605
3697.40316	0.28602
3695.47441	0.28589
3693.54567	0.28583
3691.61693	0.28566
3689.68818	0.28493
3687.75944	0.28420
3685.83069	0.28413
3683.90195	0.28422
3681.97320	0.28401
3680.04446	0.28363
3678.11571	0.28341
3676.18697	0.28333
3674.25823	0.28329
3672.32948	0.28323
3670.40074	0.28285
3668.47199	0.28243
3666.54325	0.28238
3664.61450	0.28234
3662.68576	0.28222
3660.75701	0.28226
3658.82827	0.28243
3656.89953	0.28238
3654.97078	0.28204
3653.04204	0.28178
3651.11329	0.28174
3649.18455	0.28171
3647.25580	0.28152
3645.32706	0.28130
3643.39831	0.28114
3641.46957	0.28092
3639.54082	0.28064
3637.61208	0.28057
3635.68334	0.28074
3633.75459	0.28090
3631.82585	0.28088
3629.89710	0.28057
3627.96836	0.28000
3626.03961	0.27974
3624.11087	0.27981
3622.18212	0.27993
3620.25338	0.27984
3618.32464	0.27949
3616.39589	0.27914
3614.46715	0.27864
3612.53840	0.27804
3610.60966	0.27798
3608.68091	0.27837
3606.75217	0.27852
3604.82342	0.27846
3602.89468	0.27838
3600.96594	0.27810
3599.03719	0.27764
3597.10845	0.27735
3595.17970	0.27726
3593.25096	0.27720
3591.32221	0.27706
3589.39347	0.27685
3587.46472	0.27662
3585.53598	0.27635
3583.60723	0.27600
3581.67849	0.27569
3579.74975	0.27563
3577.82100	0.27578
3575.89226	0.27577
3573.96351	0.27543
3572.03477	0.27515
3570.10602	0.27528
3568.17728	0.27556
3566.24853	0.27538
3564.31979	0.27481
3562.39105	0.27437
3560.46230	0.27410
3558.53356	0.27382
3556.60481	0.27367
3554.67607	0.27377
3552.74732	0.27380
3550.81858	0.27364
3548.88983	0.27349
3546.96109	0.27325
3545.03235	0.27291
3543.10360	0.27271
3541.17486	0.27266
3539.24611	0.27265
3537.31737	0.27263
3535.38862	0.27244
3533.45988	0.27219
3531.53113	0.27215
3529.60239	0.27213
3527.67365	0.27177
3525.74490	0.27127
3523.81616	0.27095
3521.88741	0.27077
3519.95867	0.27068
3518.02992	0.27069
3516.10118	0.27061
3514.17243	0.27035
3512.24369	0.27011
3510.31494	0.27003
3508.38620	0.26992
3506.45746	0.26973
3504.52871	0.26970
3502.59997	0.26971
3500.67122	0.26946
3498.74248	0.26911
3496.81373	0.26901
3494.88499	0.26893
3492.95624	0.26861
3491.02750	0.26837
3489.09876	0.26832
3487.17001	0.26820
3485.24127	0.26790
3483.31252	0.26765
3481.38378	0.26765
3479.45503	0.26777
3477.52629	0.26777
3475.59754	0.26764
3473.66880	0.26745
3471.74006	0.26717
3469.81131	0.26687
3467.88257	0.26673
3465.95382	0.26676
3464.02508	0.26665
3462.09633	0.26627
3460.16759	0.26585
3458.23884	0.26568
3456.31010	0.26561
3454.38136	0.26552
3452.45261	0.26555
3450.52387	0.26574
3448.59512	0.26583
3446.66638	0.26551
3444.73763	0.26503
3442.80889	0.26476
3440.88014	0.26455
3438.95140	0.26428
3437.02265	0.26409
3435.09391	0.26408
3433.16517	0.26401
3431.23642	0.26377
3429.30768	0.26362
3427.37893	0.26355
3425.45019	0.26331
3423.52144	0.26302
3421.59270	0.26292
3419.66395	0.26291
3417.73521	0.26288
3415.80647	0.26281
3413.87772	0.26269
3411.94898	0.26256
3410.02023	0.26247
3408.09149	0.26240
3406.16274	0.26229
3404.23400	0.26197
3402.30525	0.26148
3400.37651	0.26123
3398.44777	0.26124
3396.51902	0.26107
3394.59028	0.26064
3392.66153	0.26033
3390.73279	0.26031
3388.80404	0.26041
3386.87530	0.26044
3384.94655	0.26028
3383.01781	0.26001
3381.08907	0.25995
3379.16032	0.26009
3377.23158	0.26010
3375.30283	0.25993
3373.37409	0.25972
3371.44534	0.25954
3369.51660	0.25942
3367.58785	0.25936
3365.65911	0.25927
3363.73036	0.25911
3361.80162	0.25885
3359.87288	0.25858
3357.94413	0.25847
3356.01539	0.25846
3354.08664	0.25829
3352.15790	0.25792
3350.22915	0.25755
3348.30041	0.25737
3346.37166	0.25739
3344.44292	0.25742
3342.51418	0.25734
3340.58543	0.25726
3338.65669	0.25723
3336.72794	0.25717
3334.79920	0.25694
3332.87045	0.25665
3330.94171	0.25657
3329.01296	0.25662
3327.08422	0.25652
3325.15548	0.25628
3323.22673	0.25599
3321.29799	0.25567
3319.36924	0.25537
3317.44050	0.25528
3315.51175	0.25525
3313.58301	0.25509
3311.65426	0.25491
3309.72552	0.25478
3307.79678	0.25463
3305.86803	0.25456
3303.93929	0.25457
3302.01054	0.25448
3300.08180	0.25427
3298.15305	0.25412
3296.22431	0.25408
3294.29556	0.25402
3292.36682	0.25395
3290.43807	0.25385
3288.50933	0.25367
3286.58059	0.25354
3284.65184	0.25351
3282.72310	0.25343
3280.79435	0.25312
3278.86561	0.25266
3276.93686	0.25232
3275.00812	0.25218
3273.07937	0.25211
3271.15063	0.25202
3269.22189	0.25195
3267.29314	0.25185
3265.36440	0.25167
3263.43565	0.25148
3261.50691	0.25147
3259.57816	0.25159
3257.64942	0.25158
3255.72067	0.25132
3253.79193	0.25102
3251.86319	0.25080
3249.93444	0.25056
3248.00570	0.25035
3246.07695	0.25012
3244.14821	0.24990
3242.21946	0.24988
3240.29072	0.24999
3238.36197	0.24998
3236.43323	0.24982
3234.50448	0.24965
3232.57574	0.24950
3230.64700	0.24923
3228.71825	0.24901
3226.78951	0.24903
3224.86076	0.24913
3222.93202	0.24913
3221.00327	0.24885
3219.07453	0.24836
3217.14578	0.24795
3215.21704	0.24787
3213.28830	0.24802
3211.35955	0.24809
3209.43081	0.24795
3207.50206	0.24777
3205.57332	0.24767
3203.64457	0.24756
3201.71583	0.24737
3199.78708	0.24720
3197.85834	0.24703
3195.92960	0.24681
3194.00085	0.24664
3192.07211	0.24661
3190.14336	0.24666
3188.21462	0.24661
3186.28587	0.24638
3184.35713	0.24607
3182.42838	0.24586
3180.49964	0.24587
3178.57090	0.24594
3176.64215	0.24578
3174.71341	0.24543
3172.78466	0.24514
3170.85592	0.24501
3168.92717	0.24494
3166.99843	0.24484
3165.06968	0.24481
3163.14094	0.24489
3161.21219	0.24488
3159.28345	0.24464
3157.35471	0.24435
3155.42596	0.24419
3153.49722	0.24403
3151.56847	0.24383
3149.63973	0.24373
3147.71098	0.24377
3145.78224	0.24383
3143.85349	0.24377
3141.92475	0.24345
[truncated: 1,370 more rows]
