# Supplementary material for: Ultrathin 2 nm gold as impedance-matched absorber for infrared light
Source: Nat Commun. 2020 May 1;11:2161. doi: 10.1038/s41467-020-15762-3 (PMC7195431; doi:10.1038/s41467-020-15762-3)
Supplement: Supplementary file 3 — Source Data [file 41467_2020_15762_MOESM3_ESM.zip › SOURCE DATA/Fig.4 -Thinfilm optical measurements and dataprocessing/3,0-Au-Cu-#2-REF.dpt]

6997.48496	0.12584
6995.55621	0.12353
6993.62747	0.12388
6991.69872	0.12545
6989.76998	0.12569
6987.84123	0.12672
6985.91249	0.12905
6983.98374	0.13017
6982.055	0.13078
6980.12626	0.13066
6978.19751	0.12824
6976.26877	0.12543
6974.34002	0.12368
6972.41128	0.1235
6970.48253	0.12606
6968.55379	0.12855
6966.62504	0.12768
6964.6963	0.1256
6962.76756	0.12494
6960.83881	0.12529
6958.91007	0.12521
6956.98132	0.12488
6955.05258	0.12573
6953.12383	0.12626
6951.19509	0.12553
6949.26634	0.12584
6947.3376	0.12843
6945.40886	0.13118
6943.48011	0.1311
6941.55137	0.12932
6939.62262	0.12927
6937.69388	0.13094
6935.76513	0.13229
6933.83639	0.13217
6931.90764	0.13008
6929.9789	0.12727
6928.05015	0.1266
6926.12141	0.12902
6924.19267	0.13136
6922.26392	0.13143
6920.33518	0.12995
6918.40643	0.12835
6916.47769	0.12802
6914.54894	0.12915
6912.6202	0.13062
6910.69145	0.13161
6908.76271	0.13211
6906.83397	0.13215
6904.90522	0.13255
6902.97648	0.13259
6901.04773	0.13083
6899.11899	0.12995
6897.19024	0.13209
6895.2615	0.13439
6893.33275	0.1346
6891.40401	0.1344
6889.47527	0.13577
6887.54652	0.13736
6885.61778	0.13618
6883.68903	0.13187
6881.76029	0.128
6879.83154	0.1273
6877.9028	0.12815
6875.97405	0.12805
6874.04531	0.12684
6872.11657	0.12631
6870.18782	0.1282
6868.25908	0.13147
6866.33033	0.1329
6864.40159	0.13144
6862.47284	0.12953
6860.5441	0.12969
6858.61535	0.13077
6856.68661	0.13033
6854.75786	0.13014
6852.82912	0.13236
6850.90038	0.1344
6848.97163	0.13389
6847.04289	0.13275
6845.11414	0.13333
6843.1854	0.1351
6841.25665	0.1363
6839.32791	0.13606
6837.39916	0.13471
6835.47042	0.1326
6833.54168	0.12986
6831.61293	0.12876
6829.68419	0.1312
6827.75544	0.13404
6825.8267	0.13355
6823.89795	0.1318
6821.96921	0.13178
6820.04046	0.13193
6818.11172	0.13047
6816.18298	0.12872
6814.25423	0.12854
6812.32549	0.1293
6810.39674	0.1293
6808.468	0.13006
6806.53925	0.13279
6804.61051	0.13554
6802.68176	0.1373
6800.75302	0.1372
6798.82428	0.13445
6796.89553	0.13201
6794.96679	0.13203
6793.03804	0.13254
6791.1093	0.13246
6789.18055	0.13331
6787.25181	0.1351
6785.32306	0.13641
6783.39432	0.13641
6781.46557	0.13496
6779.53683	0.13404
6777.60809	0.13554
6775.67934	0.13726
6773.7506	0.13692
6771.82185	0.13544
6769.89311	0.13449
6767.96436	0.13437
6766.03562	0.13404
6764.10687	0.13325
6762.17813	0.13338
6760.24939	0.13503
6758.32064	0.13647
6756.3919	0.13626
6754.46315	0.1352
6752.53441	0.13371
6750.60566	0.13193
6748.67692	0.13175
6746.74817	0.13396
6744.81943	0.13602
6742.89069	0.13611
6740.96194	0.13521
6739.0332	0.135
6737.10445	0.13588
6735.17571	0.13645
6733.24696	0.13589
6731.31822	0.13474
6729.38947	0.1342
6727.46073	0.13547
6725.53199	0.13737
6723.60324	0.13795
6721.6745	0.13732
6719.74575	0.13593
6717.81701	0.13466
6715.88826	0.13425
6713.95952	0.13416
6712.03077	0.13465
6710.10203	0.13622
6708.17328	0.13787
6706.24454	0.13858
6704.3158	0.13809
6702.38705	0.13731
6700.45831	0.13772
6698.52956	0.13928
6696.60082	0.14064
6694.67207	0.14074
6692.74333	0.13974
6690.81458	0.13787
6688.88584	0.13559
6686.9571	0.1344
6685.02835	0.13478
6683.09961	0.13622
6681.17086	0.13801
6679.24212	0.13923
6677.31337	0.13951
6675.38463	0.13897
6673.45588	0.13793
6671.52714	0.13695
6669.5984	0.13614
6667.66965	0.13554
6665.74091	0.13606
6663.81216	0.13746
6661.88342	0.13834
6659.95467	0.13833
6658.02593	0.13793
6656.09718	0.13733
6654.16844	0.1365
6652.2397	0.13637
6650.31095	0.13765
6648.38221	0.13856
6646.45346	0.1375
6644.52472	0.13612
6642.59597	0.13683
6640.66723	0.1388
6638.73848	0.13954
6636.80974	0.13937
6634.88099	0.13958
6632.95225	0.13901
6631.02351	0.13754
6629.09476	0.13784
6627.16602	0.13991
6625.23727	0.141
6623.30853	0.1404
6621.37978	0.13925
6619.45104	0.13897
6617.52229	0.14023
6615.59355	0.14192
6613.66481	0.1423
6611.73606	0.14113
6609.80732	0.14013
6607.87857	0.14083
6605.94983	0.14268
6604.02108	0.14405
6602.09234	0.14432
6600.16359	0.14399
6598.23485	0.14315
6596.30611	0.14158
6594.37736	0.13995
6592.44862	0.1392
6590.51987	0.13997
6588.59113	0.14143
6586.66238	0.1424
6584.73364	0.14304
6582.80489	0.14298
6580.87615	0.14247
6578.9474	0.14244
6577.01866	0.14177
6575.08992	0.14026
6573.16117	0.13949
6571.23243	0.13987
6569.30368	0.1409
6567.37494	0.14172
6565.44619	0.14196
6563.51745	0.14229
6561.5887	0.14225
6559.65996	0.14126
6557.73122	0.14098
6555.80247	0.14215
6553.87373	0.14344
6551.94498	0.14428
6550.01624	0.1445
6548.08749	0.14401
6546.15875	0.14327
6544.23	0.14255
6542.30126	0.14236
6540.37252	0.14286
6538.44377	0.14336
6536.51503	0.14341
6534.58628	0.14262
6532.65754	0.14084
6530.72879	0.13956
6528.80005	0.14028
6526.8713	0.14189
6524.94256	0.14254
6523.01382	0.14221
6521.08507	0.14242
6519.15633	0.14319
6517.22758	0.14277
6515.29884	0.14214
6513.37009	0.14295
6511.44135	0.14355
6509.5126	0.14349
6507.58386	0.14379
6505.65511	0.14431
6503.72637	0.14548
6501.79763	0.14666
6499.86888	0.14634
6497.94014	0.14537
6496.01139	0.14494
6494.08265	0.14463
6492.1539	0.14423
6490.22516	0.14412
6488.29641	0.14352
6486.36767	0.14238
6484.43893	0.14251
6482.51018	0.14402
6480.58144	0.14525
6478.65269	0.14577
6476.72395	0.14637
6474.7952	0.14715
6472.86646	0.14773
6470.93771	0.1483
6469.00897	0.14821
6467.08023	0.14682
6465.15148	0.14585
6463.22274	0.14638
6461.29399	0.14706
6459.36525	0.14705
6457.4365	0.14689
6455.50776	0.14719
6453.57901	0.14718
6451.65027	0.14624
6449.72153	0.14607
6447.79278	0.14703
6445.86404	0.14667
6443.93529	0.14507
6442.00655	0.14491
6440.0778	0.14621
6438.14906	0.14725
6436.22031	0.14757
6434.29157	0.14759
6432.36282	0.14797
6430.43408	0.14857
6428.50534	0.14835
6426.57659	0.14707
6424.64785	0.14611
6422.7191	0.14664
6420.79036	0.14802
6418.86161	0.14903
6416.93287	0.14897
6415.00412	0.14748
6413.07538	0.1457
6411.14664	0.14579
6409.21789	0.14766
6407.28915	0.1488
6405.3604	0.14849
6403.43166	0.14809
6401.50291	0.14839
6399.57417	0.14935
6397.64542	0.15043
6395.71668	0.15069
6393.78794	0.15052
6391.85919	0.15062
6389.93045	0.15001
6388.0017	0.14925
6386.07296	0.14991
6384.14421	0.15083
6382.21547	0.15095
6380.28672	0.15081
6378.35798	0.15023
6376.42924	0.14949
6374.50049	0.14953
6372.57175	0.14998
6370.643	0.15014
6368.71426	0.1504
6366.78551	0.15112
6364.85677	0.15205
6362.92802	0.15269
6360.99928	0.15269
6359.07053	0.15188
6357.14179	0.15068
6355.21305	0.15032
6353.2843	0.15096
6351.35556	0.15156
6349.42681	0.15171
6347.49807	0.15176
6345.56932	0.15207
6343.64058	0.15198
6341.71183	0.15122
6339.78309	0.15115
6337.85435	0.15211
6335.9256	0.15269
6333.99686	0.15255
6332.06811	0.15263
6330.13937	0.15294
6328.21062	0.15318
6326.28188	0.15332
6324.35313	0.15292
6322.42439	0.15249
6320.49565	0.15294
6318.5669	0.15324
6316.63816	0.15247
6314.70941	0.15172
6312.78067	0.15181
6310.85192	0.15225
6308.92318	0.15254
6306.99443	0.15251
6305.06569	0.15214
6303.13695	0.15205
6301.2082	0.15284
6299.27946	0.15372
6297.35071	0.15336
6295.42197	0.15277
6293.49322	0.15348
6291.56448	0.15435
6289.63573	0.15424
6287.70699	0.15406
6285.77824	0.15401
6283.8495	0.1536
6281.92076	0.15333
6279.99201	0.15352
6278.06327	0.15407
6276.13452	0.15474
6274.20578	0.15487
6272.27703	0.15434
6270.34829	0.15372
6268.41954	0.15342
6266.4908	0.15351
6264.56206	0.15422
6262.63331	0.15563
6260.70457	0.15679
6258.77582	0.15714
6256.84708	0.15737
6254.91833	0.15751
6252.98959	0.15721
6251.06084	0.15713
6249.1321	0.15734
6247.20336	0.15681
6245.27461	0.15591
6243.34587	0.15581
6241.41712	0.15651
6239.48838	0.15737
6237.55963	0.15803
6235.63089	0.1581
6233.70214	0.15715
6231.7734	0.15601
6229.84465	0.15564
6227.91591	0.15537
6225.98717	0.15483
6224.05842	0.15491
6222.12968	0.15567
6220.20093	0.15682
6218.27219	0.15831
6216.34344	0.15889
6214.4147	0.15785
6212.48595	0.15655
6210.55721	0.15619
6208.62847	0.15645
6206.69972	0.15676
6204.77098	0.15721
6202.84223	0.15781
6200.91349	0.15829
6198.98474	0.15842
6197.056	0.15829
6195.12725	0.15869
6193.19851	0.15995
6191.26977	0.16116
6189.34102	0.16089
6187.41228	0.15905
6185.48353	0.15754
6183.55479	0.15736
6181.62604	0.15737
6179.6973	0.15707
6177.76855	0.1574
6175.83981	0.15848
6173.91107	0.15895
6171.98232	0.15837
6170.05358	0.15822
6168.12483	0.15908
6166.19609	0.15979
6164.26734	0.15968
6162.3386	0.15885
6160.40985	0.15773
6158.48111	0.1568
6156.55236	0.15631
6154.62362	0.15679
6152.69488	0.15792
6150.76613	0.15846
6148.83739	0.15861
6146.90864	0.15905
6144.9799	0.15903
6143.05115	0.15848
6141.12241	0.15882
6139.19366	0.16058
6137.26492	0.16228
6135.33618	0.16237
6133.40743	0.16157
6131.47869	0.16143
6129.54994	0.16193
6127.6212	0.1621
6125.69245	0.16109
6123.76371	0.15946
6121.83496	0.15917
6119.90622	0.16081
6117.97748	0.1625
6116.04873	0.16304
6114.11999	0.1632
6112.19124	0.16327
6110.2625	0.16328
6108.33375	0.16369
6106.40501	0.16388
6104.47626	0.16355
6102.54752	0.16386
6100.61878	0.16472
6098.69003	0.16456
6096.76129	0.16356
6094.83254	0.16278
6092.9038	0.16208
6090.97505	0.16148
6089.04631	0.1616
6087.11756	0.16258
6085.18882	0.16382
6083.26007	0.1644
6081.33133	0.16436
6079.40259	0.16436
6077.47384	0.1643
6075.5451	0.16405
6073.61635	0.16406
6071.68761	0.16425
6069.75886	0.16437
6067.83012	0.16434
6065.90137	0.16437
6063.97263	0.16486
6062.04389	0.16544
6060.11514	0.16509
6058.1864	0.16409
6056.25765	0.16365
6054.32891	0.16382
6052.40016	0.16414
6050.47142	0.16455
6048.54267	0.16469
6046.61393	0.16481
6044.68519	0.16573
6042.75644	0.16677
6040.8277	0.16712
6038.89895	0.16701
6036.97021	0.16636
6035.04146	0.16582
6033.11272	0.16631
6031.18397	0.16715
6029.25523	0.16741
6027.32649	0.16703
6025.39774	0.16654
6023.469	0.16614
6021.54025	0.16599
6019.61151	0.16645
6017.68276	0.16684
6015.75402	0.16664
6013.82527	0.16659
6011.89653	0.16693
6009.96778	0.16762
6008.03904	0.16831
6006.1103	0.16798
6004.18155	0.16684
6002.25281	0.16654
6000.32406	0.16715
5998.39532	0.16763
5996.46657	0.1677
5994.53783	0.16762
5992.60908	0.16773
5990.68034	0.16776
5988.7516	0.16748
5986.82285	0.16759
5984.89411	0.16826
5982.96536	0.16878
5981.03662	0.16907
5979.10787	0.16923
5977.17913	0.16913
5975.25038	0.16906
5973.32164	0.16917
5971.3929	0.16894
5969.46415	0.16827
5967.53541	0.16776
5965.60666	0.16803
5963.67792	0.16897
5961.74917	0.16958
5959.82043	0.16925
5957.89168	0.16889
5955.96294	0.16911
5954.0342	0.16949
5952.10545	0.16991
5950.17671	0.17032
5948.24796	0.17053
5946.31922	0.17073
5944.39047	0.17052
5942.46173	0.16958
5940.53298	0.16936
5938.60424	0.17048
5936.67549	0.17107
5934.74675	0.17059
5932.81801	0.17014
5930.88926	0.16998
5928.96052	0.17004
5927.03177	0.17019
5925.10303	0.17019
5923.17428	0.17023
5921.24554	0.17039
5919.31679	0.17051
5917.38805	0.17069
5915.45931	0.17107
5913.53056	0.17173
5911.60182	0.17223
5909.67307	0.17188
5907.74433	0.17119
5905.81558	0.17118
5903.88684	0.17171
5901.95809	0.17218
5900.02935	0.17264
5898.10061	0.17318
5896.17186	0.17311
5894.24312	0.17223
5892.31437	0.17127
5890.38563	0.17093
5888.45688	0.17141
5886.52814	0.17239
5884.59939	0.17323
5882.67065	0.17337
5880.7419	0.17296
5878.81316	0.17293
5876.88442	0.17353
5874.95567	0.17404
5873.02693	0.17412
5871.09818	0.17436
5869.16944	0.1751
5867.24069	0.17557
5865.31195	0.17521
5863.3832	0.17455
5861.45446	0.17433
5859.52572	0.17449
5857.59697	0.17454
5855.66823	0.17444
5853.73948	0.17417
5851.81074	0.17355
5849.88199	0.17322
5847.95325	0.17377
5846.0245	0.17455
5844.09576	0.17506
5842.16702	0.17563
5840.23827	0.17602
5838.30953	0.17592
5836.38078	0.17607
5834.45204	0.17666
5832.52329	0.17686
5830.59455	0.17667
5828.6658	0.17667
5826.73706	0.17679
5824.80832	0.17661
5822.87957	0.17625
5820.95083	0.17628
5819.02208	0.1767
5817.09334	0.17678
5815.16459	0.17649
5813.23585	0.17653
5811.3071	0.17687
5809.37836	0.17694
5807.44961	0.1773
5805.52087	0.17835
5803.59213	0.17906
5801.66338	0.17888
5799.73464	0.17853
5797.80589	0.17849
5795.87715	0.17824
5793.9484	0.17744
5792.01966	0.17706
5790.09091	0.17781
5788.16217	0.17885
5786.23343	0.17925
5784.30468	0.17895
5782.37594	0.17879
5780.44719	0.1793
5778.51845	0.17952
5776.5897	0.17897
5774.66096	0.17848
5772.73221	0.17829
5770.80347	0.17814
5768.87473	0.17819
5766.94598	0.17844
5765.01724	0.17856
5763.08849	0.17866
5761.15975	0.17891
5759.231	0.17916
5757.30226	0.1792
5755.37351	0.17878
5753.44477	0.17833
5751.51603	0.17869
5749.58728	0.17944
5747.65854	0.17952
5745.72979	0.17899
5743.80105	0.17875
5741.8723	0.17956
5739.94356	0.18088
5738.01481	0.18123
5736.08607	0.18054
5734.15732	0.1803
5732.22858	0.18098
5730.29984	0.18134
5728.37109	0.18043
5726.44235	0.17913
5724.5136	0.17886
5722.58486	0.17945
5720.65611	0.17989
5718.72737	0.18014
5716.79862	0.1807
5714.86988	0.1816
5712.94114	0.18219
5711.01239	0.18198
5709.08365	0.18147
5707.1549	0.18095
5705.22616	0.18068
5703.29741	0.18134
5701.36867	0.18223
5699.43992	0.18254
5697.51118	0.18275
5695.58244	0.18269
5693.65369	0.18208
5691.72495	0.18147
5689.7962	0.18142
5687.86746	0.18203
5685.93871	0.18285
5684.00997	0.18346
5682.08122	0.18359
5680.15248	0.18305
5678.22374	0.18228
5676.29499	0.18234
5674.36625	0.18326
5672.4375	0.18376
5670.50876	0.18358
5668.58001	0.1835
5666.65127	0.1834
5664.72252	0.18323
5662.79378	0.18351
5660.86503	0.18411
5658.93629	0.18468
5657.00755	0.18516
5655.0788	0.18534
5653.15006	0.18512
5651.22131	0.18449
5649.29257	0.18347
5647.36382	0.18286
5645.43508	0.18321
5643.50633	0.18361
5641.57759	0.18353
5639.64885	0.18372
5637.7201	0.18448
5635.79136	0.18534
5633.86261	0.18588
5631.93387	0.18601
5630.00512	0.18576
5628.07638	0.18537
5626.14763	0.18531
5624.21889	0.18597
5622.29015	0.18689
5620.3614	0.1869
5618.43266	0.18586
5616.50391	0.18512
5614.57517	0.18533
5612.64642	0.18562
5610.71768	0.18574
5608.78893	0.18631
5606.86019	0.1872
5604.93144	0.18788
5603.0027	0.18814
5601.07396	0.18801
5599.14521	0.1878
5597.21647	0.18767
5595.28772	0.18781
5593.35898	0.18816
5591.43023	0.18814
5589.50149	0.18804
5587.57274	0.18848
5585.644	0.18918
5583.71526	0.18953
5581.78651	0.18948
5579.85777	0.18965
5577.92902	0.19007
5576.00028	0.19011
5574.07153	0.18966
5572.14279	0.18913
5570.21404	0.18915
5568.2853	0.18967
5566.35656	0.18969
5564.42781	0.18919
5562.49907	0.18902
5560.57032	0.18933
5558.64158	0.18981
5556.71283	0.19018
5554.78409	0.19048
5552.85534	0.19074
5550.9266	0.19077
5548.99786	0.19068
5547.06911	0.19076
5545.14037	0.19094
5543.21162	0.19072
5541.28288	0.19013
5539.35413	0.18999
5537.42539	0.19069
5535.49664	0.1917
5533.5679	0.19244
5531.63915	0.19289
5529.71041	0.19291
5527.78167	0.19234
5525.85292	0.19178
5523.92418	0.19189
5521.99543	0.19263
5520.06669	0.19301
5518.13794	0.19233
5516.2092	0.19147
5514.28045	0.19138
5512.35171	0.1922
5510.42297	0.19338
5508.49422	0.19388
5506.56548	0.1934
5504.63673	0.1929
5502.70799	0.19316
5500.77924	0.19391
5498.8505	0.19424
5496.92175	0.19379
5494.99301	0.19328
5493.06427	0.19338
5491.13552	0.19383
5489.20678	0.19422
5487.27803	0.19458
5485.34929	0.19485
5483.42054	0.19479
5481.4918	0.19448
5479.56305	0.19426
5477.63431	0.19416
5475.70557	0.19403
5473.77682	0.19393
5471.84808	0.19395
5469.91933	0.194
5467.99059	0.19428
5466.06184	0.19472
5464.1331	0.19481
5462.20435	0.19468
5460.27561	0.1949
5458.34686	0.19519
5456.41812	0.19524
5454.48938	0.19554
5452.56063	0.19608
5450.63189	0.19634
5448.70314	0.19637
5446.7744	0.19651
5444.84565	0.19688
5442.91691	0.19738
5440.98816	0.19784
5439.05942	0.19816
5437.13068	0.19828
5435.20193	0.19803
5433.27319	0.19725
5431.34444	0.19653
5429.4157	0.19665
5427.48695	0.19754
5425.55821	0.1981
5423.62946	0.19778
5421.70072	0.19716
5419.77198	0.19656
5417.84323	0.19602
5415.91449	0.19621
5413.98574	0.19705
5412.057	0.19755
5410.12825	0.19768
5408.19951	0.19775
5406.27076	0.19773
5404.34202	0.19792
5402.41328	0.19822
5400.48453	0.19829
5398.55579	0.19838
5396.62704	0.19851
5394.6983	0.19871
5392.76955	0.19923
5390.84081	0.19945
5388.91206	0.19911
5386.98332	0.19909
5385.05457	0.19958
5383.12583	0.19957
5381.19709	0.19903
5379.26834	0.19881
5377.3396	0.19929
5375.41085	0.19989
5373.48211	0.2
5371.55336	0.19983
5369.62462	0.19956
5367.69587	0.19941
5365.76713	0.1999
5363.83839	0.20072
5361.90964	0.20096
5359.9809	0.20064
5358.05215	0.2003
5356.12341	0.20013
5354.19466	0.2005
5352.26592	0.20167
5350.33717	0.20263
5348.40843	0.20217
5346.47969	0.2009
5344.55094	0.2004
5342.6222	0.20082
5340.69345	0.20168
5338.76471	0.20253
5336.83596	0.20267
5334.90722	0.20257
5332.97847	0.20282
5331.04973	0.20294
5329.12099	0.20274
5327.19224	0.20273
5325.2635	0.20308
5323.33475	0.20313
5321.40601	0.20249
5319.47726	0.20182
5317.54852	0.20193
5315.61977	0.20254
5313.69103	0.20298
5311.76228	0.20324
5309.83354	0.20343
5307.9048	0.20339
5305.97605	0.20307
5304.04731	0.20297
5302.11856	0.20342
5300.18982	0.20401
5298.26107	0.20431
5296.33233	0.20431
5294.40358	0.20434
5292.47484	0.20465
5290.5461	0.2051
5288.61735	0.20544
5286.68861	0.20558
5284.75986	0.20537
5282.83112	0.20499
5280.90237	0.20469
5278.97363	0.20442
5277.04488	0.2046
5275.11614	0.20544
5273.1874	0.20631
5271.25865	0.20667
5269.32991	0.20659
5267.40116	0.20667
5265.47242	0.20707
5263.54367	0.20706
5261.61493	0.20646
5259.68618	0.20589
5257.75744	0.2059
5255.82869	0.20632
5253.89995	0.20654
5251.97121	0.20675
5250.04246	0.20738
5248.11372	0.20806
5246.18497	0.20815
5244.25623	0.20772
5242.32748	0.20724
5240.39874	0.20724
5238.46999	0.20757
5236.54125	0.20752
5234.61251	0.20725
5232.68376	0.20743
5230.75502	0.20781
5228.82627	0.20814
5226.89753	0.20866
5224.96878	0.20889
5223.04004	0.20849
5221.11129	0.20831
5219.18255	0.20848
5217.25381	0.20824
5215.32506	0.20777
5213.39632	0.20794
5211.46757	0.20868
5209.53883	0.20931
5207.61008	0.20973
5205.68134	0.21007
5203.75259	0.21012
5201.82385	0.20993
5199.89511	0.20957
5197.96636	0.20918
5196.03762	0.20912
5194.10887	0.20955
5192.18013	0.21021
5190.25138	0.21069
5188.32264	0.21086
5186.39389	0.21092
5184.46515	0.21118
5182.5364	0.21156
5180.60766	0.21156
5178.67892	0.21132
5176.75017	0.21122
5174.82143	0.2111
5172.89268	0.21125
5170.96394	0.21184
5169.03519	0.21201
5167.10645	0.21175
5165.1777	0.21163
5163.24896	0.21189
5161.32022	0.21253
5159.39147	0.21292
5157.46273	0.2127
5155.53398	0.2123
5153.60524	0.21196
5151.67649	0.21182
5149.74775	0.2121
5147.819	0.21265
5145.89026	0.21324
5143.96152	0.21372
5142.03277	0.21379
5140.10403	0.21339
5138.17528	0.21298
5136.24654	0.21302
5134.31779	0.21351
5132.38905	0.21385
5130.4603	0.21367
5128.53156	0.21349
5126.60282	0.21371
5124.67407	0.2137
5122.74533	0.21307
5120.81658	0.21284
5118.88784	0.21364
5116.95909	0.21477
5115.03035	0.21542
5113.1016	0.21549
5111.17286	0.21523
5109.24411	0.21473
5107.31537	0.21443
5105.38663	0.21494
5103.45788	0.21571
5101.52914	0.21591
5099.60039	0.21554
5097.67165	0.2152
5095.7429	0.21552
5093.81416	0.21621
5091.88541	0.21646
5089.95667	0.21646
5088.02793	0.21678
5086.09918	0.21708
5084.17044	0.21701
5082.24169	0.21659
5080.31295	0.2161
5078.3842	0.21621
5076.45546	0.21684
5074.52671	0.21734
5072.59797	0.21755
5070.66923	0.21774
5068.74048	0.21788
5066.81174	0.2176
5064.88299	0.21717
5062.95425	0.21735
5061.0255	0.21775
5059.09676	0.21758
5057.16801	0.21745
5055.23927	0.21791
5053.31053	0.2182
5051.38178	0.21803
5049.45304	0.21812
5047.52429	0.21857
5045.59555	0.219
5043.6668	0.21935
5041.73806	0.21955
5039.80931	0.21951
5037.88057	0.21934
5035.95182	0.21908
5034.02308	0.21875
5032.09434	0.21858
5030.16559	0.21896
5028.23685	0.21998
5026.3081	0.22084
5024.37936	0.22081
5022.45061	0.22012
5020.52187	0.21952
5018.59312	0.21966
5016.66438	0.22036
5014.73564	0.22079
5012.80689	0.22077
5010.87815	0.22072
5008.9494	0.22092
5007.02066	0.22131
5005.09191	0.22164
5003.16317	0.22192
5001.23442	0.22213
4999.30568	0.22196
4997.37694	0.2216
4995.44819	0.22163
4993.51945	0.22206
4991.5907	0.22242
4989.66196	0.22263
4987.73321	0.22278
4985.80447	0.22293
4983.87572	0.22301
4981.94698	0.22277
4980.01824	0.22248
4978.08949	0.22258
4976.16075	0.2229
4974.232	0.22307
4972.30326	0.22294
4970.37451	0.22265
4968.44577	0.22247
4966.51702	0.22265
4964.58828	0.22329
4962.65953	0.22391
4960.73079	0.22412
4958.80205	0.22417
4956.8733	0.22443
4954.94456	0.22471
4953.01581	0.22462
4951.08707	0.22436
4949.15832	0.22435
4947.22958	0.22449
4945.30083	0.22455
4943.37209	0.22447
4941.44335	0.22436
4939.5146	0.2245
4937.58586	0.22488
4935.65711	0.22498
4933.72837	0.22496
4931.79962	0.22519
4929.87088	0.22538
4927.94213	0.2255
4926.01339	0.22582
4924.08465	0.22592
4922.1559	0.22574
4920.22716	0.2258
4918.29841	0.22618
4916.36967	0.22663
4914.44092	0.2269
4912.51218	0.22681
4910.58343	0.22658
4908.65469	0.22639
4906.72594	0.2263
4904.7972	0.22637
4902.86846	0.22646
4900.93971	0.22654
4899.01097	0.22677
4897.08222	0.2271
4895.15348	0.22741
4893.22473	0.22777
4891.29599	0.22803
4889.36724	0.22792
4887.4385	0.22761
4885.50976	0.2276
4883.58101	0.22813
4881.65227	0.22882
4879.72352	0.22908
4877.79478	0.22882
4875.86603	0.22847
4873.93729	0.22857
4872.00854	0.22917
4870.0798	0.22964
4868.15106	0.22964
4866.22231	0.22946
4864.29357	0.22955
4862.36482	0.22987
4860.43608	0.22993
4858.50733	0.22976
4856.57859	0.22979
4854.64984	0.22993
4852.7211	0.22987
4850.79236	0.22982
4848.86361	0.22991
4846.93487	0.22999
4845.00612	0.23004
4843.07738	0.23012
4841.14863	0.23034
4839.21989	0.23058
4837.29114	0.23077
4835.3624	0.23109
4833.43365	0.23148
4831.50491	0.23169
4829.57617	0.23154
4827.64742	0.231
4825.71868	0.2305
4823.78993	0.23071
4821.86119	0.23141
4819.93244	0.23175
4818.0037	0.23167
4816.07495	0.23183
4814.14621	0.23247
4812.21747	0.23301
4810.28872	0.23305
4808.35998	0.23283
4806.43123	0.23263
4804.50249	0.23255
4802.57374	0.23244
4800.645	0.23233
4798.71625	0.23244
4796.78751	0.23281
4794.85877	0.2332
4792.93002	0.23353
4791.00128	0.23369
4789.07253	0.23361
4787.14379	0.2335
4785.21504	0.23359
4783.2863	0.23391
4781.35755	0.23427
4779.42881	0.23451
4777.50007	0.23478
4775.57132	0.235
4773.64258	0.23489
4771.71383	0.23453
4769.78509	0.23427
4767.85634	0.23438
4765.9276	0.23484
4763.99885	0.2353
4762.07011	0.2356
4760.14136	0.23593
4758.21262	0.23614
4756.28388	0.23607
4754.35513	0.236
4752.42639	0.23592
4750.49764	0.23577
4748.5689	0.23583
4746.64015	0.23608
4744.71141	0.23626
4742.78266	0.23628
4740.85392	0.23633
4738.92518	0.23659
4736.99643	0.23697
4735.06769	0.23723
4733.13894	0.23739
4731.2102	0.23762
4729.28145	0.23791
4727.35271	0.23807
4725.42396	0.2381
4723.49522	0.23818
4721.56648	0.23823
4719.63773	0.2381
4717.70899	0.2379
4715.78024	0.23785
4713.8515	0.23815
4711.92275	0.23866
4709.99401	0.23894
4708.06526	0.23887
4706.13652	0.23866
4704.20778	0.23851
4702.27903	0.23859
4700.35029	0.23894
4698.42154	0.23933
4696.4928	0.23954
4694.56405	0.23967
4692.63531	0.23987
4690.70656	0.24001
4688.77782	0.24007
4686.84907	0.24014
4684.92033	0.24013
4682.99159	0.2401
4681.06284	0.24011
4679.1341	0.24008
4677.20535	0.24016
4675.27661	0.24041
4673.34786	0.24066
4671.41912	0.24088
4669.49037	0.24115
4667.56163	0.24131
4665.63289	0.24136
4663.70414	0.24149
4661.7754	0.24163
4659.84665	0.24161
4657.91791	0.24147
4655.98916	0.24133
4654.06042	0.24138
4652.13167	0.24171
4650.20293	0.24216
4648.27419	0.24242
4646.34544	0.24251
4644.4167	0.24257
4642.48795	0.24258
4640.55921	0.24273
4638.63046	0.24311
4636.70172	0.24344
4634.77297	0.24345
4632.84423	0.24338
4630.91549	0.24352
4628.98674	0.24373
4627.058	0.24386
4625.12925	0.24393
4623.20051	0.24407
4621.27176	0.24441
4619.34302	0.24467
4617.41427	0.2445
4615.48553	0.24413
4613.55678	0.24399
4611.62804	0.24415
4609.6993	0.2444
4607.77055	0.24452
4605.84181	0.24452
4603.91306	0.24464
4601.98432	0.24498
4600.05557	0.24529
4598.12683	0.24537
4596.19808	0.24529
4594.26934	0.24513
4592.3406	0.24508
4590.41185	0.24541
4588.48311	0.24593
4586.55436	0.24626
4584.62562	0.24639
4582.69687	0.24651
4580.76813	0.24664
4578.83938	0.2467
4576.91064	0.24684
4574.9819	0.24707
4573.05315	0.247
4571.12441	0.24687
4569.19566	0.24714
4567.26692	0.24744
4565.33817	0.24737
4563.40943	0.24735
4561.48068	0.24768
4559.55194	0.24796
4557.62319	0.24789
4555.69445	0.24784
4553.76571	0.24814
4551.83696	0.24852
4549.90822	0.24856
4547.97947	0.24842
4546.05073	0.24844
4544.12198	0.24862
4542.19324	0.24871
4540.26449	0.2487
4538.33575	0.24884
4536.40701	0.24929
4534.47826	0.24971
4532.54952	0.24973
4530.62077	0.24953
4528.69203	0.24948
4526.76328	0.24966
4524.83454	0.25
4522.90579	0.25029
4520.97705	0.25039
4519.04831	0.25035
4517.11956	0.25028
4515.19082	0.25029
4513.26207	0.25045
4511.33333	0.25067
4509.40458	0.25078
4507.47584	0.25086
4505.54709	0.25111
4503.61835	0.25136
4501.68961	0.25135
4499.76086	0.25131
4497.83212	0.25146
4495.90337	0.25174
4493.97463	0.25187
4492.04588	0.25181
4490.11714	0.25188
4488.18839	0.25215
4486.25965	0.25237
4484.3309	0.25241
4482.40216	0.25241
4480.47342	0.25249
4478.54467	0.25248
4476.61593	0.25244
4474.68718	0.25267
4472.75844	0.25311
4470.82969	0.25336
4468.90095	0.25337
4466.9722	0.25343
4465.04346	0.25362
4463.11472	0.25378
4461.18597	0.25404
4459.25723	0.25433
4457.32848	0.25414
4455.39974	0.25361
4453.47099	0.25347
4451.54225	0.25377
4449.6135	0.25407
4447.68476	0.25421
4445.75602	0.2543
4443.82727	0.25448
4441.89853	0.25475
4439.96978	0.25491
4438.04104	0.25499
4436.11229	0.25526
4434.18355	0.25552
4432.2548	0.2554
4430.32606	0.2552
4428.39732	0.25536
4426.46857	0.25563
4424.53983	0.25571
4422.61108	0.25573
4420.68234	0.25577
4418.75359	0.25575
4416.82485	0.25587
4414.8961	0.25609
4412.96736	0.2563
4411.03861	0.25667
4409.10987	0.25708
4407.18113	0.25704
4405.25238	0.25655
4403.32364	0.25624
4401.39489	0.25665
4399.46615	0.25742
4397.5374	0.25765
4395.60866	0.25737
4393.67991	0.25717
4391.75117	0.25706
4389.82243	0.25701
4387.89368	0.25728
4385.96494	0.25773
4384.03619	0.25805
4382.10745	0.25816
4380.1787	0.2583
4378.24996	0.25872
4376.32121	0.25915
4374.39247	0.25914
4372.46373	0.25882
4370.53498	0.25871
4368.60624	0.25902
4366.67749	0.25941
4364.74875	0.25961
4362.82	0.25967
4360.89126	0.25963
4358.96251	0.25976
4357.03377	0.26018
4355.10503	0.26049
4353.17628	0.26044
4351.24754	0.26036
4349.31879	0.26053
4347.39005	0.26071
4345.4613	0.26074
4343.53256	0.26082
4341.60381	0.26109
4339.67507	0.26153
4337.74632	0.2619
4335.81758	0.26188
4333.88884	0.26151
4331.96009	0.26121
4330.03135	0.26128
4328.1026	0.26172
4326.17386	0.26222
4324.24511	0.26236
4322.31637	0.26214
4320.38762	0.26199
4318.45888	0.26211
4316.53014	0.26229
4314.60139	0.2624
4312.67265	0.26259
4310.7439	0.26283
4308.81516	0.26289
4306.88641	0.26292
4304.95767	0.26312
4303.02892	0.26342
4301.10018	0.26363
4299.17144	0.26358
4297.24269	0.26344
4295.31395	0.26355
4293.3852	0.26377
4291.45646	0.26388
4289.52771	0.26401
4287.59897	0.26417
4285.67022	0.26424
4283.74148	0.26431
4281.81273	0.26455
4279.88399	0.26483
4277.95525	0.26503
4276.0265	0.26519
4274.09776	0.26528
4272.16901	0.26532
4270.24027	0.26541
4268.31152	0.26558
4266.38278	0.26574
4264.45403	0.26584
4262.52529	0.26595
4260.59655	0.26595
4258.6678	0.26586
4256.73906	0.26599
4254.81031	0.26631
4252.88157	0.26652
4250.95282	0.2667
4249.02408	0.26699
4247.09533	0.26723
4245.16659	0.26724
4243.23785	0.26717
4241.3091	0.26728
4239.38036	0.26752
4237.45161	0.2676
4235.52287	0.26748
4233.59412	0.26736
4231.66538	0.26738
4229.73663	0.26753
4227.80789	0.26765
4225.87915	0.26765
4223.9504	0.26766
4222.02166	0.26776
4220.09291	0.26788
4218.16417	0.26808
4216.23542	0.26832
4214.30668	0.26841
4212.37793	0.26834
4210.44919	0.26823
4208.52044	0.26831
4206.5917	0.26853
4204.66296	0.26863
4202.73421	0.2688
4200.80547	0.26916
4198.87672	0.26942
4196.94798	0.26956
4195.01923	0.26975
4193.09049	0.2699
4191.16174	0.27006
4189.233	0.27028
4187.30426	0.27031
4185.37551	0.27017
4183.44677	0.2703
4181.51802	0.27071
4179.58928	0.27099
4177.66053	0.27104
4175.73179	0.271
4173.80304	0.27093
4171.8743	0.27091
4169.94556	0.27106
4168.01681	0.27136
4166.08807	0.27165
4164.15932	0.27186
4162.23058	0.272
4160.30183	0.27203
4158.37309	0.27201
4156.44434	0.27221
4154.5156	0.27254
4152.58686	0.27267
4150.65811	0.27262
4148.72937	0.27256
4146.80062	0.27255
4144.87188	0.27272
4142.94313	0.27312
4141.01439	0.27352
4139.08564	0.27375
4137.1569	0.2739
4135.22815	0.27395
4133.29941	0.27368
4131.37067	0.27344
4129.44192	0.27367
4127.51318	0.27417
4125.58443	0.2746
4123.65569	0.27486
4121.72694	0.275
4119.7982	0.27509
4117.86945	0.27519
4115.94071	0.27536
4114.01197	0.27545
4112.08322	0.27521
4110.15448	0.27489
4108.22573	0.27497
4106.29699	0.27525
4104.36824	0.27548
4102.4395	0.27572
4100.51075	0.2759
4098.58201	0.27597
4096.65327	0.27598
4094.72452	0.27606
4092.79578	0.27632
4090.86703	0.27653
4088.93829	0.27653
4087.00954	0.27658
4085.0808	0.27665
4083.15205	0.27658
4081.22331	0.27662
4079.29457	0.27691
4077.36582	0.27722
4075.43708	0.27737
4073.50833	0.27743
4071.57959	0.27757
4069.65084	0.2777
4067.7221	0.27766
4065.79335	0.27761
4063.86461	0.27768
4061.93586	0.27778
4060.00712	0.27812
4058.07838	0.2787
4056.14963	0.27896
4054.22089	0.27874
4052.29214	0.27847
4050.3634	0.2784
4048.43465	0.27859
4046.50591	0.27904
4044.57716	0.27946
4042.64842	0.27953
4040.71968	0.27938
4038.79093	0.27932
4036.86219	0.27957
4034.93344	0.27997
4033.0047	0.28013
4031.07595	0.28005
4029.14721	0.28007
4027.21846	0.28023
4025.28972	0.28035
4023.36098	0.28036
4021.43223	0.28032
4019.50349	0.28022
4017.57474	0.28009
4015.646	0.28003
4013.71725	0.28031
4011.78851	0.28083
4009.85976	0.28116
4007.93102	0.28124
4006.00228	0.28127
4004.07353	0.28131
4002.14479	0.28134
4000.21604	0.28137
3998.2873	0.28153
3996.35855	0.28183
3994.42981	0.28207
3992.50106	0.28219
3990.57232	0.28233
3988.64357	0.28246
3986.71483	0.2825
3984.78609	0.28242
3982.85734	0.28238
3980.9286	0.28251
3978.99985	0.28272
3977.07111	0.28292
3975.14236	0.28306
3973.21362	0.28329
3971.28487	0.28367
3969.35613	0.28388
3967.42739	0.28382
3965.49864	0.28382
3963.5699	0.28409
3961.64115	0.28448
3959.71241	0.28473
3957.78366	0.28472
3955.85492	0.28462
3953.92617	0.28463
3951.99743	0.28473
3950.06869	0.28486
3948.13994	0.28512
3946.2112	0.28536
3944.28245	0.28538
3942.35371	0.28532
3940.42496	0.28545
3938.49622	0.28581
3936.56747	0.28617
3934.63873	0.28627
3932.70998	0.28617
3930.78124	0.28624
3928.8525	0.28654
3926.92375	0.28686
3924.99501	0.28713
3923.06626	0.28744
3921.13752	0.28771
3919.20877	0.28769
3917.28003	0.28738
3915.35128	0.28714
3913.42254	0.28717
3911.4938	0.28739
3909.56505	0.28765
3907.63631	0.2879
3905.70756	0.2882
3903.77882	0.2885
3901.85007	0.28875
3899.92133	0.28886
3897.99258	0.28879
3896.06384	0.28876
3894.1351	0.28892
3892.20635	0.28911
3890.27761	0.28903
3888.34886	0.28894
3886.42012	0.28919
3884.49137	0.28954
3882.56263	0.28971
3880.63388	0.28982
3878.70514	0.28986
3876.7764	0.28999
3874.84765	0.29012
3872.91891	0.28994
3870.99016	0.28976
3869.06142	0.28999
3867.13267	0.29035
3865.20393	0.29062
3863.27518	0.29064
3861.34644	0.29057
3859.41769	0.29068
3857.48895	0.29083
3855.56021	0.29099
3853.63146	0.2914
3851.70272	0.29164
3849.77397	0.29153
3847.84523	0.29145
3845.91648	0.29154
3843.98774	0.29177
3842.05899	0.29198
3840.13025	0.29217
3838.20151	0.29219
3836.27276	0.29184
3834.34402	0.29163
3832.41527	0.2918
3830.48653	0.29198
3828.55778	0.29204
3826.62904	0.2922
3824.70029	0.29259
3822.77155	0.29324
3820.84281	0.2938
3818.91406	0.29367
3816.98532	0.2933
3815.05657	0.2931
3813.12783	0.29308
3811.19908	0.29322
3809.27034	0.2936
3807.34159	0.29404
3805.41285	0.2941
3803.48411	0.29373
3801.55536	0.2934
3799.62662	0.2935
3797.69787	0.2937
3795.76913	0.29385
3793.84038	0.29405
3791.91164	0.29429
3789.98289	0.29452
3788.05415	0.29471
3786.1254	0.29498
3784.19666	0.29531
3782.26792	0.29548
3780.33917	0.29545
3778.41043	0.29541
3776.48168	0.29545
3774.55294	0.2955
3772.62419	0.29563
3770.69545	0.29605
3768.7667	0.29647
3766.83796	0.29657
3764.90922	0.2966
3762.98047	0.29675
3761.05173	0.29699
3759.12298	0.29713
3757.19424	0.29709
3755.26549	0.29712
3753.33675	0.29743
3751.408	0.29803
3749.47926	0.29839
3747.55052	0.29835
3745.62177	0.29846
3743.69303	0.29879
3741.76428	0.2989
3739.83554	0.2989
3737.90679	0.29904
3735.97805	0.29948
3734.0493	0.30012
3732.12056	0.30058
3730.19182	0.30073
3728.26307	0.30082
3726.33433	0.30118
3724.40558	0.30155
3722.47684	0.30145
3720.54809	0.30105
3718.61935	0.30072
3716.6906	0.30057
3714.76186	0.30069
3712.83311	0.30113
3710.90437	0.30178
3708.97563	0.30219
3707.04688	0.30216
3705.11814	0.30189
3703.18939	0.3017
3701.26065	0.30168
3699.3319	0.30167
3697.40316	0.30168
3695.47441	0.30184
3693.54567	0.3021
3691.61693	0.30227
3689.68818	0.30232
3687.75944	0.30227
3685.83069	0.30207
3683.90195	0.30186
3681.9732	0.30181
3680.04446	0.30185
3678.11571	0.30185
3676.18697	0.30204
3674.25823	0.30235
3672.32948	0.30244
3670.40074	0.30256
3668.47199	0.30272
3666.54325	0.30263
3664.6145	0.30244
3662.68576	0.30242
3660.75701	0.30266
3658.82827	0.30301
3656.89953	0.30322
3654.97078	0.30311
3653.04204	0.30294
3651.11329	0.30298
3649.18455	0.30342
3647.2558	0.30397
3645.32706	0.30416
3643.39831	0.30419
3641.46957	0.30436
3639.54082	0.30458
3637.61208	0.30468
3635.68334	0.30486
3633.75459	0.30513
3631.82585	0.30527
3629.8971	0.30554
3627.96836	0.30608
3626.03961	0.3062
3624.11087	0.306
3622.18212	0.3059
3620.25338	0.30595
3618.32464	0.30585
3616.39589	0.30577
3614.46715	0.30595
3612.5384	0.30619
3610.60966	0.30628
3608.68091	0.30635
3606.75217	0.30663
3604.82342	0.30702
3602.89468	0.30735
3600.96594	0.30752
3599.03719	0.30736
3597.10845	0.30713
3595.1797	0.30726
3593.25096	0.30752
3591.32221	0.30758
3589.39347	0.30761
3587.46472	0.30773
3585.53598	0.30776
3583.60723	0.30768
3581.67849	0.30766
3579.74975	0.30777
3577.821	0.30792
3575.89226	0.30801
3573.96351	0.30801
3572.03477	0.30799
3570.10602	0.30811
3568.17728	0.30851
3566.24853	0.30891
3564.31979	0.30887
3562.39105	0.30861
3560.4623	0.30858
3558.53356	0.30879
3556.60481	0.30894
3554.67607	0.30911
3552.74732	0.30941
3550.81858	0.30959
3548.88983	0.30951
3546.96109	0.30945
3545.03235	0.30966
3543.1036	0.3098
3541.17486	0.30969
3539.24611	0.30968
3537.31737	0.31004
3535.38862	0.31046
3533.45988	0.31056
3531.53113	0.31061
3529.60239	0.31088
3527.67365	0.3111
3525.7449	0.31114
3523.81616	0.31112
3521.88741	0.31116
3519.95867	0.31136
3518.02992	0.31163
3516.10118	0.31178
3514.17243	0.31184
3512.24369	0.3118
3510.31494	0.3117
3508.3862	0.31176
3506.45746	0.31191
3504.52871	0.31211
3502.59997	0.31247
3500.67122	0.31279
3498.74248	0.31291
3496.81373	0.31295
3494.88499	0.31305
3492.95624	0.31311
3491.0275	0.31317
3489.09876	0.31336
3487.17001	0.31369
3485.24127	0.31395
3483.31252	0.31391
3481.38378	0.31363
3479.45503	0.3135
3477.52629	0.31368
3475.59754	0.31396
3473.6688	0.31409
3471.74006	0.31414
3469.81131	0.31434
3467.88257	0.31466
3465.95382	0.31483
3464.02508	0.31477
3462.09633	0.31474
3460.16759	0.31491
3458.23884	0.31517
3456.3101	0.31527
3454.38136	0.31523
3452.45261	0.31529
3450.52387	0.31552
3448.59512	0.31565
3446.66638	0.31557
3444.73763	0.31549
3442.80889	0.31557
3440.88014	0.31575
3438.9514	0.31599
3437.02265	0.31624
3435.09391	0.31632
3433.16517	0.31627
3431.23642	0.31636
3429.30768	0.31655
3427.37893	0.31658
3425.45019	0.31651
3423.52144	0.31662
3421.5927	0.31685
3419.66395	0.31693
3417.73521	0.31696
3415.80647	0.31709
3413.87772	0.3173
3411.94898	0.31757
3410.02023	0.3178
3408.09149	0.31789
3406.16274	0.31799
3404.234	0.31825
3402.30525	0.31849
3400.37651	0.31856
3398.44777	0.31864
3396.51902	0.31866
3394.59028	0.3185
3392.66153	0.31842
3390.73279	0.31862
3388.80404	0.31894
3386.8753	0.31913
3384.94655	0.31912
3383.01781	0.31905
3381.08907	0.31909
3379.16032	0.3193
3377.23158	0.31957
3375.30283	0.31972
3373.37409	0.3198
3371.44534	0.32006
3369.5166	0.32038
3367.58785	0.32054
3365.65911	0.32058
3363.73036	0.32066
3361.80162	0.32078
3359.87288	0.32084
3357.94413	0.32083
3356.01539	0.32089
3354.08664	0.32105
3352.1579	0.32124
3350.22915	0.3214
3348.30041	0.32145
3346.37166	0.3215
3344.44292	0.32171
3342.51418	0.32192
3340.58543	0.32206
3338.65669	0.3223
3336.72794	0.32254
3334.7992	0.32267
3332.87045	0.3227
3330.94171	0.32273
3329.01296	0.32284
3327.08422	0.32298
3325.15548	0.32312
3323.22673	0.32323
3321.29799	0.32332
3319.36924	0.32352
3317.4405	0.32377
3315.51175	0.32383
3313.58301	0.3238
3311.65426	0.32393
3309.72552	0.32411
3307.79678	0.32417
3305.86803	0.32418
3303.93929	0.32428
3302.01054	0.32442
3300.0818	0.32452
3298.15305	0.3246
3296.22431	0.32469
3294.29556	0.32482
3292.36682	0.32496
3290.43807	0.32501
3288.50933	0.32508
3286.58059	0.32537
3284.65184	0.32574
3282.7231	0.32591
3280.79435	0.32584
3278.86561	0.3257
3276.93686	0.32567
3275.00812	0.32582
3273.07937	0.3261
3271.15063	0.32628
3269.22189	0.32626
3267.29314	0.32625
3265.3644	0.32636
3263.43565	0.32652
3261.50691	0.32667
3259.57816	0.32673
3257.64942	0.3267
3255.72067	0.3268
3253.79193	0.32714
3251.86319	0.3275
3249.93444	0.32779
3248.0057	0.32803
3246.07695	0.32807
3244.14821	0.32795
3242.21946	0.3279
3240.29072	0.32798
3238.36197	0.32809
3236.43323	0.32815
3234.50448	0.32815
3232.57574	0.32828
3230.647	0.32858
3228.71825	0.32884
3226.78951	0.32899
3224.86076	0.32914
3222.93202	0.32924
3221.00327	0.32927
3219.07453	0.32924
3217.14578	0.32914
3215.21704	0.32905
3213.2883	0.32906
3211.35955	0.32923
3209.43081	0.32956
3207.50206	0.32998
3205.57332	0.33022
3203.64457	0.33012
3201.71583	0.32997
3199.78708	0.33008
3197.85834	0.33022
3195.9296	0.3302
3194.00085	0.33026
3192.07211	0.33053
3190.14336	0.3308
3188.21462	0.3309
3186.28587	0.33085
3184.35713	0.3309
3182.42838	0.33124
3180.49964	0.33163
3178.5709	0.33176
3176.64215	0.3317
3174.71341	0.33162
3172.78466	0.33167
3170.85592	0.33183
3168.92717	0.33201
3166.99843	0.33216
3165.06968	0.33224
3163.14094	0.33226
3161.21219	0.33243
3159.28345	0.33277
3157.35471	0.33302
3155.42596	0.33314
3153.49722	0.33332
3151.56847	0.33348
3149.63973	0.33344
3147.71098	0.3333
3145.78224	0.33331
3143.85349	0.33341
3141.92475	0.33348
[truncated: 1,370 more rows]
