# Supplementary material for: Ultrathin 2 nm gold as impedance-matched absorber for infrared light
Source: Nat Commun. 2020 May 1;11:2161. doi: 10.1038/s41467-020-15762-3 (PMC7195431; doi:10.1038/s41467-020-15762-3)
Supplement: Supplementary file 3 — Source Data [file 41467_2020_15762_MOESM3_ESM.zip › SOURCE DATA/Fig.4 -Thinfilm optical measurements and dataprocessing/4,0-Au-Cu-#1-REF.dpt]

6997.48496	0.20938
6995.55621	0.20938
6993.62747	0.20789
6991.69872	0.20858
6989.76998	0.20980
6987.84123	0.20793
6985.91249	0.20466
6983.98374	0.20430
6982.05500	0.20675
6980.12626	0.20818
6978.19751	0.20772
6976.26877	0.20765
6974.34002	0.20952
6972.41128	0.21334
6970.48253	0.21632
6968.55379	0.21528
6966.62504	0.21123
6964.69630	0.20849
6962.76756	0.20980
6960.83881	0.21315
6958.91007	0.21454
6956.98132	0.21327
6955.05258	0.21218
6953.12383	0.21259
6951.19509	0.21339
6949.26634	0.21308
6947.33760	0.21081
6945.40886	0.20817
6943.48011	0.20760
6941.55137	0.20945
6939.62262	0.21191
6937.69388	0.21372
6935.76513	0.21526
6933.83639	0.21609
6931.90764	0.21487
6929.97890	0.21181
6928.05015	0.20981
6926.12141	0.21014
6924.19267	0.21056
6922.26392	0.21077
6920.33518	0.21208
6918.40643	0.21359
6916.47769	0.21307
6914.54894	0.21144
6912.62020	0.21134
6910.69145	0.21190
6908.76271	0.21106
6906.83397	0.20914
6904.90522	0.20904
6902.97648	0.21116
6901.04773	0.21246
6899.11899	0.21332
6897.19024	0.21475
6895.26150	0.21533
6893.33275	0.21624
6891.40401	0.21765
6889.47527	0.21725
6887.54652	0.21605
6885.61778	0.21572
6883.68903	0.21516
6881.76029	0.21458
6879.83154	0.21563
6877.90280	0.21736
6875.97405	0.21761
6874.04531	0.21589
6872.11657	0.21363
6870.18782	0.21284
6868.25908	0.21448
6866.33033	0.21708
6864.40159	0.21823
6862.47284	0.21789
6860.54410	0.21763
6858.61535	0.21827
6856.68661	0.21931
6854.75786	0.21938
6852.82912	0.21836
6850.90038	0.21743
6848.97163	0.21647
6847.04289	0.21507
6845.11414	0.21481
6843.18540	0.21597
6841.25665	0.21618
6839.32791	0.21542
6837.39916	0.21627
6835.47042	0.21785
6833.54168	0.21780
6831.61293	0.21849
6829.68419	0.22146
6827.75544	0.22321
6825.82670	0.22274
6823.89795	0.22206
6821.96921	0.22120
6820.04046	0.22033
6818.11172	0.22048
6816.18298	0.22137
6814.25423	0.22160
6812.32549	0.22089
6810.39674	0.22123
6808.46800	0.22268
6806.53925	0.22252
6804.61051	0.22147
6802.68176	0.22249
6800.75302	0.22424
6798.82428	0.22349
6796.89553	0.22147
6794.96679	0.22062
6793.03804	0.22043
6791.10930	0.22113
6789.18055	0.22284
6787.25181	0.22355
6785.32306	0.22349
6783.39432	0.22437
6781.46557	0.22560
6779.53683	0.22638
6777.60809	0.22632
6775.67934	0.22423
6773.75060	0.22122
6771.82185	0.22017
6769.89311	0.22150
6767.96436	0.22382
6766.03562	0.22603
6764.10687	0.22736
6762.17813	0.22728
6760.24939	0.22647
6758.32064	0.22600
6756.39190	0.22510
6754.46315	0.22333
6752.53441	0.22210
6750.60566	0.22246
6748.67692	0.22376
6746.74817	0.22436
6744.81943	0.22418
6742.89069	0.22453
6740.96194	0.22567
6739.03320	0.22602
6737.10445	0.22512
6735.17571	0.22481
6733.24696	0.22557
6731.31822	0.22643
6729.38947	0.22723
6727.46073	0.22790
6725.53199	0.22777
6723.60324	0.22735
6721.67450	0.22827
6719.74575	0.22961
6717.81701	0.22954
6715.88826	0.22913
6713.95952	0.22977
6712.03077	0.23048
6710.10203	0.23053
6708.17328	0.23099
6706.24454	0.23145
6704.31580	0.23061
6702.38705	0.22951
6700.45831	0.22912
6698.52956	0.22899
6696.60082	0.22937
6694.67207	0.23044
6692.74333	0.23089
6690.81458	0.23050
6688.88584	0.23093
6686.95710	0.23162
6685.02835	0.23032
6683.09961	0.22792
6681.17086	0.22703
6679.24212	0.22773
6677.31337	0.22838
6675.38463	0.22918
6673.45588	0.23051
6671.52714	0.23051
6669.59840	0.22877
6667.66965	0.22776
6665.74091	0.22818
6663.81216	0.22873
6661.88342	0.22984
6659.95467	0.23212
6658.02593	0.23420
6656.09718	0.23469
6654.16844	0.23355
6652.23970	0.23166
6650.31095	0.23014
6648.38221	0.22997
6646.45346	0.23012
6644.52472	0.22914
6642.59597	0.22886
6640.66723	0.23090
6638.73848	0.23329
6636.80974	0.23351
6634.88099	0.23217
6632.95225	0.23163
6631.02351	0.23186
6629.09476	0.23207
6627.16602	0.23269
6625.23727	0.23391
6623.30853	0.23515
6621.37978	0.23547
6619.45104	0.23490
6617.52229	0.23419
6615.59355	0.23372
6613.66481	0.23398
6611.73606	0.23542
6609.80732	0.23738
6607.87857	0.23816
6605.94983	0.23772
6604.02108	0.23692
6602.09234	0.23563
6600.16359	0.23451
6598.23485	0.23449
6596.30611	0.23523
6594.37736	0.23583
6592.44862	0.23549
6590.51987	0.23504
6588.59113	0.23529
6586.66238	0.23570
6584.73364	0.23687
6582.80489	0.23890
6580.87615	0.24069
6578.94740	0.24159
6577.01866	0.24058
6575.08992	0.23867
6573.16117	0.23814
6571.23243	0.23825
6569.30368	0.23714
6567.37494	0.23590
6565.44619	0.23675
6563.51745	0.23859
6561.58870	0.23853
6559.65996	0.23662
6557.73122	0.23562
6555.80247	0.23715
6553.87373	0.23967
6551.94498	0.24090
6550.01624	0.24059
6548.08749	0.24004
6546.15875	0.23954
6544.23000	0.23861
6542.30126	0.23784
6540.37252	0.23776
6538.44377	0.23834
6536.51503	0.23976
6534.58628	0.24119
6532.65754	0.24170
6530.72879	0.24214
6528.80005	0.24225
6526.87130	0.24074
6524.94256	0.23919
6523.01382	0.23953
6521.08507	0.24126
6519.15633	0.24268
6517.22758	0.24266
6515.29884	0.24202
6513.37009	0.24160
6511.44135	0.24170
6509.51260	0.24262
6507.58386	0.24300
6505.65511	0.24222
6503.72637	0.24149
6501.79763	0.24123
6499.86888	0.24155
6497.94014	0.24240
6496.01139	0.24269
6494.08265	0.24227
6492.15390	0.24275
6490.22516	0.24488
6488.29641	0.24654
6486.36767	0.24619
6484.43893	0.24542
6482.51018	0.24520
6480.58144	0.24512
6478.65269	0.24534
6476.72395	0.24551
6474.79520	0.24538
6472.86646	0.24507
6470.93771	0.24414
6469.00897	0.24325
6467.08023	0.24382
6465.15148	0.24532
6463.22274	0.24615
6461.29399	0.24638
6459.36525	0.24653
6457.43650	0.24620
6455.50776	0.24576
6453.57901	0.24585
6451.65027	0.24618
6449.72153	0.24663
6447.79278	0.24701
6445.86404	0.24694
6443.93529	0.24671
6442.00655	0.24651
6440.07780	0.24633
6438.14906	0.24584
6436.22031	0.24478
6434.29157	0.24426
6432.36282	0.24477
6430.43408	0.24521
6428.50534	0.24554
6426.57659	0.24646
6424.64785	0.24747
6422.71910	0.24792
6420.79036	0.24801
6418.86161	0.24812
6416.93287	0.24819
6415.00412	0.24778
6413.07538	0.24703
6411.14664	0.24729
6409.21789	0.24916
6407.28915	0.25101
6405.36040	0.25123
6403.43166	0.25009
6401.50291	0.24921
6399.57417	0.24924
6397.64542	0.24941
6395.71668	0.24967
6393.78794	0.25036
6391.85919	0.25084
6389.93045	0.25070
6388.00170	0.25020
6386.07296	0.24961
6384.14421	0.24993
6382.21547	0.25181
6380.28672	0.25279
6378.35798	0.25125
6376.42924	0.25061
6374.50049	0.25239
6372.57175	0.25378
6370.64300	0.25372
6368.71426	0.25343
6366.78551	0.25380
6364.85677	0.25445
6362.92802	0.25388
6360.99928	0.25256
6359.07053	0.25246
6357.14179	0.25294
6355.21305	0.25259
6353.28430	0.25240
6351.35556	0.25341
6349.42681	0.25539
6347.49807	0.25751
6345.56932	0.25837
6343.64058	0.25745
6341.71183	0.25594
6339.78309	0.25518
6337.85435	0.25539
6335.92560	0.25577
6333.99686	0.25591
6332.06811	0.25611
6330.13937	0.25624
6328.21062	0.25647
6326.28188	0.25737
6324.35313	0.25819
6322.42439	0.25751
6320.49565	0.25579
6318.56690	0.25473
6316.63816	0.25461
6314.70941	0.25456
6312.78067	0.25429
6310.85192	0.25467
6308.92318	0.25626
6306.99443	0.25748
6305.06569	0.25678
6303.13695	0.25550
6301.20820	0.25553
6299.27946	0.25642
6297.35071	0.25734
6295.42197	0.25839
6293.49322	0.25893
6291.56448	0.25837
6289.63573	0.25791
6287.70699	0.25820
6285.77824	0.25817
6283.84950	0.25786
6281.92076	0.25834
6279.99201	0.25961
6278.06327	0.26086
6276.13452	0.26133
6274.20578	0.26050
6272.27703	0.25897
6270.34829	0.25840
6268.41954	0.25899
6266.49080	0.25989
6264.56206	0.26070
6262.63331	0.26095
6260.70457	0.26067
6258.77582	0.26007
6256.84708	0.25917
6254.91833	0.25899
6252.98959	0.26013
6251.06084	0.26147
6249.13210	0.26226
6247.20336	0.26252
6245.27461	0.26186
6243.34587	0.26067
6241.41712	0.26030
6239.48838	0.26105
6237.55963	0.26169
6235.63089	0.26170
6233.70214	0.26197
6231.77340	0.26239
6229.84465	0.26242
6227.91591	0.26224
6225.98717	0.26205
6224.05842	0.26217
6222.12968	0.26292
6220.20093	0.26409
6218.27219	0.26505
6216.34344	0.26514
6214.41470	0.26439
6212.48595	0.26359
6210.55721	0.26308
6208.62847	0.26275
6206.69972	0.26325
6204.77098	0.26409
6202.84223	0.26407
6200.91349	0.26387
6198.98474	0.26450
6197.05600	0.26558
6195.12725	0.26646
6193.19851	0.26700
6191.26977	0.26711
6189.34102	0.26671
6187.41228	0.26639
6185.48353	0.26696
6183.55479	0.26809
6181.62604	0.26831
6179.69730	0.26744
6177.76855	0.26656
6175.83981	0.26587
6173.91107	0.26595
6171.98232	0.26704
6170.05358	0.26780
6168.12483	0.26794
6166.19609	0.26850
6164.26734	0.26901
6162.33860	0.26830
6160.40985	0.26700
6158.48111	0.26615
6156.55236	0.26555
6154.62362	0.26532
6152.69488	0.26645
6150.76613	0.26885
6148.83739	0.27053
6146.90864	0.27042
6144.97990	0.26967
6143.05115	0.26944
6141.12241	0.26974
6139.19366	0.26940
6137.26492	0.26780
6135.33618	0.26649
6133.40743	0.26620
6131.47869	0.26617
6129.54994	0.26660
6127.62120	0.26774
6125.69245	0.26915
6123.76371	0.27024
6121.83496	0.27048
6119.90622	0.27060
6117.97748	0.27088
6116.04873	0.27073
6114.11999	0.27081
6112.19124	0.27118
6110.26250	0.27067
6108.33375	0.26994
6106.40501	0.27025
6104.47626	0.27106
6102.54752	0.27184
6100.61878	0.27273
6098.69003	0.27313
6096.76129	0.27274
6094.83254	0.27256
6092.90380	0.27342
6090.97505	0.27455
6089.04631	0.27425
6087.11756	0.27304
6085.18882	0.27307
6083.26007	0.27435
6081.33133	0.27557
6079.40259	0.27616
6077.47384	0.27601
6075.54510	0.27565
6073.61635	0.27535
6071.68761	0.27485
6069.75886	0.27478
6067.83012	0.27523
6065.90137	0.27493
6063.97263	0.27408
6062.04389	0.27415
6060.11514	0.27470
6058.18640	0.27467
6056.25765	0.27431
6054.32891	0.27431
6052.40016	0.27472
6050.47142	0.27531
6048.54267	0.27584
6046.61393	0.27623
6044.68519	0.27687
6042.75644	0.27762
6040.82770	0.27759
6038.89895	0.27687
6036.97021	0.27646
6035.04146	0.27667
6033.11272	0.27711
6031.18397	0.27766
6029.25523	0.27839
6027.32649	0.27882
6025.39774	0.27883
6023.46900	0.27902
6021.54025	0.27941
6019.61151	0.27954
6017.68276	0.27952
6015.75402	0.27945
6013.82527	0.27875
6011.89653	0.27726
6009.96778	0.27621
6008.03904	0.27682
6006.11030	0.27797
6004.18155	0.27823
6002.25281	0.27825
6000.32406	0.27881
5998.39532	0.27969
5996.46657	0.28038
5994.53783	0.28063
5992.60908	0.28065
5990.68034	0.28078
5988.75160	0.28121
5986.82285	0.28173
5984.89411	0.28212
5982.96536	0.28204
5981.03662	0.28122
5979.10787	0.28033
5977.17913	0.28018
5975.25038	0.28096
5973.32164	0.28214
5971.39290	0.28308
5969.46415	0.28396
5967.53541	0.28426
5965.60666	0.28361
5963.67792	0.28320
5961.74917	0.28301
5959.82043	0.28253
5957.89168	0.28272
5955.96294	0.28351
5954.03420	0.28400
5952.10545	0.28421
5950.17671	0.28438
5948.24796	0.28475
5946.31922	0.28504
5944.39047	0.28474
5942.46173	0.28444
5940.53298	0.28462
5938.60424	0.28453
5936.67549	0.28398
5934.74675	0.28358
5932.81801	0.28372
5930.88926	0.28456
5928.96052	0.28584
5927.03177	0.28655
5925.10303	0.28629
5923.17428	0.28605
5921.24554	0.28617
5919.31679	0.28613
5917.38805	0.28595
5915.45931	0.28559
5913.53056	0.28551
5911.60182	0.28638
5909.67307	0.28755
5907.74433	0.28797
5905.81558	0.28777
5903.88684	0.28779
5901.95809	0.28823
5900.02935	0.28848
5898.10061	0.28811
5896.17186	0.28780
5894.24312	0.28830
5892.31437	0.28858
5890.38563	0.28815
5888.45688	0.28841
5886.52814	0.28926
5884.59939	0.28917
5882.67065	0.28812
5880.74190	0.28713
5878.81316	0.28704
5876.88442	0.28833
5874.95567	0.28985
5873.02693	0.28994
5871.09818	0.28935
5869.16944	0.28937
5867.24069	0.28945
5865.31195	0.28935
5863.38320	0.28946
5861.45446	0.28947
5859.52572	0.28936
5857.59697	0.28946
5855.66823	0.28966
5853.73948	0.29014
5851.81074	0.29117
5849.88199	0.29199
5847.95325	0.29170
5846.02450	0.29094
5844.09576	0.29101
5842.16702	0.29181
5840.23827	0.29219
5838.30953	0.29203
5836.38078	0.29204
5834.45204	0.29227
5832.52329	0.29228
5830.59455	0.29212
5828.66580	0.29254
5826.73706	0.29371
5824.80832	0.29418
5822.87957	0.29301
5820.95083	0.29201
5819.02208	0.29253
5817.09334	0.29342
5815.16459	0.29389
5813.23585	0.29404
5811.30710	0.29397
5809.37836	0.29396
5807.44961	0.29395
5805.52087	0.29395
5803.59213	0.29442
5801.66338	0.29520
5799.73464	0.29541
5797.80589	0.29463
5795.87715	0.29373
5793.94840	0.29377
5792.01966	0.29510
5790.09091	0.29675
5788.16217	0.29709
5786.23343	0.29626
5784.30468	0.29586
5782.37594	0.29644
5780.44719	0.29682
5778.51845	0.29638
5776.58970	0.29609
5774.66096	0.29640
5772.73221	0.29714
5770.80347	0.29832
5768.87473	0.29912
5766.94598	0.29881
5765.01724	0.29807
5763.08849	0.29770
5761.15975	0.29801
5759.23100	0.29892
5757.30226	0.29944
5755.37351	0.29898
5753.44477	0.29823
5751.51603	0.29776
5749.58728	0.29767
5747.65854	0.29808
5745.72979	0.29887
5743.80105	0.29963
5741.87230	0.30015
5739.94356	0.30041
5738.01481	0.30005
5736.08607	0.29941
5734.15732	0.29983
5732.22858	0.30108
5730.29984	0.30162
5728.37109	0.30124
5726.44235	0.30057
5724.51360	0.29995
5722.58486	0.30009
5720.65611	0.30123
5718.72737	0.30208
5716.79862	0.30148
5714.86988	0.30030
5712.94114	0.30024
5711.01239	0.30132
5709.08365	0.30241
5707.15490	0.30295
5705.22616	0.30273
5703.29741	0.30205
5701.36867	0.30204
5699.43992	0.30315
5697.51118	0.30441
5695.58244	0.30481
5693.65369	0.30408
5691.72495	0.30256
5689.79620	0.30167
5687.86746	0.30229
5685.93871	0.30340
5684.00997	0.30393
5682.08122	0.30386
5680.15248	0.30358
5678.22374	0.30364
5676.29499	0.30425
5674.36625	0.30485
5672.43750	0.30492
5670.50876	0.30466
5668.58001	0.30454
5666.65127	0.30456
5664.72252	0.30444
5662.79378	0.30433
5660.86503	0.30470
5658.93629	0.30542
5657.00755	0.30578
5655.07880	0.30561
5653.15006	0.30540
5651.22131	0.30558
5649.29257	0.30583
5647.36382	0.30581
5645.43508	0.30591
5643.50633	0.30613
5641.57759	0.30624
5639.64885	0.30668
5637.72010	0.30748
5635.79136	0.30799
5633.86261	0.30789
5631.93387	0.30761
5630.00512	0.30785
5628.07638	0.30853
5626.14763	0.30921
5624.21889	0.30967
5622.29015	0.30987
5620.36140	0.31000
5618.43266	0.31001
5616.50391	0.30979
5614.57517	0.30977
5612.64642	0.30992
5610.71768	0.30950
5608.78893	0.30898
5606.86019	0.30924
5604.93144	0.30965
5603.00270	0.30941
5601.07396	0.30918
5599.14521	0.30998
5597.21647	0.31146
5595.28772	0.31197
5593.35898	0.31131
5591.43023	0.31091
5589.50149	0.31105
5587.57274	0.31121
5585.64400	0.31147
5583.71526	0.31187
5581.78651	0.31235
5579.85777	0.31274
5577.92902	0.31285
5576.00028	0.31296
5574.07153	0.31296
5572.14279	0.31235
5570.21404	0.31173
5568.28530	0.31197
5566.35656	0.31275
5564.42781	0.31356
5562.49907	0.31414
5560.57032	0.31389
5558.64158	0.31295
5556.71283	0.31243
5554.78409	0.31323
5552.85534	0.31493
5550.92660	0.31563
5548.99786	0.31459
5547.06911	0.31362
5545.14037	0.31409
5543.21162	0.31495
5541.28288	0.31504
5539.35413	0.31483
5537.42539	0.31502
5535.49664	0.31529
5533.56790	0.31554
5531.63915	0.31611
5529.71041	0.31651
5527.78167	0.31637
5525.85292	0.31609
5523.92418	0.31621
5521.99543	0.31670
5520.06669	0.31713
5518.13794	0.31741
5516.20920	0.31751
5514.28045	0.31764
5512.35171	0.31827
5510.42297	0.31882
5508.49422	0.31858
5506.56548	0.31808
5504.63673	0.31774
5502.70799	0.31736
5500.77924	0.31725
5498.85050	0.31785
5496.92175	0.31880
5494.99301	0.31946
5493.06427	0.31965
5491.13552	0.31986
5489.20678	0.32042
5487.27803	0.32100
5485.34929	0.32109
5483.42054	0.32088
5481.49180	0.32053
5479.56305	0.32006
5477.63431	0.31989
5475.70557	0.32020
5473.77682	0.32043
5471.84808	0.32035
5469.91933	0.32030
5467.99059	0.32065
5466.06184	0.32110
5464.13310	0.32100
5462.20435	0.32053
5460.27561	0.32077
5458.34686	0.32176
5456.41812	0.32237
5454.48938	0.32225
5452.56063	0.32194
5450.63189	0.32200
5448.70314	0.32250
5446.77440	0.32284
5444.84565	0.32284
5442.91691	0.32307
5440.98816	0.32357
5439.05942	0.32370
5437.13068	0.32344
5435.20193	0.32347
5433.27319	0.32405
5431.34444	0.32455
5429.41570	0.32452
5427.48695	0.32405
5425.55821	0.32355
5423.62946	0.32329
5421.70072	0.32320
5419.77198	0.32329
5417.84323	0.32376
5415.91449	0.32436
5413.98574	0.32452
5412.05700	0.32425
5410.12825	0.32421
5408.19951	0.32462
5406.27076	0.32517
5404.34202	0.32580
5402.41328	0.32647
5400.48453	0.32656
5398.55579	0.32561
5396.62704	0.32477
5394.69830	0.32553
5392.76955	0.32713
5390.84081	0.32796
5388.91206	0.32792
5386.98332	0.32757
5385.05457	0.32713
5383.12583	0.32662
5381.19709	0.32629
5379.26834	0.32648
5377.33960	0.32709
5375.41085	0.32724
5373.48211	0.32695
5371.55336	0.32717
5369.62462	0.32789
5367.69587	0.32830
5365.76713	0.32832
5363.83839	0.32812
5361.90964	0.32749
5359.98090	0.32719
5358.05215	0.32803
5356.12341	0.32940
5354.19466	0.33033
5352.26592	0.33032
5350.33717	0.32977
5348.40843	0.32955
5346.47969	0.32995
5344.55094	0.33030
5342.62220	0.32988
5340.69345	0.32947
5338.76471	0.32995
5336.83596	0.33072
5334.90722	0.33104
5332.97847	0.33110
5331.04973	0.33099
5329.12099	0.33085
5327.19224	0.33099
5325.26350	0.33125
5323.33475	0.33118
5321.40601	0.33086
5319.47726	0.33084
5317.54852	0.33118
5315.61977	0.33135
5313.69103	0.33116
5311.76228	0.33126
5309.83354	0.33224
5307.90480	0.33333
5305.97605	0.33345
5304.04731	0.33313
5302.11856	0.33332
5300.18982	0.33372
5298.26107	0.33382
5296.33233	0.33394
5294.40358	0.33421
5292.47484	0.33433
5290.54610	0.33438
5288.61735	0.33474
5286.68861	0.33538
5284.75986	0.33586
5282.83112	0.33607
5280.90237	0.33614
5278.97363	0.33604
5277.04488	0.33599
5275.11614	0.33656
5273.18740	0.33762
5271.25865	0.33781
5269.32991	0.33689
5267.40116	0.33609
5265.47242	0.33582
5263.54367	0.33585
5261.61493	0.33634
5259.68618	0.33696
5257.75744	0.33720
5255.82869	0.33723
5253.89995	0.33719
5251.97121	0.33720
5250.04246	0.33766
5248.11372	0.33797
5246.18497	0.33760
5244.25623	0.33746
5242.32748	0.33768
5240.39874	0.33784
5238.46999	0.33837
5236.54125	0.33894
5234.61251	0.33896
5232.68376	0.33873
5230.75502	0.33837
5228.82627	0.33814
5226.89753	0.33864
5224.96878	0.33952
5223.04004	0.34012
5221.11129	0.34044
5219.18255	0.34031
5217.25381	0.33968
5215.32506	0.33925
5213.39632	0.33949
5211.46757	0.34011
5209.53883	0.34042
5207.61008	0.34054
5205.68134	0.34112
5203.75259	0.34170
5201.82385	0.34163
5199.89511	0.34118
5197.96636	0.34086
5196.03762	0.34124
5194.10887	0.34228
5192.18013	0.34297
5190.25138	0.34283
5188.32264	0.34263
5186.39389	0.34296
5184.46515	0.34358
5182.53640	0.34398
5180.60766	0.34369
5178.67892	0.34296
5176.75017	0.34268
5174.82143	0.34310
5172.89268	0.34363
5170.96394	0.34380
5169.03519	0.34379
5167.10645	0.34377
5165.17770	0.34385
5163.24896	0.34412
5161.32022	0.34435
5159.39147	0.34441
5157.46273	0.34441
5155.53398	0.34466
5153.60524	0.34524
5151.67649	0.34581
5149.74775	0.34620
5147.81900	0.34623
5145.89026	0.34591
5143.96152	0.34577
5142.03277	0.34582
5140.10403	0.34589
5138.17528	0.34606
5136.24654	0.34627
5134.31779	0.34645
5132.38905	0.34652
5130.46030	0.34653
5128.53156	0.34660
5126.60282	0.34673
5124.67407	0.34690
5122.74533	0.34725
5120.81658	0.34777
5118.88784	0.34804
5116.95909	0.34800
5115.03035	0.34815
5113.10160	0.34869
5111.17286	0.34939
5109.24411	0.34977
5107.31537	0.34957
5105.38663	0.34923
5103.45788	0.34907
5101.52914	0.34895
5099.60039	0.34885
5097.67165	0.34889
5095.74290	0.34916
5093.81416	0.34947
5091.88541	0.34974
5089.95667	0.35025
5088.02793	0.35085
5086.09918	0.35100
5084.17044	0.35101
5082.24169	0.35135
5080.31295	0.35167
5078.38420	0.35160
5076.45546	0.35134
5074.52671	0.35129
5072.59797	0.35165
5070.66923	0.35185
5068.74048	0.35169
5066.81174	0.35176
5064.88299	0.35217
5062.95425	0.35233
5061.02550	0.35182
5059.09676	0.35126
5057.16801	0.35159
5055.23927	0.35252
5053.31053	0.35309
5051.38178	0.35300
5049.45304	0.35280
5047.52429	0.35294
5045.59555	0.35327
5043.66680	0.35339
5041.73806	0.35335
5039.80931	0.35355
5037.88057	0.35391
5035.95182	0.35397
5034.02308	0.35374
5032.09434	0.35358
5030.16559	0.35375
5028.23685	0.35433
5026.30810	0.35510
5024.37936	0.35552
5022.45061	0.35531
5020.52187	0.35489
5018.59312	0.35478
5016.66438	0.35514
5014.73564	0.35577
5012.80689	0.35605
5010.87815	0.35568
5008.94940	0.35539
5007.02066	0.35577
5005.09191	0.35649
5003.16317	0.35710
5001.23442	0.35747
4999.30568	0.35756
4997.37694	0.35769
4995.44819	0.35798
4993.51945	0.35801
4991.59070	0.35770
4989.66196	0.35758
4987.73321	0.35796
4985.80447	0.35840
4983.87572	0.35827
4981.94698	0.35780
4980.01824	0.35806
4978.08949	0.35924
4976.16075	0.36019
4974.23200	0.35997
4972.30326	0.35918
4970.37451	0.35881
4968.44577	0.35894
4966.51702	0.35954
4964.58828	0.36035
4962.65953	0.36060
4960.73079	0.36036
4958.80205	0.36032
4956.87330	0.36064
4954.94456	0.36094
4953.01581	0.36084
4951.08707	0.36057
4949.15832	0.36062
4947.22958	0.36112
4945.30083	0.36161
4943.37209	0.36174
4941.44335	0.36173
4939.51460	0.36174
4937.58586	0.36200
4935.65711	0.36265
4933.72837	0.36302
4931.79962	0.36276
4929.87088	0.36235
4927.94213	0.36208
4926.01339	0.36210
4924.08465	0.36263
4922.15590	0.36336
4920.22716	0.36368
4918.29841	0.36354
4916.36967	0.36341
4914.44092	0.36355
4912.51218	0.36383
4910.58343	0.36391
4908.65469	0.36391
4906.72594	0.36409
4904.79720	0.36423
4902.86846	0.36438
4900.93971	0.36469
4899.01097	0.36482
4897.08222	0.36456
4895.15348	0.36435
4893.22473	0.36459
4891.29599	0.36494
4889.36724	0.36521
4887.43850	0.36571
4885.50976	0.36625
4883.58101	0.36645
4881.65227	0.36652
4879.72352	0.36670
4877.79478	0.36707
4875.86603	0.36734
4873.93729	0.36721
4872.00854	0.36698
4870.07980	0.36677
4868.15106	0.36660
4866.22231	0.36695
4864.29357	0.36765
4862.36482	0.36802
4860.43608	0.36808
4858.50733	0.36799
4856.57859	0.36780
4854.64984	0.36792
4852.72110	0.36845
4850.79236	0.36881
4848.86361	0.36883
4846.93487	0.36890
4845.00612	0.36906
4843.07738	0.36909
4841.14863	0.36908
4839.21989	0.36915
4837.29114	0.36924
4835.36240	0.36946
4833.43365	0.36970
4831.50491	0.36975
4829.57617	0.36968
4827.64742	0.36968
4825.71868	0.36980
4823.78993	0.37000
4821.86119	0.37023
4819.93244	0.37040
4818.00370	0.37070
4816.07495	0.37134
4814.14621	0.37190
4812.21747	0.37204
4810.28872	0.37202
4808.35998	0.37215
4806.43123	0.37222
4804.50249	0.37197
4802.57374	0.37195
4800.64500	0.37241
4798.71625	0.37270
4796.78751	0.37262
4794.85877	0.37244
4792.93002	0.37251
4791.00128	0.37283
4789.07253	0.37299
4787.14379	0.37302
4785.21504	0.37297
4783.28630	0.37295
4781.35755	0.37332
4779.42881	0.37391
4777.50007	0.37434
4775.57132	0.37454
4773.64258	0.37443
4771.71383	0.37422
4769.78509	0.37425
4767.85634	0.37446
4765.92760	0.37457
4763.99885	0.37472
4762.07011	0.37505
4760.14136	0.37521
4758.21262	0.37504
4756.28388	0.37489
4754.35513	0.37492
4752.42639	0.37500
4750.49764	0.37529
4748.56890	0.37591
4746.64015	0.37650
4744.71141	0.37690
4742.78266	0.37718
4740.85392	0.37714
4738.92518	0.37690
4736.99643	0.37692
4735.06769	0.37711
4733.13894	0.37743
4731.21020	0.37807
4729.28145	0.37871
4727.35271	0.37895
4725.42396	0.37890
4723.49522	0.37873
4721.56648	0.37841
4719.63773	0.37817
4717.70899	0.37826
4715.78024	0.37856
4713.85150	0.37902
4711.92275	0.37954
4709.99401	0.37978
4708.06526	0.37970
4706.13652	0.37949
4704.20778	0.37948
4702.27903	0.37976
4700.35029	0.37981
4698.42154	0.37940
4696.49280	0.37919
4694.56405	0.37942
4692.63531	0.37994
4690.70656	0.38064
4688.77782	0.38110
4686.84907	0.38113
4684.92033	0.38101
4682.99159	0.38094
4681.06284	0.38100
4679.13410	0.38114
4677.20535	0.38128
4675.27661	0.38147
4673.34786	0.38165
4671.41912	0.38183
4669.49037	0.38207
4667.56163	0.38212
4665.63289	0.38214
4663.70414	0.38244
4661.77540	0.38280
4659.84665	0.38307
4657.91791	0.38328
4655.98916	0.38335
4654.06042	0.38342
4652.13167	0.38366
4650.20293	0.38400
4648.27419	0.38428
4646.34544	0.38439
4644.41670	0.38443
4642.48795	0.38455
4640.55921	0.38472
4638.63046	0.38505
4636.70172	0.38542
4634.77297	0.38536
4632.84423	0.38498
4630.91549	0.38484
4628.98674	0.38485
4627.05800	0.38483
4625.12925	0.38519
4623.20051	0.38611
4621.27176	0.38685
4619.34302	0.38681
4617.41427	0.38642
4615.48553	0.38627
4613.55678	0.38644
4611.62804	0.38670
4609.69930	0.38684
4607.77055	0.38678
4605.84181	0.38672
4603.91306	0.38679
4601.98432	0.38687
4600.05557	0.38701
4598.12683	0.38728
4596.19808	0.38746
4594.26934	0.38751
4592.34060	0.38751
4590.41185	0.38757
4588.48311	0.38788
4586.55436	0.38827
4584.62562	0.38838
4582.69687	0.38828
4580.76813	0.38847
4578.83938	0.38904
4576.91064	0.38954
4574.98190	0.38981
4573.05315	0.38998
4571.12441	0.38996
4569.19566	0.38974
4567.26692	0.38962
4565.33817	0.38981
4563.40943	0.39017
4561.48068	0.39054
4559.55194	0.39081
4557.62319	0.39082
4555.69445	0.39065
4553.76571	0.39053
4551.83696	0.39069
4549.90822	0.39119
4547.97947	0.39151
4546.05073	0.39148
4544.12198	0.39155
4542.19324	0.39173
4540.26449	0.39185
4538.33575	0.39203
4536.40701	0.39221
4534.47826	0.39231
4532.54952	0.39236
4530.62077	0.39247
4528.69203	0.39262
4526.76328	0.39277
4524.83454	0.39298
4522.90579	0.39323
4520.97705	0.39338
4519.04831	0.39351
4517.11956	0.39382
4515.19082	0.39413
4513.26207	0.39429
4511.33333	0.39452
4509.40458	0.39467
4507.47584	0.39451
4505.54709	0.39431
4503.61835	0.39427
4501.68961	0.39428
4499.76086	0.39424
4497.83212	0.39430
4495.90337	0.39459
4493.97463	0.39503
4492.04588	0.39545
4490.11714	0.39577
4488.18839	0.39610
4486.25965	0.39643
4484.33090	0.39642
4482.40216	0.39623
4480.47342	0.39639
4478.54467	0.39680
4476.61593	0.39712
4474.68718	0.39722
4472.75844	0.39726
4470.82969	0.39744
4468.90095	0.39765
4466.97220	0.39781
4465.04346	0.39800
4463.11472	0.39810
4461.18597	0.39797
4459.25723	0.39785
4457.32848	0.39801
4455.39974	0.39829
4453.47099	0.39852
4451.54225	0.39868
4449.61350	0.39878
4447.68476	0.39889
4445.75602	0.39906
4443.82727	0.39919
4441.89853	0.39921
4439.96978	0.39933
4438.04104	0.39971
4436.11229	0.39995
4434.18355	0.39998
4432.25480	0.40012
4430.32606	0.40042
4428.39732	0.40061
4426.46857	0.40057
4424.53983	0.40051
4422.61108	0.40049
4420.68234	0.40028
4418.75359	0.40002
4416.82485	0.40019
4414.89610	0.40076
4412.96736	0.40120
4411.03861	0.40142
4409.10987	0.40166
4407.18113	0.40196
4405.25238	0.40223
4403.32364	0.40246
4401.39489	0.40274
4399.46615	0.40294
4397.53740	0.40281
4395.60866	0.40248
4393.67991	0.40236
4391.75117	0.40260
4389.82243	0.40298
4387.89368	0.40327
4385.96494	0.40346
4384.03619	0.40352
4382.10745	0.40340
4380.17870	0.40338
4378.24996	0.40367
4376.32121	0.40411
4374.39247	0.40436
4372.46373	0.40426
4370.53498	0.40415
4368.60624	0.40441
4366.67749	0.40489
4364.74875	0.40527
4362.82000	0.40547
4360.89126	0.40552
4358.96251	0.40558
4357.03377	0.40561
4355.10503	0.40555
4353.17628	0.40547
4351.24754	0.40550
4349.31879	0.40569
4347.39005	0.40598
4345.46130	0.40626
4343.53256	0.40635
4341.60381	0.40628
4339.67507	0.40641
4337.74632	0.40684
4335.81758	0.40723
4333.88884	0.40719
4331.96009	0.40688
4330.03135	0.40689
4328.10260	0.40726
4326.17386	0.40764
4324.24511	0.40792
4322.31637	0.40807
4320.38762	0.40809
4318.45888	0.40820
4316.53014	0.40855
4314.60139	0.40884
4312.67265	0.40890
4310.74390	0.40895
4308.81516	0.40915
4306.88641	0.40940
4304.95767	0.40959
4303.02892	0.40962
4301.10018	0.40955
4299.17144	0.40965
4297.24269	0.40998
4295.31395	0.41021
4293.38520	0.41017
4291.45646	0.41024
4289.52771	0.41063
4287.59897	0.41090
4285.67022	0.41079
4283.74148	0.41072
4281.81273	0.41087
4279.88399	0.41108
4277.95525	0.41120
4276.02650	0.41128
4274.09776	0.41143
4272.16901	0.41161
4270.24027	0.41186
4268.31152	0.41225
4266.38278	0.41251
4264.45403	0.41243
4262.52529	0.41246
4260.59655	0.41274
4258.66780	0.41292
4256.73906	0.41304
4254.81031	0.41324
4252.88157	0.41331
4250.95282	0.41324
4249.02408	0.41318
4247.09533	0.41331
4245.16659	0.41370
4243.23785	0.41400
4241.30910	0.41398
4239.38036	0.41397
4237.45161	0.41416
4235.52287	0.41443
4233.59412	0.41463
4231.66538	0.41463
4229.73663	0.41460
4227.80789	0.41474
4225.87915	0.41491
4223.95040	0.41498
4222.02166	0.41503
4220.09291	0.41510
4218.16417	0.41527
4216.23542	0.41555
4214.30668	0.41577
4212.37793	0.41591
4210.44919	0.41609
4208.52044	0.41623
4206.59170	0.41640
4204.66296	0.41664
4202.73421	0.41676
4200.80547	0.41671
4198.87672	0.41667
4196.94798	0.41669
4195.01923	0.41682
4193.09049	0.41705
4191.16174	0.41721
4189.23300	0.41739
4187.30426	0.41773
4185.37551	0.41795
4183.44677	0.41792
4181.51802	0.41795
4179.58928	0.41812
4177.66053	0.41831
4175.73179	0.41850
4173.80304	0.41865
4171.87430	0.41863
4169.94556	0.41861
4168.01681	0.41882
4166.08807	0.41925
4164.15932	0.41975
4162.23058	0.42009
4160.30183	0.42014
4158.37309	0.42002
4156.44434	0.41994
4154.51560	0.41997
4152.58686	0.42010
4150.65811	0.42025
4148.72937	0.42036
4146.80062	0.42048
4144.87188	0.42080
4142.94313	0.42134
4141.01439	0.42174
4139.08564	0.42168
4137.15690	0.42149
4135.22815	0.42154
4133.29941	0.42175
4131.37067	0.42200
4129.44192	0.42226
4127.51318	0.42242
4125.58443	0.42242
4123.65569	0.42248
4121.72694	0.42282
4119.79820	0.42315
4117.86945	0.42315
4115.94071	0.42294
4114.01197	0.42279
4112.08322	0.42297
4110.15448	0.42354
4108.22573	0.42401
4106.29699	0.42409
4104.36824	0.42412
4102.43950	0.42424
4100.51075	0.42418
4098.58201	0.42401
4096.65327	0.42405
4094.72452	0.42434
4092.79578	0.42468
4090.86703	0.42491
4088.93829	0.42513
4087.00954	0.42542
4085.08080	0.42565
4083.15205	0.42577
4081.22331	0.42585
4079.29457	0.42590
4077.36582	0.42591
4075.43708	0.42599
4073.50833	0.42623
4071.57959	0.42648
4069.65084	0.42654
4067.72210	0.42650
4065.79335	0.42660
4063.86461	0.42683
4061.93586	0.42702
4060.00712	0.42725
4058.07838	0.42752
4056.14963	0.42766
4054.22089	0.42771
4052.29214	0.42780
4050.36340	0.42790
4048.43465	0.42804
4046.50591	0.42815
4044.57716	0.42815
4042.64842	0.42814
4040.71968	0.42821
4038.79093	0.42836
4036.86219	0.42848
4034.93344	0.42857
4033.00470	0.42882
4031.07595	0.42911
4029.14721	0.42912
4027.21846	0.42899
4025.28972	0.42904
4023.36098	0.42935
4021.43223	0.42961
4019.50349	0.42965
4017.57474	0.42969
4015.64600	0.42979
4013.71725	0.42990
4011.78851	0.43004
4009.85976	0.43019
4007.93102	0.43031
4006.00228	0.43031
4004.07353	0.43028
4002.14479	0.43053
4000.21604	0.43093
3998.28730	0.43116
3996.35855	0.43121
3994.42981	0.43131
3992.50106	0.43142
3990.57232	0.43146
3988.64357	0.43154
3986.71483	0.43171
3984.78609	0.43188
3982.85734	0.43201
3980.92860	0.43214
3978.99985	0.43228
3977.07111	0.43245
3975.14236	0.43262
3973.21362	0.43270
3971.28487	0.43278
3969.35613	0.43292
3967.42739	0.43317
3965.49864	0.43357
3963.56990	0.43398
3961.64115	0.43415
3959.71241	0.43416
3957.78366	0.43424
3955.85492	0.43443
3953.92617	0.43461
3951.99743	0.43468
3950.06869	0.43473
3948.13994	0.43486
3946.21120	0.43506
3944.28245	0.43539
3942.35371	0.43573
3940.42496	0.43593
3938.49622	0.43608
3936.56747	0.43626
3934.63873	0.43644
3932.70998	0.43655
3930.78124	0.43654
3928.85250	0.43657
3926.92375	0.43674
3924.99501	0.43696
3923.06626	0.43709
3921.13752	0.43718
3919.20877	0.43727
3917.28003	0.43737
3915.35128	0.43745
3913.42254	0.43755
3911.49380	0.43775
3909.56505	0.43802
3907.63631	0.43821
3905.70756	0.43840
3903.77882	0.43872
3901.85007	0.43911
3899.92133	0.43930
3897.99258	0.43916
3896.06384	0.43900
3894.13510	0.43909
3892.20635	0.43948
3890.27761	0.43988
3888.34886	0.44005
3886.42012	0.44005
3884.49137	0.43997
3882.56263	0.44011
3880.63388	0.44065
3878.70514	0.44104
3876.77640	0.44110
3874.84765	0.44110
3872.91891	0.44094
3870.99016	0.44085
3869.06142	0.44113
3867.13267	0.44131
3865.20393	0.44126
3863.27518	0.44131
3861.34644	0.44153
3859.41769	0.44170
3857.48895	0.44180
3855.56021	0.44183
3853.63146	0.44182
3851.70272	0.44213
3849.77397	0.44248
3847.84523	0.44257
3845.91648	0.44245
3843.98774	0.44234
3842.05899	0.44233
3840.13025	0.44240
3838.20151	0.44260
3836.27276	0.44289
3834.34402	0.44309
3832.41527	0.44312
3830.48653	0.44309
3828.55778	0.44318
3826.62904	0.44347
3824.70029	0.44384
3822.77155	0.44431
3820.84281	0.44492
3818.91406	0.44519
3816.98532	0.44498
3815.05657	0.44450
3813.12783	0.44417
3811.19908	0.44405
3809.27034	0.44413
3807.34159	0.44447
3805.41285	0.44475
3803.48411	0.44473
3801.55536	0.44464
3799.62662	0.44467
3797.69787	0.44474
3795.76913	0.44491
3793.84038	0.44517
3791.91164	0.44543
3789.98289	0.44570
3788.05415	0.44594
3786.12540	0.44601
3784.19666	0.44584
3782.26792	0.44568
3780.33917	0.44578
3778.41043	0.44608
3776.48168	0.44648
3774.55294	0.44695
3772.62419	0.44734
3770.69545	0.44738
3768.76670	0.44714
3766.83796	0.44710
3764.90922	0.44726
3762.98047	0.44738
3761.05173	0.44756
3759.12298	0.44779
3757.19424	0.44793
3755.26549	0.44819
3753.33675	0.44866
3751.40800	0.44908
3749.47926	0.44909
3747.55052	0.44907
3745.62177	0.44947
3743.69303	0.45010
3741.76428	0.45034
3739.83554	0.45040
3737.90679	0.45088
3735.97805	0.45232
3734.04930	0.45370
3732.12056	0.45375
3730.19182	0.45332
3728.26307	0.45337
3726.33433	0.45388
3724.40558	0.45397
3722.47684	0.45333
3720.54809	0.45261
3718.61935	0.45232
3716.69060	0.45234
3714.76186	0.45239
3712.83311	0.45253
3710.90437	0.45309
3708.97563	0.45380
3707.04688	0.45413
3705.11814	0.45417
3703.18939	0.45421
3701.26065	0.45430
3699.33190	0.45428
3697.40316	0.45426
3695.47441	0.45431
3693.54567	0.45427
3691.61693	0.45407
3689.68818	0.45395
3687.75944	0.45407
3685.83069	0.45431
3683.90195	0.45451
3681.97320	0.45447
3680.04446	0.45436
3678.11571	0.45442
3676.18697	0.45468
3674.25823	0.45489
3672.32948	0.45492
3670.40074	0.45488
3668.47199	0.45479
3666.54325	0.45460
3664.61450	0.45446
3662.68576	0.45456
3660.75701	0.45480
3658.82827	0.45500
3656.89953	0.45521
3654.97078	0.45537
3653.04204	0.45543
3651.11329	0.45567
3649.18455	0.45616
3647.25580	0.45634
3645.32706	0.45617
3643.39831	0.45609
3641.46957	0.45641
3639.54082	0.45698
3637.61208	0.45730
3635.68334	0.45735
3633.75459	0.45754
3631.82585	0.45790
3629.89710	0.45810
3627.96836	0.45842
3626.03961	0.45894
3624.11087	0.45912
3622.18212	0.45895
3620.25338	0.45867
3618.32464	0.45841
3616.39589	0.45815
3614.46715	0.45796
3612.53840	0.45823
3610.60966	0.45888
3608.68091	0.45923
3606.75217	0.45924
3604.82342	0.45945
3602.89468	0.45976
3600.96594	0.45982
3599.03719	0.45970
3597.10845	0.45968
3595.17970	0.45985
3593.25096	0.46010
3591.32221	0.46027
3589.39347	0.46045
3587.46472	0.46064
3585.53598	0.46061
3583.60723	0.46044
3581.67849	0.46024
3579.74975	0.46015
3577.82100	0.46030
3575.89226	0.46046
3573.96351	0.46031
3572.03477	0.46002
3570.10602	0.46000
3568.17728	0.46046
3566.24853	0.46114
3564.31979	0.46147
3562.39105	0.46156
3560.46230	0.46167
3558.53356	0.46179
3556.60481	0.46192
3554.67607	0.46207
3552.74732	0.46207
3550.81858	0.46197
3548.88983	0.46215
3546.96109	0.46258
3545.03235	0.46279
3543.10360	0.46276
3541.17486	0.46285
3539.24611	0.46311
3537.31737	0.46338
3535.38862	0.46360
3533.45988	0.46379
3531.53113	0.46387
3529.60239	0.46392
3527.67365	0.46405
3525.74490	0.46418
3523.81616	0.46427
3521.88741	0.46443
3519.95867	0.46464
3518.02992	0.46470
3516.10118	0.46462
3514.17243	0.46451
3512.24369	0.46448
3510.31494	0.46473
3508.38620	0.46512
3506.45746	0.46531
3504.52871	0.46537
3502.59997	0.46553
3500.67122	0.46574
3498.74248	0.46585
3496.81373	0.46588
3494.88499	0.46596
3492.95624	0.46623
3491.02750	0.46653
3489.09876	0.46652
3487.17001	0.46635
3485.24127	0.46640
3483.31252	0.46655
3481.38378	0.46660
3479.45503	0.46679
3477.52629	0.46716
3475.59754	0.46743
3473.66880	0.46753
3471.74006	0.46753
3469.81131	0.46749
3467.88257	0.46758
3465.95382	0.46779
3464.02508	0.46800
3462.09633	0.46820
3460.16759	0.46840
3458.23884	0.46841
3456.31010	0.46828
3454.38136	0.46833
3452.45261	0.46857
3450.52387	0.46888
3448.59512	0.46929
3446.66638	0.46959
3444.73763	0.46957
3442.80889	0.46948
3440.88014	0.46945
3438.95140	0.46943
3437.02265	0.46953
3435.09391	0.46971
3433.16517	0.46981
3431.23642	0.46993
3429.30768	0.47011
3427.37893	0.47018
3425.45019	0.47009
3423.52144	0.47005
3421.59270	0.47018
3419.66395	0.47032
3417.73521	0.47031
3415.80647	0.47021
3413.87772	0.47013
3411.94898	0.47027
3410.02023	0.47071
3408.09149	0.47116
3406.16274	0.47127
3404.23400	0.47113
3402.30525	0.47115
3400.37651	0.47150
3398.44777	0.47186
3396.51902	0.47196
3394.59028	0.47209
3392.66153	0.47244
3390.73279	0.47272
3388.80404	0.47284
3386.87530	0.47297
3384.94655	0.47310
3383.01781	0.47312
3381.08907	0.47314
3379.16032	0.47327
3377.23158	0.47341
3375.30283	0.47357
3373.37409	0.47381
3371.44534	0.47396
3369.51660	0.47390
3367.58785	0.47384
3365.65911	0.47400
3363.73036	0.47428
3361.80162	0.47439
3359.87288	0.47437
3357.94413	0.47460
3356.01539	0.47515
3354.08664	0.47556
3352.15790	0.47547
3350.22915	0.47518
3348.30041	0.47508
3346.37166	0.47517
3344.44292	0.47531
3342.51418	0.47551
3340.58543	0.47570
3338.65669	0.47583
3336.72794	0.47595
3334.79920	0.47621
3332.87045	0.47650
3330.94171	0.47665
3329.01296	0.47677
3327.08422	0.47691
3325.15548	0.47700
3323.22673	0.47716
3321.29799	0.47739
3319.36924	0.47757
3317.44050	0.47767
3315.51175	0.47773
3313.58301	0.47788
3311.65426	0.47803
3309.72552	0.47804
3307.79678	0.47804
3305.86803	0.47810
3303.93929	0.47817
3302.01054	0.47826
3300.08180	0.47835
3298.15305	0.47837
3296.22431	0.47841
3294.29556	0.47849
3292.36682	0.47860
3290.43807	0.47876
3288.50933	0.47899
3286.58059	0.47922
3284.65184	0.47945
3282.72310	0.47964
3280.79435	0.47972
3278.86561	0.47975
3276.93686	0.47988
3275.00812	0.48015
3273.07937	0.48047
3271.15063	0.48059
3269.22189	0.48053
3267.29314	0.48047
3265.36440	0.48045
3263.43565	0.48054
3261.50691	0.48069
3259.57816	0.48076
3257.64942	0.48084
3255.72067	0.48101
3253.79193	0.48121
3251.86319	0.48144
3249.93444	0.48171
3248.00570	0.48196
3246.07695	0.48203
3244.14821	0.48198
3242.21946	0.48195
3240.29072	0.48197
3238.36197	0.48202
3236.43323	0.48218
3234.50448	0.48238
3232.57574	0.48257
3230.64700	0.48280
3228.71825	0.48306
3226.78951	0.48324
3224.86076	0.48335
3222.93202	0.48337
3221.00327	0.48334
3219.07453	0.48334
3217.14578	0.48338
3215.21704	0.48349
3213.28830	0.48365
3211.35955	0.48375
3209.43081	0.48378
3207.50206	0.48386
3205.57332	0.48414
3203.64457	0.48450
3201.71583	0.48469
3199.78708	0.48463
3197.85834	0.48460
3195.92960	0.48480
3194.00085	0.48513
3192.07211	0.48536
3190.14336	0.48541
3188.21462	0.48540
3186.28587	0.48547
3184.35713	0.48569
3182.42838	0.48596
3180.49964	0.48613
3178.57090	0.48615
3176.64215	0.48611
3174.71341	0.48615
3172.78466	0.48632
3170.85592	0.48647
3168.92717	0.48653
3166.99843	0.48665
3165.06968	0.48692
3163.14094	0.48719
3161.21219	0.48727
3159.28345	0.48721
3157.35471	0.48725
3155.42596	0.48749
3153.49722	0.48770
3151.56847	0.48781
3149.63973	0.48788
3147.71098	0.48780
3145.78224	0.48764
3143.85349	0.48765
3141.92475	0.48783
[truncated: 1,370 more rows]
