# Supplementary material for: Ultrathin 2 nm gold as impedance-matched absorber for infrared light
Source: Nat Commun. 2020 May 1;11:2161. doi: 10.1038/s41467-020-15762-3 (PMC7195431; doi:10.1038/s41467-020-15762-3)
Supplement: Supplementary file 3 — Source Data [file 41467_2020_15762_MOESM3_ESM.zip › SOURCE DATA/Fig.4 -Thinfilm optical measurements and dataprocessing/4,0-Au-Cu-#1-TRA.dpt]

6997.48496	0.46322
6995.55621	0.46481
6993.62747	0.46576
6991.69872	0.46427
6989.76998	0.46197
6987.84123	0.46215
6985.91249	0.46356
6983.98374	0.46380
6982.05500	0.46373
6980.12626	0.46479
6978.19751	0.46582
6976.26877	0.46469
6974.34002	0.46153
6972.41128	0.45852
6970.48253	0.45866
6968.55379	0.46178
6966.62504	0.46277
6964.69630	0.45999
6962.76756	0.45742
6960.83881	0.45743
6958.91007	0.45923
6956.98132	0.46100
6955.05258	0.46104
6953.12383	0.45938
6951.19509	0.45844
6949.26634	0.45898
6947.33760	0.45957
6945.40886	0.46027
6943.48011	0.46111
6941.55137	0.46102
6939.62262	0.45985
6937.69388	0.45907
6935.76513	0.45995
6933.83639	0.46096
6931.90764	0.45947
6929.97890	0.45674
6928.05015	0.45654
6926.12141	0.45744
6924.19267	0.45594
6922.26392	0.45419
6920.33518	0.45528
6918.40643	0.45737
6916.47769	0.45743
6914.54894	0.45638
6912.62020	0.45604
6910.69145	0.45539
6908.76271	0.45420
6906.83397	0.45382
6904.90522	0.45394
6902.97648	0.45461
6901.04773	0.45693
6899.11899	0.45833
6897.19024	0.45645
6895.26150	0.45415
6893.33275	0.45358
6891.40401	0.45334
6889.47527	0.45233
6887.54652	0.45167
6885.61778	0.45243
6883.68903	0.45391
6881.76029	0.45421
6879.83154	0.45165
6877.90280	0.44859
6875.97405	0.44849
6874.04531	0.44975
6872.11657	0.45020
6870.18782	0.44977
6868.25908	0.44857
6866.33033	0.44839
6864.40159	0.44904
6862.47284	0.44810
6860.54410	0.44723
6858.61535	0.44844
6856.68661	0.45004
6854.75786	0.45061
6852.82912	0.44987
6850.90038	0.44883
6848.97163	0.44929
6847.04289	0.45021
6845.11414	0.45023
6843.18540	0.45058
6841.25665	0.45129
6839.32791	0.45111
6837.39916	0.45057
6835.47042	0.45046
6833.54168	0.45041
6831.61293	0.45047
6829.68419	0.45094
6827.75544	0.45093
6825.82670	0.44968
6823.89795	0.44807
6821.96921	0.44714
6820.04046	0.44751
6818.11172	0.44879
6816.18298	0.44885
6814.25423	0.44714
6812.32549	0.44640
6810.39674	0.44815
6808.46800	0.44946
6806.53925	0.44798
6804.61051	0.44690
6802.68176	0.44857
6800.75302	0.45010
6798.82428	0.45037
6796.89553	0.45022
6794.96679	0.44853
6793.03804	0.44684
6791.10930	0.44768
6789.18055	0.44885
6787.25181	0.44836
6785.32306	0.44740
6783.39432	0.44643
6781.46557	0.44528
6779.53683	0.44449
6777.60809	0.44470
6775.67934	0.44594
6773.75060	0.44696
6771.82185	0.44661
6769.89311	0.44479
6767.96436	0.44274
6766.03562	0.44223
6764.10687	0.44255
6762.17813	0.44221
6760.24939	0.44186
6758.32064	0.44186
6756.39190	0.44192
6754.46315	0.44230
6752.53441	0.44236
6750.60566	0.44155
6748.67692	0.44133
6746.74817	0.44173
6744.81943	0.44016
6742.89069	0.43698
6740.96194	0.43531
6739.03320	0.43594
6737.10445	0.43816
6735.17571	0.44097
6733.24696	0.44234
6731.31822	0.44176
6729.38947	0.44017
6727.46073	0.43771
6725.53199	0.43542
6723.60324	0.43580
6721.67450	0.43912
6719.74575	0.44245
6717.81701	0.44279
6715.88826	0.44085
6713.95952	0.44013
6712.03077	0.44095
6710.10203	0.44031
6708.17328	0.43855
6706.24454	0.43836
6704.31580	0.43939
6702.38705	0.43984
6700.45831	0.43972
6698.52956	0.44006
6696.60082	0.44072
6694.67207	0.44047
6692.74333	0.43968
6690.81458	0.43914
6688.88584	0.43713
6686.95710	0.43314
6685.02835	0.43070
6683.09961	0.43231
6681.17086	0.43602
6679.24212	0.43860
6677.31337	0.43928
6675.38463	0.43917
6673.45588	0.43853
6671.52714	0.43741
6669.59840	0.43616
6667.66965	0.43428
6665.74091	0.43288
6663.81216	0.43391
6661.88342	0.43548
6659.95467	0.43555
6658.02593	0.43585
6656.09718	0.43641
6654.16844	0.43531
6652.23970	0.43359
6650.31095	0.43268
6648.38221	0.43194
6646.45346	0.43113
6644.52472	0.43062
6642.59597	0.43038
6640.66723	0.43058
6638.73848	0.43193
6636.80974	0.43362
6634.88099	0.43414
6632.95225	0.43396
6631.02351	0.43414
6629.09476	0.43502
6627.16602	0.43527
6625.23727	0.43326
6623.30853	0.43071
6621.37978	0.42967
6619.45104	0.42983
6617.52229	0.43070
6615.59355	0.43165
6613.66481	0.43207
6611.73606	0.43245
6609.80732	0.43271
6607.87857	0.43229
6605.94983	0.43188
6604.02108	0.43135
6602.09234	0.42981
6600.16359	0.42857
6598.23485	0.42919
6596.30611	0.43108
6594.37736	0.43207
6592.44862	0.43124
6590.51987	0.43030
6588.59113	0.43088
6586.66238	0.43211
6584.73364	0.43166
6582.80489	0.42944
6580.87615	0.42813
6578.94740	0.42859
6577.01866	0.42845
6575.08992	0.42626
6573.16117	0.42379
6571.23243	0.42343
6569.30368	0.42505
6567.37494	0.42655
6565.44619	0.42715
6563.51745	0.42703
6561.58870	0.42586
6559.65996	0.42537
6557.73122	0.42725
6555.80247	0.42944
6553.87373	0.42997
6551.94498	0.42910
6550.01624	0.42793
6548.08749	0.42773
6546.15875	0.42729
6544.23000	0.42467
6542.30126	0.42207
6540.37252	0.42198
6538.44377	0.42281
6536.51503	0.42307
6534.58628	0.42385
6532.65754	0.42468
6530.72879	0.42355
6528.80005	0.42164
6526.87130	0.42151
6524.94256	0.42233
6523.01382	0.42235
6521.08507	0.42229
6519.15633	0.42279
6517.22758	0.42284
6515.29884	0.42201
6513.37009	0.42138
6511.44135	0.42160
6509.51260	0.42194
6507.58386	0.42202
6505.65511	0.42221
6503.72637	0.42214
6501.79763	0.42104
6499.86888	0.41949
6497.94014	0.41833
6496.01139	0.41705
6494.08265	0.41596
6492.15390	0.41682
6490.22516	0.41882
6488.29641	0.41916
6486.36767	0.41821
6484.43893	0.41819
6482.51018	0.41840
6480.58144	0.41760
6478.65269	0.41653
6476.72395	0.41548
6474.79520	0.41508
6472.86646	0.41649
6470.93771	0.41877
6469.00897	0.42006
6467.08023	0.41928
6465.15148	0.41724
6463.22274	0.41628
6461.29399	0.41637
6459.36525	0.41609
6457.43650	0.41566
6455.50776	0.41529
6453.57901	0.41467
6451.65027	0.41362
6449.72153	0.41312
6447.79278	0.41414
6445.86404	0.41539
6443.93529	0.41557
6442.00655	0.41560
6440.07780	0.41669
6438.14906	0.41775
6436.22031	0.41699
6434.29157	0.41573
6432.36282	0.41547
6430.43408	0.41551
6428.50534	0.41588
6426.57659	0.41682
6424.64785	0.41717
6422.71910	0.41646
6420.79036	0.41530
6418.86161	0.41422
6416.93287	0.41351
6415.00412	0.41298
6413.07538	0.41313
6411.14664	0.41458
6409.21789	0.41592
6407.28915	0.41605
6405.36040	0.41615
6403.43166	0.41592
6401.50291	0.41443
6399.57417	0.41334
6397.64542	0.41329
6395.71668	0.41295
6393.78794	0.41251
6391.85919	0.41221
6389.93045	0.41176
6388.00170	0.41129
6386.07296	0.41065
6384.14421	0.41052
6382.21547	0.41150
6380.28672	0.41208
6378.35798	0.41160
6376.42924	0.41110
6374.50049	0.41032
6372.57175	0.40908
6370.64300	0.40853
6368.71426	0.40866
6366.78551	0.40861
6364.85677	0.40852
6362.92802	0.40853
6360.99928	0.40782
6359.07053	0.40703
6357.14179	0.40791
6355.21305	0.40946
6353.28430	0.41017
6351.35556	0.41082
6349.42681	0.41047
6347.49807	0.40792
6345.56932	0.40594
6343.64058	0.40669
6341.71183	0.40843
6339.78309	0.40889
6337.85435	0.40812
6335.92560	0.40797
6333.99686	0.40885
6332.06811	0.40892
6330.13937	0.40771
6328.21062	0.40683
6326.28188	0.40626
6324.35313	0.40510
6322.42439	0.40438
6320.49565	0.40488
6318.56690	0.40571
6316.63816	0.40619
6314.70941	0.40579
6312.78067	0.40462
6310.85192	0.40421
6308.92318	0.40503
6306.99443	0.40616
6305.06569	0.40694
6303.13695	0.40678
6301.20820	0.40667
6299.27946	0.40749
6297.35071	0.40737
6295.42197	0.40596
6293.49322	0.40497
6291.56448	0.40439
6289.63573	0.40392
6287.70699	0.40383
6285.77824	0.40366
6283.84950	0.40277
6281.92076	0.40140
6279.99201	0.40066
6278.06327	0.40122
6276.13452	0.40257
6274.20578	0.40303
6272.27703	0.40149
6270.34829	0.40022
6268.41954	0.40068
6266.49080	0.40088
6264.56206	0.40012
6262.63331	0.39981
6260.70457	0.40049
6258.77582	0.40162
6256.84708	0.40251
6254.91833	0.40275
6252.98959	0.40222
6251.06084	0.40127
6249.13210	0.40008
6247.20336	0.39914
6245.27461	0.39928
6243.34587	0.39978
6241.41712	0.39980
6239.48838	0.40006
6237.55963	0.40064
6235.63089	0.40083
6233.70214	0.40045
6231.77340	0.39925
6229.84465	0.39754
6227.91591	0.39687
6225.98717	0.39785
6224.05842	0.39901
6222.12968	0.39875
6220.20093	0.39738
6218.27219	0.39596
6216.34344	0.39500
6214.41470	0.39466
6212.48595	0.39486
6210.55721	0.39573
6208.62847	0.39682
6206.69972	0.39716
6204.77098	0.39698
6202.84223	0.39682
6200.91349	0.39622
6198.98474	0.39502
6197.05600	0.39398
6195.12725	0.39331
6193.19851	0.39300
6191.26977	0.39350
6189.34102	0.39454
6187.41228	0.39516
6185.48353	0.39490
6183.55479	0.39472
6181.62604	0.39584
6179.69730	0.39685
6177.76855	0.39586
6175.83981	0.39410
6173.91107	0.39319
6171.98232	0.39312
6170.05358	0.39336
6168.12483	0.39312
6166.19609	0.39222
6164.26734	0.39133
6162.33860	0.39100
6160.40985	0.39149
6158.48111	0.39249
6156.55236	0.39315
6154.62362	0.39283
6152.69488	0.39187
6150.76613	0.39167
6148.83739	0.39226
6146.90864	0.39165
6144.97990	0.39008
6143.05115	0.38950
6141.12241	0.38974
6139.19366	0.39015
6137.26492	0.39057
6135.33618	0.39019
6133.40743	0.38930
6131.47869	0.38889
6129.54994	0.38873
6127.62120	0.38842
6125.69245	0.38784
6123.76371	0.38703
6121.83496	0.38695
6119.90622	0.38782
6117.97748	0.38877
6116.04873	0.38938
6114.11999	0.38917
6112.19124	0.38833
6110.26250	0.38779
6108.33375	0.38737
6106.40501	0.38709
6104.47626	0.38757
6102.54752	0.38806
6100.61878	0.38779
6098.69003	0.38729
6096.76129	0.38667
6094.83254	0.38591
6092.90380	0.38550
6090.97505	0.38542
6089.04631	0.38538
6087.11756	0.38521
6085.18882	0.38495
6083.26007	0.38461
6081.33133	0.38405
6079.40259	0.38336
6077.47384	0.38328
6075.54510	0.38445
6073.61635	0.38539
6071.68761	0.38447
6069.75886	0.38296
6067.83012	0.38239
6065.90137	0.38240
6063.97263	0.38274
6062.04389	0.38333
6060.11514	0.38361
6058.18640	0.38421
6056.25765	0.38580
6054.32891	0.38652
6052.40016	0.38461
6050.47142	0.38197
6048.54267	0.38114
6046.61393	0.38143
6044.68519	0.38168
6042.75644	0.38259
6040.82770	0.38367
6038.89895	0.38339
6036.97021	0.38224
6035.04146	0.38118
6033.11272	0.38049
6031.18397	0.38041
6029.25523	0.38020
6027.32649	0.37948
6025.39774	0.37968
6023.46900	0.38093
6021.54025	0.38120
6019.61151	0.37979
6017.68276	0.37843
6015.75402	0.37851
6013.82527	0.37923
6011.89653	0.37938
6009.96778	0.37906
6008.03904	0.37918
6006.11030	0.37973
6004.18155	0.37975
6002.25281	0.37932
6000.32406	0.37915
5998.39532	0.37897
5996.46657	0.37830
5994.53783	0.37718
5992.60908	0.37618
5990.68034	0.37580
5988.75160	0.37580
5986.82285	0.37589
5984.89411	0.37600
5982.96536	0.37644
5981.03662	0.37735
5979.10787	0.37818
5977.17913	0.37862
5975.25038	0.37853
5973.32164	0.37785
5971.39290	0.37745
5969.46415	0.37755
5967.53541	0.37676
5965.60666	0.37498
5963.67792	0.37376
5961.74917	0.37343
5959.82043	0.37314
5957.89168	0.37314
5955.96294	0.37351
5954.03420	0.37337
5952.10545	0.37273
5950.17671	0.37252
5948.24796	0.37304
5946.31922	0.37357
5944.39047	0.37372
5942.46173	0.37407
5940.53298	0.37416
5938.60424	0.37310
5936.67549	0.37167
5934.74675	0.37104
5932.81801	0.37114
5930.88926	0.37166
5928.96052	0.37262
5927.03177	0.37371
5925.10303	0.37396
5923.17428	0.37268
5921.24554	0.37056
5919.31679	0.36932
5917.38805	0.36974
5915.45931	0.37067
5913.53056	0.37070
5911.60182	0.36988
5909.67307	0.36925
5907.74433	0.36905
5905.81558	0.36910
5903.88684	0.36996
5901.95809	0.37142
5900.02935	0.37176
5898.10061	0.37076
5896.17186	0.37020
5894.24312	0.37054
5892.31437	0.37034
5890.38563	0.36914
5888.45688	0.36780
5886.52814	0.36665
5884.59939	0.36594
5882.67065	0.36619
5880.74190	0.36688
5878.81316	0.36717
5876.88442	0.36721
5874.95567	0.36755
5873.02693	0.36823
5871.09818	0.36873
5869.16944	0.36842
5867.24069	0.36765
5865.31195	0.36741
5863.38320	0.36738
5861.45446	0.36675
5859.52572	0.36598
5857.59697	0.36533
5855.66823	0.36444
5853.73948	0.36393
5851.81074	0.36442
5849.88199	0.36501
5847.95325	0.36478
5846.02450	0.36437
5844.09576	0.36456
5842.16702	0.36481
5840.23827	0.36461
5838.30953	0.36442
5836.38078	0.36460
5834.45204	0.36471
5832.52329	0.36445
5830.59455	0.36460
5828.66580	0.36551
5826.73706	0.36552
5824.80832	0.36450
5822.87957	0.36455
5820.95083	0.36495
5819.02208	0.36366
5817.09334	0.36172
5815.16459	0.36074
5813.23585	0.36088
5811.30710	0.36164
5809.37836	0.36231
5807.44961	0.36267
5805.52087	0.36246
5803.59213	0.36174
5801.66338	0.36154
5799.73464	0.36215
5797.80589	0.36247
5795.87715	0.36178
5793.94840	0.36069
5792.01966	0.36026
5790.09091	0.36053
5788.16217	0.36069
5786.23343	0.36061
5784.30468	0.36042
5782.37594	0.35999
5780.44719	0.35933
5778.51845	0.35866
5776.58970	0.35843
5774.66096	0.35880
5772.73221	0.35950
5770.80347	0.36007
5768.87473	0.35993
5766.94598	0.35910
5765.01724	0.35823
5763.08849	0.35773
5761.15975	0.35745
5759.23100	0.35719
5757.30226	0.35724
5755.37351	0.35773
5753.44477	0.35774
5751.51603	0.35690
5749.58728	0.35627
5747.65854	0.35655
5745.72979	0.35697
5743.80105	0.35661
5741.87230	0.35606
5739.94356	0.35596
5738.01481	0.35576
5736.08607	0.35530
5734.15732	0.35503
5732.22858	0.35508
5730.29984	0.35544
5728.37109	0.35574
5726.44235	0.35567
5724.51360	0.35520
5722.58486	0.35480
5720.65611	0.35502
5718.72737	0.35512
5716.79862	0.35469
5714.86988	0.35447
5712.94114	0.35407
5711.01239	0.35300
5709.08365	0.35223
5707.15490	0.35253
5705.22616	0.35335
5703.29741	0.35364
5701.36867	0.35326
5699.43992	0.35286
5697.51118	0.35220
5695.58244	0.35115
5693.65369	0.35073
5691.72495	0.35131
5689.79620	0.35197
5687.86746	0.35194
5685.93871	0.35136
5684.00997	0.35084
5682.08122	0.35062
5680.15248	0.35077
5678.22374	0.35101
5676.29499	0.35071
5674.36625	0.35035
5672.43750	0.35070
5670.50876	0.35098
5668.58001	0.35022
5666.65127	0.34899
5664.72252	0.34810
5662.79378	0.34766
5660.86503	0.34770
5658.93629	0.34807
5657.00755	0.34871
5655.07880	0.34960
5653.15006	0.35029
5651.22131	0.35012
5649.29257	0.34903
5647.36382	0.34811
5645.43508	0.34811
5643.50633	0.34823
5641.57759	0.34773
5639.64885	0.34679
5637.72010	0.34579
5635.79136	0.34523
5633.86261	0.34553
5631.93387	0.34635
5630.00512	0.34679
5628.07638	0.34648
5626.14763	0.34600
5624.21889	0.34606
5622.29015	0.34655
5620.36140	0.34669
5618.43266	0.34614
5616.50391	0.34546
5614.57517	0.34495
5612.64642	0.34443
5610.71768	0.34415
5608.78893	0.34454
5606.86019	0.34522
5604.93144	0.34501
5603.00270	0.34419
5601.07396	0.34413
5599.14521	0.34445
5597.21647	0.34403
5595.28772	0.34329
5593.35898	0.34323
5591.43023	0.34373
5589.50149	0.34364
5587.57274	0.34284
5585.64400	0.34223
5583.71526	0.34202
5581.78651	0.34195
5579.85777	0.34198
5577.92902	0.34219
5576.00028	0.34246
5574.07153	0.34243
5572.14279	0.34202
5570.21404	0.34144
5568.28530	0.34101
5566.35656	0.34080
5564.42781	0.34034
5562.49907	0.33957
5560.57032	0.33931
5558.64158	0.33957
5556.71283	0.33954
5554.78409	0.33953
5552.85534	0.33980
5550.92660	0.33967
5548.99786	0.33937
5547.06911	0.33937
5545.14037	0.33953
5543.21162	0.33983
5541.28288	0.33996
5539.35413	0.33973
5537.42539	0.33968
5535.49664	0.33980
5533.56790	0.33956
5531.63915	0.33897
5529.71041	0.33831
5527.78167	0.33807
5525.85292	0.33832
5523.92418	0.33827
5521.99543	0.33785
5520.06669	0.33767
5518.13794	0.33775
5516.20920	0.33771
5514.28045	0.33757
5512.35171	0.33783
5510.42297	0.33807
5508.49422	0.33731
5506.56548	0.33572
5504.63673	0.33457
5502.70799	0.33470
5500.77924	0.33538
5498.85050	0.33574
5496.92175	0.33604
5494.99301	0.33635
5493.06427	0.33638
5491.13552	0.33589
5489.20678	0.33488
5487.27803	0.33402
5485.34929	0.33391
5483.42054	0.33415
5481.49180	0.33414
5479.56305	0.33388
5477.63431	0.33389
5475.70557	0.33417
5473.77682	0.33415
5471.84808	0.33391
5469.91933	0.33383
5467.99059	0.33386
5466.06184	0.33367
5464.13310	0.33316
5462.20435	0.33278
5460.27561	0.33287
5458.34686	0.33306
5456.41812	0.33273
5454.48938	0.33166
5452.56063	0.33052
5450.63189	0.32974
5448.70314	0.32924
5446.77440	0.32947
5444.84565	0.33024
5442.91691	0.33016
5440.98816	0.32937
5439.05942	0.32938
5437.13068	0.33019
5435.20193	0.33081
5433.27319	0.33089
5431.34444	0.33066
5429.41570	0.33042
5427.48695	0.33032
5425.55821	0.32999
5423.62946	0.32928
5421.70072	0.32877
5419.77198	0.32875
5417.84323	0.32901
5415.91449	0.32927
5413.98574	0.32912
5412.05700	0.32847
5410.12825	0.32766
5408.19951	0.32712
5406.27076	0.32689
5404.34202	0.32662
5402.41328	0.32635
5400.48453	0.32647
5398.55579	0.32707
5396.62704	0.32777
5394.69830	0.32782
5392.76955	0.32701
5390.84081	0.32625
5388.91206	0.32599
5386.98332	0.32580
5385.05457	0.32557
5383.12583	0.32557
5381.19709	0.32561
5379.26834	0.32555
5377.33960	0.32546
5375.41085	0.32541
5373.48211	0.32531
5371.55336	0.32488
5369.62462	0.32415
5367.69587	0.32343
5365.76713	0.32301
5363.83839	0.32313
5361.90964	0.32359
5359.98090	0.32401
5358.05215	0.32408
5356.12341	0.32363
5354.19466	0.32324
5352.26592	0.32323
5350.33717	0.32295
5348.40843	0.32260
5346.47969	0.32273
5344.55094	0.32269
5342.62220	0.32197
5340.69345	0.32154
5338.76471	0.32178
5336.83596	0.32194
5334.90722	0.32179
5332.97847	0.32149
5331.04973	0.32110
5329.12099	0.32087
5327.19224	0.32057
5325.26350	0.32021
5323.33475	0.32018
5321.40601	0.32034
5319.47726	0.32047
5317.54852	0.32045
5315.61977	0.32004
5313.69103	0.31963
5311.76228	0.31973
5309.83354	0.31984
5307.90480	0.31941
5305.97605	0.31912
5304.04731	0.31946
5302.11856	0.31968
5300.18982	0.31888
5298.26107	0.31763
5296.33233	0.31733
5294.40358	0.31797
5292.47484	0.31841
5290.54610	0.31789
5288.61735	0.31696
5286.68861	0.31658
5284.75986	0.31688
5282.83112	0.31715
5280.90237	0.31681
5278.97363	0.31607
5277.04488	0.31551
5275.11614	0.31551
5273.18740	0.31597
5271.25865	0.31623
5269.32991	0.31587
5267.40116	0.31546
5265.47242	0.31538
5263.54367	0.31519
5261.61493	0.31505
5259.68618	0.31530
5257.75744	0.31549
5255.82869	0.31529
5253.89995	0.31488
5251.97121	0.31474
5250.04246	0.31507
5248.11372	0.31516
5246.18497	0.31455
5244.25623	0.31394
5242.32748	0.31372
5240.39874	0.31352
5238.46999	0.31298
5236.54125	0.31237
5234.61251	0.31246
5232.68376	0.31312
5230.75502	0.31327
5228.82627	0.31295
5226.89753	0.31296
5224.96878	0.31298
5223.04004	0.31254
5221.11129	0.31203
5219.18255	0.31155
5217.25381	0.31111
5215.32506	0.31104
5213.39632	0.31125
5211.46757	0.31145
5209.53883	0.31154
5207.61008	0.31133
5205.68134	0.31090
5203.75259	0.31047
5201.82385	0.31016
5199.89511	0.31005
5197.96636	0.31008
5196.03762	0.31031
5194.10887	0.31059
5192.18013	0.31031
5190.25138	0.30948
5188.32264	0.30889
5186.39389	0.30893
5184.46515	0.30910
5182.53640	0.30895
5180.60766	0.30882
5178.67892	0.30884
5176.75017	0.30883
5174.82143	0.30877
5172.89268	0.30849
5170.96394	0.30783
5169.03519	0.30717
5167.10645	0.30701
5165.17770	0.30711
5163.24896	0.30677
5161.32022	0.30626
5159.39147	0.30612
5157.46273	0.30600
5155.53398	0.30562
5153.60524	0.30543
5151.67649	0.30557
5149.74775	0.30544
5147.81900	0.30507
5145.89026	0.30502
5143.96152	0.30489
5142.03277	0.30438
5140.10403	0.30423
5138.17528	0.30451
5136.24654	0.30459
5134.31779	0.30434
5132.38905	0.30404
5130.46030	0.30379
5128.53156	0.30387
5126.60282	0.30404
5124.67407	0.30361
5122.74533	0.30298
5120.81658	0.30290
5118.88784	0.30315
5116.95909	0.30323
5115.03035	0.30305
5113.10160	0.30273
5111.17286	0.30233
5109.24411	0.30208
5107.31537	0.30202
5105.38663	0.30158
5103.45788	0.30077
5101.52914	0.30042
5099.60039	0.30057
5097.67165	0.30064
5095.74290	0.30076
5093.81416	0.30119
5091.88541	0.30130
5089.95667	0.30081
5088.02793	0.30052
5086.09918	0.30070
5084.17044	0.30078
5082.24169	0.30055
5080.31295	0.30017
5078.38420	0.29970
5076.45546	0.29926
5074.52671	0.29919
5072.59797	0.29931
5070.66923	0.29926
5068.74048	0.29910
5066.81174	0.29892
5064.88299	0.29898
5062.95425	0.29922
5061.02550	0.29894
5059.09676	0.29828
5057.16801	0.29798
5055.23927	0.29770
5053.31053	0.29713
5051.38178	0.29691
5049.45304	0.29724
5047.52429	0.29740
5045.59555	0.29693
5043.66680	0.29631
5041.73806	0.29608
5039.80931	0.29615
5037.88057	0.29627
5035.95182	0.29628
5034.02308	0.29608
5032.09434	0.29592
5030.16559	0.29591
5028.23685	0.29589
5026.30810	0.29574
5024.37936	0.29556
5022.45061	0.29554
5020.52187	0.29551
5018.59312	0.29515
5016.66438	0.29475
5014.73564	0.29464
5012.80689	0.29461
5010.87815	0.29449
5008.94940	0.29446
5007.02066	0.29439
5005.09191	0.29413
5003.16317	0.29380
5001.23442	0.29370
4999.30568	0.29389
4997.37694	0.29384
4995.44819	0.29323
4993.51945	0.29274
4991.59070	0.29262
4989.66196	0.29222
4987.73321	0.29171
4985.80447	0.29151
4983.87572	0.29124
4981.94698	0.29098
4980.01824	0.29125
4978.08949	0.29169
4976.16075	0.29161
4974.23200	0.29114
4972.30326	0.29083
4970.37451	0.29066
4968.44577	0.29041
4966.51702	0.29040
4964.58828	0.29069
4962.65953	0.29068
4960.73079	0.29037
4958.80205	0.29020
4956.87330	0.29013
4954.94456	0.28998
4953.01581	0.28986
4951.08707	0.28975
4949.15832	0.28959
4947.22958	0.28944
4945.30083	0.28940
4943.37209	0.28935
4941.44335	0.28904
4939.51460	0.28842
4937.58586	0.28776
4935.65711	0.28747
4933.72837	0.28763
4931.79962	0.28788
4929.87088	0.28792
4927.94213	0.28762
4926.01339	0.28712
4924.08465	0.28688
4922.15590	0.28704
4920.22716	0.28715
4918.29841	0.28705
4916.36967	0.28692
4914.44092	0.28671
4912.51218	0.28659
4910.58343	0.28666
4908.65469	0.28633
4906.72594	0.28568
4904.79720	0.28533
4902.86846	0.28509
4900.93971	0.28480
4899.01097	0.28471
4897.08222	0.28480
4895.15348	0.28500
4893.22473	0.28516
4891.29599	0.28504
4889.36724	0.28466
4887.43850	0.28436
4885.50976	0.28427
4883.58101	0.28410
4881.65227	0.28384
4879.72352	0.28363
4877.79478	0.28315
4875.86603	0.28265
4873.93729	0.28270
4872.00854	0.28317
4870.07980	0.28344
4868.15106	0.28327
4866.22231	0.28303
4864.29357	0.28281
4862.36482	0.28230
4860.43608	0.28157
4858.50733	0.28105
4856.57859	0.28097
4854.64984	0.28111
4852.72110	0.28132
4850.79236	0.28153
4848.86361	0.28133
4846.93487	0.28070
4845.00612	0.28026
4843.07738	0.28010
4841.14863	0.27998
4839.21989	0.27997
4837.29114	0.27987
4835.36240	0.27948
4833.43365	0.27918
4831.50491	0.27930
4829.57617	0.27971
4827.64742	0.27986
4825.71868	0.27930
4823.78993	0.27865
4821.86119	0.27863
4819.93244	0.27899
4818.00370	0.27908
4816.07495	0.27861
4814.14621	0.27791
4812.21747	0.27761
4810.28872	0.27769
4808.35998	0.27764
4806.43123	0.27749
4804.50249	0.27735
4802.57374	0.27710
4800.64500	0.27684
4798.71625	0.27657
4796.78751	0.27647
4794.85877	0.27680
4792.93002	0.27725
4791.00128	0.27746
4789.07253	0.27739
4787.14379	0.27706
4785.21504	0.27644
4783.28630	0.27555
4781.35755	0.27490
4779.42881	0.27478
4777.50007	0.27486
4775.57132	0.27502
4773.64258	0.27524
4771.71383	0.27526
4769.78509	0.27515
4767.85634	0.27508
4765.92760	0.27485
4763.99885	0.27444
4762.07011	0.27411
4760.14136	0.27382
4758.21262	0.27338
4756.28388	0.27284
4754.35513	0.27238
4752.42639	0.27219
4750.49764	0.27227
4748.56890	0.27216
4746.64015	0.27188
4744.71141	0.27193
4742.78266	0.27221
4740.85392	0.27231
4738.92518	0.27205
4736.99643	0.27151
4735.06769	0.27109
4733.13894	0.27096
4731.21020	0.27079
4729.28145	0.27057
4727.35271	0.27059
4725.42396	0.27075
4723.49522	0.27072
4721.56648	0.27030
4719.63773	0.26976
4717.70899	0.26967
4715.78024	0.27004
4713.85150	0.27022
4711.92275	0.26996
4709.99401	0.26961
4708.06526	0.26940
4706.13652	0.26915
4704.20778	0.26871
4702.27903	0.26831
4700.35029	0.26824
4698.42154	0.26835
4696.49280	0.26816
4694.56405	0.26775
4692.63531	0.26752
4690.70656	0.26746
4688.77782	0.26735
4686.84907	0.26709
4684.92033	0.26669
4682.99159	0.26635
4681.06284	0.26626
4679.13410	0.26636
4677.20535	0.26644
4675.27661	0.26630
4673.34786	0.26588
4671.41912	0.26544
4669.49037	0.26524
4667.56163	0.26515
4665.63289	0.26496
4663.70414	0.26476
4661.77540	0.26480
4659.84665	0.26511
4657.91791	0.26532
4655.98916	0.26515
4654.06042	0.26497
4652.13167	0.26515
4650.20293	0.26546
4648.27419	0.26539
4646.34544	0.26484
4644.41670	0.26425
4642.48795	0.26389
4640.55921	0.26368
4638.63046	0.26350
4636.70172	0.26330
4634.77297	0.26304
4632.84423	0.26293
4630.91549	0.26307
4628.98674	0.26309
4627.05800	0.26294
4625.12925	0.26286
4623.20051	0.26271
4621.27176	0.26241
4619.34302	0.26209
4617.41427	0.26184
4615.48553	0.26174
4613.55678	0.26172
4611.62804	0.26159
4609.69930	0.26134
4607.77055	0.26127
4605.84181	0.26148
4603.91306	0.26158
4601.98432	0.26129
4600.05557	0.26087
4598.12683	0.26058
4596.19808	0.26020
4594.26934	0.25979
4592.34060	0.25971
4590.41185	0.25963
4588.48311	0.25930
4586.55436	0.25921
4584.62562	0.25932
4582.69687	0.25906
4580.76813	0.25869
4578.83938	0.25852
4576.91064	0.25844
4574.98190	0.25848
4573.05315	0.25857
4571.12441	0.25858
4569.19566	0.25857
4567.26692	0.25853
4565.33817	0.25834
4563.40943	0.25792
4561.48068	0.25749
4559.55194	0.25735
4557.62319	0.25732
4555.69445	0.25717
4553.76571	0.25701
4551.83696	0.25683
4549.90822	0.25656
4547.97947	0.25632
4546.05073	0.25616
4544.12198	0.25609
4542.19324	0.25602
4540.26449	0.25562
4538.33575	0.25510
4536.40701	0.25487
4534.47826	0.25497
4532.54952	0.25524
4530.62077	0.25540
4528.69203	0.25529
4526.76328	0.25508
4524.83454	0.25493
4522.90579	0.25483
4520.97705	0.25482
4519.04831	0.25485
4517.11956	0.25470
4515.19082	0.25431
4513.26207	0.25378
4511.33333	0.25339
4509.40458	0.25341
4507.47584	0.25357
4505.54709	0.25354
4503.61835	0.25322
4501.68961	0.25269
4499.76086	0.25231
4497.83212	0.25237
4495.90337	0.25272
4493.97463	0.25296
4492.04588	0.25287
4490.11714	0.25253
4488.18839	0.25219
4486.25965	0.25203
4484.33090	0.25186
4482.40216	0.25150
4480.47342	0.25116
4478.54467	0.25106
4476.61593	0.25102
4474.68718	0.25083
4472.75844	0.25058
4470.82969	0.25041
4468.90095	0.25033
4466.97220	0.25040
4465.04346	0.25055
4463.11472	0.25055
4461.18597	0.25030
4459.25723	0.25009
4457.32848	0.25001
4455.39974	0.24997
4453.47099	0.24990
4451.54225	0.24964
4449.61350	0.24918
4447.68476	0.24870
4445.75602	0.24831
4443.82727	0.24809
4441.89853	0.24816
4439.96978	0.24845
4438.04104	0.24858
4436.11229	0.24831
4434.18355	0.24792
4432.25480	0.24761
4430.32606	0.24732
4428.39732	0.24712
4426.46857	0.24711
4424.53983	0.24710
4422.61108	0.24704
4420.68234	0.24694
4418.75359	0.24674
4416.82485	0.24663
4414.89610	0.24656
4412.96736	0.24638
4411.03861	0.24613
4409.10987	0.24578
4407.18113	0.24542
4405.25238	0.24526
4403.32364	0.24521
4401.39489	0.24502
4399.46615	0.24483
4397.53740	0.24488
4395.60866	0.24497
4393.67991	0.24481
4391.75117	0.24445
4389.82243	0.24433
4387.89368	0.24444
4385.96494	0.24431
4384.03619	0.24390
4382.10745	0.24356
4380.17870	0.24342
4378.24996	0.24343
4376.32121	0.24331
4374.39247	0.24301
4372.46373	0.24281
4370.53498	0.24271
4368.60624	0.24251
4366.67749	0.24236
4364.74875	0.24250
4362.82000	0.24276
4360.89126	0.24269
4358.96251	0.24226
4357.03377	0.24197
4355.10503	0.24203
4353.17628	0.24207
4351.24754	0.24191
4349.31879	0.24165
4347.39005	0.24131
4345.46130	0.24106
4343.53256	0.24106
4341.60381	0.24113
4339.67507	0.24101
4337.74632	0.24060
4335.81758	0.24013
4333.88884	0.23996
4331.96009	0.24003
4330.03135	0.24004
4328.10260	0.23997
4326.17386	0.23974
4324.24511	0.23929
4322.31637	0.23879
4320.38762	0.23846
4318.45888	0.23839
4316.53014	0.23845
4314.60139	0.23842
4312.67265	0.23845
4310.74390	0.23865
4308.81516	0.23863
4306.88641	0.23814
4304.95767	0.23745
4303.02892	0.23698
4301.10018	0.23682
4299.17144	0.23684
4297.24269	0.23689
4295.31395	0.23684
4293.38520	0.23667
4291.45646	0.23646
4289.52771	0.23646
4287.59897	0.23658
4285.67022	0.23647
4283.74148	0.23619
4281.81273	0.23601
4279.88399	0.23605
4277.95525	0.23611
4276.02650	0.23601
4274.09776	0.23583
4272.16901	0.23572
4270.24027	0.23560
4268.31152	0.23536
4266.38278	0.23511
4264.45403	0.23500
4262.52529	0.23493
4260.59655	0.23477
4258.66780	0.23461
4256.73906	0.23448
4254.81031	0.23434
4252.88157	0.23413
4250.95282	0.23380
4249.02408	0.23362
4247.09533	0.23373
4245.16659	0.23376
4243.23785	0.23356
4241.30910	0.23333
4239.38036	0.23313
4237.45161	0.23280
4235.52287	0.23227
4233.59412	0.23187
4231.66538	0.23195
4229.73663	0.23214
4227.80789	0.23199
4225.87915	0.23169
4223.95040	0.23138
4222.02166	0.23102
4220.09291	0.23078
4218.16417	0.23070
4216.23542	0.23067
4214.30668	0.23065
4212.37793	0.23066
4210.44919	0.23069
4208.52044	0.23056
4206.59170	0.23018
4204.66296	0.22982
4202.73421	0.22970
4200.80547	0.22971
4198.87672	0.22960
4196.94798	0.22935
4195.01923	0.22922
4193.09049	0.22931
4191.16174	0.22938
4189.23300	0.22927
4187.30426	0.22922
4185.37551	0.22927
4183.44677	0.22929
4181.51802	0.22932
4179.58928	0.22919
4177.66053	0.22881
4175.73179	0.22835
4173.80304	0.22790
4171.87430	0.22753
4169.94556	0.22738
4168.01681	0.22747
4166.08807	0.22747
4164.15932	0.22716
4162.23058	0.22677
4160.30183	0.22650
4158.37309	0.22635
4156.44434	0.22625
4154.51560	0.22617
4152.58686	0.22622
4150.65811	0.22635
4148.72937	0.22638
4146.80062	0.22629
4144.87188	0.22615
4142.94313	0.22596
4141.01439	0.22568
4139.08564	0.22537
4137.15690	0.22514
4135.22815	0.22499
4133.29941	0.22488
4131.37067	0.22479
4129.44192	0.22468
4127.51318	0.22453
4125.58443	0.22442
4123.65569	0.22442
4121.72694	0.22439
4119.79820	0.22411
4117.86945	0.22368
4115.94071	0.22327
4114.01197	0.22297
4112.08322	0.22292
4110.15448	0.22316
4108.22573	0.22333
4106.29699	0.22320
4104.36824	0.22295
4102.43950	0.22285
4100.51075	0.22289
4098.58201	0.22282
4096.65327	0.22252
4094.72452	0.22224
4092.79578	0.22222
4090.86703	0.22220
4088.93829	0.22194
4087.00954	0.22163
4085.08080	0.22140
4083.15205	0.22117
4081.22331	0.22106
4079.29457	0.22108
4077.36582	0.22101
4075.43708	0.22087
4073.50833	0.22076
4071.57959	0.22060
4069.65084	0.22036
4067.72210	0.22004
4065.79335	0.21971
4063.86461	0.21952
4061.93586	0.21944
4060.00712	0.21940
4058.07838	0.21929
4056.14963	0.21905
4054.22089	0.21887
4052.29214	0.21889
4050.36340	0.21899
4048.43465	0.21890
4046.50591	0.21858
4044.57716	0.21831
4042.64842	0.21804
4040.71968	0.21770
4038.79093	0.21751
4036.86219	0.21751
4034.93344	0.21759
4033.00470	0.21757
4031.07595	0.21737
4029.14721	0.21721
4027.21846	0.21719
4025.28972	0.21714
4023.36098	0.21701
4021.43223	0.21692
4019.50349	0.21683
4017.57474	0.21657
4015.64600	0.21627
4013.71725	0.21613
4011.78851	0.21609
4009.85976	0.21596
4007.93102	0.21569
4006.00228	0.21541
4004.07353	0.21524
4002.14479	0.21514
4000.21604	0.21502
3998.28730	0.21493
3996.35855	0.21490
3994.42981	0.21483
3992.50106	0.21470
3990.57232	0.21461
3988.64357	0.21465
3986.71483	0.21464
3984.78609	0.21447
3982.85734	0.21415
3980.92860	0.21362
3978.99985	0.21322
3977.07111	0.21325
3975.14236	0.21343
3973.21362	0.21331
3971.28487	0.21294
3969.35613	0.21264
3967.42739	0.21264
3965.49864	0.21278
3963.56990	0.21281
3961.64115	0.21274
3959.71241	0.21267
3957.78366	0.21251
3955.85492	0.21229
3953.92617	0.21219
3951.99743	0.21223
3950.06869	0.21231
3948.13994	0.21231
3946.21120	0.21215
3944.28245	0.21186
3942.35371	0.21145
3940.42496	0.21114
3938.49622	0.21091
3936.56747	0.21068
3934.63873	0.21066
3932.70998	0.21087
3930.78124	0.21084
3928.85250	0.21047
3926.92375	0.21020
3924.99501	0.21011
3923.06626	0.20990
3921.13752	0.20958
3919.20877	0.20951
3917.28003	0.20971
3915.35128	0.20971
3913.42254	0.20939
3911.49380	0.20893
3909.56505	0.20860
3907.63631	0.20871
3905.70756	0.20917
3903.77882	0.20943
3901.85007	0.20921
3899.92133	0.20882
3897.99258	0.20850
3896.06384	0.20834
3894.13510	0.20826
3892.20635	0.20797
3890.27761	0.20746
3888.34886	0.20723
3886.42012	0.20733
3884.49137	0.20748
3882.56263	0.20751
3880.63388	0.20719
3878.70514	0.20670
3876.77640	0.20660
3874.84765	0.20682
3872.91891	0.20696
3870.99016	0.20680
3869.06142	0.20646
3867.13267	0.20633
3865.20393	0.20623
3863.27518	0.20590
3861.34644	0.20568
3859.41769	0.20567
3857.48895	0.20575
3855.56021	0.20599
3853.63146	0.20607
3851.70272	0.20554
3849.77397	0.20504
3847.84523	0.20469
3845.91648	0.20452
3843.98774	0.20446
3842.05899	0.20447
3840.13025	0.20476
3838.20151	0.20495
3836.27276	0.20446
3834.34402	0.20380
3832.41527	0.20343
3830.48653	0.20329
3828.55778	0.20317
3826.62904	0.20310
3824.70029	0.20310
3822.77155	0.20322
3820.84281	0.20327
3818.91406	0.20313
3816.98532	0.20293
3815.05657	0.20261
3813.12783	0.20223
3811.19908	0.20191
3809.27034	0.20182
3807.34159	0.20198
3805.41285	0.20214
3803.48411	0.20216
3801.55536	0.20188
3799.62662	0.20148
3797.69787	0.20124
3795.76913	0.20096
3793.84038	0.20074
3791.91164	0.20060
3789.98289	0.20047
3788.05415	0.20049
3786.12540	0.20044
3784.19666	0.20008
3782.26792	0.19987
3780.33917	0.19988
3778.41043	0.19975
3776.48168	0.19950
3774.55294	0.19933
3772.62419	0.19931
3770.69545	0.19934
3768.76670	0.19924
3766.83796	0.19919
3764.90922	0.19915
3762.98047	0.19891
3761.05173	0.19859
3759.12298	0.19847
3757.19424	0.19857
3755.26549	0.19872
3753.33675	0.19887
3751.40800	0.19894
3749.47926	0.19889
3747.55052	0.19880
3745.62177	0.19839
3743.69303	0.19783
3741.76428	0.19793
3739.83554	0.19840
3737.90679	0.19867
3735.97805	0.19839
3734.04930	0.19801
3732.12056	0.19807
3730.19182	0.19824
3728.26307	0.19837
3726.33433	0.19843
3724.40558	0.19825
3722.47684	0.19782
3720.54809	0.19722
3718.61935	0.19659
3716.69060	0.19625
3714.76186	0.19627
3712.83311	0.19647
3710.90437	0.19659
3708.97563	0.19645
3707.04688	0.19619
3705.11814	0.19600
3703.18939	0.19591
3701.26065	0.19573
3699.33190	0.19550
3697.40316	0.19533
3695.47441	0.19524
3693.54567	0.19530
3691.61693	0.19527
3689.68818	0.19481
3687.75944	0.19435
3685.83069	0.19413
3683.90195	0.19390
3681.97320	0.19368
3680.04446	0.19343
3678.11571	0.19302
3676.18697	0.19280
3674.25823	0.19307
3672.32948	0.19335
3670.40074	0.19316
3668.47199	0.19255
3666.54325	0.19213
3664.61450	0.19193
3662.68576	0.19176
3660.75701	0.19174
3658.82827	0.19198
3656.89953	0.19215
3654.97078	0.19209
3653.04204	0.19218
3651.11329	0.19226
3649.18455	0.19175
3647.25580	0.19105
3645.32706	0.19067
3643.39831	0.19046
3641.46957	0.19048
3639.54082	0.19073
3637.61208	0.19097
3635.68334	0.19102
3633.75459	0.19097
3631.82585	0.19088
3629.89710	0.19064
3627.96836	0.19036
3626.03961	0.19040
3624.11087	0.19046
3622.18212	0.19023
3620.25338	0.18974
3618.32464	0.18942
3616.39589	0.18939
3614.46715	0.18925
3612.53840	0.18885
3610.60966	0.18851
3608.68091	0.18848
3606.75217	0.18855
3604.82342	0.18866
3602.89468	0.18883
3600.96594	0.18876
3599.03719	0.18846
3597.10845	0.18841
3595.17970	0.18850
3593.25096	0.18828
3591.32221	0.18782
3589.39347	0.18741
3587.46472	0.18719
3585.53598	0.18705
3583.60723	0.18680
3581.67849	0.18654
3579.74975	0.18627
3577.82100	0.18602
3575.89226	0.18602
3573.96351	0.18604
3572.03477	0.18580
3570.10602	0.18558
3568.17728	0.18553
3566.24853	0.18544
3564.31979	0.18527
3562.39105	0.18509
3560.46230	0.18494
3558.53356	0.18479
3556.60481	0.18462
3554.67607	0.18452
3552.74732	0.18436
3550.81858	0.18401
3548.88983	0.18370
3546.96109	0.18365
3545.03235	0.18382
3543.10360	0.18392
3541.17486	0.18369
3539.24611	0.18323
3537.31737	0.18287
3535.38862	0.18281
3533.45988	0.18292
3531.53113	0.18289
3529.60239	0.18268
3527.67365	0.18246
3525.74490	0.18233
3523.81616	0.18232
3521.88741	0.18227
3519.95867	0.18209
3518.02992	0.18179
3516.10118	0.18142
3514.17243	0.18114
3512.24369	0.18105
3510.31494	0.18104
3508.38620	0.18105
3506.45746	0.18109
3504.52871	0.18108
3502.59997	0.18086
3500.67122	0.18045
3498.74248	0.18016
3496.81373	0.18012
3494.88499	0.18014
3492.95624	0.18014
3491.02750	0.18026
3489.09876	0.18027
3487.17001	0.17995
3485.24127	0.17958
3483.31252	0.17948
3481.38378	0.17943
3479.45503	0.17918
3477.52629	0.17881
3475.59754	0.17857
3473.66880	0.17858
3471.74006	0.17870
3469.81131	0.17872
3467.88257	0.17858
3465.95382	0.17833
3464.02508	0.17806
3462.09633	0.17783
3460.16759	0.17768
3458.23884	0.17767
3456.31010	0.17766
3454.38136	0.17754
3452.45261	0.17749
3450.52387	0.17755
3448.59512	0.17751
3446.66638	0.17726
3444.73763	0.17692
3442.80889	0.17673
3440.88014	0.17664
3438.95140	0.17650
3437.02265	0.17635
3435.09391	0.17615
3433.16517	0.17585
3431.23642	0.17564
3429.30768	0.17552
3427.37893	0.17538
3425.45019	0.17536
3423.52144	0.17536
3421.59270	0.17521
3419.66395	0.17504
3417.73521	0.17496
3415.80647	0.17481
3413.87772	0.17456
3411.94898	0.17437
3410.02023	0.17418
3408.09149	0.17391
3406.16274	0.17373
3404.23400	0.17372
3402.30525	0.17381
3400.37651	0.17391
3398.44777	0.17400
3396.51902	0.17395
3394.59028	0.17369
3392.66153	0.17333
3390.73279	0.17301
3388.80404	0.17274
3386.87530	0.17264
3384.94655	0.17267
3383.01781	0.17258
3381.08907	0.17231
3379.16032	0.17207
3377.23158	0.17194
3375.30283	0.17184
3373.37409	0.17183
3371.44534	0.17181
3369.51660	0.17170
3367.58785	0.17174
3365.65911	0.17189
3363.73036	0.17179
3361.80162	0.17152
3359.87288	0.17138
3357.94413	0.17127
3356.01539	0.17097
3354.08664	0.17068
3352.15790	0.17060
3350.22915	0.17050
3348.30041	0.17038
3346.37166	0.17041
3344.44292	0.17040
3342.51418	0.17016
3340.58543	0.16994
3338.65669	0.16986
3336.72794	0.16984
3334.79920	0.16980
3332.87045	0.16968
3330.94171	0.16951
3329.01296	0.16942
3327.08422	0.16937
3325.15548	0.16923
3323.22673	0.16903
3321.29799	0.16888
3319.36924	0.16887
3317.44050	0.16886
3315.51175	0.16868
3313.58301	0.16842
3311.65426	0.16819
3309.72552	0.16794
3307.79678	0.16770
3305.86803	0.16758
3303.93929	0.16754
3302.01054	0.16742
3300.08180	0.16722
3298.15305	0.16713
3296.22431	0.16723
3294.29556	0.16736
3292.36682	0.16735
3290.43807	0.16718
3288.50933	0.16702
3286.58059	0.16696
3284.65184	0.16691
3282.72310	0.16677
3280.79435	0.16652
3278.86561	0.16624
3276.93686	0.16601
3275.00812	0.16588
3273.07937	0.16577
3271.15063	0.16547
3269.22189	0.16507
3267.29314	0.16487
3265.36440	0.16491
3263.43565	0.16497
3261.50691	0.16487
3259.57816	0.16472
3257.64942	0.16466
3255.72067	0.16466
3253.79193	0.16464
3251.86319	0.16460
3249.93444	0.16451
3248.00570	0.16427
3246.07695	0.16398
3244.14821	0.16385
3242.21946	0.16385
3240.29072	0.16384
3238.36197	0.16377
3236.43323	0.16363
3234.50448	0.16338
3232.57574	0.16317
3230.64700	0.16308
3228.71825	0.16294
3226.78951	0.16281
3224.86076	0.16289
3222.93202	0.16298
3221.00327	0.16278
3219.07453	0.16252
3217.14578	0.16250
3215.21704	0.16252
3213.28830	0.16245
3211.35955	0.16230
3209.43081	0.16203
3207.50206	0.16179
3205.57332	0.16158
3203.64457	0.16141
3201.71583	0.16140
3199.78708	0.16146
3197.85834	0.16141
3195.92960	0.16130
3194.00085	0.16116
3192.07211	0.16105
3190.14336	0.16100
3188.21462	0.16088
3186.28587	0.16066
3184.35713	0.16050
3182.42838	0.16039
3180.49964	0.16029
3178.57090	0.16017
3176.64215	0.15997
3174.71341	0.15978
3172.78466	0.15960
3170.85592	0.15942
3168.92717	0.15926
3166.99843	0.15915
3165.06968	0.15911
3163.14094	0.15908
3161.21219	0.15895
3159.28345	0.15881
3157.35471	0.15882
3155.42596	0.15883
3153.49722	0.15867
3151.56847	0.15846
3149.63973	0.15830
3147.71098	0.15815
3145.78224	0.15792
3143.85349	0.15771
3141.92475	0.15773
[truncated: 1,370 more rows]
