# Supplementary material for: Ultrathin 2 nm gold as impedance-matched absorber for infrared light
Source: Nat Commun. 2020 May 1;11:2161. doi: 10.1038/s41467-020-15762-3 (PMC7195431; doi:10.1038/s41467-020-15762-3)
Supplement: Supplementary file 3 — Source Data [file 41467_2020_15762_MOESM3_ESM.zip › SOURCE DATA/Fig.4 -Thinfilm optical measurements and dataprocessing/6,0-Au-Cu-#1-REF.dpt]

6997.48496	0.36648
6995.55621	0.36624
6993.62747	0.36629
6991.69872	0.36554
6989.76998	0.36393
6987.84123	0.36339
6985.91249	0.36471
6983.98374	0.36691
6982.05500	0.36979
6980.12626	0.37223
6978.19751	0.37162
6976.26877	0.36813
6974.34002	0.36566
6972.41128	0.36623
6970.48253	0.36749
6968.55379	0.36833
6966.62504	0.36871
6964.69630	0.36761
6962.76756	0.36677
6960.83881	0.36772
6958.91007	0.36864
6956.98132	0.36902
6955.05258	0.36895
6953.12383	0.36779
6951.19509	0.36771
6949.26634	0.36994
6947.33760	0.37194
6945.40886	0.37160
6943.48011	0.36885
6941.55137	0.36615
6939.62262	0.36658
6937.69388	0.36944
6935.76513	0.37235
6933.83639	0.37353
6931.90764	0.37221
6929.97890	0.37071
6928.05015	0.37125
6926.12141	0.37285
6924.19267	0.37378
6922.26392	0.37304
6920.33518	0.37206
6918.40643	0.37224
6916.47769	0.37149
6914.54894	0.36936
6912.62020	0.36907
6910.69145	0.37085
6908.76271	0.37213
6906.83397	0.37319
6904.90522	0.37413
6902.97648	0.37393
6901.04773	0.37368
6899.11899	0.37341
6897.19024	0.37261
6895.26150	0.37259
6893.33275	0.37315
6891.40401	0.37315
6889.47527	0.37282
6887.54652	0.37328
6885.61778	0.37480
6883.68903	0.37709
6881.76029	0.37940
6879.83154	0.38011
6877.90280	0.37963
6875.97405	0.37907
6874.04531	0.37806
6872.11657	0.37740
6870.18782	0.37756
6868.25908	0.37687
6866.33033	0.37587
6864.40159	0.37698
6862.47284	0.37929
6860.54410	0.37985
6858.61535	0.37802
6856.68661	0.37609
6854.75786	0.37535
6852.82912	0.37513
6850.90038	0.37622
6848.97163	0.37868
6847.04289	0.38017
6845.11414	0.37969
6843.18540	0.37866
6841.25665	0.37883
6839.32791	0.37953
6837.39916	0.37953
6835.47042	0.38003
6833.54168	0.38186
6831.61293	0.38350
6829.68419	0.38333
6827.75544	0.38159
6825.82670	0.37991
6823.89795	0.37924
6821.96921	0.37958
6820.04046	0.38000
6818.11172	0.37961
6816.18298	0.37942
6814.25423	0.38028
6812.32549	0.38181
6810.39674	0.38316
6808.46800	0.38231
6806.53925	0.38037
6804.61051	0.38071
6802.68176	0.38285
6800.75302	0.38434
6798.82428	0.38417
6796.89553	0.38278
6794.96679	0.38155
6793.03804	0.38229
6791.10930	0.38506
6789.18055	0.38691
6787.25181	0.38678
6785.32306	0.38656
6783.39432	0.38727
6781.46557	0.38807
6779.53683	0.38781
6777.60809	0.38679
6775.67934	0.38620
6773.75060	0.38606
6771.82185	0.38511
6769.89311	0.38344
6767.96436	0.38224
6766.03562	0.38267
6764.10687	0.38463
6762.17813	0.38569
6760.24939	0.38570
6758.32064	0.38656
6756.39190	0.38773
6754.46315	0.38751
6752.53441	0.38585
6750.60566	0.38450
6748.67692	0.38473
6746.74817	0.38625
6744.81943	0.38780
6742.89069	0.38794
6740.96194	0.38693
6739.03320	0.38621
6737.10445	0.38664
6735.17571	0.38773
6733.24696	0.38794
6731.31822	0.38738
6729.38947	0.38761
6727.46073	0.38852
6725.53199	0.38908
6723.60324	0.38919
6721.67450	0.38930
6719.74575	0.39022
6717.81701	0.39198
6715.88826	0.39334
6713.95952	0.39324
6712.03077	0.39194
6710.10203	0.39070
6708.17328	0.39054
6706.24454	0.39181
6704.31580	0.39316
6702.38705	0.39246
6700.45831	0.39133
6698.52956	0.39258
6696.60082	0.39434
6694.67207	0.39380
6692.74333	0.39223
6690.81458	0.39141
6688.88584	0.39154
6686.95710	0.39225
6685.02835	0.39243
6683.09961	0.39137
6681.17086	0.38985
6679.24212	0.38905
6677.31337	0.38931
6675.38463	0.39079
6673.45588	0.39332
6671.52714	0.39498
6669.59840	0.39448
6667.66965	0.39322
6665.74091	0.39303
6663.81216	0.39425
6661.88342	0.39572
6659.95467	0.39559
6658.02593	0.39429
6656.09718	0.39435
6654.16844	0.39622
6652.23970	0.39780
6650.31095	0.39737
6648.38221	0.39581
6646.45346	0.39481
6644.52472	0.39396
6642.59597	0.39355
6640.66723	0.39539
6638.73848	0.39863
6636.80974	0.40030
6634.88099	0.39997
6632.95225	0.39953
6631.02351	0.39914
6629.09476	0.39847
6627.16602	0.39856
6625.23727	0.39924
6623.30853	0.39924
6621.37978	0.39805
6619.45104	0.39608
6617.52229	0.39446
6615.59355	0.39442
6613.66481	0.39635
6611.73606	0.39857
6609.80732	0.39926
6607.87857	0.39957
6605.94983	0.40069
6604.02108	0.40143
6602.09234	0.40067
6600.16359	0.39899
6598.23485	0.39776
6596.30611	0.39777
6594.37736	0.39916
6592.44862	0.40106
6590.51987	0.40183
6588.59113	0.40112
6586.66238	0.40000
6584.73364	0.39892
6582.80489	0.39845
6580.87615	0.40029
6578.94740	0.40330
6577.01866	0.40397
6575.08992	0.40302
6573.16117	0.40299
6571.23243	0.40373
6569.30368	0.40422
6567.37494	0.40389
6565.44619	0.40310
6563.51745	0.40258
6561.58870	0.40218
6559.65996	0.40203
6557.73122	0.40289
6555.80247	0.40486
6553.87373	0.40723
6551.94498	0.40862
6550.01624	0.40752
6548.08749	0.40479
6546.15875	0.40257
6544.23000	0.40142
6542.30126	0.40201
6540.37252	0.40433
6538.44377	0.40572
6536.51503	0.40552
6534.58628	0.40536
6532.65754	0.40499
6530.72879	0.40406
6528.80005	0.40395
6526.87130	0.40511
6524.94256	0.40625
6523.01382	0.40696
6521.08507	0.40726
6519.15633	0.40669
6517.22758	0.40553
6515.29884	0.40428
6513.37009	0.40388
6511.44135	0.40507
6509.51260	0.40672
6507.58386	0.40701
6505.65511	0.40576
6503.72637	0.40508
6501.79763	0.40638
6499.86888	0.40846
6497.94014	0.40951
6496.01139	0.40936
6494.08265	0.40935
6492.15390	0.41035
6490.22516	0.41200
6488.29641	0.41259
6486.36767	0.41150
6484.43893	0.41107
6482.51018	0.41185
6480.58144	0.41186
6478.65269	0.41087
6476.72395	0.41021
6474.79520	0.41087
6472.86646	0.41224
6470.93771	0.41267
6469.00897	0.41216
6467.08023	0.41206
6465.15148	0.41262
6463.22274	0.41265
6461.29399	0.41174
6459.36525	0.41139
6457.43650	0.41197
6455.50776	0.41289
6453.57901	0.41456
6451.65027	0.41597
6449.72153	0.41571
6447.79278	0.41487
6445.86404	0.41448
6443.93529	0.41426
6442.00655	0.41392
6440.07780	0.41327
6438.14906	0.41314
6436.22031	0.41433
6434.29157	0.41548
6432.36282	0.41514
6430.43408	0.41412
6428.50534	0.41414
6426.57659	0.41502
6424.64785	0.41571
6422.71910	0.41702
6420.79036	0.41866
6418.86161	0.41839
6416.93287	0.41671
6415.00412	0.41584
6413.07538	0.41591
6411.14664	0.41613
6409.21789	0.41631
6407.28915	0.41673
6405.36040	0.41708
6403.43166	0.41669
6401.50291	0.41674
6399.57417	0.41775
6397.64542	0.41790
6395.71668	0.41674
6393.78794	0.41614
6391.85919	0.41733
6389.93045	0.41909
6388.00170	0.41923
6386.07296	0.41780
6384.14421	0.41766
6382.21547	0.41998
6380.28672	0.42161
6378.35798	0.42038
6376.42924	0.41823
6374.50049	0.41748
6372.57175	0.41824
6370.64300	0.41922
6368.71426	0.42033
6366.78551	0.42183
6364.85677	0.42232
6362.92802	0.42171
6360.99928	0.42178
6359.07053	0.42246
6357.14179	0.42243
6355.21305	0.42227
6353.28430	0.42358
6351.35556	0.42532
6349.42681	0.42564
6347.49807	0.42541
6345.56932	0.42531
6343.64058	0.42416
6341.71183	0.42225
6339.78309	0.42165
6337.85435	0.42266
6335.92560	0.42321
6333.99686	0.42295
6332.06811	0.42404
6330.13937	0.42639
6328.21062	0.42709
6326.28188	0.42554
6324.35313	0.42441
6322.42439	0.42513
6320.49565	0.42622
6318.56690	0.42625
6316.63816	0.42535
6314.70941	0.42429
6312.78067	0.42430
6310.85192	0.42502
6308.92318	0.42526
6306.99443	0.42605
6305.06569	0.42754
6303.13695	0.42787
6301.20820	0.42757
6299.27946	0.42799
6297.35071	0.42845
6295.42197	0.42893
6293.49322	0.42978
6291.56448	0.43006
6289.63573	0.42950
6287.70699	0.42882
6285.77824	0.42867
6283.84950	0.42868
6281.92076	0.42824
6279.99201	0.42812
6278.06327	0.42888
6276.13452	0.42956
6274.20578	0.42953
6272.27703	0.42935
6270.34829	0.42940
6268.41954	0.42930
6266.49080	0.42896
6264.56206	0.42902
6262.63331	0.42942
6260.70457	0.42918
6258.77582	0.42885
6256.84708	0.42924
6254.91833	0.43004
6252.98959	0.43089
6251.06084	0.43131
6249.13210	0.43154
6247.20336	0.43219
6245.27461	0.43262
6243.34587	0.43244
6241.41712	0.43224
6239.48838	0.43226
6237.55963	0.43215
6235.63089	0.43203
6233.70214	0.43232
6231.77340	0.43312
6229.84465	0.43396
6227.91591	0.43421
6225.98717	0.43460
6224.05842	0.43543
6222.12968	0.43536
6220.20093	0.43479
6218.27219	0.43490
6216.34344	0.43443
6214.41470	0.43316
6212.48595	0.43295
6210.55721	0.43342
6208.62847	0.43336
6206.69972	0.43369
6204.77098	0.43512
6202.84223	0.43630
6200.91349	0.43679
6198.98474	0.43706
6197.05600	0.43648
6195.12725	0.43565
6193.19851	0.43567
6191.26977	0.43592
6189.34102	0.43634
6187.41228	0.43721
6185.48353	0.43813
6183.55479	0.43910
6181.62604	0.43975
6179.69730	0.43885
6177.76855	0.43677
6175.83981	0.43530
6173.91107	0.43491
6171.98232	0.43539
6170.05358	0.43680
6168.12483	0.43852
6166.19609	0.43959
6164.26734	0.43986
6162.33860	0.43975
6160.40985	0.43940
6158.48111	0.43908
6156.55236	0.43896
6154.62362	0.43848
6152.69488	0.43788
6150.76613	0.43858
6148.83739	0.44027
6146.90864	0.44061
6144.97990	0.43923
6143.05115	0.43836
6141.12241	0.43928
6139.19366	0.44090
6137.26492	0.44148
6135.33618	0.44103
6133.40743	0.44065
6131.47869	0.44050
6129.54994	0.44060
6127.62120	0.44117
6125.69245	0.44182
6123.76371	0.44252
6121.83496	0.44316
6119.90622	0.44265
6117.97748	0.44133
6116.04873	0.44103
6114.11999	0.44194
6112.19124	0.44275
6110.26250	0.44277
6108.33375	0.44259
6106.40501	0.44358
6104.47626	0.44525
6102.54752	0.44584
6100.61878	0.44517
6098.69003	0.44413
6096.76129	0.44346
6094.83254	0.44396
6092.90380	0.44557
6090.97505	0.44651
6089.04631	0.44571
6087.11756	0.44457
6085.18882	0.44466
6083.26007	0.44596
6081.33133	0.44707
6079.40259	0.44667
6077.47384	0.44551
6075.54510	0.44509
6073.61635	0.44501
6071.68761	0.44462
6069.75886	0.44495
6067.83012	0.44633
6065.90137	0.44755
6063.97263	0.44807
6062.04389	0.44854
6060.11514	0.44933
6058.18640	0.45002
6056.25765	0.45007
6054.32891	0.44908
6052.40016	0.44797
6050.47142	0.44810
6048.54267	0.44884
6046.61393	0.44921
6044.68519	0.44961
6042.75644	0.45051
6040.82770	0.45171
6038.89895	0.45245
6036.97021	0.45205
6035.04146	0.45084
6033.11272	0.44997
6031.18397	0.45007
6029.25523	0.45079
6027.32649	0.45122
6025.39774	0.45095
6023.46900	0.45057
6021.54025	0.45052
6019.61151	0.45059
6017.68276	0.45067
6015.75402	0.45098
6013.82527	0.45146
6011.89653	0.45173
6009.96778	0.45201
6008.03904	0.45251
6006.11030	0.45263
6004.18155	0.45236
6002.25281	0.45281
6000.32406	0.45396
5998.39532	0.45461
5996.46657	0.45463
5994.53783	0.45423
5992.60908	0.45364
5990.68034	0.45372
5988.75160	0.45399
5986.82285	0.45378
5984.89411	0.45381
5982.96536	0.45422
5981.03662	0.45425
5979.10787	0.45357
5977.17913	0.45265
5975.25038	0.45275
5973.32164	0.45404
5971.39290	0.45509
5969.46415	0.45515
5967.53541	0.45486
5965.60666	0.45488
5963.67792	0.45564
5961.74917	0.45712
5959.82043	0.45853
5957.89168	0.45912
5955.96294	0.45872
5954.03420	0.45840
5952.10545	0.45939
5950.17671	0.46024
5948.24796	0.45896
5946.31922	0.45719
5944.39047	0.45726
5942.46173	0.45865
5940.53298	0.46011
5938.60424	0.46109
5936.67549	0.46101
5934.74675	0.46026
5932.81801	0.45991
5930.88926	0.46010
5928.96052	0.46035
5927.03177	0.46043
5925.10303	0.46013
5923.17428	0.45976
5921.24554	0.46036
5919.31679	0.46165
5917.38805	0.46194
5915.45931	0.46156
5913.53056	0.46196
5911.60182	0.46271
5909.67307	0.46262
5907.74433	0.46180
5905.81558	0.46114
5903.88684	0.46098
5901.95809	0.46074
5900.02935	0.46046
5898.10061	0.46100
5896.17186	0.46183
5894.24312	0.46188
5892.31437	0.46168
5890.38563	0.46155
5888.45688	0.46142
5886.52814	0.46214
5884.59939	0.46342
5882.67065	0.46387
5880.74190	0.46363
5878.81316	0.46377
5876.88442	0.46416
5874.95567	0.46410
5873.02693	0.46424
5871.09818	0.46503
5869.16944	0.46556
5867.24069	0.46535
5865.31195	0.46495
5863.38320	0.46512
5861.45446	0.46555
5859.52572	0.46538
5857.59697	0.46510
5855.66823	0.46563
5853.73948	0.46665
5851.81074	0.46729
5849.88199	0.46725
5847.95325	0.46692
5846.02450	0.46713
5844.09576	0.46790
5842.16702	0.46816
5840.23827	0.46774
5838.30953	0.46728
5836.38078	0.46705
5834.45204	0.46736
5832.52329	0.46793
5830.59455	0.46817
5828.66580	0.46837
5826.73706	0.46888
5824.80832	0.46917
5822.87957	0.46874
5820.95083	0.46799
5819.02208	0.46790
5817.09334	0.46875
5815.16459	0.46964
5813.23585	0.46992
5811.30710	0.46992
5809.37836	0.46989
5807.44961	0.46949
5805.52087	0.46877
5803.59213	0.46848
5801.66338	0.46896
5799.73464	0.46991
5797.80589	0.47066
5795.87715	0.47087
5793.94840	0.47101
5792.01966	0.47121
5790.09091	0.47133
5788.16217	0.47173
5786.23343	0.47228
5784.30468	0.47217
5782.37594	0.47182
5780.44719	0.47212
5778.51845	0.47262
5776.58970	0.47280
5774.66096	0.47269
5772.73221	0.47243
5770.80347	0.47274
5768.87473	0.47356
5766.94598	0.47386
5765.01724	0.47390
5763.08849	0.47430
5761.15975	0.47434
5759.23100	0.47365
5757.30226	0.47305
5755.37351	0.47329
5753.44477	0.47422
5751.51603	0.47526
5749.58728	0.47619
5747.65854	0.47695
5745.72979	0.47692
5743.80105	0.47609
5741.87230	0.47570
5739.94356	0.47590
5738.01481	0.47574
5736.08607	0.47574
5734.15732	0.47622
5732.22858	0.47643
5730.29984	0.47673
5728.37109	0.47715
5726.44235	0.47683
5724.51360	0.47607
5722.58486	0.47571
5720.65611	0.47613
5718.72737	0.47706
5716.79862	0.47744
5714.86988	0.47694
5712.94114	0.47632
5711.01239	0.47617
5709.08365	0.47649
5707.15490	0.47717
5705.22616	0.47800
5703.29741	0.47851
5701.36867	0.47856
5699.43992	0.47869
5697.51118	0.47927
5695.58244	0.47985
5693.65369	0.47987
5691.72495	0.47963
5689.79620	0.47932
5687.86746	0.47911
5685.93871	0.47960
5684.00997	0.48074
5682.08122	0.48167
5680.15248	0.48201
5678.22374	0.48225
5676.29499	0.48242
5674.36625	0.48220
5672.43750	0.48216
5670.50876	0.48267
5668.58001	0.48285
5666.65127	0.48224
5664.72252	0.48154
5662.79378	0.48124
5660.86503	0.48125
5658.93629	0.48138
5657.00755	0.48151
5655.07880	0.48175
5653.15006	0.48196
5651.22131	0.48202
5649.29257	0.48224
5647.36382	0.48267
5645.43508	0.48346
5643.50633	0.48470
5641.57759	0.48534
5639.64885	0.48475
5637.72010	0.48388
5635.79136	0.48383
5633.86261	0.48471
5631.93387	0.48560
5630.00512	0.48573
5628.07638	0.48521
5626.14763	0.48446
5624.21889	0.48409
5622.29015	0.48461
5620.36140	0.48575
5618.43266	0.48664
5616.50391	0.48660
5614.57517	0.48609
5612.64642	0.48576
5610.71768	0.48547
5608.78893	0.48556
5606.86019	0.48626
5604.93144	0.48690
5603.00270	0.48717
5601.07396	0.48760
5599.14521	0.48832
5597.21647	0.48882
5595.28772	0.48887
5593.35898	0.48845
5591.43023	0.48809
5589.50149	0.48816
5587.57274	0.48840
5585.64400	0.48908
5583.71526	0.48998
5581.78651	0.49034
5579.85777	0.49033
5577.92902	0.49026
5576.00028	0.49031
5574.07153	0.49074
5572.14279	0.49123
5570.21404	0.49122
5568.28530	0.49082
5566.35656	0.49061
5564.42781	0.49092
5562.49907	0.49128
5560.57032	0.49114
5558.64158	0.49089
5556.71283	0.49112
5554.78409	0.49203
5552.85534	0.49331
5550.92660	0.49386
5548.99786	0.49328
5547.06911	0.49258
5545.14037	0.49273
5543.21162	0.49334
5541.28288	0.49331
5539.35413	0.49261
5537.42539	0.49188
5535.49664	0.49158
5533.56790	0.49169
5531.63915	0.49174
5529.71041	0.49166
5527.78167	0.49188
5525.85292	0.49242
5523.92418	0.49326
5521.99543	0.49427
5520.06669	0.49485
5518.13794	0.49505
5516.20920	0.49507
5514.28045	0.49489
5512.35171	0.49521
5510.42297	0.49620
5508.49422	0.49677
5506.56548	0.49661
5504.63673	0.49632
5502.70799	0.49600
5500.77924	0.49555
5498.85050	0.49559
5496.92175	0.49639
5494.99301	0.49707
5493.06427	0.49691
5491.13552	0.49663
5489.20678	0.49718
5487.27803	0.49803
5485.34929	0.49872
5483.42054	0.49973
5481.49180	0.50024
5479.56305	0.49919
5477.63431	0.49756
5475.70557	0.49701
5473.77682	0.49761
5471.84808	0.49825
5469.91933	0.49841
5467.99059	0.49831
5466.06184	0.49848
5464.13310	0.49910
5462.20435	0.49982
5460.27561	0.50021
5458.34686	0.50038
5456.41812	0.50056
5454.48938	0.50031
5452.56063	0.49934
5450.63189	0.49898
5448.70314	0.49996
5446.77440	0.50099
5444.84565	0.50161
5442.91691	0.50241
5440.98816	0.50303
5439.05942	0.50278
5437.13068	0.50213
5435.20193	0.50196
5433.27319	0.50228
5431.34444	0.50245
5429.41570	0.50220
5427.48695	0.50164
5425.55821	0.50125
5423.62946	0.50150
5421.70072	0.50225
5419.77198	0.50248
5417.84323	0.50181
5415.91449	0.50111
5413.98574	0.50127
5412.05700	0.50274
5410.12825	0.50452
5408.19951	0.50503
5406.27076	0.50461
5404.34202	0.50475
5402.41328	0.50554
5400.48453	0.50579
5398.55579	0.50518
5396.62704	0.50469
5394.69830	0.50503
5392.76955	0.50564
5390.84081	0.50580
5388.91206	0.50541
5386.98332	0.50511
5385.05457	0.50551
5383.12583	0.50575
5381.19709	0.50520
5379.26834	0.50489
5377.33960	0.50548
5375.41085	0.50608
5373.48211	0.50633
5371.55336	0.50670
5369.62462	0.50723
5367.69587	0.50753
5365.76713	0.50730
5363.83839	0.50683
5361.90964	0.50657
5359.98090	0.50668
5358.05215	0.50709
5356.12341	0.50736
5354.19466	0.50755
5352.26592	0.50778
5350.33717	0.50766
5348.40843	0.50755
5346.47969	0.50810
5344.55094	0.50894
5342.62220	0.50920
5340.69345	0.50924
5338.76471	0.50958
5336.83596	0.50993
5334.90722	0.51011
5332.97847	0.51020
5331.04973	0.51026
5329.12099	0.51017
5327.19224	0.50996
5325.26350	0.51015
5323.33475	0.51068
5321.40601	0.51096
5319.47726	0.51088
5317.54852	0.51106
5315.61977	0.51172
5313.69103	0.51206
5311.76228	0.51190
5309.83354	0.51210
5307.90480	0.51271
5305.97605	0.51269
5304.04731	0.51205
5302.11856	0.51162
5300.18982	0.51152
5298.26107	0.51177
5296.33233	0.51264
5294.40358	0.51354
5292.47484	0.51379
5290.54610	0.51378
5288.61735	0.51410
5286.68861	0.51447
5284.75986	0.51461
5282.83112	0.51471
5280.90237	0.51479
5278.97363	0.51473
5277.04488	0.51492
5275.11614	0.51549
5273.18740	0.51591
5271.25865	0.51564
5269.32991	0.51499
5267.40116	0.51472
5265.47242	0.51479
5263.54367	0.51493
5261.61493	0.51509
5259.68618	0.51534
5257.75744	0.51576
5255.82869	0.51612
5253.89995	0.51597
5251.97121	0.51553
5250.04246	0.51532
5248.11372	0.51559
5246.18497	0.51629
5244.25623	0.51720
5242.32748	0.51794
5240.39874	0.51833
5238.46999	0.51820
5236.54125	0.51757
5234.61251	0.51702
5232.68376	0.51674
5230.75502	0.51670
5228.82627	0.51741
5226.89753	0.51853
5224.96878	0.51900
5223.04004	0.51930
5221.11129	0.52021
5219.18255	0.52079
5217.25381	0.52043
5215.32506	0.51982
5213.39632	0.51940
5211.46757	0.51917
5209.53883	0.51927
5207.61008	0.51993
5205.68134	0.52082
5203.75259	0.52110
5201.82385	0.52080
5199.89511	0.52064
5197.96636	0.52086
5196.03762	0.52099
5194.10887	0.52098
5192.18013	0.52107
5190.25138	0.52116
5188.32264	0.52162
5186.39389	0.52280
5184.46515	0.52370
5182.53640	0.52349
5180.60766	0.52292
5178.67892	0.52280
5176.75017	0.52296
5174.82143	0.52279
5172.89268	0.52251
5170.96394	0.52287
5169.03519	0.52343
5167.10645	0.52339
5165.17770	0.52335
5163.24896	0.52395
5161.32022	0.52470
5159.39147	0.52486
5157.46273	0.52424
5155.53398	0.52346
5153.60524	0.52333
5151.67649	0.52383
5149.74775	0.52438
5147.81900	0.52467
5145.89026	0.52476
5143.96152	0.52477
5142.03277	0.52460
5140.10403	0.52446
5138.17528	0.52481
5136.24654	0.52532
5134.31779	0.52549
5132.38905	0.52582
5130.46030	0.52636
5128.53156	0.52647
5126.60282	0.52629
5124.67407	0.52644
5122.74533	0.52687
5120.81658	0.52710
5118.88784	0.52731
5116.95909	0.52779
5115.03035	0.52806
5113.10160	0.52779
5111.17286	0.52739
5109.24411	0.52740
5107.31537	0.52799
5105.38663	0.52904
5103.45788	0.52994
5101.52914	0.52979
5099.60039	0.52895
5097.67165	0.52849
5095.74290	0.52846
5093.81416	0.52865
5091.88541	0.52906
5089.95667	0.52946
5088.02793	0.52984
5086.09918	0.53018
5084.17044	0.53027
5082.24169	0.53024
5080.31295	0.53022
5078.38420	0.53014
5076.45546	0.53021
5074.52671	0.53079
5072.59797	0.53171
5070.66923	0.53227
5068.74048	0.53209
5066.81174	0.53146
5064.88299	0.53110
5062.95425	0.53142
5061.02550	0.53200
5059.09676	0.53234
5057.16801	0.53248
5055.23927	0.53261
5053.31053	0.53276
5051.38178	0.53281
5049.45304	0.53275
5047.52429	0.53267
5045.59555	0.53262
5043.66680	0.53263
5041.73806	0.53266
5039.80931	0.53277
5037.88057	0.53318
5035.95182	0.53351
5034.02308	0.53322
5032.09434	0.53295
5030.16559	0.53320
5028.23685	0.53360
5026.30810	0.53423
5024.37936	0.53526
5022.45061	0.53601
5020.52187	0.53595
5018.59312	0.53546
5016.66438	0.53506
5014.73564	0.53491
5012.80689	0.53498
5010.87815	0.53545
5008.94940	0.53626
5007.02066	0.53678
5005.09191	0.53682
5003.16317	0.53693
5001.23442	0.53725
4999.30568	0.53776
4997.37694	0.53832
4995.44819	0.53841
4993.51945	0.53781
4991.59070	0.53717
4989.66196	0.53701
4987.73321	0.53712
4985.80447	0.53729
4983.87572	0.53751
4981.94698	0.53781
4980.01824	0.53820
4978.08949	0.53840
4976.16075	0.53829
4974.23200	0.53823
4972.30326	0.53832
4970.37451	0.53849
4968.44577	0.53875
4966.51702	0.53901
4964.58828	0.53928
4962.65953	0.53961
4960.73079	0.53988
4958.80205	0.53988
4956.87330	0.53980
4954.94456	0.54021
4953.01581	0.54117
4951.08707	0.54162
4949.15832	0.54123
4947.22958	0.54085
4945.30083	0.54086
4943.37209	0.54115
4941.44335	0.54153
4939.51460	0.54161
4937.58586	0.54155
4935.65711	0.54167
4933.72837	0.54192
4931.79962	0.54192
4929.87088	0.54165
4927.94213	0.54162
4926.01339	0.54194
4924.08465	0.54231
4922.15590	0.54258
4920.22716	0.54283
4918.29841	0.54305
4916.36967	0.54320
4914.44092	0.54346
4912.51218	0.54411
4910.58343	0.54469
4908.65469	0.54461
4906.72594	0.54424
4904.79720	0.54409
4902.86846	0.54410
4900.93971	0.54411
4899.01097	0.54422
4897.08222	0.54440
4895.15348	0.54450
4893.22473	0.54482
4891.29599	0.54524
4889.36724	0.54522
4887.43850	0.54510
4885.50976	0.54540
4883.58101	0.54591
4881.65227	0.54631
4879.72352	0.54663
4877.79478	0.54677
4875.86603	0.54664
4873.93729	0.54653
4872.00854	0.54645
4870.07980	0.54636
4868.15106	0.54651
4866.22231	0.54686
4864.29357	0.54719
4862.36482	0.54729
4860.43608	0.54704
4858.50733	0.54690
4856.57859	0.54721
4854.64984	0.54768
4852.72110	0.54797
4850.79236	0.54812
4848.86361	0.54832
4846.93487	0.54844
4845.00612	0.54828
4843.07738	0.54802
4841.14863	0.54781
4839.21989	0.54788
4837.29114	0.54826
4835.36240	0.54882
4833.43365	0.54953
4831.50491	0.55007
4829.57617	0.55008
4827.64742	0.54983
4825.71868	0.54974
4823.78993	0.54985
4821.86119	0.54991
4819.93244	0.54996
4818.00370	0.55034
4816.07495	0.55095
4814.14621	0.55118
4812.21747	0.55100
4810.28872	0.55095
4808.35998	0.55134
4806.43123	0.55190
4804.50249	0.55209
4802.57374	0.55181
4800.64500	0.55148
4798.71625	0.55150
4796.78751	0.55175
4794.85877	0.55178
4792.93002	0.55158
4791.00128	0.55150
4789.07253	0.55170
4787.14379	0.55203
4785.21504	0.55233
4783.28630	0.55268
4781.35755	0.55309
4779.42881	0.55321
4777.50007	0.55304
4775.57132	0.55297
4773.64258	0.55324
4771.71383	0.55389
4769.78509	0.55438
4767.85634	0.55428
4765.92760	0.55400
4763.99885	0.55397
4762.07011	0.55424
4760.14136	0.55455
4758.21262	0.55458
4756.28388	0.55435
4754.35513	0.55432
4752.42639	0.55464
4750.49764	0.55498
4748.56890	0.55534
4746.64015	0.55574
4744.71141	0.55596
4742.78266	0.55611
4740.85392	0.55627
4738.92518	0.55639
4736.99643	0.55647
4735.06769	0.55638
4733.13894	0.55645
4731.21020	0.55695
4729.28145	0.55744
4727.35271	0.55764
4725.42396	0.55778
4723.49522	0.55795
4721.56648	0.55800
4719.63773	0.55796
4717.70899	0.55800
4715.78024	0.55816
4713.85150	0.55827
4711.92275	0.55834
4709.99401	0.55848
4708.06526	0.55864
4706.13652	0.55872
4704.20778	0.55862
4702.27903	0.55862
4700.35029	0.55914
4698.42154	0.55989
4696.49280	0.56032
4694.56405	0.56037
4692.63531	0.56036
4690.70656	0.56053
4688.77782	0.56078
4686.84907	0.56079
4684.92033	0.56066
4682.99159	0.56084
4681.06284	0.56116
4679.13410	0.56109
4677.20535	0.56079
4675.27661	0.56063
4673.34786	0.56073
4671.41912	0.56114
4669.49037	0.56174
4667.56163	0.56220
4665.63289	0.56232
4663.70414	0.56213
4661.77540	0.56182
4659.84665	0.56170
4657.91791	0.56213
4655.98916	0.56270
4654.06042	0.56299
4652.13167	0.56334
4650.20293	0.56370
4648.27419	0.56373
4646.34544	0.56378
4644.41670	0.56394
4642.48795	0.56382
4640.55921	0.56358
4638.63046	0.56362
4636.70172	0.56377
4634.77297	0.56401
4632.84423	0.56438
4630.91549	0.56452
4628.98674	0.56441
4627.05800	0.56450
4625.12925	0.56482
4623.20051	0.56495
4621.27176	0.56481
4619.34302	0.56479
4617.41427	0.56505
4615.48553	0.56531
4613.55678	0.56553
4611.62804	0.56570
4609.69930	0.56576
4607.77055	0.56584
4605.84181	0.56594
4603.91306	0.56605
4601.98432	0.56621
4600.05557	0.56637
4598.12683	0.56645
4596.19808	0.56657
4594.26934	0.56694
4592.34060	0.56728
4590.41185	0.56729
4588.48311	0.56723
4586.55436	0.56722
4584.62562	0.56727
4582.69687	0.56753
4580.76813	0.56796
4578.83938	0.56827
4576.91064	0.56840
4574.98190	0.56855
4573.05315	0.56881
4571.12441	0.56882
4569.19566	0.56845
4567.26692	0.56829
4565.33817	0.56883
4563.40943	0.56952
4561.48068	0.56984
4559.55194	0.57000
4557.62319	0.57010
4555.69445	0.57022
4553.76571	0.57042
4551.83696	0.57056
4549.90822	0.57057
4547.97947	0.57049
4546.05073	0.57019
4544.12198	0.56976
4542.19324	0.56968
4540.26449	0.57009
4538.33575	0.57054
4536.40701	0.57081
4534.47826	0.57104
4532.54952	0.57124
4530.62077	0.57138
4528.69203	0.57147
4526.76328	0.57178
4524.83454	0.57228
4522.90579	0.57256
4520.97705	0.57262
4519.04831	0.57259
4517.11956	0.57256
4515.19082	0.57263
4513.26207	0.57282
4511.33333	0.57311
4509.40458	0.57339
4507.47584	0.57357
4505.54709	0.57366
4503.61835	0.57368
4501.68961	0.57361
4499.76086	0.57354
4497.83212	0.57371
4495.90337	0.57396
4493.97463	0.57404
4492.04588	0.57413
4490.11714	0.57444
4488.18839	0.57477
4486.25965	0.57486
4484.33090	0.57472
4482.40216	0.57469
4480.47342	0.57506
4478.54467	0.57566
4476.61593	0.57603
4474.68718	0.57595
4472.75844	0.57564
4470.82969	0.57559
4468.90095	0.57591
4466.97220	0.57610
4465.04346	0.57615
4463.11472	0.57643
4461.18597	0.57692
4459.25723	0.57726
4457.32848	0.57728
4455.39974	0.57706
4453.47099	0.57694
4451.54225	0.57704
4449.61350	0.57722
4447.68476	0.57751
4445.75602	0.57772
4443.82727	0.57763
4441.89853	0.57761
4439.96978	0.57804
4438.04104	0.57865
4436.11229	0.57901
4434.18355	0.57906
4432.25480	0.57891
4430.32606	0.57875
4428.39732	0.57865
4426.46857	0.57851
4424.53983	0.57848
4422.61108	0.57868
4420.68234	0.57893
4418.75359	0.57927
4416.82485	0.57969
4414.89610	0.57988
4412.96736	0.57978
4411.03861	0.57975
4409.10987	0.57986
4407.18113	0.57993
4405.25238	0.58005
4403.32364	0.58014
4401.39489	0.58017
4399.46615	0.58046
4397.53740	0.58092
4395.60866	0.58115
4393.67991	0.58121
4391.75117	0.58119
4389.82243	0.58112
4387.89368	0.58112
4385.96494	0.58127
4384.03619	0.58155
4382.10745	0.58190
4380.17870	0.58212
4378.24996	0.58223
4376.32121	0.58251
4374.39247	0.58290
4372.46373	0.58307
4370.53498	0.58303
4368.60624	0.58288
4366.67749	0.58280
4364.74875	0.58311
4362.82000	0.58361
4360.89126	0.58384
4358.96251	0.58382
4357.03377	0.58378
4355.10503	0.58386
4353.17628	0.58414
4351.24754	0.58442
4349.31879	0.58441
4347.39005	0.58422
4345.46130	0.58418
4343.53256	0.58443
4341.60381	0.58484
4339.67507	0.58517
4337.74632	0.58542
4335.81758	0.58558
4333.88884	0.58555
4331.96009	0.58539
4330.03135	0.58543
4328.10260	0.58573
4326.17386	0.58603
4324.24511	0.58626
4322.31637	0.58649
4320.38762	0.58666
4318.45888	0.58679
4316.53014	0.58691
4314.60139	0.58706
4312.67265	0.58722
4310.74390	0.58736
4308.81516	0.58772
4306.88641	0.58825
4304.95767	0.58832
4303.02892	0.58791
4301.10018	0.58760
4299.17144	0.58761
4297.24269	0.58785
4295.31395	0.58801
4293.38520	0.58793
4291.45646	0.58785
4289.52771	0.58794
4287.59897	0.58806
4285.67022	0.58840
4283.74148	0.58903
4281.81273	0.58940
4279.88399	0.58938
4277.95525	0.58937
4276.02650	0.58945
4274.09776	0.58940
4272.16901	0.58922
4270.24027	0.58933
4268.31152	0.58985
4266.38278	0.59032
4264.45403	0.59040
4262.52529	0.59021
4260.59655	0.59013
4258.66780	0.59035
4256.73906	0.59052
4254.81031	0.59029
4252.88157	0.59010
4250.95282	0.59036
4249.02408	0.59071
4247.09533	0.59088
4245.16659	0.59098
4243.23785	0.59105
4241.30910	0.59122
4239.38036	0.59145
4237.45161	0.59151
4235.52287	0.59160
4233.59412	0.59206
4231.66538	0.59263
4229.73663	0.59282
4227.80789	0.59263
4225.87915	0.59249
4223.95040	0.59265
4222.02166	0.59291
4220.09291	0.59300
4218.16417	0.59294
4216.23542	0.59292
4214.30668	0.59297
4212.37793	0.59297
4210.44919	0.59299
4208.52044	0.59323
4206.59170	0.59355
4204.66296	0.59371
4202.73421	0.59365
4200.80547	0.59370
4198.87672	0.59401
4196.94798	0.59428
4195.01923	0.59432
4193.09049	0.59437
4191.16174	0.59459
4189.23300	0.59488
4187.30426	0.59494
4185.37551	0.59472
4183.44677	0.59473
4181.51802	0.59506
4179.58928	0.59533
4177.66053	0.59558
4175.73179	0.59599
4173.80304	0.59636
4171.87430	0.59650
4169.94556	0.59643
4168.01681	0.59625
4166.08807	0.59607
4164.15932	0.59604
4162.23058	0.59622
4160.30183	0.59650
4158.37309	0.59681
4156.44434	0.59702
4154.51560	0.59702
4152.58686	0.59691
4150.65811	0.59699
4148.72937	0.59742
4146.80062	0.59792
4144.87188	0.59804
4142.94313	0.59809
4141.01439	0.59846
4139.08564	0.59883
4137.15690	0.59890
4135.22815	0.59895
4133.29941	0.59899
4131.37067	0.59882
4129.44192	0.59879
4127.51318	0.59919
4125.58443	0.59958
4123.65569	0.59960
4121.72694	0.59959
4119.79820	0.59973
4117.86945	0.59985
4115.94071	0.59978
4114.01197	0.59959
4112.08322	0.59975
4110.15448	0.60038
4108.22573	0.60073
4106.29699	0.60057
4104.36824	0.60051
4102.43950	0.60080
4100.51075	0.60108
4098.58201	0.60119
4096.65327	0.60125
4094.72452	0.60127
4092.79578	0.60135
4090.86703	0.60159
4088.93829	0.60183
4087.00954	0.60206
4085.08080	0.60227
4083.15205	0.60220
4081.22331	0.60201
4079.29457	0.60209
4077.36582	0.60228
4075.43708	0.60249
4073.50833	0.60281
4071.57959	0.60298
4069.65084	0.60297
4067.72210	0.60304
4065.79335	0.60317
4063.86461	0.60323
4061.93586	0.60324
4060.00712	0.60339
4058.07838	0.60368
4056.14963	0.60395
4054.22089	0.60406
4052.29214	0.60404
4050.36340	0.60400
4048.43465	0.60401
4046.50591	0.60409
4044.57716	0.60432
4042.64842	0.60459
4040.71968	0.60461
4038.79093	0.60455
4036.86219	0.60456
4034.93344	0.60456
4033.00470	0.60478
4031.07595	0.60510
4029.14721	0.60516
4027.21846	0.60510
4025.28972	0.60512
4023.36098	0.60527
4021.43223	0.60553
4019.50349	0.60565
4017.57474	0.60549
4015.64600	0.60538
4013.71725	0.60566
4011.78851	0.60601
4009.85976	0.60605
4007.93102	0.60603
4006.00228	0.60621
4004.07353	0.60648
4002.14479	0.60671
4000.21604	0.60688
3998.28730	0.60696
3996.35855	0.60696
3994.42981	0.60704
3992.50106	0.60726
3990.57232	0.60744
3988.64357	0.60752
3986.71483	0.60760
3984.78609	0.60769
3982.85734	0.60778
3980.92860	0.60784
3978.99985	0.60782
3977.07111	0.60792
3975.14236	0.60822
3973.21362	0.60837
3971.28487	0.60841
3969.35613	0.60849
3967.42739	0.60852
3965.49864	0.60863
3963.56990	0.60887
3961.64115	0.60897
3959.71241	0.60906
3957.78366	0.60943
3955.85492	0.60979
3953.92617	0.60981
3951.99743	0.60980
3950.06869	0.61011
3948.13994	0.61056
3946.21120	0.61082
3944.28245	0.61086
3942.35371	0.61083
3940.42496	0.61090
3938.49622	0.61106
3936.56747	0.61119
3934.63873	0.61119
3932.70998	0.61100
3930.78124	0.61089
3928.85250	0.61117
3926.92375	0.61151
3924.99501	0.61166
3923.06626	0.61193
3921.13752	0.61238
3919.20877	0.61270
3917.28003	0.61287
3915.35128	0.61301
3913.42254	0.61307
3911.49380	0.61317
3909.56505	0.61340
3907.63631	0.61355
3905.70756	0.61346
3903.77882	0.61330
3901.85007	0.61332
3899.92133	0.61352
3897.99258	0.61377
3896.06384	0.61395
3894.13510	0.61427
3892.20635	0.61484
3890.27761	0.61506
3888.34886	0.61476
3886.42012	0.61447
3884.49137	0.61445
3882.56263	0.61466
3880.63388	0.61493
3878.70514	0.61506
3876.77640	0.61511
3874.84765	0.61517
3872.91891	0.61499
3870.99016	0.61471
3869.06142	0.61483
3867.13267	0.61522
3865.20393	0.61571
3863.27518	0.61611
3861.34644	0.61619
3859.41769	0.61601
3857.48895	0.61558
3855.56021	0.61500
3853.63146	0.61495
3851.70272	0.61584
3849.77397	0.61653
3847.84523	0.61672
3845.91648	0.61648
3843.98774	0.61597
3842.05899	0.61564
3840.13025	0.61582
3838.20151	0.61619
3836.27276	0.61630
3834.34402	0.61643
3832.41527	0.61677
3830.48653	0.61707
3828.55778	0.61721
3826.62904	0.61734
3824.70029	0.61743
3822.77155	0.61744
3820.84281	0.61751
3818.91406	0.61755
3816.98532	0.61747
3815.05657	0.61750
3813.12783	0.61764
3811.19908	0.61771
3809.27034	0.61788
3807.34159	0.61839
3805.41285	0.61866
3803.48411	0.61832
3801.55536	0.61800
3799.62662	0.61817
3797.69787	0.61851
3795.76913	0.61885
3793.84038	0.61911
3791.91164	0.61926
3789.98289	0.61938
3788.05415	0.61949
3786.12540	0.61963
3784.19666	0.61972
3782.26792	0.61960
3780.33917	0.61938
3778.41043	0.61944
3776.48168	0.61991
3774.55294	0.62034
3772.62419	0.62043
3770.69545	0.62038
3768.76670	0.62048
3766.83796	0.62071
3764.90922	0.62103
3762.98047	0.62132
3761.05173	0.62163
3759.12298	0.62190
3757.19424	0.62173
3755.26549	0.62131
3753.33675	0.62096
3751.40800	0.62083
3749.47926	0.62103
3747.55052	0.62141
3745.62177	0.62213
3743.69303	0.62298
3741.76428	0.62333
3739.83554	0.62344
3737.90679	0.62378
3735.97805	0.62487
3734.04930	0.62615
3732.12056	0.62646
3730.19182	0.62638
3728.26307	0.62666
3726.33433	0.62723
3724.40558	0.62762
3722.47684	0.62761
3720.54809	0.62724
3718.61935	0.62663
3716.69060	0.62606
3714.76186	0.62582
3712.83311	0.62608
3710.90437	0.62671
3708.97563	0.62720
3707.04688	0.62747
3705.11814	0.62753
3703.18939	0.62738
3701.26065	0.62731
3699.33190	0.62740
3697.40316	0.62758
3695.47441	0.62776
3693.54567	0.62769
3691.61693	0.62739
3689.68818	0.62713
3687.75944	0.62709
3685.83069	0.62737
3683.90195	0.62770
3681.97320	0.62766
3680.04446	0.62733
3678.11571	0.62709
3676.18697	0.62714
3674.25823	0.62743
3672.32948	0.62774
3670.40074	0.62784
3668.47199	0.62758
3666.54325	0.62724
3664.61450	0.62715
3662.68576	0.62733
3660.75701	0.62746
3658.82827	0.62742
3656.89953	0.62743
3654.97078	0.62747
3653.04204	0.62740
3651.11329	0.62732
3649.18455	0.62743
3647.25580	0.62779
3645.32706	0.62823
3643.39831	0.62867
3641.46957	0.62905
3639.54082	0.62934
3637.61208	0.62962
3635.68334	0.62994
3633.75459	0.63013
3631.82585	0.63020
3629.89710	0.63058
3627.96836	0.63128
3626.03961	0.63146
3624.11087	0.63122
3622.18212	0.63084
3620.25338	0.63054
3618.32464	0.63050
3616.39589	0.63047
3614.46715	0.63034
3612.53840	0.63029
3610.60966	0.63047
3608.68091	0.63092
3606.75217	0.63144
3604.82342	0.63174
3602.89468	0.63191
3600.96594	0.63200
3599.03719	0.63191
3597.10845	0.63176
3595.17970	0.63175
3593.25096	0.63180
3591.32221	0.63176
3589.39347	0.63164
3587.46472	0.63158
3585.53598	0.63158
3583.60723	0.63158
3581.67849	0.63167
3579.74975	0.63189
3577.82100	0.63207
3575.89226	0.63204
3573.96351	0.63182
3572.03477	0.63173
3570.10602	0.63197
3568.17728	0.63242
3566.24853	0.63274
3564.31979	0.63279
3562.39105	0.63284
3560.46230	0.63302
3558.53356	0.63314
3556.60481	0.63310
3554.67607	0.63307
3552.74732	0.63316
3550.81858	0.63335
3548.88983	0.63349
3546.96109	0.63349
3545.03235	0.63358
3543.10360	0.63387
3541.17486	0.63412
3539.24611	0.63428
3537.31737	0.63450
3535.38862	0.63472
3533.45988	0.63477
3531.53113	0.63473
3529.60239	0.63475
3527.67365	0.63483
3525.74490	0.63496
3523.81616	0.63524
3521.88741	0.63556
3519.95867	0.63572
3518.02992	0.63566
3516.10118	0.63540
3514.17243	0.63516
3512.24369	0.63527
3510.31494	0.63562
3508.38620	0.63588
3506.45746	0.63603
3504.52871	0.63623
3502.59997	0.63654
3500.67122	0.63686
3498.74248	0.63709
3496.81373	0.63727
3494.88499	0.63744
3492.95624	0.63757
3491.02750	0.63755
3489.09876	0.63740
3487.17001	0.63734
3485.24127	0.63749
3483.31252	0.63773
3481.38378	0.63794
3479.45503	0.63806
3477.52629	0.63808
3475.59754	0.63800
3473.66880	0.63796
3471.74006	0.63809
3469.81131	0.63830
3467.88257	0.63854
3465.95382	0.63881
3464.02508	0.63894
3462.09633	0.63882
3460.16759	0.63871
3458.23884	0.63887
3456.31010	0.63917
3454.38136	0.63932
3452.45261	0.63943
3450.52387	0.63959
3448.59512	0.63962
3446.66638	0.63941
3444.73763	0.63921
3442.80889	0.63921
3440.88014	0.63939
3438.95140	0.63974
3437.02265	0.64011
3435.09391	0.64020
3433.16517	0.64002
3431.23642	0.63999
3429.30768	0.64023
3427.37893	0.64036
3425.45019	0.64027
3423.52144	0.64028
3421.59270	0.64043
3419.66395	0.64051
3417.73521	0.64047
3415.80647	0.64052
3413.87772	0.64071
3411.94898	0.64088
3410.02023	0.64103
3408.09149	0.64123
3406.16274	0.64137
3404.23400	0.64139
3402.30525	0.64139
3400.37651	0.64145
3398.44777	0.64157
3396.51902	0.64167
3394.59028	0.64173
3392.66153	0.64179
3390.73279	0.64180
3388.80404	0.64190
3386.87530	0.64227
3384.94655	0.64264
3383.01781	0.64269
3381.08907	0.64257
3379.16032	0.64256
3377.23158	0.64259
3375.30283	0.64260
3373.37409	0.64274
3371.44534	0.64294
3369.51660	0.64307
3367.58785	0.64324
3365.65911	0.64354
3363.73036	0.64387
3361.80162	0.64400
3359.87288	0.64404
3357.94413	0.64423
3356.01539	0.64441
3354.08664	0.64427
3352.15790	0.64410
3350.22915	0.64419
3348.30041	0.64440
3346.37166	0.64459
3344.44292	0.64482
3342.51418	0.64511
3340.58543	0.64531
3338.65669	0.64536
3336.72794	0.64533
3334.79920	0.64541
3332.87045	0.64568
3330.94171	0.64587
3329.01296	0.64579
3327.08422	0.64563
3325.15548	0.64572
3323.22673	0.64613
3321.29799	0.64655
3319.36924	0.64665
3317.44050	0.64652
3315.51175	0.64657
3313.58301	0.64694
3311.65426	0.64723
3309.72552	0.64710
3307.79678	0.64690
3305.86803	0.64698
3303.93929	0.64704
3302.01054	0.64693
3300.08180	0.64697
3298.15305	0.64720
3296.22431	0.64745
3294.29556	0.64770
3292.36682	0.64786
3290.43807	0.64790
3288.50933	0.64789
3286.58059	0.64795
3284.65184	0.64806
3282.72310	0.64819
3280.79435	0.64841
3278.86561	0.64857
3276.93686	0.64862
3275.00812	0.64878
3273.07937	0.64903
3271.15063	0.64910
3269.22189	0.64891
3267.29314	0.64873
3265.36440	0.64891
3263.43565	0.64931
3261.50691	0.64956
3259.57816	0.64961
3257.64942	0.64962
3255.72067	0.64966
3253.79193	0.64977
3251.86319	0.64983
3249.93444	0.64990
3248.00570	0.65014
3246.07695	0.65035
3244.14821	0.65039
3242.21946	0.65032
3240.29072	0.65029
3238.36197	0.65041
3236.43323	0.65048
3234.50448	0.65044
3232.57574	0.65051
3230.64700	0.65071
3228.71825	0.65090
3226.78951	0.65111
3224.86076	0.65125
3222.93202	0.65123
3221.00327	0.65120
3219.07453	0.65128
3217.14578	0.65130
3215.21704	0.65123
3213.28830	0.65125
3211.35955	0.65151
3209.43081	0.65180
3207.50206	0.65194
3205.57332	0.65206
3203.64457	0.65225
3201.71583	0.65238
3199.78708	0.65234
3197.85834	0.65227
3195.92960	0.65250
3194.00085	0.65291
3192.07211	0.65324
3190.14336	0.65346
3188.21462	0.65353
3186.28587	0.65349
3184.35713	0.65351
3182.42838	0.65358
3180.49964	0.65370
3178.57090	0.65394
3176.64215	0.65409
3174.71341	0.65401
3172.78466	0.65394
3170.85592	0.65400
3168.92717	0.65409
3166.99843	0.65415
3165.06968	0.65424
3163.14094	0.65441
3161.21219	0.65455
3159.28345	0.65470
3157.35471	0.65496
3155.42596	0.65509
3153.49722	0.65507
3151.56847	0.65505
3149.63973	0.65496
3147.71098	0.65487
3145.78224	0.65497
3143.85349	0.65522
3141.92475	0.65546
[truncated: 1,370 more rows]
