# Supplementary material for: Ultrathin 2 nm gold as impedance-matched absorber for infrared light
Source: Nat Commun. 2020 May 1;11:2161. doi: 10.1038/s41467-020-15762-3 (PMC7195431; doi:10.1038/s41467-020-15762-3)
Supplement: Supplementary file 3 — Source Data [file 41467_2020_15762_MOESM3_ESM.zip › SOURCE DATA/Fig.4 -Thinfilm optical measurements and dataprocessing/6,0-Au-Cu-#1-TRA.dpt]

6997.48496	0.34510
6995.55621	0.34488
6993.62747	0.34345
6991.69872	0.34194
6989.76998	0.34270
6987.84123	0.34545
6985.91249	0.34638
6983.98374	0.34460
6982.05500	0.34358
6980.12626	0.34493
6978.19751	0.34604
6976.26877	0.34459
6974.34002	0.34264
6972.41128	0.34231
6970.48253	0.34287
6968.55379	0.34339
6966.62504	0.34298
6964.69630	0.34187
6962.76756	0.34198
6960.83881	0.34251
6958.91007	0.34119
6956.98132	0.33936
6955.05258	0.33950
6953.12383	0.34097
6951.19509	0.34202
6949.26634	0.34207
6947.33760	0.34144
6945.40886	0.34168
6943.48011	0.34351
6941.55137	0.34490
6939.62262	0.34526
6937.69388	0.34615
6935.76513	0.34597
6933.83639	0.34293
6931.90764	0.33980
6929.97890	0.33892
6928.05015	0.33800
6926.12141	0.33518
6924.19267	0.33334
6922.26392	0.33437
6920.33518	0.33633
6918.40643	0.33838
6916.47769	0.33981
6914.54894	0.33933
6912.62020	0.33823
6910.69145	0.33831
6908.76271	0.33926
6906.83397	0.33888
6904.90522	0.33594
6902.97648	0.33322
6901.04773	0.33366
6899.11899	0.33556
6897.19024	0.33667
6895.26150	0.33747
6893.33275	0.33777
6891.40401	0.33728
6889.47527	0.33658
6887.54652	0.33564
6885.61778	0.33515
6883.68903	0.33601
6881.76029	0.33682
6879.83154	0.33630
6877.90280	0.33635
6875.97405	0.33702
6874.04531	0.33531
6872.11657	0.33241
6870.18782	0.33142
6868.25908	0.33192
6866.33033	0.33315
6864.40159	0.33536
6862.47284	0.33716
6860.54410	0.33710
6858.61535	0.33608
6856.68661	0.33548
6854.75786	0.33549
6852.82912	0.33529
6850.90038	0.33482
6848.97163	0.33483
6847.04289	0.33450
6845.11414	0.33322
6843.18540	0.33194
6841.25665	0.33160
6839.32791	0.33256
6837.39916	0.33349
6835.47042	0.33260
6833.54168	0.33029
6831.61293	0.32855
6829.68419	0.32964
6827.75544	0.33322
6825.82670	0.33487
6823.89795	0.33279
6821.96921	0.32982
6820.04046	0.32799
6818.11172	0.32838
6816.18298	0.33028
6814.25423	0.33073
6812.32549	0.32962
6810.39674	0.32912
6808.46800	0.32917
6806.53925	0.32955
6804.61051	0.33030
6802.68176	0.33003
6800.75302	0.32903
6798.82428	0.32843
6796.89553	0.32767
6794.96679	0.32677
6793.03804	0.32635
6791.10930	0.32704
6789.18055	0.32888
6787.25181	0.33007
6785.32306	0.32987
6783.39432	0.32990
6781.46557	0.33008
6779.53683	0.32852
6777.60809	0.32629
6775.67934	0.32582
6773.75060	0.32639
6771.82185	0.32556
6769.89311	0.32376
6767.96436	0.32421
6766.03562	0.32685
6764.10687	0.32808
6762.17813	0.32670
6760.24939	0.32446
6758.32064	0.32340
6756.39190	0.32396
6754.46315	0.32425
6752.53441	0.32358
6750.60566	0.32408
6748.67692	0.32564
6746.74817	0.32577
6744.81943	0.32479
6742.89069	0.32441
6740.96194	0.32428
6739.03320	0.32366
6737.10445	0.32350
6735.17571	0.32376
6733.24696	0.32283
6731.31822	0.32210
6729.38947	0.32351
6727.46073	0.32443
6725.53199	0.32240
6723.60324	0.32009
6721.67450	0.32086
6719.74575	0.32351
6717.81701	0.32495
6715.88826	0.32471
6713.95952	0.32389
6712.03077	0.32311
6710.10203	0.32267
6708.17328	0.32307
6706.24454	0.32364
6704.31580	0.32290
6702.38705	0.32068
6700.45831	0.31850
6698.52956	0.31738
6696.60082	0.31689
6694.67207	0.31704
6692.74333	0.31795
6690.81458	0.31885
6688.88584	0.31862
6686.95710	0.31673
6685.02835	0.31555
6683.09961	0.31733
6681.17086	0.32001
6679.24212	0.32095
6677.31337	0.32002
6675.38463	0.31843
6673.45588	0.31769
6671.52714	0.31799
6669.59840	0.31716
6667.66965	0.31516
6665.74091	0.31514
6663.81216	0.31693
6661.88342	0.31830
6659.95467	0.32014
6658.02593	0.32227
6656.09718	0.32161
6654.16844	0.31764
6652.23970	0.31365
6650.31095	0.31295
6648.38221	0.31524
6646.45346	0.31698
6644.52472	0.31624
6642.59597	0.31447
6640.66723	0.31372
6638.73848	0.31437
6636.80974	0.31532
6634.88099	0.31585
6632.95225	0.31597
6631.02351	0.31616
6629.09476	0.31641
6627.16602	0.31557
6625.23727	0.31416
6623.30853	0.31356
6621.37978	0.31316
6619.45104	0.31230
6617.52229	0.31199
6615.59355	0.31292
6613.66481	0.31323
6611.73606	0.31166
6609.80732	0.31090
6607.87857	0.31284
6605.94983	0.31516
6604.02108	0.31507
6602.09234	0.31285
6600.16359	0.31068
6598.23485	0.30986
6596.30611	0.31070
6594.37736	0.31261
6592.44862	0.31356
6590.51987	0.31291
6588.59113	0.31169
6586.66238	0.31003
6584.73364	0.30865
6582.80489	0.30870
6580.87615	0.30938
6578.94740	0.31012
6577.01866	0.31121
6575.08992	0.31109
6573.16117	0.30934
6571.23243	0.30921
6569.30368	0.31089
6567.37494	0.31074
6565.44619	0.30912
6563.51745	0.30875
6561.58870	0.30920
6559.65996	0.30898
6557.73122	0.30831
6555.80247	0.30824
6553.87373	0.30930
6551.94498	0.31069
6550.01624	0.31135
6548.08749	0.31073
6546.15875	0.30919
6544.23000	0.30816
6542.30126	0.30779
6540.37252	0.30762
6538.44377	0.30854
6536.51503	0.30947
6534.58628	0.30852
6532.65754	0.30748
6530.72879	0.30803
6528.80005	0.30874
6526.87130	0.30856
6524.94256	0.30781
6523.01382	0.30676
6521.08507	0.30638
6519.15633	0.30699
6517.22758	0.30661
6515.29884	0.30428
6513.37009	0.30242
6511.44135	0.30293
6509.51260	0.30464
6507.58386	0.30571
6505.65511	0.30556
6503.72637	0.30501
6501.79763	0.30456
6499.86888	0.30366
6497.94014	0.30252
6496.01139	0.30205
6494.08265	0.30266
6492.15390	0.30356
6490.22516	0.30350
6488.29641	0.30281
6486.36767	0.30216
6484.43893	0.30126
6482.51018	0.30024
6480.58144	0.29975
6478.65269	0.30042
6476.72395	0.30160
6474.79520	0.30211
6472.86646	0.30211
6470.93771	0.30149
6469.00897	0.30067
6467.08023	0.30118
6465.15148	0.30231
6463.22274	0.30207
6461.29399	0.30019
6459.36525	0.29816
6457.43650	0.29719
6455.50776	0.29707
6453.57901	0.29799
6451.65027	0.29989
6449.72153	0.30127
6447.79278	0.30152
6445.86404	0.30134
6443.93529	0.30090
6442.00655	0.29975
6440.07780	0.29806
6438.14906	0.29623
6436.22031	0.29569
6434.29157	0.29754
6432.36282	0.29917
6430.43408	0.29859
6428.50534	0.29788
6426.57659	0.29820
6424.64785	0.29835
6422.71910	0.29817
6420.79036	0.29850
6418.86161	0.29892
6416.93287	0.29844
6415.00412	0.29678
6413.07538	0.29464
6411.14664	0.29384
6409.21789	0.29454
6407.28915	0.29473
6405.36040	0.29403
6403.43166	0.29342
6401.50291	0.29348
6399.57417	0.29484
6397.64542	0.29694
6395.71668	0.29798
6393.78794	0.29718
6391.85919	0.29496
6389.93045	0.29253
6388.00170	0.29146
6386.07296	0.29183
6384.14421	0.29303
6382.21547	0.29470
6380.28672	0.29577
6378.35798	0.29574
6376.42924	0.29521
6374.50049	0.29454
6372.57175	0.29437
6370.64300	0.29496
6368.71426	0.29520
6366.78551	0.29372
6364.85677	0.29123
6362.92802	0.29053
6360.99928	0.29252
6359.07053	0.29469
6357.14179	0.29502
6355.21305	0.29394
6353.28430	0.29221
6351.35556	0.28997
6349.42681	0.28903
6347.49807	0.29123
6345.56932	0.29404
6343.64058	0.29436
6341.71183	0.29347
6339.78309	0.29336
6337.85435	0.29366
6335.92560	0.29296
6333.99686	0.29110
6332.06811	0.28994
6330.13937	0.29044
6328.21062	0.29145
6326.28188	0.29198
6324.35313	0.29142
6322.42439	0.28992
6320.49565	0.28911
6318.56690	0.28950
6316.63816	0.28991
6314.70941	0.28984
6312.78067	0.28931
6310.85192	0.28854
6308.92318	0.28803
6306.99443	0.28809
6305.06569	0.28826
6303.13695	0.28804
6301.20820	0.28768
6299.27946	0.28711
6297.35071	0.28652
6295.42197	0.28665
6293.49322	0.28715
6291.56448	0.28739
6289.63573	0.28739
6287.70699	0.28678
6285.77824	0.28568
6283.84950	0.28541
6281.92076	0.28609
6279.99201	0.28633
6278.06327	0.28601
6276.13452	0.28591
6274.20578	0.28589
6272.27703	0.28562
6270.34829	0.28509
6268.41954	0.28466
6266.49080	0.28517
6264.56206	0.28584
6262.63331	0.28574
6260.70457	0.28576
6258.77582	0.28604
6256.84708	0.28599
6254.91833	0.28562
6252.98959	0.28510
6251.06084	0.28458
6249.13210	0.28354
6247.20336	0.28257
6245.27461	0.28316
6243.34587	0.28444
6241.41712	0.28486
6239.48838	0.28496
6237.55963	0.28533
6235.63089	0.28514
6233.70214	0.28447
6231.77340	0.28386
6229.84465	0.28300
6227.91591	0.28216
6225.98717	0.28174
6224.05842	0.28133
6222.12968	0.28106
6220.20093	0.28140
6218.27219	0.28240
6216.34344	0.28368
6214.41470	0.28442
6212.48595	0.28431
6210.55721	0.28382
6208.62847	0.28275
6206.69972	0.28138
6204.77098	0.28052
6202.84223	0.27997
6200.91349	0.27977
6198.98474	0.28011
6197.05600	0.28040
6195.12725	0.28030
6193.19851	0.28027
6191.26977	0.28061
6189.34102	0.28101
6187.41228	0.28102
6185.48353	0.28033
6183.55479	0.27944
6181.62604	0.27938
6179.69730	0.28015
6177.76855	0.28037
6175.83981	0.27915
6173.91107	0.27787
6171.98232	0.27797
6170.05358	0.27878
6168.12483	0.27918
6166.19609	0.27874
6164.26734	0.27776
6162.33860	0.27756
6160.40985	0.27860
6158.48111	0.27900
6156.55236	0.27829
6154.62362	0.27801
6152.69488	0.27755
6150.76613	0.27624
6148.83739	0.27544
6146.90864	0.27553
6144.97990	0.27600
6143.05115	0.27641
6141.12241	0.27580
6139.19366	0.27466
6137.26492	0.27454
6135.33618	0.27484
6133.40743	0.27454
6131.47869	0.27389
6129.54994	0.27352
6127.62120	0.27414
6125.69245	0.27522
6123.76371	0.27533
6121.83496	0.27459
6119.90622	0.27368
6117.97748	0.27281
6116.04873	0.27295
6114.11999	0.27377
6112.19124	0.27362
6110.26250	0.27270
6108.33375	0.27203
6106.40501	0.27188
6104.47626	0.27213
6102.54752	0.27241
6100.61878	0.27240
6098.69003	0.27212
6096.76129	0.27215
6094.83254	0.27294
6092.90380	0.27361
6090.97505	0.27282
6089.04631	0.27156
6087.11756	0.27183
6085.18882	0.27270
6083.26007	0.27236
6081.33133	0.27140
6079.40259	0.27122
6077.47384	0.27209
6075.54510	0.27260
6073.61635	0.27138
6071.68761	0.26945
6069.75886	0.26839
6067.83012	0.26838
6065.90137	0.26915
6063.97263	0.26980
6062.04389	0.26952
6060.11514	0.26888
6058.18640	0.26856
6056.25765	0.26884
6054.32891	0.26971
6052.40016	0.27040
6050.47142	0.26988
6048.54267	0.26807
6046.61393	0.26638
6044.68519	0.26618
6042.75644	0.26694
6040.82770	0.26728
6038.89895	0.26691
6036.97021	0.26675
6035.04146	0.26734
6033.11272	0.26813
6031.18397	0.26866
6029.25523	0.26850
6027.32649	0.26746
6025.39774	0.26660
6023.46900	0.26636
6021.54025	0.26593
6019.61151	0.26542
6017.68276	0.26510
6015.75402	0.26507
6013.82527	0.26586
6011.89653	0.26663
6009.96778	0.26652
6008.03904	0.26628
6006.11030	0.26613
6004.18155	0.26597
6002.25281	0.26604
6000.32406	0.26589
5998.39532	0.26521
5996.46657	0.26418
5994.53783	0.26335
5992.60908	0.26310
5990.68034	0.26303
5988.75160	0.26306
5986.82285	0.26364
5984.89411	0.26452
5982.96536	0.26487
5981.03662	0.26430
5979.10787	0.26303
5977.17913	0.26202
5975.25038	0.26196
5973.32164	0.26235
5971.39290	0.26220
5969.46415	0.26125
5967.53541	0.26083
5965.60666	0.26152
5963.67792	0.26212
5961.74917	0.26241
5959.82043	0.26240
5957.89168	0.26184
5955.96294	0.26151
5954.03420	0.26164
5952.10545	0.26125
5950.17671	0.26042
5948.24796	0.26042
5946.31922	0.26122
5944.39047	0.26141
5942.46173	0.26041
5940.53298	0.25908
5938.60424	0.25868
5936.67549	0.25901
5934.74675	0.25894
5932.81801	0.25892
5930.88926	0.25914
5928.96052	0.25883
5927.03177	0.25862
5925.10303	0.25894
5923.17428	0.25920
5921.24554	0.25905
5919.31679	0.25839
5917.38805	0.25812
5915.45931	0.25815
5913.53056	0.25742
5911.60182	0.25659
5909.67307	0.25655
5907.74433	0.25708
5905.81558	0.25772
5903.88684	0.25828
5901.95809	0.25867
5900.02935	0.25850
5898.10061	0.25758
5896.17186	0.25660
5894.24312	0.25653
5892.31437	0.25742
5890.38563	0.25816
5888.45688	0.25795
5886.52814	0.25737
5884.59939	0.25703
5882.67065	0.25666
5880.74190	0.25630
5878.81316	0.25628
5876.88442	0.25647
5874.95567	0.25650
5873.02693	0.25620
5871.09818	0.25571
5869.16944	0.25511
5867.24069	0.25450
5865.31195	0.25398
5863.38320	0.25351
5861.45446	0.25333
5859.52572	0.25370
5857.59697	0.25424
5855.66823	0.25454
5853.73948	0.25460
5851.81074	0.25408
5849.88199	0.25305
5847.95325	0.25263
5846.02450	0.25307
5844.09576	0.25325
5842.16702	0.25263
5840.23827	0.25199
5838.30953	0.25188
5836.38078	0.25230
5834.45204	0.25260
5832.52329	0.25188
5830.59455	0.25101
5828.66580	0.25103
5826.73706	0.25128
5824.80832	0.25145
5822.87957	0.25140
5820.95083	0.25059
5819.02208	0.24936
5817.09334	0.24884
5815.16459	0.24918
5813.23585	0.24961
5811.30710	0.24994
5809.37836	0.24991
5807.44961	0.24908
5805.52087	0.24829
5803.59213	0.24862
5801.66338	0.24932
5799.73464	0.24946
5797.80589	0.24935
5795.87715	0.24919
5793.94840	0.24895
5792.01966	0.24881
5790.09091	0.24897
5788.16217	0.24921
5786.23343	0.24886
5784.30468	0.24826
5782.37594	0.24843
5780.44719	0.24898
5778.51845	0.24895
5776.58970	0.24881
5774.66096	0.24873
5772.73221	0.24827
5770.80347	0.24781
5768.87473	0.24717
5766.94598	0.24615
5765.01724	0.24578
5763.08849	0.24654
5761.15975	0.24717
5759.23100	0.24688
5757.30226	0.24680
5755.37351	0.24714
5753.44477	0.24690
5751.51603	0.24640
5749.58728	0.24635
5747.65854	0.24633
5745.72979	0.24608
5743.80105	0.24591
5741.87230	0.24583
5739.94356	0.24579
5738.01481	0.24562
5736.08607	0.24517
5734.15732	0.24463
5732.22858	0.24401
5730.29984	0.24381
5728.37109	0.24426
5726.44235	0.24467
5724.51360	0.24475
5722.58486	0.24455
5720.65611	0.24404
5718.72737	0.24364
5716.79862	0.24375
5714.86988	0.24431
5712.94114	0.24491
5711.01239	0.24520
5709.08365	0.24522
5707.15490	0.24471
5705.22616	0.24370
5703.29741	0.24303
5701.36867	0.24300
5699.43992	0.24293
5697.51118	0.24245
5695.58244	0.24184
5693.65369	0.24155
5691.72495	0.24164
5689.79620	0.24173
5687.86746	0.24143
5685.93871	0.24092
5684.00997	0.24054
5682.08122	0.24031
5680.15248	0.24040
5678.22374	0.24095
5676.29499	0.24141
5674.36625	0.24112
5672.43750	0.24051
5670.50876	0.24038
5668.58001	0.24047
5666.65127	0.23998
5664.72252	0.23880
5662.79378	0.23788
5660.86503	0.23816
5658.93629	0.23927
5657.00755	0.23994
5655.07880	0.23944
5653.15006	0.23856
5651.22131	0.23860
5649.29257	0.23957
5647.36382	0.24016
5645.43508	0.23951
5643.50633	0.23854
5641.57759	0.23839
5639.64885	0.23852
5637.72010	0.23808
5635.79136	0.23743
5633.86261	0.23709
5631.93387	0.23692
5630.00512	0.23660
5628.07638	0.23635
5626.14763	0.23664
5624.21889	0.23693
5622.29015	0.23679
5620.36140	0.23690
5618.43266	0.23722
5616.50391	0.23710
5614.57517	0.23677
5612.64642	0.23626
5610.71768	0.23526
5608.78893	0.23467
5606.86019	0.23529
5604.93144	0.23597
5603.00270	0.23551
5601.07396	0.23446
5599.14521	0.23396
5597.21647	0.23404
5595.28772	0.23414
5593.35898	0.23431
5591.43023	0.23467
5589.50149	0.23506
5587.57274	0.23518
5585.64400	0.23484
5583.71526	0.23411
5581.78651	0.23297
5579.85777	0.23223
5577.92902	0.23281
5576.00028	0.23384
5574.07153	0.23431
5572.14279	0.23417
5570.21404	0.23328
5568.28530	0.23227
5566.35656	0.23212
5564.42781	0.23254
5562.49907	0.23261
5560.57032	0.23230
5558.64158	0.23226
5556.71283	0.23264
5554.78409	0.23268
5552.85534	0.23181
5550.92660	0.23042
5548.99786	0.22950
5547.06911	0.22963
5545.14037	0.23037
5543.21162	0.23083
5541.28288	0.23088
5539.35413	0.23082
5537.42539	0.23049
5535.49664	0.23003
5533.56790	0.22975
5531.63915	0.22954
5529.71041	0.22956
5527.78167	0.22965
5525.85292	0.22934
5523.92418	0.22927
5521.99543	0.22991
5520.06669	0.23038
5518.13794	0.22991
5516.20920	0.22893
5514.28045	0.22829
5512.35171	0.22816
5510.42297	0.22819
5508.49422	0.22809
5506.56548	0.22781
5504.63673	0.22740
5502.70799	0.22697
5500.77924	0.22675
5498.85050	0.22667
5496.92175	0.22676
5494.99301	0.22688
5493.06427	0.22676
5491.13552	0.22673
5489.20678	0.22679
5487.27803	0.22667
5485.34929	0.22642
5483.42054	0.22615
5481.49180	0.22624
5479.56305	0.22657
5477.63431	0.22672
5475.70557	0.22676
5473.77682	0.22648
5471.84808	0.22593
5469.91933	0.22543
5467.99059	0.22494
5466.06184	0.22445
5464.13310	0.22456
5462.20435	0.22538
5460.27561	0.22554
5458.34686	0.22447
5456.41812	0.22355
5454.48938	0.22348
5452.56063	0.22353
5450.63189	0.22327
5448.70314	0.22305
5446.77440	0.22304
5444.84565	0.22291
5442.91691	0.22272
5440.98816	0.22270
5439.05942	0.22289
5437.13068	0.22347
5435.20193	0.22402
5433.27319	0.22343
5431.34444	0.22218
5429.41570	0.22148
5427.48695	0.22118
5425.55821	0.22074
5423.62946	0.22040
5421.70072	0.22044
5419.77198	0.22060
5417.84323	0.22056
5415.91449	0.22066
5413.98574	0.22094
5412.05700	0.22091
5410.12825	0.22069
5408.19951	0.22028
5406.27076	0.21963
5404.34202	0.21888
5402.41328	0.21861
5400.48453	0.21924
5398.55579	0.21991
5396.62704	0.22003
5394.69830	0.22038
5392.76955	0.22062
5390.84081	0.21985
5388.91206	0.21882
5386.98332	0.21820
5385.05457	0.21808
5383.12583	0.21849
5381.19709	0.21893
5379.26834	0.21894
5377.33960	0.21889
5375.41085	0.21894
5373.48211	0.21854
5371.55336	0.21793
5369.62462	0.21785
5367.69587	0.21822
5365.76713	0.21839
5363.83839	0.21810
5361.90964	0.21781
5359.98090	0.21795
5358.05215	0.21820
5356.12341	0.21810
5354.19466	0.21758
5352.26592	0.21711
5350.33717	0.21724
5348.40843	0.21776
5346.47969	0.21806
5344.55094	0.21765
5342.62220	0.21695
5340.69345	0.21679
5338.76471	0.21713
5336.83596	0.21721
5334.90722	0.21666
5332.97847	0.21594
5331.04973	0.21541
5329.12099	0.21488
5327.19224	0.21424
5325.26350	0.21385
5323.33475	0.21404
5321.40601	0.21452
5319.47726	0.21473
5317.54852	0.21461
5315.61977	0.21436
5313.69103	0.21414
5311.76228	0.21396
5309.83354	0.21375
5307.90480	0.21361
5305.97605	0.21342
5304.04731	0.21308
5302.11856	0.21298
5300.18982	0.21297
5298.26107	0.21256
5296.33233	0.21190
5294.40358	0.21156
5292.47484	0.21181
5290.54610	0.21227
5288.61735	0.21225
5286.68861	0.21179
5284.75986	0.21137
5282.83112	0.21129
5280.90237	0.21164
5278.97363	0.21218
5277.04488	0.21244
5275.11614	0.21214
5273.18740	0.21179
5271.25865	0.21193
5269.32991	0.21217
5267.40116	0.21229
5265.47242	0.21235
5263.54367	0.21214
5261.61493	0.21156
5259.68618	0.21071
5257.75744	0.20978
5255.82869	0.20909
5253.89995	0.20861
5251.97121	0.20831
5250.04246	0.20838
5248.11372	0.20868
5246.18497	0.20884
5244.25623	0.20878
5242.32748	0.20873
5240.39874	0.20896
5238.46999	0.20952
5236.54125	0.20968
5234.61251	0.20898
5232.68376	0.20813
5230.75502	0.20773
5228.82627	0.20754
5226.89753	0.20747
5224.96878	0.20748
5223.04004	0.20731
5221.11129	0.20697
5219.18255	0.20650
5217.25381	0.20613
5215.32506	0.20629
5213.39632	0.20671
5211.46757	0.20703
5209.53883	0.20750
5207.61008	0.20777
5205.68134	0.20717
5203.75259	0.20626
5201.82385	0.20570
5199.89511	0.20555
5197.96636	0.20566
5196.03762	0.20555
5194.10887	0.20501
5192.18013	0.20455
5190.25138	0.20451
5188.32264	0.20468
5186.39389	0.20468
5184.46515	0.20436
5182.53640	0.20415
5180.60766	0.20442
5178.67892	0.20493
5176.75017	0.20530
5174.82143	0.20518
5172.89268	0.20444
5170.96394	0.20384
5169.03519	0.20396
5167.10645	0.20416
5165.17770	0.20388
5163.24896	0.20360
5161.32022	0.20372
5159.39147	0.20371
5157.46273	0.20309
5155.53398	0.20247
5153.60524	0.20248
5151.67649	0.20276
5149.74775	0.20289
5147.81900	0.20284
5145.89026	0.20267
5143.96152	0.20251
5142.03277	0.20225
5140.10403	0.20180
5138.17528	0.20143
5136.24654	0.20134
5134.31779	0.20136
5132.38905	0.20121
5130.46030	0.20071
5128.53156	0.20018
5126.60282	0.19985
5124.67407	0.19955
5122.74533	0.19951
5120.81658	0.19975
5118.88784	0.19966
5116.95909	0.19921
5115.03035	0.19887
5113.10160	0.19895
5111.17286	0.19910
5109.24411	0.19921
5107.31537	0.19958
5105.38663	0.19973
5103.45788	0.19936
5101.52914	0.19911
5099.60039	0.19941
5097.67165	0.19969
5095.74290	0.19925
5093.81416	0.19850
5091.88541	0.19813
5089.95667	0.19821
5088.02793	0.19829
5086.09918	0.19797
5084.17044	0.19741
5082.24169	0.19726
5080.31295	0.19777
5078.38420	0.19806
5076.45546	0.19760
5074.52671	0.19707
5072.59797	0.19680
5070.66923	0.19659
5068.74048	0.19669
5066.81174	0.19720
5064.88299	0.19742
5062.95425	0.19714
5061.02550	0.19693
5059.09676	0.19696
5057.16801	0.19688
5055.23927	0.19643
5053.31053	0.19585
5051.38178	0.19552
5049.45304	0.19535
5047.52429	0.19523
5045.59555	0.19508
5043.66680	0.19462
5041.73806	0.19414
5039.80931	0.19407
5037.88057	0.19404
5035.95182	0.19387
5034.02308	0.19402
5032.09434	0.19444
5030.16559	0.19453
5028.23685	0.19423
5026.30810	0.19399
5024.37936	0.19387
5022.45061	0.19365
5020.52187	0.19324
5018.59312	0.19284
5016.66438	0.19290
5014.73564	0.19314
5012.80689	0.19300
5010.87815	0.19276
5008.94940	0.19272
5007.02066	0.19265
5005.09191	0.19258
5003.16317	0.19267
5001.23442	0.19290
4999.30568	0.19300
4997.37694	0.19269
4995.44819	0.19217
4993.51945	0.19162
4991.59070	0.19122
4989.66196	0.19121
4987.73321	0.19130
4985.80447	0.19138
4983.87572	0.19150
4981.94698	0.19145
4980.01824	0.19114
4978.08949	0.19080
4976.16075	0.19068
4974.23200	0.19072
4972.30326	0.19052
4970.37451	0.19011
4968.44577	0.18993
4966.51702	0.18989
4964.58828	0.18963
4962.65953	0.18941
4960.73079	0.18955
4958.80205	0.18976
4956.87330	0.18980
4954.94456	0.18975
4953.01581	0.18937
4951.08707	0.18866
4949.15832	0.18826
4947.22958	0.18833
4945.30083	0.18851
4943.37209	0.18857
4941.44335	0.18834
4939.51460	0.18802
4937.58586	0.18807
4935.65711	0.18836
4933.72837	0.18834
4931.79962	0.18809
4929.87088	0.18775
4927.94213	0.18702
4926.01339	0.18637
4924.08465	0.18652
4922.15590	0.18694
4920.22716	0.18675
4918.29841	0.18620
4916.36967	0.18596
4914.44092	0.18601
4912.51218	0.18611
4910.58343	0.18627
4908.65469	0.18648
4906.72594	0.18656
4904.79720	0.18642
4902.86846	0.18604
4900.93971	0.18578
4899.01097	0.18594
4897.08222	0.18609
4895.15348	0.18584
4893.22473	0.18541
4891.29599	0.18506
4889.36724	0.18483
4887.43850	0.18465
4885.50976	0.18454
4883.58101	0.18460
4881.65227	0.18461
4879.72352	0.18446
4877.79478	0.18435
4875.86603	0.18423
4873.93729	0.18406
4872.00854	0.18381
4870.07980	0.18346
4868.15106	0.18328
4866.22231	0.18328
4864.29357	0.18316
4862.36482	0.18294
4860.43608	0.18276
4858.50733	0.18250
4856.57859	0.18225
4854.64984	0.18232
4852.72110	0.18261
4850.79236	0.18280
4848.86361	0.18277
4846.93487	0.18244
4845.00612	0.18180
4843.07738	0.18140
4841.14863	0.18144
4839.21989	0.18152
4837.29114	0.18147
4835.36240	0.18143
4833.43365	0.18137
4831.50491	0.18106
4829.57617	0.18060
4827.64742	0.18036
4825.71868	0.18034
4823.78993	0.18047
4821.86119	0.18064
4819.93244	0.18047
4818.00370	0.18019
4816.07495	0.18034
4814.14621	0.18051
4812.21747	0.18028
4810.28872	0.17990
4808.35998	0.17973
4806.43123	0.17981
4804.50249	0.17968
4802.57374	0.17920
4800.64500	0.17886
4798.71625	0.17885
4796.78751	0.17886
4794.85877	0.17881
4792.93002	0.17883
4791.00128	0.17883
4789.07253	0.17865
4787.14379	0.17834
4785.21504	0.17795
4783.28630	0.17745
4781.35755	0.17706
4779.42881	0.17727
4777.50007	0.17779
4775.57132	0.17785
4773.64258	0.17744
4771.71383	0.17707
4769.78509	0.17711
4767.85634	0.17730
4765.92760	0.17702
4763.99885	0.17650
4762.07011	0.17640
4760.14136	0.17638
4758.21262	0.17596
4756.28388	0.17554
4754.35513	0.17536
4752.42639	0.17515
4750.49764	0.17483
4748.56890	0.17459
4746.64015	0.17446
4744.71141	0.17447
4742.78266	0.17460
4740.85392	0.17476
4738.92518	0.17499
4736.99643	0.17521
4735.06769	0.17515
4733.13894	0.17486
4731.21020	0.17447
4729.28145	0.17417
4727.35271	0.17408
4725.42396	0.17400
4723.49522	0.17372
4721.56648	0.17346
4719.63773	0.17356
4717.70899	0.17376
4715.78024	0.17350
4713.85150	0.17288
4711.92275	0.17247
4709.99401	0.17250
4708.06526	0.17263
4706.13652	0.17274
4704.20778	0.17291
4702.27903	0.17286
4700.35029	0.17237
4698.42154	0.17162
4696.49280	0.17115
4694.56405	0.17123
4692.63531	0.17146
4690.70656	0.17156
4688.77782	0.17163
4686.84907	0.17167
4684.92033	0.17168
4682.99159	0.17157
4681.06284	0.17123
4679.13410	0.17083
4677.20535	0.17054
4675.27661	0.17026
4673.34786	0.17005
4671.41912	0.17005
4669.49037	0.17018
4667.56163	0.17015
4665.63289	0.17003
4663.70414	0.16990
4661.77540	0.16949
4659.84665	0.16898
4657.91791	0.16875
4655.98916	0.16870
4654.06042	0.16882
4652.13167	0.16922
4650.20293	0.16961
4648.27419	0.16946
4646.34544	0.16899
4644.41670	0.16864
4642.48795	0.16835
4640.55921	0.16816
4638.63046	0.16819
4636.70172	0.16829
4634.77297	0.16823
4632.84423	0.16786
4630.91549	0.16731
4628.98674	0.16690
4627.05800	0.16678
4625.12925	0.16692
4623.20051	0.16722
4621.27176	0.16747
4619.34302	0.16738
4617.41427	0.16696
4615.48553	0.16673
4613.55678	0.16669
4611.62804	0.16647
4609.69930	0.16624
4607.77055	0.16626
4605.84181	0.16635
4603.91306	0.16623
4601.98432	0.16602
4600.05557	0.16595
4598.12683	0.16594
4596.19808	0.16586
4594.26934	0.16575
4592.34060	0.16566
4590.41185	0.16563
4588.48311	0.16549
4586.55436	0.16525
4584.62562	0.16506
4582.69687	0.16490
4580.76813	0.16487
4578.83938	0.16491
4576.91064	0.16472
4574.98190	0.16449
4573.05315	0.16440
4571.12441	0.16434
4569.19566	0.16422
4567.26692	0.16396
4565.33817	0.16368
4563.40943	0.16366
4561.48068	0.16372
4559.55194	0.16344
4557.62319	0.16306
4555.69445	0.16296
4553.76571	0.16294
4551.83696	0.16285
4549.90822	0.16280
4547.97947	0.16269
4546.05073	0.16245
4544.12198	0.16224
4542.19324	0.16218
4540.26449	0.16215
4538.33575	0.16213
4536.40701	0.16220
4534.47826	0.16228
4532.54952	0.16226
4530.62077	0.16197
4528.69203	0.16147
4526.76328	0.16123
4524.83454	0.16146
4522.90579	0.16165
4520.97705	0.16153
4519.04831	0.16131
4517.11956	0.16106
4515.19082	0.16079
4513.26207	0.16059
4511.33333	0.16040
4509.40458	0.16019
4507.47584	0.15999
4505.54709	0.15977
4503.61835	0.15958
4501.68961	0.15944
4499.76086	0.15928
4497.83212	0.15909
4495.90337	0.15894
4493.97463	0.15889
4492.04588	0.15892
4490.11714	0.15903
4488.18839	0.15916
4486.25965	0.15907
4484.33090	0.15868
4482.40216	0.15843
4480.47342	0.15850
4478.54467	0.15855
4476.61593	0.15843
4474.68718	0.15833
4472.75844	0.15826
4470.82969	0.15804
4468.90095	0.15773
4466.97220	0.15756
4465.04346	0.15760
4463.11472	0.15773
4461.18597	0.15784
4459.25723	0.15775
4457.32848	0.15743
4455.39974	0.15721
4453.47099	0.15732
4451.54225	0.15745
4449.61350	0.15716
4447.68476	0.15663
4445.75602	0.15626
4443.82727	0.15610
4441.89853	0.15615
4439.96978	0.15631
4438.04104	0.15626
4436.11229	0.15591
4434.18355	0.15550
4432.25480	0.15528
4430.32606	0.15519
4428.39732	0.15505
4426.46857	0.15485
4424.53983	0.15465
4422.61108	0.15455
4420.68234	0.15454
4418.75359	0.15449
4416.82485	0.15439
4414.89610	0.15424
4412.96736	0.15406
4411.03861	0.15400
4409.10987	0.15396
4407.18113	0.15369
4405.25238	0.15344
4403.32364	0.15332
4401.39489	0.15318
4399.46615	0.15311
4397.53740	0.15308
4395.60866	0.15301
4393.67991	0.15311
4391.75117	0.15329
4389.82243	0.15310
4387.89368	0.15266
4385.96494	0.15249
4384.03619	0.15249
4382.10745	0.15237
4380.17870	0.15219
4378.24996	0.15225
4376.32121	0.15248
4374.39247	0.15251
4372.46373	0.15219
4370.53498	0.15181
4368.60624	0.15167
4366.67749	0.15158
4364.74875	0.15139
4362.82000	0.15140
4360.89126	0.15162
4358.96251	0.15152
4357.03377	0.15105
4355.10503	0.15086
4353.17628	0.15116
4351.24754	0.15144
4349.31879	0.15121
4347.39005	0.15068
4345.46130	0.15036
4343.53256	0.15026
4341.60381	0.15010
4339.67507	0.14997
4337.74632	0.15004
4335.81758	0.15009
4333.88884	0.14985
4331.96009	0.14946
4330.03135	0.14919
4328.10260	0.14918
4326.17386	0.14919
4324.24511	0.14905
4322.31637	0.14888
4320.38762	0.14874
4318.45888	0.14875
4316.53014	0.14894
4314.60139	0.14901
4312.67265	0.14882
4310.74390	0.14865
4308.81516	0.14855
4306.88641	0.14831
4304.95767	0.14797
4303.02892	0.14769
4301.10018	0.14763
4299.17144	0.14775
4297.24269	0.14775
4295.31395	0.14750
4293.38520	0.14724
4291.45646	0.14717
4289.52771	0.14716
4287.59897	0.14702
4285.67022	0.14687
4283.74148	0.14688
4281.81273	0.14681
4279.88399	0.14637
4277.95525	0.14599
4276.02650	0.14609
4274.09776	0.14628
4272.16901	0.14619
4270.24027	0.14599
4268.31152	0.14600
4266.38278	0.14605
4264.45403	0.14574
4262.52529	0.14539
4260.59655	0.14538
4258.66780	0.14540
4256.73906	0.14518
4254.81031	0.14489
4252.88157	0.14469
4250.95282	0.14460
4249.02408	0.14452
4247.09533	0.14436
4245.16659	0.14413
4243.23785	0.14398
4241.30910	0.14408
4239.38036	0.14414
4237.45161	0.14394
4235.52287	0.14384
4233.59412	0.14392
4231.66538	0.14394
4229.73663	0.14382
4227.80789	0.14361
4225.87915	0.14354
4223.95040	0.14362
4222.02166	0.14364
4220.09291	0.14360
4218.16417	0.14340
4216.23542	0.14296
4214.30668	0.14266
4212.37793	0.14266
4210.44919	0.14268
4208.52044	0.14256
4206.59170	0.14239
4204.66296	0.14236
4202.73421	0.14238
4200.80547	0.14220
4198.87672	0.14195
4196.94798	0.14181
4195.01923	0.14176
4193.09049	0.14154
4191.16174	0.14105
4189.23300	0.14060
4187.30426	0.14058
4185.37551	0.14084
4183.44677	0.14100
4181.51802	0.14096
4179.58928	0.14096
4177.66053	0.14109
4175.73179	0.14117
4173.80304	0.14087
4171.87430	0.14026
4169.94556	0.13985
4168.01681	0.13988
4166.08807	0.14004
4164.15932	0.13998
4162.23058	0.13978
4160.30183	0.13952
4158.37309	0.13925
4156.44434	0.13911
4154.51560	0.13908
4152.58686	0.13909
4150.65811	0.13919
4148.72937	0.13923
4146.80062	0.13929
4144.87188	0.13936
4142.94313	0.13911
4141.01439	0.13865
4139.08564	0.13847
4137.15690	0.13861
4135.22815	0.13877
4133.29941	0.13867
4131.37067	0.13837
4129.44192	0.13809
4127.51318	0.13784
4125.58443	0.13770
4123.65569	0.13777
4121.72694	0.13787
4119.79820	0.13772
4117.86945	0.13742
4115.94071	0.13727
4114.01197	0.13717
4112.08322	0.13698
4110.15448	0.13693
4108.22573	0.13711
4106.29699	0.13725
4104.36824	0.13721
4102.43950	0.13711
4100.51075	0.13702
4098.58201	0.13683
4096.65327	0.13655
4094.72452	0.13623
4092.79578	0.13596
4090.86703	0.13588
4088.93829	0.13598
4087.00954	0.13614
4085.08080	0.13613
4083.15205	0.13592
4081.22331	0.13572
4079.29457	0.13561
4077.36582	0.13556
4075.43708	0.13549
4073.50833	0.13532
4071.57959	0.13522
4069.65084	0.13517
4067.72210	0.13492
4065.79335	0.13459
4063.86461	0.13444
4061.93586	0.13438
4060.00712	0.13435
4058.07838	0.13433
4056.14963	0.13431
4054.22089	0.13432
4052.29214	0.13424
4050.36340	0.13399
4048.43465	0.13383
4046.50591	0.13369
4044.57716	0.13329
4042.64842	0.13286
4040.71968	0.13267
4038.79093	0.13256
4036.86219	0.13249
4034.93344	0.13261
4033.00470	0.13264
4031.07595	0.13234
4029.14721	0.13212
4027.21846	0.13221
4025.28972	0.13227
4023.36098	0.13222
4021.43223	0.13214
4019.50349	0.13207
4017.57474	0.13189
4015.64600	0.13162
4013.71725	0.13141
4011.78851	0.13127
4009.85976	0.13133
4007.93102	0.13143
4006.00228	0.13115
4004.07353	0.13079
4002.14479	0.13081
4000.21604	0.13108
3998.28730	0.13121
3996.35855	0.13103
3994.42981	0.13066
3992.50106	0.13032
3990.57232	0.13013
3988.64357	0.13002
3986.71483	0.12990
3984.78609	0.12988
3982.85734	0.12991
3980.92860	0.12980
3978.99985	0.12963
3977.07111	0.12957
3975.14236	0.12954
3973.21362	0.12946
3971.28487	0.12941
3969.35613	0.12938
3967.42739	0.12928
3965.49864	0.12924
3963.56990	0.12926
3961.64115	0.12916
3959.71241	0.12907
3957.78366	0.12909
3955.85492	0.12895
3953.92617	0.12862
3951.99743	0.12850
3950.06869	0.12872
3948.13994	0.12886
3946.21120	0.12873
3944.28245	0.12845
3942.35371	0.12802
3940.42496	0.12769
3938.49622	0.12747
3936.56747	0.12712
3934.63873	0.12684
3932.70998	0.12688
3930.78124	0.12708
3928.85250	0.12713
3926.92375	0.12700
3924.99501	0.12681
3923.06626	0.12669
3921.13752	0.12667
3919.20877	0.12663
3917.28003	0.12640
3915.35128	0.12609
3913.42254	0.12586
3911.49380	0.12581
3909.56505	0.12603
3907.63631	0.12638
3905.70756	0.12645
3903.77882	0.12617
3901.85007	0.12584
3899.92133	0.12569
3897.99258	0.12568
3896.06384	0.12556
3894.13510	0.12542
3892.20635	0.12546
3890.27761	0.12557
3888.34886	0.12549
3886.42012	0.12511
3884.49137	0.12468
3882.56263	0.12460
3880.63388	0.12467
3878.70514	0.12446
3876.77640	0.12410
3874.84765	0.12393
3872.91891	0.12416
3870.99016	0.12443
3869.06142	0.12426
3867.13267	0.12402
3865.20393	0.12406
3863.27518	0.12401
3861.34644	0.12375
3859.41769	0.12358
3857.48895	0.12349
3855.56021	0.12329
3853.63146	0.12298
3851.70272	0.12291
3849.77397	0.12301
3847.84523	0.12295
3845.91648	0.12274
3843.98774	0.12263
3842.05899	0.12258
3840.13025	0.12246
3838.20151	0.12240
3836.27276	0.12235
3834.34402	0.12219
3832.41527	0.12209
3830.48653	0.12214
3828.55778	0.12206
3826.62904	0.12167
3824.70029	0.12124
3822.77155	0.12123
3820.84281	0.12164
3818.91406	0.12180
3816.98532	0.12154
3815.05657	0.12108
3813.12783	0.12074
3811.19908	0.12064
3809.27034	0.12071
3807.34159	0.12090
3805.41285	0.12119
3803.48411	0.12141
3801.55536	0.12135
3799.62662	0.12109
3797.69787	0.12075
3795.76913	0.12027
3793.84038	0.11987
3791.91164	0.11976
3789.98289	0.11985
3788.05415	0.12000
3786.12540	0.12009
3784.19666	0.11998
3782.26792	0.11972
3780.33917	0.11953
3778.41043	0.11943
3776.48168	0.11931
3774.55294	0.11922
3772.62419	0.11913
3770.69545	0.11888
3768.76670	0.11862
3766.83796	0.11862
3764.90922	0.11865
3762.98047	0.11855
3761.05173	0.11844
3759.12298	0.11820
3757.19424	0.11790
3755.26549	0.11778
3753.33675	0.11786
3751.40800	0.11811
3749.47926	0.11825
3747.55052	0.11815
3745.62177	0.11799
3743.69303	0.11799
3741.76428	0.11808
3739.83554	0.11816
3737.90679	0.11821
3735.97805	0.11818
3734.04930	0.11805
3732.12056	0.11797
3730.19182	0.11798
3728.26307	0.11797
3726.33433	0.11798
3724.40558	0.11804
3722.47684	0.11787
3720.54809	0.11737
3718.61935	0.11685
3716.69060	0.11662
3714.76186	0.11673
3712.83311	0.11690
3710.90437	0.11671
3708.97563	0.11634
3707.04688	0.11629
3705.11814	0.11654
3703.18939	0.11661
3701.26065	0.11617
3699.33190	0.11578
3697.40316	0.11574
3695.47441	0.11585
3693.54567	0.11590
3691.61693	0.11562
3689.68818	0.11496
3687.75944	0.11470
3685.83069	0.11483
3683.90195	0.11487
3681.97320	0.11490
3680.04446	0.11511
3678.11571	0.11527
3676.18697	0.11484
3674.25823	0.11395
3672.32948	0.11356
3670.40074	0.11380
3668.47199	0.11411
3666.54325	0.11400
3664.61450	0.11367
3662.68576	0.11335
3660.75701	0.11320
3658.82827	0.11324
3656.89953	0.11332
3654.97078	0.11339
3653.04204	0.11358
3651.11329	0.11381
3649.18455	0.11376
3647.25580	0.11346
3645.32706	0.11321
3643.39831	0.11302
3641.46957	0.11292
3639.54082	0.11296
3637.61208	0.11308
3635.68334	0.11314
3633.75459	0.11315
3631.82585	0.11328
3629.89710	0.11324
3627.96836	0.11265
3626.03961	0.11215
3624.11087	0.11195
3622.18212	0.11184
3620.25338	0.11173
3618.32464	0.11170
3616.39589	0.11167
3614.46715	0.11157
3612.53840	0.11152
3610.60966	0.11144
3608.68091	0.11127
3606.75217	0.11124
3604.82342	0.11134
3602.89468	0.11130
3600.96594	0.11114
3599.03719	0.11099
3597.10845	0.11077
3595.17970	0.11049
3593.25096	0.11033
3591.32221	0.11028
3589.39347	0.11022
3587.46472	0.11016
3585.53598	0.11010
3583.60723	0.11000
3581.67849	0.10987
3579.74975	0.10972
3577.82100	0.10958
3575.89226	0.10946
3573.96351	0.10923
3572.03477	0.10899
3570.10602	0.10898
3568.17728	0.10901
3566.24853	0.10873
3564.31979	0.10850
3562.39105	0.10862
3560.46230	0.10879
3558.53356	0.10875
3556.60481	0.10865
3554.67607	0.10858
3552.74732	0.10833
3550.81858	0.10809
3548.88983	0.10808
3546.96109	0.10804
3545.03235	0.10777
3543.10360	0.10748
3541.17486	0.10734
3539.24611	0.10736
3537.31737	0.10744
3535.38862	0.10736
3533.45988	0.10715
3531.53113	0.10702
3529.60239	0.10702
3527.67365	0.10694
3525.74490	0.10674
3523.81616	0.10654
3521.88741	0.10642
3519.95867	0.10635
3518.02992	0.10618
3516.10118	0.10599
3514.17243	0.10588
3512.24369	0.10583
3510.31494	0.10580
3508.38620	0.10576
3506.45746	0.10566
3504.52871	0.10555
3502.59997	0.10561
3500.67122	0.10568
3498.74248	0.10552
3496.81373	0.10532
3494.88499	0.10533
3492.95624	0.10531
3491.02750	0.10517
3489.09876	0.10508
3487.17001	0.10495
3485.24127	0.10472
3483.31252	0.10460
3481.38378	0.10465
3479.45503	0.10468
3477.52629	0.10462
3475.59754	0.10456
3473.66880	0.10446
3471.74006	0.10423
3469.81131	0.10395
3467.88257	0.10381
3465.95382	0.10388
3464.02508	0.10398
3462.09633	0.10394
3460.16759	0.10378
3458.23884	0.10362
3456.31010	0.10348
3454.38136	0.10337
3452.45261	0.10335
3450.52387	0.10334
3448.59512	0.10317
3446.66638	0.10292
3444.73763	0.10277
3442.80889	0.10271
3440.88014	0.10271
3438.95140	0.10276
3437.02265	0.10266
3435.09391	0.10244
3433.16517	0.10242
3431.23642	0.10254
3429.30768	0.10238
3427.37893	0.10198
3425.45019	0.10165
3423.52144	0.10142
3421.59270	0.10139
3419.66395	0.10151
3417.73521	0.10149
3415.80647	0.10136
3413.87772	0.10138
3411.94898	0.10149
3410.02023	0.10144
3408.09149	0.10117
3406.16274	0.10088
3404.23400	0.10075
3402.30525	0.10075
3400.37651	0.10068
3398.44777	0.10046
3396.51902	0.10029
3394.59028	0.10015
3392.66153	0.09997
3390.73279	0.09995
3388.80404	0.10013
3386.87530	0.10031
3384.94655	0.10028
3383.01781	0.10002
3381.08907	0.09978
3379.16032	0.09971
3377.23158	0.09966
3375.30283	0.09956
3373.37409	0.09949
3371.44534	0.09940
3369.51660	0.09925
3367.58785	0.09916
3365.65911	0.09918
3363.73036	0.09917
3361.80162	0.09904
3359.87288	0.09889
3357.94413	0.09872
3356.01539	0.09854
3354.08664	0.09842
3352.15790	0.09839
3350.22915	0.09838
3348.30041	0.09833
3346.37166	0.09826
3344.44292	0.09830
3342.51418	0.09834
3340.58543	0.09826
3338.65669	0.09821
3336.72794	0.09821
3334.79920	0.09810
3332.87045	0.09780
3330.94171	0.09745
3329.01296	0.09723
3327.08422	0.09716
3325.15548	0.09721
3323.22673	0.09729
3321.29799	0.09730
3319.36924	0.09729
3317.44050	0.09729
3315.51175	0.09717
3313.58301	0.09694
3311.65426	0.09670
3309.72552	0.09649
3307.79678	0.09636
3305.86803	0.09632
3303.93929	0.09635
3302.01054	0.09639
3300.08180	0.09635
3298.15305	0.09627
3296.22431	0.09613
3294.29556	0.09592
3292.36682	0.09580
3290.43807	0.09579
3288.50933	0.09576
3286.58059	0.09572
3284.65184	0.09566
3282.72310	0.09563
3280.79435	0.09549
3278.86561	0.09519
3276.93686	0.09493
3275.00812	0.09483
3273.07937	0.09484
3271.15063	0.09484
3269.22189	0.09471
3267.29314	0.09464
3265.36440	0.09474
3263.43565	0.09476
3261.50691	0.09456
3259.57816	0.09432
3257.64942	0.09422
3255.72067	0.09421
3253.79193	0.09418
3251.86319	0.09409
3249.93444	0.09399
3248.00570	0.09395
3246.07695	0.09386
3244.14821	0.09378
3242.21946	0.09389
3240.29072	0.09397
3238.36197	0.09382
3236.43323	0.09359
3234.50448	0.09333
3232.57574	0.09309
3230.64700	0.09297
3228.71825	0.09302
3226.78951	0.09312
3224.86076	0.09312
3222.93202	0.09302
3221.00327	0.09293
3219.07453	0.09284
3217.14578	0.09278
3215.21704	0.09274
3213.28830	0.09265
3211.35955	0.09254
3209.43081	0.09244
3207.50206	0.09233
3205.57332	0.09223
3203.64457	0.09224
3201.71583	0.09232
3199.78708	0.09225
3197.85834	0.09206
3195.92960	0.09189
3194.00085	0.09171
3192.07211	0.09154
3190.14336	0.09143
3188.21462	0.09137
3186.28587	0.09126
3184.35713	0.09116
3182.42838	0.09115
3180.49964	0.09112
3178.57090	0.09104
3176.64215	0.09095
3174.71341	0.09077
3172.78466	0.09054
3170.85592	0.09047
3168.92717	0.09055
3166.99843	0.09065
3165.06968	0.09074
3163.14094	0.09071
3161.21219	0.09049
3159.28345	0.09031
3157.35471	0.09027
3155.42596	0.09014
3153.49722	0.08985
3151.56847	0.08960
3149.63973	0.08952
3147.71098	0.08956
3145.78224	0.08966
3143.85349	0.08976
3141.92475	0.08976
[truncated: 1,370 more rows]
