# Supplementary material for: Ultrathin 2 nm gold as impedance-matched absorber for infrared light
Source: Nat Commun. 2020 May 1;11:2161. doi: 10.1038/s41467-020-15762-3 (PMC7195431; doi:10.1038/s41467-020-15762-3)
Supplement: Supplementary file 3 — Source Data [file 41467_2020_15762_MOESM3_ESM.zip › SOURCE DATA/Fig.4 -Thinfilm optical measurements and dataprocessing/8,0-Au-Cu-#1-REF.dpt]

6997.48496	0.49703
6995.55621	0.49594
6993.62747	0.49564
6991.69872	0.49637
6989.76998	0.49683
6987.84123	0.49719
6985.91249	0.49761
6983.98374	0.49830
6982.05500	0.49990
6980.12626	0.50174
6978.19751	0.50220
6976.26877	0.50194
6974.34002	0.50275
6972.41128	0.50340
6970.48253	0.50239
6968.55379	0.50078
6966.62504	0.49921
6964.69630	0.49796
6962.76756	0.49838
6960.83881	0.49998
6958.91007	0.50141
6956.98132	0.50356
6955.05258	0.50558
6953.12383	0.50477
6951.19509	0.50308
6949.26634	0.50313
6947.33760	0.50332
6945.40886	0.50236
6943.48011	0.50126
6941.55137	0.50161
6939.62262	0.50300
6937.69388	0.50342
6935.76513	0.50316
6933.83639	0.50338
6931.90764	0.50358
6929.97890	0.50295
6928.05015	0.50226
6926.12141	0.50355
6924.19267	0.50670
6922.26392	0.50905
6920.33518	0.50902
6918.40643	0.50691
6916.47769	0.50412
6914.54894	0.50263
6912.62020	0.50259
6910.69145	0.50244
6908.76271	0.50220
6906.83397	0.50245
6904.90522	0.50266
6902.97648	0.50252
6901.04773	0.50229
6899.11899	0.50212
6897.19024	0.50220
6895.26150	0.50293
6893.33275	0.50419
6891.40401	0.50540
6889.47527	0.50706
6887.54652	0.50960
6885.61778	0.51147
6883.68903	0.50983
6881.76029	0.50492
6879.83154	0.50223
6877.90280	0.50479
6875.97405	0.50887
6874.04531	0.51081
6872.11657	0.51001
6870.18782	0.50758
6868.25908	0.50595
6866.33033	0.50588
6864.40159	0.50581
6862.47284	0.50497
6860.54410	0.50405
6858.61535	0.50436
6856.68661	0.50677
6854.75786	0.51009
6852.82912	0.51166
6850.90038	0.51091
6848.97163	0.50946
6847.04289	0.50855
6845.11414	0.50840
6843.18540	0.50834
6841.25665	0.50858
6839.32791	0.50991
6837.39916	0.51141
6835.47042	0.51155
6833.54168	0.51144
6831.61293	0.51298
6829.68419	0.51515
6827.75544	0.51639
6825.82670	0.51695
6823.89795	0.51726
6821.96921	0.51694
6820.04046	0.51608
6818.11172	0.51588
6816.18298	0.51612
6814.25423	0.51482
6812.32549	0.51246
6810.39674	0.51179
6808.46800	0.51304
6806.53925	0.51470
6804.61051	0.51535
6802.68176	0.51439
6800.75302	0.51421
6798.82428	0.51512
6796.89553	0.51428
6794.96679	0.51237
6793.03804	0.51141
6791.10930	0.51149
6789.18055	0.51303
6787.25181	0.51522
6785.32306	0.51547
6783.39432	0.51410
6781.46557	0.51348
6779.53683	0.51340
6777.60809	0.51308
6775.67934	0.51352
6773.75060	0.51503
6771.82185	0.51516
6769.89311	0.51289
6767.96436	0.51157
6766.03562	0.51378
6764.10687	0.51795
6762.17813	0.52052
6760.24939	0.52081
6758.32064	0.52057
6756.39190	0.51960
6754.46315	0.51853
6752.53441	0.51893
6750.60566	0.52030
6748.67692	0.52201
6746.74817	0.52377
6744.81943	0.52441
6742.89069	0.52355
6740.96194	0.52232
6739.03320	0.52072
6737.10445	0.51890
6735.17571	0.51839
6733.24696	0.51898
6731.31822	0.51998
6729.38947	0.52105
6727.46073	0.52155
6725.53199	0.52212
6723.60324	0.52291
6721.67450	0.52295
6719.74575	0.52192
6717.81701	0.52086
6715.88826	0.52178
6713.95952	0.52425
6712.03077	0.52514
6710.10203	0.52339
6708.17328	0.52121
6706.24454	0.52086
6704.31580	0.52227
6702.38705	0.52384
6700.45831	0.52455
6698.52956	0.52495
6696.60082	0.52517
6694.67207	0.52497
6692.74333	0.52543
6690.81458	0.52605
6688.88584	0.52516
6686.95710	0.52368
6685.02835	0.52291
6683.09961	0.52219
6681.17086	0.52167
6679.24212	0.52285
6677.31337	0.52548
6675.38463	0.52846
6673.45588	0.53018
6671.52714	0.52876
6669.59840	0.52622
6667.66965	0.52567
6665.74091	0.52637
6663.81216	0.52641
6661.88342	0.52517
6659.95467	0.52373
6658.02593	0.52404
6656.09718	0.52591
6654.16844	0.52749
6652.23970	0.52814
6650.31095	0.52791
6648.38221	0.52752
6646.45346	0.52742
6644.52472	0.52721
6642.59597	0.52784
6640.66723	0.52917
6638.73848	0.52938
6636.80974	0.52913
6634.88099	0.52914
6632.95225	0.52850
6631.02351	0.52801
6629.09476	0.52887
6627.16602	0.52997
6625.23727	0.53021
6623.30853	0.52988
6621.37978	0.52935
6619.45104	0.52926
6617.52229	0.53071
6615.59355	0.53299
6613.66481	0.53391
6611.73606	0.53313
6609.80732	0.53191
6607.87857	0.53065
6605.94983	0.52929
6604.02108	0.52822
6602.09234	0.52815
6600.16359	0.52958
6598.23485	0.53193
6596.30611	0.53359
6594.37736	0.53368
6592.44862	0.53301
6590.51987	0.53269
6588.59113	0.53241
6586.66238	0.53217
6584.73364	0.53320
6582.80489	0.53497
6580.87615	0.53574
6578.94740	0.53499
6577.01866	0.53402
6575.08992	0.53418
6573.16117	0.53450
6571.23243	0.53463
6569.30368	0.53501
6567.37494	0.53490
6565.44619	0.53429
6563.51745	0.53377
6561.58870	0.53435
6559.65996	0.53632
6557.73122	0.53838
6555.80247	0.53927
6553.87373	0.53886
6551.94498	0.53849
6550.01624	0.53834
6548.08749	0.53727
6546.15875	0.53569
6544.23000	0.53513
6542.30126	0.53656
6540.37252	0.53862
6538.44377	0.53927
6536.51503	0.53926
6534.58628	0.53968
6532.65754	0.53965
6530.72879	0.53923
6528.80005	0.53959
6526.87130	0.54005
6524.94256	0.53950
6523.01382	0.53903
6521.08507	0.53949
6519.15633	0.54000
6517.22758	0.53992
6515.29884	0.53955
6513.37009	0.53941
6511.44135	0.53964
6509.51260	0.53981
6507.58386	0.53995
6505.65511	0.54059
6503.72637	0.54134
6501.79763	0.54132
6499.86888	0.54043
6497.94014	0.53962
6496.01139	0.53936
6494.08265	0.53947
6492.15390	0.54069
6490.22516	0.54253
6488.29641	0.54285
6486.36767	0.54152
6484.43893	0.54053
6482.51018	0.54090
6480.58144	0.54148
6478.65269	0.54197
6476.72395	0.54334
6474.79520	0.54466
6472.86646	0.54472
6470.93771	0.54444
6469.00897	0.54486
6467.08023	0.54541
6465.15148	0.54578
6463.22274	0.54627
6461.29399	0.54599
6459.36525	0.54555
6457.43650	0.54687
6455.50776	0.54774
6453.57901	0.54550
6451.65027	0.54310
6449.72153	0.54407
6447.79278	0.54704
6445.86404	0.54847
6443.93529	0.54750
6442.00655	0.54591
6440.07780	0.54495
6438.14906	0.54464
6436.22031	0.54454
6434.29157	0.54475
6432.36282	0.54585
6430.43408	0.54709
6428.50534	0.54737
6426.57659	0.54705
6424.64785	0.54766
6422.71910	0.54944
6420.79036	0.55051
6418.86161	0.55026
6416.93287	0.54993
6415.00412	0.54986
6413.07538	0.54963
6411.14664	0.54979
6409.21789	0.55111
6407.28915	0.55222
6405.36040	0.55134
6403.43166	0.54947
6401.50291	0.54875
6399.57417	0.54943
6397.64542	0.54950
6395.71668	0.54779
6393.78794	0.54656
6391.85919	0.54734
6389.93045	0.54845
6388.00170	0.54889
6386.07296	0.54895
6384.14421	0.54866
6382.21547	0.54841
6380.28672	0.54911
6378.35798	0.55039
6376.42924	0.55028
6374.50049	0.54909
6372.57175	0.54907
6370.64300	0.55004
6368.71426	0.55114
6366.78551	0.55254
6364.85677	0.55367
6362.92802	0.55346
6360.99928	0.55185
6359.07053	0.55033
6357.14179	0.54991
6355.21305	0.55000
6353.28430	0.55083
6351.35556	0.55277
6349.42681	0.55482
6347.49807	0.55596
6345.56932	0.55577
6343.64058	0.55496
6341.71183	0.55438
6339.78309	0.55399
6337.85435	0.55422
6335.92560	0.55495
6333.99686	0.55559
6332.06811	0.55721
6330.13937	0.55918
6328.21062	0.55906
6326.28188	0.55794
6324.35313	0.55792
6322.42439	0.55780
6320.49565	0.55712
6318.56690	0.55770
6316.63816	0.55876
6314.70941	0.55793
6312.78067	0.55594
6310.85192	0.55502
6308.92318	0.55622
6306.99443	0.55818
6305.06569	0.55889
6303.13695	0.55870
6301.20820	0.55826
6299.27946	0.55729
6297.35071	0.55675
6295.42197	0.55781
6293.49322	0.55945
6291.56448	0.56007
6289.63573	0.55991
6287.70699	0.56004
6285.77824	0.56096
6283.84950	0.56181
6281.92076	0.56091
6279.99201	0.55906
6278.06327	0.55850
6276.13452	0.55912
6274.20578	0.55983
6272.27703	0.56081
6270.34829	0.56175
6268.41954	0.56151
6266.49080	0.56025
6264.56206	0.55930
6262.63331	0.55975
6260.70457	0.56120
6258.77582	0.56217
6256.84708	0.56176
6254.91833	0.56098
6252.98959	0.56121
6251.06084	0.56163
6249.13210	0.56182
6247.20336	0.56267
6245.27461	0.56330
6243.34587	0.56298
6241.41712	0.56293
6239.48838	0.56316
6237.55963	0.56236
6235.63089	0.56118
6233.70214	0.56166
6231.77340	0.56391
6229.84465	0.56606
6227.91591	0.56629
6225.98717	0.56499
6224.05842	0.56421
6222.12968	0.56415
6220.20093	0.56362
6218.27219	0.56345
6216.34344	0.56424
6214.41470	0.56506
6212.48595	0.56578
6210.55721	0.56637
6208.62847	0.56595
6206.69972	0.56482
6204.77098	0.56472
6202.84223	0.56556
6200.91349	0.56568
6198.98474	0.56554
6197.05600	0.56629
6195.12725	0.56722
6193.19851	0.56748
6191.26977	0.56726
6189.34102	0.56731
6187.41228	0.56815
6185.48353	0.56902
6183.55479	0.56881
6181.62604	0.56796
6179.69730	0.56699
6177.76855	0.56584
6175.83981	0.56504
6173.91107	0.56502
6171.98232	0.56614
6170.05358	0.56815
6168.12483	0.56916
6166.19609	0.56879
6164.26734	0.56915
6162.33860	0.57010
6160.40985	0.56953
6158.48111	0.56816
6156.55236	0.56775
6154.62362	0.56825
6152.69488	0.56953
6150.76613	0.57124
6148.83739	0.57209
6146.90864	0.57118
6144.97990	0.56924
6143.05115	0.56892
6141.12241	0.57070
6139.19366	0.57168
6137.26492	0.57150
6135.33618	0.57205
6133.40743	0.57269
6131.47869	0.57215
6129.54994	0.57163
6127.62120	0.57176
6125.69245	0.57147
6123.76371	0.57127
6121.83496	0.57221
6119.90622	0.57354
6117.97748	0.57383
6116.04873	0.57307
6114.11999	0.57276
6112.19124	0.57368
6110.26250	0.57514
6108.33375	0.57638
6106.40501	0.57715
6104.47626	0.57722
6102.54752	0.57667
6100.61878	0.57629
6098.69003	0.57618
6096.76129	0.57640
6094.83254	0.57732
6092.90380	0.57813
6090.97505	0.57782
6089.04631	0.57667
6087.11756	0.57634
6085.18882	0.57763
6083.26007	0.57913
6081.33133	0.57977
6079.40259	0.57969
6077.47384	0.57885
6075.54510	0.57731
6073.61635	0.57578
6071.68761	0.57553
6069.75886	0.57682
6067.83012	0.57796
6065.90137	0.57777
6063.97263	0.57731
6062.04389	0.57786
6060.11514	0.57870
6058.18640	0.57850
6056.25765	0.57751
6054.32891	0.57712
6052.40016	0.57783
6050.47142	0.57872
6048.54267	0.57922
6046.61393	0.57934
6044.68519	0.57913
6042.75644	0.57939
6040.82770	0.58038
6038.89895	0.58106
6036.97021	0.58072
6035.04146	0.57984
6033.11272	0.57930
6031.18397	0.57975
6029.25523	0.58128
6027.32649	0.58236
6025.39774	0.58180
6023.46900	0.58079
6021.54025	0.58047
6019.61151	0.58073
6017.68276	0.58151
6015.75402	0.58272
6013.82527	0.58308
6011.89653	0.58170
6009.96778	0.58055
6008.03904	0.58130
6006.11030	0.58253
6004.18155	0.58305
6002.25281	0.58355
6000.32406	0.58412
5998.39532	0.58444
5996.46657	0.58488
5994.53783	0.58492
5992.60908	0.58415
5990.68034	0.58337
5988.75160	0.58274
5986.82285	0.58222
5984.89411	0.58279
5982.96536	0.58433
5981.03662	0.58518
5979.10787	0.58446
5977.17913	0.58366
5975.25038	0.58421
5973.32164	0.58481
5971.39290	0.58454
5969.46415	0.58511
5967.53541	0.58691
5965.60666	0.58786
5963.67792	0.58747
5961.74917	0.58717
5959.82043	0.58731
5957.89168	0.58691
5955.96294	0.58582
5954.03420	0.58542
5952.10545	0.58666
5950.17671	0.58807
5948.24796	0.58821
5946.31922	0.58833
5944.39047	0.58872
5942.46173	0.58790
5940.53298	0.58692
5938.60424	0.58746
5936.67549	0.58841
5934.74675	0.58840
5932.81801	0.58784
5930.88926	0.58767
5928.96052	0.58798
5927.03177	0.58827
5925.10303	0.58867
5923.17428	0.58956
5921.24554	0.59078
5919.31679	0.59197
5917.38805	0.59243
5915.45931	0.59157
5913.53056	0.59040
5911.60182	0.59002
5909.67307	0.59005
5907.74433	0.59022
5905.81558	0.59059
5903.88684	0.59087
5901.95809	0.59108
5900.02935	0.59124
5898.10061	0.59152
5896.17186	0.59191
5894.24312	0.59170
5892.31437	0.59111
5890.38563	0.59096
5888.45688	0.59118
5886.52814	0.59145
5884.59939	0.59122
5882.67065	0.59071
5880.74190	0.59099
5878.81316	0.59174
5876.88442	0.59182
5874.95567	0.59127
5873.02693	0.59141
5871.09818	0.59292
5869.16944	0.59426
5867.24069	0.59414
5865.31195	0.59371
5863.38320	0.59373
5861.45446	0.59368
5859.52572	0.59405
5857.59697	0.59499
5855.66823	0.59568
5853.73948	0.59607
5851.81074	0.59634
5849.88199	0.59609
5847.95325	0.59503
5846.02450	0.59434
5844.09576	0.59497
5842.16702	0.59570
5840.23827	0.59541
5838.30953	0.59528
5836.38078	0.59643
5834.45204	0.59760
5832.52329	0.59747
5830.59455	0.59647
5828.66580	0.59564
5826.73706	0.59571
5824.80832	0.59643
5822.87957	0.59714
5820.95083	0.59730
5819.02208	0.59705
5817.09334	0.59716
5815.16459	0.59743
5813.23585	0.59761
5811.30710	0.59815
5809.37836	0.59858
5807.44961	0.59843
5805.52087	0.59822
5803.59213	0.59843
5801.66338	0.59867
5799.73464	0.59857
5797.80589	0.59823
5795.87715	0.59800
5793.94840	0.59845
5792.01966	0.59944
5790.09091	0.60014
5788.16217	0.60038
5786.23343	0.60033
5784.30468	0.60028
5782.37594	0.60134
5780.44719	0.60342
5778.51845	0.60405
5776.58970	0.60252
5774.66096	0.60043
5772.73221	0.59899
5770.80347	0.59933
5768.87473	0.60107
5766.94598	0.60199
5765.01724	0.60154
5763.08849	0.60111
5761.15975	0.60165
5759.23100	0.60283
5757.30226	0.60315
5755.37351	0.60228
5753.44477	0.60232
5751.51603	0.60369
5749.58728	0.60444
5747.65854	0.60442
5745.72979	0.60433
5743.80105	0.60391
5741.87230	0.60356
5739.94356	0.60367
5738.01481	0.60407
5736.08607	0.60480
5734.15732	0.60534
5732.22858	0.60532
5730.29984	0.60526
5728.37109	0.60490
5726.44235	0.60392
5724.51360	0.60319
5722.58486	0.60345
5720.65611	0.60454
5718.72737	0.60552
5716.79862	0.60574
5714.86988	0.60547
5712.94114	0.60518
5711.01239	0.60553
5709.08365	0.60642
5707.15490	0.60689
5705.22616	0.60689
5703.29741	0.60684
5701.36867	0.60659
5699.43992	0.60648
5697.51118	0.60688
5695.58244	0.60719
5693.65369	0.60726
5691.72495	0.60752
5689.79620	0.60795
5687.86746	0.60835
5685.93871	0.60855
5684.00997	0.60841
5682.08122	0.60822
5680.15248	0.60852
5678.22374	0.60917
5676.29499	0.60952
5674.36625	0.60964
5672.43750	0.60976
5670.50876	0.60958
5668.58001	0.60911
5666.65127	0.60894
5664.72252	0.60948
5662.79378	0.61016
5660.86503	0.61028
5658.93629	0.60974
5657.00755	0.60919
5655.07880	0.60930
5653.15006	0.61003
5651.22131	0.61063
5649.29257	0.61047
5647.36382	0.61022
5645.43508	0.61091
5643.50633	0.61189
5641.57759	0.61202
5639.64885	0.61157
5637.72010	0.61141
5635.79136	0.61159
5633.86261	0.61189
5631.93387	0.61232
5630.00512	0.61259
5628.07638	0.61281
5626.14763	0.61314
5624.21889	0.61314
5622.29015	0.61304
5620.36140	0.61321
5618.43266	0.61304
5616.50391	0.61251
5614.57517	0.61235
5612.64642	0.61251
5610.71768	0.61279
5608.78893	0.61339
5606.86019	0.61401
5604.93144	0.61452
5603.00270	0.61507
5601.07396	0.61537
5599.14521	0.61533
5597.21647	0.61550
5595.28772	0.61587
5593.35898	0.61583
5591.43023	0.61539
5589.50149	0.61491
5587.57274	0.61454
5585.64400	0.61490
5583.71526	0.61578
5581.78651	0.61617
5579.85777	0.61639
5577.92902	0.61716
5576.00028	0.61813
5574.07153	0.61845
5572.14279	0.61789
5570.21404	0.61704
5568.28530	0.61666
5566.35656	0.61730
5564.42781	0.61853
5562.49907	0.61921
5560.57032	0.61902
5558.64158	0.61849
5556.71283	0.61790
5554.78409	0.61770
5552.85534	0.61839
5550.92660	0.61911
5548.99786	0.61892
5547.06911	0.61854
5545.14037	0.61878
5543.21162	0.61945
5541.28288	0.61993
5539.35413	0.61994
5537.42539	0.61981
5535.49664	0.62011
5533.56790	0.62083
5531.63915	0.62145
5529.71041	0.62155
5527.78167	0.62092
5525.85292	0.62017
5523.92418	0.62051
5521.99543	0.62188
5520.06669	0.62288
5518.13794	0.62310
5516.20920	0.62284
5514.28045	0.62229
5512.35171	0.62213
5510.42297	0.62223
5508.49422	0.62177
5506.56548	0.62136
5504.63673	0.62195
5502.70799	0.62293
5500.77924	0.62319
5498.85050	0.62311
5496.92175	0.62356
5494.99301	0.62404
5493.06427	0.62376
5491.13552	0.62331
5489.20678	0.62353
5487.27803	0.62395
5485.34929	0.62432
5483.42054	0.62501
5481.49180	0.62556
5479.56305	0.62541
5477.63431	0.62500
5475.70557	0.62477
5473.77682	0.62475
5471.84808	0.62498
5469.91933	0.62541
5467.99059	0.62589
5466.06184	0.62607
5464.13310	0.62599
5462.20435	0.62603
5460.27561	0.62621
5458.34686	0.62655
5456.41812	0.62672
5454.48938	0.62622
5452.56063	0.62577
5450.63189	0.62615
5448.70314	0.62697
5446.77440	0.62763
5444.84565	0.62804
5442.91691	0.62819
5440.98816	0.62804
5439.05942	0.62780
5437.13068	0.62798
5435.20193	0.62861
5433.27319	0.62871
5431.34444	0.62796
5429.41570	0.62726
5427.48695	0.62718
5425.55821	0.62736
5423.62946	0.62782
5421.70072	0.62875
5419.77198	0.62948
5417.84323	0.62939
5415.91449	0.62899
5413.98574	0.62914
5412.05700	0.62987
5410.12825	0.63028
5408.19951	0.63006
5406.27076	0.62971
5404.34202	0.62968
5402.41328	0.63006
5400.48453	0.63047
5398.55579	0.63069
5396.62704	0.63063
5394.69830	0.63049
5392.76955	0.63101
5390.84081	0.63194
5388.91206	0.63215
5386.98332	0.63173
5385.05457	0.63155
5383.12583	0.63172
5381.19709	0.63228
5379.26834	0.63318
5377.33960	0.63380
5375.41085	0.63364
5373.48211	0.63305
5371.55336	0.63269
5369.62462	0.63297
5367.69587	0.63338
5365.76713	0.63337
5363.83839	0.63316
5361.90964	0.63295
5359.98090	0.63292
5358.05215	0.63314
5356.12341	0.63330
5354.19466	0.63337
5352.26592	0.63361
5350.33717	0.63392
5348.40843	0.63412
5346.47969	0.63429
5344.55094	0.63441
5342.62220	0.63432
5340.69345	0.63417
5338.76471	0.63436
5336.83596	0.63468
5334.90722	0.63491
5332.97847	0.63539
5331.04973	0.63603
5329.12099	0.63650
5327.19224	0.63651
5325.26350	0.63595
5323.33475	0.63554
5321.40601	0.63536
5319.47726	0.63504
5317.54852	0.63528
5315.61977	0.63636
5313.69103	0.63728
5311.76228	0.63733
5309.83354	0.63725
5307.90480	0.63767
5305.97605	0.63795
5304.04731	0.63788
5302.11856	0.63816
5300.18982	0.63851
5298.26107	0.63824
5296.33233	0.63785
5294.40358	0.63784
5292.47484	0.63820
5290.54610	0.63919
5288.61735	0.64001
5286.68861	0.63999
5284.75986	0.63980
5282.83112	0.63971
5280.90237	0.63972
5278.97363	0.63977
5277.04488	0.63967
5275.11614	0.63966
5273.18740	0.63989
5271.25865	0.64017
5269.32991	0.64054
5267.40116	0.64092
5265.47242	0.64076
5263.54367	0.64025
5261.61493	0.64003
5259.68618	0.64008
5257.75744	0.64031
5255.82869	0.64077
5253.89995	0.64110
5251.97121	0.64100
5250.04246	0.64087
5248.11372	0.64121
5246.18497	0.64166
5244.25623	0.64205
5242.32748	0.64237
5240.39874	0.64209
5238.46999	0.64120
5236.54125	0.64063
5234.61251	0.64130
5232.68376	0.64265
5230.75502	0.64319
5228.82627	0.64313
5226.89753	0.64339
5224.96878	0.64377
5223.04004	0.64414
5221.11129	0.64447
5219.18255	0.64425
5217.25381	0.64363
5215.32506	0.64339
5213.39632	0.64369
5211.46757	0.64404
5209.53883	0.64399
5207.61008	0.64390
5205.68134	0.64439
5203.75259	0.64504
5201.82385	0.64533
5199.89511	0.64553
5197.96636	0.64573
5196.03762	0.64565
5194.10887	0.64553
5192.18013	0.64543
5190.25138	0.64523
5188.32264	0.64546
5186.39389	0.64651
5184.46515	0.64793
5182.53640	0.64871
5180.60766	0.64859
5178.67892	0.64837
5176.75017	0.64829
5174.82143	0.64789
5172.89268	0.64746
5170.96394	0.64733
5169.03519	0.64729
5167.10645	0.64726
5165.17770	0.64747
5163.24896	0.64837
5161.32022	0.64940
5159.39147	0.64929
5157.46273	0.64833
5155.53398	0.64797
5153.60524	0.64827
5151.67649	0.64847
5149.74775	0.64858
5147.81900	0.64876
5145.89026	0.64885
5143.96152	0.64887
5142.03277	0.64882
5140.10403	0.64869
5138.17528	0.64899
5136.24654	0.64965
5134.31779	0.65005
5132.38905	0.65029
5130.46030	0.65062
5128.53156	0.65085
5126.60282	0.65076
5124.67407	0.65039
5122.74533	0.65036
5120.81658	0.65092
5118.88784	0.65135
5116.95909	0.65142
5115.03035	0.65164
5113.10160	0.65220
5111.17286	0.65254
5109.24411	0.65233
5107.31537	0.65201
5105.38663	0.65202
5103.45788	0.65231
5101.52914	0.65236
5099.60039	0.65201
5097.67165	0.65206
5095.74290	0.65260
5093.81416	0.65275
5091.88541	0.65263
5089.95667	0.65298
5088.02793	0.65343
5086.09918	0.65347
5084.17044	0.65364
5082.24169	0.65419
5080.31295	0.65456
5078.38420	0.65450
5076.45546	0.65426
5074.52671	0.65432
5072.59797	0.65468
5070.66923	0.65472
5068.74048	0.65444
5066.81174	0.65436
5064.88299	0.65464
5062.95425	0.65486
5061.02550	0.65461
5059.09676	0.65428
5057.16801	0.65452
5055.23927	0.65524
5053.31053	0.65582
5051.38178	0.65608
5049.45304	0.65628
5047.52429	0.65644
5045.59555	0.65671
5043.66680	0.65698
5041.73806	0.65682
5039.80931	0.65665
5037.88057	0.65707
5035.95182	0.65739
5034.02308	0.65702
5032.09434	0.65695
5030.16559	0.65762
5028.23685	0.65821
5026.30810	0.65847
5024.37936	0.65864
5022.45061	0.65862
5020.52187	0.65830
5018.59312	0.65822
5016.66438	0.65876
5014.73564	0.65922
5012.80689	0.65898
5010.87815	0.65842
5008.94940	0.65802
5007.02066	0.65804
5005.09191	0.65849
5003.16317	0.65924
5001.23442	0.66005
4999.30568	0.66037
4997.37694	0.66019
4995.44819	0.66001
4993.51945	0.65996
4991.59070	0.66015
4989.66196	0.66063
4987.73321	0.66108
4985.80447	0.66124
4983.87572	0.66092
4981.94698	0.66047
4980.01824	0.66049
4978.08949	0.66095
4976.16075	0.66130
4974.23200	0.66124
4972.30326	0.66125
4970.37451	0.66168
4968.44577	0.66206
4966.51702	0.66226
4964.58828	0.66262
4962.65953	0.66297
4960.73079	0.66292
4958.80205	0.66270
4956.87330	0.66281
4954.94456	0.66339
4953.01581	0.66417
4951.08707	0.66462
4949.15832	0.66426
4947.22958	0.66355
4945.30083	0.66335
4943.37209	0.66360
4941.44335	0.66365
4939.51460	0.66353
4937.58586	0.66357
4935.65711	0.66352
4933.72837	0.66352
4931.79962	0.66405
4929.87088	0.66470
4927.94213	0.66495
4926.01339	0.66504
4924.08465	0.66515
4922.15590	0.66511
4920.22716	0.66497
4918.29841	0.66490
4916.36967	0.66517
4914.44092	0.66584
4912.51218	0.66641
4910.58343	0.66626
4908.65469	0.66559
4906.72594	0.66553
4904.79720	0.66640
4902.86846	0.66712
4900.93971	0.66727
4899.01097	0.66727
4897.08222	0.66724
4895.15348	0.66725
4893.22473	0.66736
4891.29599	0.66735
4889.36724	0.66740
4887.43850	0.66775
4885.50976	0.66828
4883.58101	0.66889
4881.65227	0.66937
4879.72352	0.66931
4877.79478	0.66884
4875.86603	0.66847
4873.93729	0.66850
4872.00854	0.66871
4870.07980	0.66868
4868.15106	0.66857
4866.22231	0.66875
4864.29357	0.66910
4862.36482	0.66935
4860.43608	0.66932
4858.50733	0.66915
4856.57859	0.66926
4854.64984	0.66972
4852.72110	0.67016
4850.79236	0.67053
4848.86361	0.67085
4846.93487	0.67102
4845.00612	0.67111
4843.07738	0.67103
4841.14863	0.67064
4839.21989	0.67034
4837.29114	0.67058
4835.36240	0.67115
4833.43365	0.67146
4831.50491	0.67140
4829.57617	0.67133
4827.64742	0.67139
4825.71868	0.67146
4823.78993	0.67156
4821.86119	0.67160
4819.93244	0.67155
4818.00370	0.67175
4816.07495	0.67219
4814.14621	0.67238
4812.21747	0.67233
4810.28872	0.67258
4808.35998	0.67311
4806.43123	0.67332
4804.50249	0.67299
4802.57374	0.67267
4800.64500	0.67280
4798.71625	0.67333
4796.78751	0.67392
4794.85877	0.67411
4792.93002	0.67401
4791.00128	0.67408
4789.07253	0.67418
4787.14379	0.67412
4785.21504	0.67416
4783.28630	0.67456
4781.35755	0.67499
4779.42881	0.67507
4777.50007	0.67520
4775.57132	0.67563
4773.64258	0.67584
4771.71383	0.67575
4769.78509	0.67563
4767.85634	0.67566
4765.92760	0.67591
4763.99885	0.67604
4762.07011	0.67605
4760.14136	0.67618
4758.21262	0.67625
4756.28388	0.67623
4754.35513	0.67631
4752.42639	0.67641
4750.49764	0.67653
4748.56890	0.67694
4746.64015	0.67754
4744.71141	0.67780
4742.78266	0.67763
4740.85392	0.67751
4738.92518	0.67762
4736.99643	0.67767
4735.06769	0.67757
4733.13894	0.67771
4731.21020	0.67815
4729.28145	0.67844
4727.35271	0.67853
4725.42396	0.67864
4723.49522	0.67859
4721.56648	0.67840
4719.63773	0.67830
4717.70899	0.67842
4715.78024	0.67873
4713.85150	0.67907
4711.92275	0.67947
4709.99401	0.67997
4708.06526	0.68014
4706.13652	0.67990
4704.20778	0.67977
4702.27903	0.68020
4700.35029	0.68085
4698.42154	0.68102
4696.49280	0.68074
4694.56405	0.68054
4692.63531	0.68066
4690.70656	0.68087
4688.77782	0.68086
4686.84907	0.68071
4684.92033	0.68091
4682.99159	0.68151
4681.06284	0.68202
4679.13410	0.68216
4677.20535	0.68204
4675.27661	0.68181
4673.34786	0.68158
4671.41912	0.68163
4669.49037	0.68198
4667.56163	0.68229
4665.63289	0.68247
4663.70414	0.68278
4661.77540	0.68306
4659.84665	0.68324
4657.91791	0.68340
4655.98916	0.68340
4654.06042	0.68347
4652.13167	0.68393
4650.20293	0.68420
4648.27419	0.68391
4646.34544	0.68371
4644.41670	0.68380
4642.48795	0.68383
4640.55921	0.68390
4638.63046	0.68407
4636.70172	0.68407
4634.77297	0.68404
4632.84423	0.68410
4630.91549	0.68420
4628.98674	0.68444
4627.05800	0.68462
4625.12925	0.68477
4623.20051	0.68528
4621.27176	0.68573
4619.34302	0.68562
4617.41427	0.68538
4615.48553	0.68546
4613.55678	0.68561
4611.62804	0.68553
4609.69930	0.68544
4607.77055	0.68546
4605.84181	0.68537
4603.91306	0.68537
4601.98432	0.68575
4600.05557	0.68626
4598.12683	0.68652
4596.19808	0.68653
4594.26934	0.68672
4592.34060	0.68710
4590.41185	0.68739
4588.48311	0.68749
4586.55436	0.68737
4584.62562	0.68719
4582.69687	0.68733
4580.76813	0.68782
4578.83938	0.68830
4576.91064	0.68850
4574.98190	0.68858
4573.05315	0.68860
4571.12441	0.68843
4569.19566	0.68812
4567.26692	0.68801
4565.33817	0.68830
4563.40943	0.68876
4561.48068	0.68900
4559.55194	0.68895
4557.62319	0.68887
4555.69445	0.68897
4553.76571	0.68935
4551.83696	0.68986
4549.90822	0.69023
4547.97947	0.69046
4546.05073	0.69066
4544.12198	0.69068
4542.19324	0.69035
4540.26449	0.69003
4538.33575	0.69016
4536.40701	0.69049
4534.47826	0.69063
4532.54952	0.69073
4530.62077	0.69089
4528.69203	0.69103
4526.76328	0.69133
4524.83454	0.69167
4522.90579	0.69182
4520.97705	0.69195
4519.04831	0.69202
4517.11956	0.69184
4515.19082	0.69168
4513.26207	0.69176
4511.33333	0.69199
4509.40458	0.69224
4507.47584	0.69246
4505.54709	0.69265
4503.61835	0.69283
4501.68961	0.69295
4499.76086	0.69309
4497.83212	0.69321
4495.90337	0.69310
4493.97463	0.69299
4492.04588	0.69326
4490.11714	0.69369
4488.18839	0.69394
4486.25965	0.69408
4484.33090	0.69434
4482.40216	0.69458
4480.47342	0.69463
4478.54467	0.69456
4476.61593	0.69445
4474.68718	0.69444
4472.75844	0.69462
4470.82969	0.69497
4468.90095	0.69531
4466.97220	0.69532
4465.04346	0.69517
4463.11472	0.69529
4461.18597	0.69553
4459.25723	0.69560
4457.32848	0.69564
4455.39974	0.69585
4453.47099	0.69606
4451.54225	0.69592
4449.61350	0.69574
4447.68476	0.69583
4445.75602	0.69600
4443.82727	0.69623
4441.89853	0.69662
4439.96978	0.69714
4438.04104	0.69773
4436.11229	0.69801
4434.18355	0.69785
4432.25480	0.69767
4430.32606	0.69781
4428.39732	0.69793
4426.46857	0.69782
4424.53983	0.69768
4422.61108	0.69754
4420.68234	0.69742
4418.75359	0.69752
4416.82485	0.69787
4414.89610	0.69833
4412.96736	0.69865
4411.03861	0.69865
4409.10987	0.69849
4407.18113	0.69837
4405.25238	0.69845
4403.32364	0.69870
4401.39489	0.69891
4399.46615	0.69920
4397.53740	0.69948
4395.60866	0.69937
4393.67991	0.69918
4391.75117	0.69934
4389.82243	0.69961
4387.89368	0.69986
4385.96494	0.70005
4384.03619	0.70004
4382.10745	0.70004
4380.17870	0.70024
4378.24996	0.70060
4376.32121	0.70084
4374.39247	0.70062
4372.46373	0.70024
4370.53498	0.70034
4368.60624	0.70077
4366.67749	0.70105
4364.74875	0.70136
4362.82000	0.70171
4360.89126	0.70187
4358.96251	0.70185
4357.03377	0.70168
4355.10503	0.70154
4353.17628	0.70175
4351.24754	0.70201
4349.31879	0.70193
4347.39005	0.70191
4345.46130	0.70220
4343.53256	0.70229
4341.60381	0.70221
4339.67507	0.70254
4337.74632	0.70300
4335.81758	0.70306
4333.88884	0.70294
4331.96009	0.70307
4330.03135	0.70332
4328.10260	0.70329
4326.17386	0.70303
4324.24511	0.70296
4322.31637	0.70318
4320.38762	0.70351
4318.45888	0.70387
4316.53014	0.70422
4314.60139	0.70440
4312.67265	0.70459
4310.74390	0.70498
4308.81516	0.70528
4306.88641	0.70536
4304.95767	0.70554
4303.02892	0.70583
4301.10018	0.70582
4299.17144	0.70567
4297.24269	0.70572
4295.31395	0.70582
4293.38520	0.70585
4291.45646	0.70596
4289.52771	0.70618
4287.59897	0.70621
4285.67022	0.70595
4283.74148	0.70590
4281.81273	0.70623
4279.88399	0.70648
4277.95525	0.70645
4276.02650	0.70643
4274.09776	0.70659
4272.16901	0.70679
4270.24027	0.70706
4268.31152	0.70750
4266.38278	0.70771
4264.45403	0.70752
4262.52529	0.70739
4260.59655	0.70758
4258.66780	0.70785
4256.73906	0.70802
4254.81031	0.70797
4252.88157	0.70777
4250.95282	0.70780
4249.02408	0.70822
4247.09533	0.70867
4245.16659	0.70882
4243.23785	0.70860
4241.30910	0.70832
4239.38036	0.70839
4237.45161	0.70862
4235.52287	0.70873
4233.59412	0.70887
4231.66538	0.70910
4229.73663	0.70922
4227.80789	0.70913
4225.87915	0.70902
4223.95040	0.70915
4222.02166	0.70941
4220.09291	0.70965
4218.16417	0.70992
4216.23542	0.71024
4214.30668	0.71052
4212.37793	0.71049
4210.44919	0.71007
4208.52044	0.70981
4206.59170	0.71006
4204.66296	0.71042
4202.73421	0.71051
4200.80547	0.71041
4198.87672	0.71037
4196.94798	0.71054
4195.01923	0.71091
4193.09049	0.71125
4191.16174	0.71126
4189.23300	0.71110
4187.30426	0.71116
4185.37551	0.71137
4183.44677	0.71158
4181.51802	0.71187
4179.58928	0.71207
4177.66053	0.71211
4175.73179	0.71215
4173.80304	0.71220
4171.87430	0.71225
4169.94556	0.71218
4168.01681	0.71192
4166.08807	0.71181
4164.15932	0.71214
4162.23058	0.71256
4160.30183	0.71272
4158.37309	0.71285
4156.44434	0.71311
4154.51560	0.71336
4152.58686	0.71358
4150.65811	0.71384
4148.72937	0.71399
4146.80062	0.71394
4144.87188	0.71386
4142.94313	0.71400
4141.01439	0.71428
4139.08564	0.71434
4137.15690	0.71418
4135.22815	0.71413
4133.29941	0.71427
4131.37067	0.71452
4129.44192	0.71492
4127.51318	0.71546
4125.58443	0.71585
4123.65569	0.71581
4121.72694	0.71550
4119.79820	0.71548
4117.86945	0.71587
4115.94071	0.71610
4114.01197	0.71593
4112.08322	0.71580
4110.15448	0.71596
4108.22573	0.71628
4106.29699	0.71662
4104.36824	0.71677
4102.43950	0.71665
4100.51075	0.71641
4098.58201	0.71634
4096.65327	0.71662
4094.72452	0.71714
4092.79578	0.71745
4090.86703	0.71743
4088.93829	0.71741
4087.00954	0.71760
4085.08080	0.71779
4083.15205	0.71772
4081.22331	0.71769
4079.29457	0.71789
4077.36582	0.71802
4075.43708	0.71807
4073.50833	0.71821
4071.57959	0.71843
4069.65084	0.71862
4067.72210	0.71861
4065.79335	0.71860
4063.86461	0.71890
4061.93586	0.71941
4060.00712	0.71972
4058.07838	0.71965
4056.14963	0.71951
4054.22089	0.71946
4052.29214	0.71928
4050.36340	0.71899
4048.43465	0.71889
4046.50591	0.71911
4044.57716	0.71949
4042.64842	0.71982
4040.71968	0.71990
4038.79093	0.71981
4036.86219	0.71983
4034.93344	0.71996
4033.00470	0.72019
4031.07595	0.72048
4029.14721	0.72063
4027.21846	0.72065
4025.28972	0.72070
4023.36098	0.72084
4021.43223	0.72088
4019.50349	0.72075
4017.57474	0.72053
4015.64600	0.72040
4013.71725	0.72044
4011.78851	0.72069
4009.85976	0.72105
4007.93102	0.72124
4006.00228	0.72127
4004.07353	0.72152
4002.14479	0.72187
4000.21604	0.72182
3998.28730	0.72161
3996.35855	0.72168
3994.42981	0.72183
3992.50106	0.72177
3990.57232	0.72162
3988.64357	0.72159
3986.71483	0.72161
3984.78609	0.72182
3982.85734	0.72226
3980.92860	0.72257
3978.99985	0.72273
3977.07111	0.72290
3975.14236	0.72292
3973.21362	0.72283
3971.28487	0.72286
3969.35613	0.72300
3967.42739	0.72311
3965.49864	0.72323
3963.56990	0.72335
3961.64115	0.72348
3959.71241	0.72374
3957.78366	0.72393
3955.85492	0.72390
3953.92617	0.72389
3951.99743	0.72406
3950.06869	0.72437
3948.13994	0.72464
3946.21120	0.72479
3944.28245	0.72499
3942.35371	0.72526
3940.42496	0.72548
3938.49622	0.72556
3936.56747	0.72547
3934.63873	0.72543
3932.70998	0.72565
3930.78124	0.72590
3928.85250	0.72607
3926.92375	0.72637
3924.99501	0.72667
3923.06626	0.72677
3921.13752	0.72681
3919.20877	0.72687
3917.28003	0.72683
3915.35128	0.72659
3913.42254	0.72635
3911.49380	0.72645
3909.56505	0.72697
3907.63631	0.72749
3905.70756	0.72766
3903.77882	0.72772
3901.85007	0.72805
3899.92133	0.72827
3897.99258	0.72822
3896.06384	0.72833
3894.13510	0.72867
3892.20635	0.72901
3890.27761	0.72919
3888.34886	0.72928
3886.42012	0.72927
3884.49137	0.72903
3882.56263	0.72881
3880.63388	0.72895
3878.70514	0.72923
3876.77640	0.72943
3874.84765	0.72956
3872.91891	0.72945
3870.99016	0.72920
3869.06142	0.72922
3867.13267	0.72945
3865.20393	0.72958
3863.27518	0.72961
3861.34644	0.72971
3859.41769	0.72992
3857.48895	0.73024
3855.56021	0.73069
3853.63146	0.73074
3851.70272	0.73038
3849.77397	0.73039
3847.84523	0.73056
3845.91648	0.73068
3843.98774	0.73081
3842.05899	0.73109
3840.13025	0.73137
3838.20151	0.73129
3836.27276	0.73095
3834.34402	0.73058
3832.41527	0.73033
3830.48653	0.73038
3828.55778	0.73074
3826.62904	0.73124
3824.70029	0.73158
3822.77155	0.73174
3820.84281	0.73170
3818.91406	0.73132
3816.98532	0.73100
3815.05657	0.73109
3813.12783	0.73142
3811.19908	0.73165
3809.27034	0.73189
3807.34159	0.73236
3805.41285	0.73268
3803.48411	0.73251
3801.55536	0.73202
3799.62662	0.73181
3797.69787	0.73196
3795.76913	0.73212
3793.84038	0.73214
3791.91164	0.73217
3789.98289	0.73226
3788.05415	0.73243
3786.12540	0.73275
3784.19666	0.73303
3782.26792	0.73307
3780.33917	0.73301
3778.41043	0.73296
3776.48168	0.73293
3774.55294	0.73284
3772.62419	0.73270
3770.69545	0.73272
3768.76670	0.73291
3766.83796	0.73306
3764.90922	0.73337
3762.98047	0.73391
3761.05173	0.73457
3759.12298	0.73505
3757.19424	0.73494
3755.26549	0.73473
3753.33675	0.73491
3751.40800	0.73528
3749.47926	0.73548
3747.55052	0.73587
3745.62177	0.73669
3743.69303	0.73737
3741.76428	0.73744
3739.83554	0.73752
3737.90679	0.73815
3735.97805	0.73953
3734.04930	0.74077
3732.12056	0.74103
3730.19182	0.74088
3728.26307	0.74094
3726.33433	0.74118
3724.40558	0.74125
3722.47684	0.74092
3720.54809	0.74005
3718.61935	0.73904
3716.69060	0.73847
3714.76186	0.73850
3712.83311	0.73914
3710.90437	0.74008
3708.97563	0.74067
3707.04688	0.74093
3705.11814	0.74092
3703.18939	0.74059
3701.26065	0.74022
3699.33190	0.74029
3697.40316	0.74051
3695.47441	0.74045
3693.54567	0.74012
3691.61693	0.73981
3689.68818	0.73975
3687.75944	0.73987
3685.83069	0.73996
3683.90195	0.73991
3681.97320	0.73977
3680.04446	0.73980
3678.11571	0.74010
3676.18697	0.74025
3674.25823	0.73986
3672.32948	0.73948
3670.40074	0.73948
3668.47199	0.73968
3666.54325	0.73971
3664.61450	0.73962
3662.68576	0.73962
3660.75701	0.73980
3658.82827	0.74000
3656.89953	0.73998
3654.97078	0.73989
3653.04204	0.74004
3651.11329	0.74035
3649.18455	0.74045
3647.25580	0.74040
3645.32706	0.74050
3643.39831	0.74075
3641.46957	0.74105
3639.54082	0.74128
3637.61208	0.74168
3635.68334	0.74240
3633.75459	0.74308
3631.82585	0.74356
3629.89710	0.74403
3627.96836	0.74430
3626.03961	0.74417
3624.11087	0.74386
3622.18212	0.74335
3620.25338	0.74278
3618.32464	0.74257
3616.39589	0.74249
3614.46715	0.74221
3612.53840	0.74213
3610.60966	0.74258
3608.68091	0.74322
3606.75217	0.74356
3604.82342	0.74377
3602.89468	0.74420
3600.96594	0.74457
3599.03719	0.74435
3597.10845	0.74388
3595.17970	0.74386
3593.25096	0.74407
3591.32221	0.74408
3589.39347	0.74402
3587.46472	0.74393
3585.53598	0.74351
3583.60723	0.74295
3581.67849	0.74268
3579.74975	0.74276
3577.82100	0.74296
3575.89226	0.74315
3573.96351	0.74317
3572.03477	0.74314
3570.10602	0.74345
3568.17728	0.74400
3566.24853	0.74413
3564.31979	0.74386
3562.39105	0.74367
3560.46230	0.74373
3558.53356	0.74392
3556.60481	0.74404
3554.67607	0.74398
3552.74732	0.74386
3550.81858	0.74396
3548.88983	0.74431
3546.96109	0.74460
3545.03235	0.74453
3543.10360	0.74433
3541.17486	0.74439
3539.24611	0.74465
3537.31737	0.74475
3535.38862	0.74467
3533.45988	0.74464
3531.53113	0.74482
3529.60239	0.74532
3527.67365	0.74589
3525.74490	0.74618
3523.81616	0.74619
3521.88741	0.74597
3519.95867	0.74563
3518.02992	0.74560
3516.10118	0.74580
3514.17243	0.74585
3512.24369	0.74594
3510.31494	0.74622
3508.38620	0.74645
3506.45746	0.74665
3504.52871	0.74686
3502.59997	0.74691
3500.67122	0.74692
3498.74248	0.74697
3496.81373	0.74696
3494.88499	0.74712
3492.95624	0.74754
3491.02750	0.74780
3489.09876	0.74769
3487.17001	0.74749
3485.24127	0.74757
3483.31252	0.74791
3481.38378	0.74808
3479.45503	0.74793
3477.52629	0.74778
3475.59754	0.74781
3473.66880	0.74798
3471.74006	0.74815
3469.81131	0.74818
3467.88257	0.74817
3465.95382	0.74816
3464.02508	0.74815
3462.09633	0.74829
3460.16759	0.74847
3458.23884	0.74847
3456.31010	0.74842
3454.38136	0.74847
3452.45261	0.74860
3450.52387	0.74887
3448.59512	0.74915
3446.66638	0.74925
3444.73763	0.74915
3442.80889	0.74902
3440.88014	0.74906
3438.95140	0.74921
3437.02265	0.74928
3435.09391	0.74922
3433.16517	0.74921
3431.23642	0.74944
3429.30768	0.74967
3427.37893	0.74961
3425.45019	0.74942
3423.52144	0.74950
3421.59270	0.74988
3419.66395	0.75013
3417.73521	0.75012
3415.80647	0.74994
3413.87772	0.74977
3411.94898	0.74976
3410.02023	0.74993
3408.09149	0.75025
3406.16274	0.75043
3404.23400	0.75033
3402.30525	0.75025
3400.37651	0.75034
3398.44777	0.75043
3396.51902	0.75049
3394.59028	0.75054
3392.66153	0.75042
3390.73279	0.75029
3388.80404	0.75047
3386.87530	0.75083
3384.94655	0.75106
3383.01781	0.75123
3381.08907	0.75140
3379.16032	0.75142
3377.23158	0.75127
3375.30283	0.75126
3373.37409	0.75146
3371.44534	0.75160
3369.51660	0.75175
3367.58785	0.75196
3365.65911	0.75205
3363.73036	0.75206
3361.80162	0.75210
3359.87288	0.75221
3357.94413	0.75256
3356.01539	0.75301
3354.08664	0.75313
3352.15790	0.75298
3350.22915	0.75284
3348.30041	0.75278
3346.37166	0.75277
3344.44292	0.75302
3342.51418	0.75343
3340.58543	0.75362
3338.65669	0.75368
3336.72794	0.75388
3334.79920	0.75407
3332.87045	0.75413
3330.94171	0.75419
3329.01296	0.75427
3327.08422	0.75424
3325.15548	0.75417
3323.22673	0.75421
3321.29799	0.75439
3319.36924	0.75461
3317.44050	0.75479
3315.51175	0.75501
3313.58301	0.75536
3311.65426	0.75553
3309.72552	0.75542
3307.79678	0.75532
3305.86803	0.75536
3303.93929	0.75542
3302.01054	0.75551
3300.08180	0.75562
3298.15305	0.75567
3296.22431	0.75574
3294.29556	0.75590
3292.36682	0.75603
3290.43807	0.75597
3288.50933	0.75597
3286.58059	0.75617
3284.65184	0.75633
3282.72310	0.75628
3280.79435	0.75618
3278.86561	0.75619
3276.93686	0.75643
3275.00812	0.75684
3273.07937	0.75723
3271.15063	0.75739
3269.22189	0.75734
3267.29314	0.75727
3265.36440	0.75726
3263.43565	0.75726
3261.50691	0.75718
3259.57816	0.75718
3257.64942	0.75733
3255.72067	0.75751
3253.79193	0.75765
3251.86319	0.75772
3249.93444	0.75777
3248.00570	0.75786
3246.07695	0.75792
3244.14821	0.75792
3242.21946	0.75793
3240.29072	0.75784
3238.36197	0.75774
3236.43323	0.75789
3234.50448	0.75809
3232.57574	0.75815
3230.64700	0.75824
3228.71825	0.75838
3226.78951	0.75843
3224.86076	0.75840
3222.93202	0.75838
3221.00327	0.75850
3219.07453	0.75876
3217.14578	0.75891
3215.21704	0.75879
3213.28830	0.75862
3211.35955	0.75853
3209.43081	0.75857
3207.50206	0.75886
3205.57332	0.75911
3203.64457	0.75906
3201.71583	0.75895
3199.78708	0.75905
3197.85834	0.75929
3195.92960	0.75955
3194.00085	0.75969
3192.07211	0.75976
3190.14336	0.75988
3188.21462	0.75994
3186.28587	0.75982
3184.35713	0.75981
3182.42838	0.76004
3180.49964	0.76026
3178.57090	0.76036
3176.64215	0.76046
3174.71341	0.76052
3172.78466	0.76052
3170.85592	0.76058
3168.92717	0.76071
3166.99843	0.76080
3165.06968	0.76088
3163.14094	0.76099
3161.21219	0.76110
3159.28345	0.76124
3157.35471	0.76150
3155.42596	0.76178
3153.49722	0.76201
3151.56847	0.76208
3149.63973	0.76190
3147.71098	0.76163
3145.78224	0.76159
3143.85349	0.76167
3141.92475	0.76166
[truncated: 1,370 more rows]
