# Supplementary material for: Ultrathin 2 nm gold as impedance-matched absorber for infrared light
Source: Nat Commun. 2020 May 1;11:2161. doi: 10.1038/s41467-020-15762-3 (PMC7195431; doi:10.1038/s41467-020-15762-3)
Supplement: Supplementary file 3 — Source Data [file 41467_2020_15762_MOESM3_ESM.zip › SOURCE DATA/Fig.4 -Thinfilm optical measurements and dataprocessing/8,0-Au-Cu-#1-TRA.dpt]

6997.48496	0.26563
6995.55621	0.26528
6993.62747	0.26394
6991.69872	0.26316
6989.76998	0.26312
6987.84123	0.26387
6985.91249	0.26542
6983.98374	0.26638
6982.05500	0.26512
6980.12626	0.26241
6978.19751	0.26000
6976.26877	0.25910
6974.34002	0.26069
6972.41128	0.26349
6970.48253	0.26466
6968.55379	0.26365
6966.62504	0.26140
6964.69630	0.25881
6962.76756	0.25905
6960.83881	0.26293
6958.91007	0.26611
6956.98132	0.26696
6955.05258	0.26699
6953.12383	0.26584
6951.19509	0.26374
6949.26634	0.26222
6947.33760	0.26037
6945.40886	0.25785
6943.48011	0.25696
6941.55137	0.25767
6939.62262	0.25871
6937.69388	0.25997
6935.76513	0.26149
6933.83639	0.26379
6931.90764	0.26609
6929.97890	0.26649
6928.05015	0.26527
6926.12141	0.26371
6924.19267	0.26171
6922.26392	0.25936
6920.33518	0.25724
6918.40643	0.25603
6916.47769	0.25693
6914.54894	0.25956
6912.62020	0.26236
6910.69145	0.26478
6908.76271	0.26614
6906.83397	0.26506
6904.90522	0.26144
6902.97648	0.25846
6901.04773	0.25865
6899.11899	0.25934
6897.19024	0.25819
6895.26150	0.25727
6893.33275	0.25786
6891.40401	0.25806
6889.47527	0.25680
6887.54652	0.25578
6885.61778	0.25611
6883.68903	0.25679
6881.76029	0.25760
6879.83154	0.25848
6877.90280	0.25850
6875.97405	0.25741
6874.04531	0.25621
6872.11657	0.25660
6870.18782	0.25844
6868.25908	0.25976
6866.33033	0.25893
6864.40159	0.25626
6862.47284	0.25406
6860.54410	0.25332
6858.61535	0.25291
6856.68661	0.25285
6854.75786	0.25412
6852.82912	0.25591
6850.90038	0.25657
6848.97163	0.25555
6847.04289	0.25281
6845.11414	0.25063
6843.18540	0.25183
6841.25665	0.25519
6839.32791	0.25758
6837.39916	0.25782
6835.47042	0.25677
6833.54168	0.25521
6831.61293	0.25333
6829.68419	0.25154
6827.75544	0.25013
6825.82670	0.24947
6823.89795	0.25078
6821.96921	0.25369
6820.04046	0.25502
6818.11172	0.25449
6816.18298	0.25474
6814.25423	0.25559
6812.32549	0.25565
6810.39674	0.25508
6808.46800	0.25437
6806.53925	0.25377
6804.61051	0.25281
6802.68176	0.25106
6800.75302	0.25047
6798.82428	0.25247
6796.89553	0.25400
6794.96679	0.25205
6793.03804	0.24854
6791.10930	0.24722
6789.18055	0.24841
6787.25181	0.24957
6785.32306	0.24933
6783.39432	0.24864
6781.46557	0.24842
6779.53683	0.24885
6777.60809	0.24988
6775.67934	0.25118
6773.75060	0.25276
6771.82185	0.25366
6769.89311	0.25285
6767.96436	0.25219
6766.03562	0.25284
6764.10687	0.25297
6762.17813	0.25166
6760.24939	0.25022
6758.32064	0.25027
6756.39190	0.25084
6754.46315	0.25014
6752.53441	0.24927
6750.60566	0.24966
6748.67692	0.25062
6746.74817	0.25072
6744.81943	0.24914
6742.89069	0.24763
6740.96194	0.24820
6739.03320	0.24935
6737.10445	0.24968
6735.17571	0.24945
6733.24696	0.24884
6731.31822	0.24853
6729.38947	0.24824
6727.46073	0.24768
6725.53199	0.24712
6723.60324	0.24564
6721.67450	0.24398
6719.74575	0.24428
6717.81701	0.24559
6715.88826	0.24592
6713.95952	0.24533
6712.03077	0.24477
6710.10203	0.24441
6708.17328	0.24368
6706.24454	0.24299
6704.31580	0.24251
6702.38705	0.24182
6700.45831	0.24191
6698.52956	0.24273
6696.60082	0.24253
6694.67207	0.24203
6692.74333	0.24302
6690.81458	0.24480
6688.88584	0.24548
6686.95710	0.24451
6685.02835	0.24333
6683.09961	0.24320
6681.17086	0.24341
6679.24212	0.24245
6677.31337	0.24045
6675.38463	0.23923
6673.45588	0.23939
6671.52714	0.24029
6669.59840	0.24137
6667.66965	0.24207
6665.74091	0.24214
6663.81216	0.24172
6661.88342	0.24172
6659.95467	0.24225
6658.02593	0.24211
6656.09718	0.24147
6654.16844	0.24115
6652.23970	0.24137
6650.31095	0.24282
6648.38221	0.24454
6646.45346	0.24419
6644.52472	0.24205
6642.59597	0.23992
6640.66723	0.23880
6638.73848	0.23893
6636.80974	0.23876
6634.88099	0.23827
6632.95225	0.23896
6631.02351	0.23994
6629.09476	0.24015
6627.16602	0.23974
6625.23727	0.23892
6623.30853	0.23873
6621.37978	0.23940
6619.45104	0.23935
6617.52229	0.23831
6615.59355	0.23796
6613.66481	0.23782
6611.73606	0.23673
6609.80732	0.23604
6607.87857	0.23662
6605.94983	0.23759
6604.02108	0.23827
6602.09234	0.23777
6600.16359	0.23597
6598.23485	0.23470
6596.30611	0.23462
6594.37736	0.23476
6592.44862	0.23593
6590.51987	0.23828
6588.59113	0.23904
6586.66238	0.23752
6584.73364	0.23635
6582.80489	0.23567
6580.87615	0.23416
6578.94740	0.23335
6577.01866	0.23398
6575.08992	0.23451
6573.16117	0.23426
6571.23243	0.23361
6569.30368	0.23348
6567.37494	0.23424
6565.44619	0.23478
6563.51745	0.23431
6561.58870	0.23323
6559.65996	0.23248
6557.73122	0.23250
6555.80247	0.23288
6553.87373	0.23335
6551.94498	0.23323
6550.01624	0.23183
6548.08749	0.23032
6546.15875	0.22978
6544.23000	0.22979
6542.30126	0.22998
6540.37252	0.23036
6538.44377	0.23097
6536.51503	0.23120
6534.58628	0.23071
6532.65754	0.23017
6530.72879	0.22999
6528.80005	0.23062
6526.87130	0.23221
6524.94256	0.23414
6523.01382	0.23555
6521.08507	0.23578
6519.15633	0.23459
6517.22758	0.23207
6515.29884	0.22952
6513.37009	0.22931
6511.44135	0.23130
6509.51260	0.23280
6507.58386	0.23295
6505.65511	0.23303
6503.72637	0.23326
6501.79763	0.23269
6499.86888	0.23145
6497.94014	0.23080
6496.01139	0.23074
6494.08265	0.23087
6492.15390	0.23139
6490.22516	0.23099
6488.29641	0.22931
6486.36767	0.22828
6484.43893	0.22860
6482.51018	0.22959
6480.58144	0.23047
6478.65269	0.23032
6476.72395	0.22904
6474.79520	0.22781
6472.86646	0.22742
6470.93771	0.22773
6469.00897	0.22875
6467.08023	0.22966
6465.15148	0.22913
6463.22274	0.22793
6461.29399	0.22726
6459.36525	0.22668
6457.43650	0.22631
6455.50776	0.22650
6453.57901	0.22600
6451.65027	0.22470
6449.72153	0.22416
6447.79278	0.22483
6445.86404	0.22590
6443.93529	0.22610
6442.00655	0.22523
6440.07780	0.22477
6438.14906	0.22498
6436.22031	0.22460
6434.29157	0.22436
6432.36282	0.22562
6430.43408	0.22693
6428.50534	0.22685
6426.57659	0.22572
6424.64785	0.22469
6422.71910	0.22485
6420.79036	0.22559
6418.86161	0.22612
6416.93287	0.22656
6415.00412	0.22662
6413.07538	0.22609
6411.14664	0.22550
6409.21789	0.22550
6407.28915	0.22568
6405.36040	0.22568
6403.43166	0.22554
6401.50291	0.22479
6399.57417	0.22405
6397.64542	0.22443
6395.71668	0.22573
6393.78794	0.22574
6391.85919	0.22348
6389.93045	0.22235
6388.00170	0.22382
6386.07296	0.22481
6384.14421	0.22403
6382.21547	0.22310
6380.28672	0.22246
6378.35798	0.22205
6376.42924	0.22290
6374.50049	0.22382
6372.57175	0.22302
6370.64300	0.22188
6368.71426	0.22209
6366.78551	0.22290
6364.85677	0.22300
6362.92802	0.22289
6360.99928	0.22266
6359.07053	0.22137
6357.14179	0.22009
6355.21305	0.21975
6353.28430	0.21967
6351.35556	0.21957
6349.42681	0.21990
6347.49807	0.22114
6345.56932	0.22226
6343.64058	0.22165
6341.71183	0.22035
6339.78309	0.21990
6337.85435	0.21924
6335.92560	0.21778
6333.99686	0.21715
6332.06811	0.21748
6330.13937	0.21711
6328.21062	0.21643
6326.28188	0.21666
6324.35313	0.21722
6322.42439	0.21761
6320.49565	0.21809
6318.56690	0.21847
6316.63816	0.21833
6314.70941	0.21755
6312.78067	0.21679
6310.85192	0.21652
6308.92318	0.21697
6306.99443	0.21794
6305.06569	0.21782
6303.13695	0.21683
6301.20820	0.21735
6299.27946	0.21888
6297.35071	0.21946
6295.42197	0.21920
6293.49322	0.21876
6291.56448	0.21847
6289.63573	0.21816
6287.70699	0.21714
6285.77824	0.21581
6283.84950	0.21526
6281.92076	0.21529
6279.99201	0.21507
6278.06327	0.21511
6276.13452	0.21596
6274.20578	0.21680
6272.27703	0.21651
6270.34829	0.21523
6268.41954	0.21448
6266.49080	0.21469
6264.56206	0.21500
6262.63331	0.21548
6260.70457	0.21598
6258.77582	0.21558
6256.84708	0.21470
6254.91833	0.21421
6252.98959	0.21346
6251.06084	0.21267
6249.13210	0.21311
6247.20336	0.21412
6245.27461	0.21435
6243.34587	0.21341
6241.41712	0.21207
6239.48838	0.21164
6237.55963	0.21214
6235.63089	0.21280
6233.70214	0.21329
6231.77340	0.21356
6229.84465	0.21356
6227.91591	0.21296
6225.98717	0.21202
6224.05842	0.21176
6222.12968	0.21216
6220.20093	0.21240
6218.27219	0.21300
6216.34344	0.21401
6214.41470	0.21426
6212.48595	0.21411
6210.55721	0.21389
6208.62847	0.21278
6206.69972	0.21129
6204.77098	0.21037
6202.84223	0.20998
6200.91349	0.21007
6198.98474	0.21080
6197.05600	0.21196
6195.12725	0.21235
6193.19851	0.21147
6191.26977	0.21081
6189.34102	0.21063
6187.41228	0.20958
6185.48353	0.20798
6183.55479	0.20693
6181.62604	0.20721
6179.69730	0.20892
6177.76855	0.21051
6175.83981	0.21071
6173.91107	0.21028
6171.98232	0.20985
6170.05358	0.20871
6168.12483	0.20700
6166.19609	0.20633
6164.26734	0.20699
6162.33860	0.20738
6160.40985	0.20662
6158.48111	0.20566
6156.55236	0.20555
6154.62362	0.20578
6152.69488	0.20554
6150.76613	0.20512
6148.83739	0.20492
6146.90864	0.20522
6144.97990	0.20589
6143.05115	0.20644
6141.12241	0.20712
6139.19366	0.20748
6137.26492	0.20649
6135.33618	0.20535
6133.40743	0.20535
6131.47869	0.20532
6129.54994	0.20473
6127.62120	0.20479
6125.69245	0.20522
6123.76371	0.20486
6121.83496	0.20433
6119.90622	0.20431
6117.97748	0.20444
6116.04873	0.20490
6114.11999	0.20552
6112.19124	0.20547
6110.26250	0.20509
6108.33375	0.20490
6106.40501	0.20451
6104.47626	0.20427
6102.54752	0.20456
6100.61878	0.20470
6098.69003	0.20451
6096.76129	0.20396
6094.83254	0.20307
6092.90380	0.20281
6090.97505	0.20328
6089.04631	0.20357
6087.11756	0.20341
6085.18882	0.20290
6083.26007	0.20231
6081.33133	0.20206
6079.40259	0.20222
6077.47384	0.20232
6075.54510	0.20175
6073.61635	0.20093
6071.68761	0.20099
6069.75886	0.20154
6067.83012	0.20187
6065.90137	0.20232
6063.97263	0.20253
6062.04389	0.20207
6060.11514	0.20134
6058.18640	0.20087
6056.25765	0.20110
6054.32891	0.20126
6052.40016	0.20044
6050.47142	0.19955
6048.54267	0.19958
6046.61393	0.20045
6044.68519	0.20175
6042.75644	0.20257
6040.82770	0.20224
6038.89895	0.20130
6036.97021	0.20050
6035.04146	0.20002
6033.11272	0.20000
6031.18397	0.20027
6029.25523	0.20010
6027.32649	0.19947
6025.39774	0.19887
6023.46900	0.19832
6021.54025	0.19769
6019.61151	0.19739
6017.68276	0.19795
6015.75402	0.19891
6013.82527	0.19919
6011.89653	0.19883
6009.96778	0.19833
6008.03904	0.19773
6006.11030	0.19741
6004.18155	0.19758
6002.25281	0.19725
6000.32406	0.19626
5998.39532	0.19623
5996.46657	0.19756
5994.53783	0.19879
5992.60908	0.19908
5990.68034	0.19887
5988.75160	0.19838
5986.82285	0.19727
5984.89411	0.19566
5982.96536	0.19442
5981.03662	0.19411
5979.10787	0.19440
5977.17913	0.19476
5975.25038	0.19510
5973.32164	0.19565
5971.39290	0.19667
5969.46415	0.19768
5967.53541	0.19772
5965.60666	0.19681
5963.67792	0.19552
5961.74917	0.19452
5959.82043	0.19459
5957.89168	0.19506
5955.96294	0.19468
5954.03420	0.19378
5952.10545	0.19308
5950.17671	0.19269
5948.24796	0.19252
5946.31922	0.19240
5944.39047	0.19230
5942.46173	0.19249
5940.53298	0.19304
5938.60424	0.19321
5936.67549	0.19254
5934.74675	0.19178
5932.81801	0.19157
5930.88926	0.19203
5928.96052	0.19296
5927.03177	0.19331
5925.10303	0.19231
5923.17428	0.19088
5921.24554	0.19051
5919.31679	0.19118
5917.38805	0.19180
5915.45931	0.19203
5913.53056	0.19210
5911.60182	0.19210
5909.67307	0.19217
5907.74433	0.19243
5905.81558	0.19255
5903.88684	0.19220
5901.95809	0.19158
5900.02935	0.19105
5898.10061	0.19095
5896.17186	0.19159
5894.24312	0.19185
5892.31437	0.19089
5890.38563	0.19049
5888.45688	0.19127
5886.52814	0.19124
5884.59939	0.19001
5882.67065	0.18912
5880.74190	0.18910
5878.81316	0.18901
5876.88442	0.18813
5874.95567	0.18707
5873.02693	0.18686
5871.09818	0.18751
5869.16944	0.18807
5867.24069	0.18801
5865.31195	0.18743
5863.38320	0.18704
5861.45446	0.18775
5859.52572	0.18887
5857.59697	0.18894
5855.66823	0.18839
5853.73948	0.18825
5851.81074	0.18782
5849.88199	0.18675
5847.95325	0.18632
5846.02450	0.18661
5844.09576	0.18660
5842.16702	0.18633
5840.23827	0.18608
5838.30953	0.18572
5836.38078	0.18540
5834.45204	0.18554
5832.52329	0.18583
5830.59455	0.18543
5828.66580	0.18477
5826.73706	0.18496
5824.80832	0.18558
5822.87957	0.18565
5820.95083	0.18570
5819.02208	0.18664
5817.09334	0.18766
5815.16459	0.18753
5813.23585	0.18663
5811.30710	0.18579
5809.37836	0.18490
5807.44961	0.18406
5805.52087	0.18357
5803.59213	0.18328
5801.66338	0.18332
5799.73464	0.18357
5797.80589	0.18370
5795.87715	0.18384
5793.94840	0.18387
5792.01966	0.18347
5790.09091	0.18293
5788.16217	0.18278
5786.23343	0.18292
5784.30468	0.18270
5782.37594	0.18224
5780.44719	0.18231
5778.51845	0.18263
5776.58970	0.18236
5774.66096	0.18165
5772.73221	0.18134
5770.80347	0.18145
5768.87473	0.18119
5766.94598	0.18062
5765.01724	0.18071
5763.08849	0.18169
5761.15975	0.18262
5759.23100	0.18260
5757.30226	0.18235
5755.37351	0.18282
5753.44477	0.18330
5751.51603	0.18290
5749.58728	0.18188
5747.65854	0.18095
5745.72979	0.18040
5743.80105	0.17999
5741.87230	0.17994
5739.94356	0.18025
5738.01481	0.18018
5736.08607	0.17987
5734.15732	0.18008
5732.22858	0.18060
5730.29984	0.18034
5728.37109	0.17944
5726.44235	0.17926
5724.51360	0.17988
5722.58486	0.18013
5720.65611	0.17994
5718.72737	0.17993
5716.79862	0.17995
5714.86988	0.17949
5712.94114	0.17839
5711.01239	0.17742
5709.08365	0.17769
5707.15490	0.17894
5705.22616	0.17966
5703.29741	0.17919
5701.36867	0.17850
5699.43992	0.17824
5697.51118	0.17816
5695.58244	0.17802
5693.65369	0.17782
5691.72495	0.17809
5689.79620	0.17865
5687.86746	0.17834
5685.93871	0.17736
5684.00997	0.17693
5682.08122	0.17720
5680.15248	0.17748
5678.22374	0.17753
5676.29499	0.17770
5674.36625	0.17806
5672.43750	0.17811
5670.50876	0.17717
5668.58001	0.17557
5666.65127	0.17466
5664.72252	0.17456
5662.79378	0.17424
5660.86503	0.17405
5658.93629	0.17467
5657.00755	0.17514
5655.07880	0.17488
5653.15006	0.17481
5651.22131	0.17544
5649.29257	0.17599
5647.36382	0.17581
5645.43508	0.17530
5643.50633	0.17478
5641.57759	0.17412
5639.64885	0.17343
5637.72010	0.17321
5635.79136	0.17378
5633.86261	0.17456
5631.93387	0.17479
5630.00512	0.17441
5628.07638	0.17418
5626.14763	0.17437
5624.21889	0.17456
5622.29015	0.17437
5620.36140	0.17351
5618.43266	0.17250
5616.50391	0.17215
5614.57517	0.17232
5612.64642	0.17270
5610.71768	0.17309
5608.78893	0.17300
5606.86019	0.17262
5604.93144	0.17263
5603.00270	0.17296
5601.07396	0.17304
5599.14521	0.17283
5597.21647	0.17259
5595.28772	0.17240
5593.35898	0.17192
5591.43023	0.17128
5589.50149	0.17143
5587.57274	0.17203
5585.64400	0.17180
5583.71526	0.17096
5581.78651	0.17022
5579.85777	0.17003
5577.92902	0.17080
5576.00028	0.17169
5574.07153	0.17157
5572.14279	0.17047
5570.21404	0.16938
5568.28530	0.16958
5566.35656	0.17079
5564.42781	0.17114
5562.49907	0.17021
5560.57032	0.16931
5558.64158	0.16896
5556.71283	0.16906
5554.78409	0.16938
5552.85534	0.16947
5550.92660	0.16937
5548.99786	0.16943
5547.06911	0.16945
5545.14037	0.16930
5543.21162	0.16889
5541.28288	0.16829
5539.35413	0.16790
5537.42539	0.16800
5535.49664	0.16814
5533.56790	0.16802
5531.63915	0.16812
5529.71041	0.16839
5527.78167	0.16840
5525.85292	0.16836
5523.92418	0.16825
5521.99543	0.16753
5520.06669	0.16660
5518.13794	0.16638
5516.20920	0.16694
5514.28045	0.16748
5512.35171	0.16749
5510.42297	0.16730
5508.49422	0.16708
5506.56548	0.16649
5504.63673	0.16591
5502.70799	0.16593
5500.77924	0.16616
5498.85050	0.16630
5496.92175	0.16643
5494.99301	0.16632
5493.06427	0.16582
5491.13552	0.16514
5489.20678	0.16489
5487.27803	0.16537
5485.34929	0.16578
5483.42054	0.16533
5481.49180	0.16475
5479.56305	0.16496
5477.63431	0.16558
5475.70557	0.16592
5473.77682	0.16575
5471.84808	0.16533
5469.91933	0.16501
5467.99059	0.16457
5466.06184	0.16383
5464.13310	0.16334
5462.20435	0.16325
5460.27561	0.16336
5458.34686	0.16373
5456.41812	0.16388
5454.48938	0.16329
5452.56063	0.16256
5450.63189	0.16236
5448.70314	0.16245
5446.77440	0.16249
5444.84565	0.16263
5442.91691	0.16288
5440.98816	0.16276
5439.05942	0.16224
5437.13068	0.16194
5435.20193	0.16202
5433.27319	0.16206
5431.34444	0.16224
5429.41570	0.16286
5427.48695	0.16309
5425.55821	0.16245
5423.62946	0.16160
5421.70072	0.16110
5419.77198	0.16110
5417.84323	0.16133
5415.91449	0.16118
5413.98574	0.16062
5412.05700	0.16028
5410.12825	0.16040
5408.19951	0.16086
5406.27076	0.16142
5404.34202	0.16161
5402.41328	0.16123
5400.48453	0.16070
5398.55579	0.16020
5396.62704	0.15931
5394.69830	0.15850
5392.76955	0.15896
5390.84081	0.15982
5388.91206	0.15988
5386.98332	0.15956
5385.05457	0.15938
5383.12583	0.15934
5381.19709	0.15935
5379.26834	0.15920
5377.33960	0.15868
5375.41085	0.15801
5373.48211	0.15747
5371.55336	0.15702
5369.62462	0.15691
5367.69587	0.15749
5365.76713	0.15831
5363.83839	0.15871
5361.90964	0.15860
5359.98090	0.15816
5358.05215	0.15760
5356.12341	0.15728
5354.19466	0.15741
5352.26592	0.15727
5350.33717	0.15645
5348.40843	0.15600
5346.47969	0.15665
5344.55094	0.15762
5342.62220	0.15788
5340.69345	0.15755
5338.76471	0.15723
5336.83596	0.15741
5334.90722	0.15765
5332.97847	0.15741
5331.04973	0.15694
5329.12099	0.15647
5327.19224	0.15605
5325.26350	0.15597
5323.33475	0.15618
5321.40601	0.15610
5319.47726	0.15552
5317.54852	0.15519
5315.61977	0.15541
5313.69103	0.15569
5311.76228	0.15568
5309.83354	0.15517
5307.90480	0.15447
5305.97605	0.15434
5304.04731	0.15457
5302.11856	0.15427
5300.18982	0.15345
5298.26107	0.15311
5296.33233	0.15367
5294.40358	0.15453
5292.47484	0.15521
5290.54610	0.15528
5288.61735	0.15483
5286.68861	0.15460
5284.75986	0.15438
5282.83112	0.15385
5280.90237	0.15351
5278.97363	0.15348
5277.04488	0.15321
5275.11614	0.15259
5273.18740	0.15219
5271.25865	0.15231
5269.32991	0.15268
5267.40116	0.15285
5265.47242	0.15259
5263.54367	0.15219
5261.61493	0.15193
5259.68618	0.15207
5257.75744	0.15253
5255.82869	0.15275
5253.89995	0.15275
5251.97121	0.15266
5250.04246	0.15198
5248.11372	0.15123
5246.18497	0.15149
5244.25623	0.15207
5242.32748	0.15180
5240.39874	0.15115
5238.46999	0.15121
5236.54125	0.15185
5234.61251	0.15191
5232.68376	0.15126
5230.75502	0.15074
5228.82627	0.15050
5226.89753	0.14995
5224.96878	0.14896
5223.04004	0.14827
5221.11129	0.14823
5219.18255	0.14829
5217.25381	0.14816
5215.32506	0.14831
5213.39632	0.14894
5211.46757	0.14962
5209.53883	0.14984
5207.61008	0.14952
5205.68134	0.14909
5203.75259	0.14876
5201.82385	0.14837
5199.89511	0.14822
5197.96636	0.14857
5196.03762	0.14875
5194.10887	0.14852
5192.18013	0.14840
5190.25138	0.14819
5188.32264	0.14775
5186.39389	0.14742
5184.46515	0.14709
5182.53640	0.14677
5180.60766	0.14684
5178.67892	0.14714
5176.75017	0.14709
5174.82143	0.14691
5172.89268	0.14721
5170.96394	0.14772
5169.03519	0.14771
5167.10645	0.14726
5165.17770	0.14683
5163.24896	0.14662
5161.32022	0.14681
5159.39147	0.14718
5157.46273	0.14708
5155.53398	0.14648
5153.60524	0.14583
5151.67649	0.14533
5149.74775	0.14491
5147.81900	0.14454
5145.89026	0.14439
5143.96152	0.14440
5142.03277	0.14459
5140.10403	0.14513
5138.17528	0.14561
5136.24654	0.14563
5134.31779	0.14540
5132.38905	0.14526
5130.46030	0.14510
5128.53156	0.14476
5126.60282	0.14444
5124.67407	0.14429
5122.74533	0.14436
5120.81658	0.14463
5118.88784	0.14477
5116.95909	0.14467
5115.03035	0.14456
5113.10160	0.14435
5111.17286	0.14367
5109.24411	0.14271
5107.31537	0.14222
5105.38663	0.14249
5103.45788	0.14292
5101.52914	0.14308
5099.60039	0.14304
5097.67165	0.14287
5095.74290	0.14259
5093.81416	0.14239
5091.88541	0.14228
5089.95667	0.14218
5088.02793	0.14217
5086.09918	0.14221
5084.17044	0.14224
5082.24169	0.14225
5080.31295	0.14209
5078.38420	0.14192
5076.45546	0.14203
5074.52671	0.14199
5072.59797	0.14148
5070.66923	0.14111
5068.74048	0.14124
5066.81174	0.14141
5064.88299	0.14131
5062.95425	0.14109
5061.02550	0.14068
5059.09676	0.14023
5057.16801	0.14014
5055.23927	0.14028
5053.31053	0.14031
5051.38178	0.14026
5049.45304	0.14037
5047.52429	0.14065
5045.59555	0.14074
5043.66680	0.14043
5041.73806	0.13993
5039.80931	0.13946
5037.88057	0.13908
5035.95182	0.13892
5034.02308	0.13897
5032.09434	0.13900
5030.16559	0.13896
5028.23685	0.13924
5026.30810	0.13960
5024.37936	0.13926
5022.45061	0.13849
5020.52187	0.13809
5018.59312	0.13810
5016.66438	0.13827
5014.73564	0.13831
5012.80689	0.13797
5010.87815	0.13759
5008.94940	0.13739
5007.02066	0.13726
5005.09191	0.13726
5003.16317	0.13748
5001.23442	0.13764
4999.30568	0.13749
4997.37694	0.13719
4995.44819	0.13696
4993.51945	0.13694
4991.59070	0.13699
4989.66196	0.13699
4987.73321	0.13724
4985.80447	0.13752
4983.87572	0.13723
4981.94698	0.13654
4980.01824	0.13599
4978.08949	0.13560
4976.16075	0.13520
4974.23200	0.13528
4972.30326	0.13595
4970.37451	0.13617
4968.44577	0.13550
4966.51702	0.13483
4964.58828	0.13478
4962.65953	0.13499
4960.73079	0.13491
4958.80205	0.13440
4956.87330	0.13381
4954.94456	0.13349
4953.01581	0.13342
4951.08707	0.13376
4949.15832	0.13451
4947.22958	0.13500
4945.30083	0.13492
4943.37209	0.13449
4941.44335	0.13393
4939.51460	0.13341
4937.58586	0.13320
4935.65711	0.13327
4933.72837	0.13341
4931.79962	0.13353
4929.87088	0.13345
4927.94213	0.13309
4926.01339	0.13292
4924.08465	0.13320
4922.15590	0.13350
4920.22716	0.13348
4918.29841	0.13332
4916.36967	0.13319
4914.44092	0.13293
4912.51218	0.13249
4910.58343	0.13217
4908.65469	0.13205
4906.72594	0.13214
4904.79720	0.13246
4902.86846	0.13238
4900.93971	0.13186
4899.01097	0.13175
4897.08222	0.13207
4895.15348	0.13218
4893.22473	0.13186
4891.29599	0.13134
4889.36724	0.13093
4887.43850	0.13083
4885.50976	0.13110
4883.58101	0.13138
4881.65227	0.13148
4879.72352	0.13159
4877.79478	0.13159
4875.86603	0.13130
4873.93729	0.13082
4872.00854	0.13017
4870.07980	0.12963
4868.15106	0.12979
4866.22231	0.13041
4864.29357	0.13065
4862.36482	0.13034
4860.43608	0.12978
4858.50733	0.12923
4856.57859	0.12909
4854.64984	0.12918
4852.72110	0.12911
4850.79236	0.12912
4848.86361	0.12931
4846.93487	0.12943
4845.00612	0.12938
4843.07738	0.12921
4841.14863	0.12889
4839.21989	0.12858
4837.29114	0.12857
4835.36240	0.12880
4833.43365	0.12900
4831.50491	0.12892
4829.57617	0.12868
4827.64742	0.12858
4825.71868	0.12840
4823.78993	0.12801
4821.86119	0.12781
4819.93244	0.12770
4818.00370	0.12759
4816.07495	0.12772
4814.14621	0.12786
4812.21747	0.12777
4810.28872	0.12763
4808.35998	0.12735
4806.43123	0.12692
4804.50249	0.12670
4802.57374	0.12680
4800.64500	0.12699
4798.71625	0.12719
4796.78751	0.12725
4794.85877	0.12697
4792.93002	0.12647
4791.00128	0.12620
4789.07253	0.12613
4787.14379	0.12579
4785.21504	0.12540
4783.28630	0.12564
4781.35755	0.12626
4779.42881	0.12660
4777.50007	0.12633
4775.57132	0.12559
4773.64258	0.12497
4771.71383	0.12492
4769.78509	0.12516
4767.85634	0.12516
4765.92760	0.12491
4763.99885	0.12481
4762.07011	0.12491
4760.14136	0.12490
4758.21262	0.12469
4756.28388	0.12453
4754.35513	0.12444
4752.42639	0.12425
4750.49764	0.12398
4748.56890	0.12370
4746.64015	0.12361
4744.71141	0.12379
4742.78266	0.12398
4740.85392	0.12396
4738.92518	0.12377
4736.99643	0.12353
4735.06769	0.12327
4733.13894	0.12309
4731.21020	0.12306
4729.28145	0.12318
4727.35271	0.12334
4725.42396	0.12346
4723.49522	0.12341
4721.56648	0.12301
4719.63773	0.12240
4717.70899	0.12206
4715.78024	0.12212
4713.85150	0.12220
4711.92275	0.12191
4709.99401	0.12133
4708.06526	0.12105
4706.13652	0.12154
4704.20778	0.12222
4702.27903	0.12224
4700.35029	0.12169
4698.42154	0.12121
4696.49280	0.12112
4694.56405	0.12125
4692.63531	0.12138
4690.70656	0.12146
4688.77782	0.12129
4686.84907	0.12088
4684.92033	0.12059
4682.99159	0.12056
4681.06284	0.12058
4679.13410	0.12047
4677.20535	0.12029
4675.27661	0.12024
4673.34786	0.12031
4671.41912	0.12032
4669.49037	0.12019
4667.56163	0.12000
4665.63289	0.12001
4663.70414	0.12014
4661.77540	0.12004
4659.84665	0.11976
4657.91791	0.11948
4655.98916	0.11932
4654.06042	0.11927
4652.13167	0.11920
4650.20293	0.11899
4648.27419	0.11871
4646.34544	0.11866
4644.41670	0.11889
4642.48795	0.11911
4640.55921	0.11903
4638.63046	0.11870
4636.70172	0.11842
4634.77297	0.11829
4632.84423	0.11816
4630.91549	0.11798
4628.98674	0.11781
4627.05800	0.11747
4625.12925	0.11700
4623.20051	0.11667
4621.27176	0.11660
4619.34302	0.11695
4617.41427	0.11749
4615.48553	0.11766
4613.55678	0.11746
4611.62804	0.11719
4609.69930	0.11679
4607.77055	0.11634
4605.84181	0.11618
4603.91306	0.11635
4601.98432	0.11655
4600.05557	0.11671
4598.12683	0.11687
4596.19808	0.11686
4594.26934	0.11663
4592.34060	0.11639
4590.41185	0.11623
4588.48311	0.11608
4586.55436	0.11601
4584.62562	0.11614
4582.69687	0.11627
4580.76813	0.11625
4578.83938	0.11602
4576.91064	0.11566
4574.98190	0.11546
4573.05315	0.11554
4571.12441	0.11551
4569.19566	0.11522
4567.26692	0.11498
4565.33817	0.11482
4563.40943	0.11454
4561.48068	0.11414
4559.55194	0.11391
4557.62319	0.11391
4555.69445	0.11393
4553.76571	0.11386
4551.83696	0.11372
4549.90822	0.11365
4547.97947	0.11358
4546.05073	0.11344
4544.12198	0.11346
4542.19324	0.11364
4540.26449	0.11363
4538.33575	0.11343
4536.40701	0.11332
4534.47826	0.11334
4532.54952	0.11347
4530.62077	0.11362
4528.69203	0.11360
4526.76328	0.11338
4524.83454	0.11314
4522.90579	0.11293
4520.97705	0.11285
4519.04831	0.11269
4517.11956	0.11215
4515.19082	0.11164
4513.26207	0.11158
4511.33333	0.11188
4509.40458	0.11235
4507.47584	0.11260
4505.54709	0.11237
4503.61835	0.11203
4501.68961	0.11186
4499.76086	0.11170
4497.83212	0.11157
4495.90337	0.11147
4493.97463	0.11134
4492.04588	0.11126
4490.11714	0.11128
4488.18839	0.11125
4486.25965	0.11114
4484.33090	0.11109
4482.40216	0.11096
4480.47342	0.11064
4478.54467	0.11038
4476.61593	0.11035
4474.68718	0.11036
4472.75844	0.11022
4470.82969	0.11022
4468.90095	0.11051
4466.97220	0.11069
4465.04346	0.11052
4463.11472	0.11021
4461.18597	0.11000
4459.25723	0.10980
4457.32848	0.10950
4455.39974	0.10921
4453.47099	0.10921
4451.54225	0.10954
4449.61350	0.10986
4447.68476	0.10992
4445.75602	0.10959
4443.82727	0.10918
4441.89853	0.10906
4439.96978	0.10907
4438.04104	0.10894
4436.11229	0.10871
4434.18355	0.10862
4432.25480	0.10868
4430.32606	0.10860
4428.39732	0.10845
4426.46857	0.10854
4424.53983	0.10867
4422.61108	0.10864
4420.68234	0.10854
4418.75359	0.10825
4416.82485	0.10785
4414.89610	0.10771
4412.96736	0.10772
4411.03861	0.10771
4409.10987	0.10775
4407.18113	0.10760
4405.25238	0.10727
4403.32364	0.10723
4401.39489	0.10731
4399.46615	0.10718
4397.53740	0.10701
4395.60866	0.10696
4393.67991	0.10692
4391.75117	0.10682
4389.82243	0.10666
4387.89368	0.10651
4385.96494	0.10645
4384.03619	0.10638
4382.10745	0.10603
4380.17870	0.10561
4378.24996	0.10565
4376.32121	0.10603
4374.39247	0.10618
4372.46373	0.10588
4370.53498	0.10551
4368.60624	0.10544
4366.67749	0.10554
4364.74875	0.10558
4362.82000	0.10540
4360.89126	0.10506
4358.96251	0.10489
4357.03377	0.10494
4355.10503	0.10482
4353.17628	0.10450
4351.24754	0.10440
4349.31879	0.10463
4347.39005	0.10496
4345.46130	0.10508
4343.53256	0.10472
4341.60381	0.10407
4339.67507	0.10370
4337.74632	0.10380
4335.81758	0.10402
4333.88884	0.10418
4331.96009	0.10417
4330.03135	0.10389
4328.10260	0.10354
4326.17386	0.10337
4324.24511	0.10331
4322.31637	0.10326
4320.38762	0.10321
4318.45888	0.10327
4316.53014	0.10356
4314.60139	0.10377
4312.67265	0.10355
4310.74390	0.10320
4308.81516	0.10304
4306.88641	0.10288
4304.95767	0.10257
4303.02892	0.10226
4301.10018	0.10202
4299.17144	0.10190
4297.24269	0.10188
4295.31395	0.10197
4293.38520	0.10215
4291.45646	0.10220
4289.52771	0.10189
4287.59897	0.10149
4285.67022	0.10141
4283.74148	0.10146
4281.81273	0.10135
4279.88399	0.10121
4277.95525	0.10124
4276.02650	0.10129
4274.09776	0.10121
4272.16901	0.10110
4270.24027	0.10103
4268.31152	0.10099
4266.38278	0.10107
4264.45403	0.10114
4262.52529	0.10093
4260.59655	0.10065
4258.66780	0.10056
4256.73906	0.10052
4254.81031	0.10038
4252.88157	0.10011
4250.95282	0.09976
4249.02408	0.09950
4247.09533	0.09939
4245.16659	0.09946
4243.23785	0.09967
4241.30910	0.09973
4239.38036	0.09943
4237.45161	0.09908
4235.52287	0.09900
4233.59412	0.09910
4231.66538	0.09923
4229.73663	0.09930
4227.80789	0.09920
4225.87915	0.09901
4223.95040	0.09907
4222.02166	0.09949
4220.09291	0.09979
4218.16417	0.09958
4216.23542	0.09921
4214.30668	0.09902
4212.37793	0.09881
4210.44919	0.09852
4208.52044	0.09834
4206.59170	0.09830
4204.66296	0.09826
4202.73421	0.09809
4200.80547	0.09788
4198.87672	0.09775
4196.94798	0.09759
4195.01923	0.09751
4193.09049	0.09764
4191.16174	0.09768
4189.23300	0.09742
4187.30426	0.09711
4185.37551	0.09684
4183.44677	0.09669
4181.51802	0.09663
4179.58928	0.09656
4177.66053	0.09645
4175.73179	0.09634
4173.80304	0.09638
4171.87430	0.09666
4169.94556	0.09690
4168.01681	0.09678
4166.08807	0.09653
4164.15932	0.09641
4162.23058	0.09635
4160.30183	0.09626
4158.37309	0.09613
4156.44434	0.09595
4154.51560	0.09575
4152.58686	0.09562
4150.65811	0.09563
4148.72937	0.09571
4146.80062	0.09579
4144.87188	0.09585
4142.94313	0.09578
4141.01439	0.09551
4139.08564	0.09532
4137.15690	0.09536
4135.22815	0.09530
4133.29941	0.09510
4131.37067	0.09500
4129.44192	0.09508
4127.51318	0.09509
4125.58443	0.09488
4123.65569	0.09450
4121.72694	0.09426
4119.79820	0.09438
4117.86945	0.09453
4115.94071	0.09431
4114.01197	0.09398
4112.08322	0.09391
4110.15448	0.09394
4108.22573	0.09395
4106.29699	0.09406
4104.36824	0.09414
4102.43950	0.09402
4100.51075	0.09380
4098.58201	0.09357
4096.65327	0.09329
4094.72452	0.09304
4092.79578	0.09300
4090.86703	0.09304
4088.93829	0.09297
4087.00954	0.09277
4085.08080	0.09263
4083.15205	0.09260
4081.22331	0.09255
4079.29457	0.09244
4077.36582	0.09225
4075.43708	0.09209
4073.50833	0.09217
4071.57959	0.09230
4069.65084	0.09218
4067.72210	0.09201
4065.79335	0.09201
4063.86461	0.09201
4061.93586	0.09191
4060.00712	0.09182
4058.07838	0.09156
4056.14963	0.09124
4054.22089	0.09114
4052.29214	0.09121
4050.36340	0.09136
4048.43465	0.09152
4046.50591	0.09160
4044.57716	0.09155
4042.64842	0.09136
4040.71968	0.09109
4038.79093	0.09085
4036.86219	0.09071
4034.93344	0.09063
4033.00470	0.09055
4031.07595	0.09046
4029.14721	0.09049
4027.21846	0.09056
4025.28972	0.09045
4023.36098	0.09030
4021.43223	0.09031
4019.50349	0.09027
4017.57474	0.09000
4015.64600	0.08973
4013.71725	0.08958
4011.78851	0.08950
4009.85976	0.08953
4007.93102	0.08956
4006.00228	0.08937
4004.07353	0.08916
4002.14479	0.08911
4000.21604	0.08909
3998.28730	0.08899
3996.35855	0.08886
3994.42981	0.08883
3992.50106	0.08886
3990.57232	0.08870
3988.64357	0.08847
3986.71483	0.08851
3984.78609	0.08867
3982.85734	0.08856
3980.92860	0.08829
3978.99985	0.08823
3977.07111	0.08838
3975.14236	0.08838
3973.21362	0.08821
3971.28487	0.08815
3969.35613	0.08806
3967.42739	0.08789
3965.49864	0.08788
3963.56990	0.08785
3961.64115	0.08757
3959.71241	0.08733
3957.78366	0.08741
3955.85492	0.08764
3953.92617	0.08768
3951.99743	0.08745
3950.06869	0.08710
3948.13994	0.08689
3946.21120	0.08686
3944.28245	0.08688
3942.35371	0.08689
3940.42496	0.08694
3938.49622	0.08707
3936.56747	0.08707
3934.63873	0.08690
3932.70998	0.08681
3930.78124	0.08684
3928.85250	0.08672
3926.92375	0.08631
3924.99501	0.08581
3923.06626	0.08561
3921.13752	0.08574
3919.20877	0.08595
3917.28003	0.08600
3915.35128	0.08585
3913.42254	0.08571
3911.49380	0.08565
3909.56505	0.08555
3907.63631	0.08530
3905.70756	0.08502
3903.77882	0.08508
3901.85007	0.08537
3899.92133	0.08541
3897.99258	0.08525
3896.06384	0.08509
3894.13510	0.08496
3892.20635	0.08492
3890.27761	0.08492
3888.34886	0.08483
3886.42012	0.08458
3884.49137	0.08432
3882.56263	0.08418
3880.63388	0.08408
3878.70514	0.08391
3876.77640	0.08384
3874.84765	0.08404
3872.91891	0.08431
3870.99016	0.08419
3869.06142	0.08377
3867.13267	0.08364
3865.20393	0.08382
3863.27518	0.08394
3861.34644	0.08385
3859.41769	0.08392
3857.48895	0.08427
3855.56021	0.08462
3853.63146	0.08435
3851.70272	0.08343
3849.77397	0.08285
3847.84523	0.08280
3845.91648	0.08298
3843.98774	0.08310
3842.05899	0.08333
3840.13025	0.08366
3838.20151	0.08355
3836.27276	0.08308
3834.34402	0.08275
3832.41527	0.08259
3830.48653	0.08246
3828.55778	0.08223
3826.62904	0.08185
3824.70029	0.08151
3822.77155	0.08159
3820.84281	0.08221
3818.91406	0.08253
3816.98532	0.08230
3815.05657	0.08199
3813.12783	0.08180
3811.19908	0.08161
3809.27034	0.08141
3807.34159	0.08139
3805.41285	0.08169
3803.48411	0.08203
3801.55536	0.08190
3799.62662	0.08150
3797.69787	0.08119
3795.76913	0.08080
3793.84038	0.08058
3791.91164	0.08069
3789.98289	0.08090
3788.05415	0.08094
3786.12540	0.08067
3784.19666	0.08029
3782.26792	0.08016
3780.33917	0.08018
3778.41043	0.08013
3776.48168	0.07996
3774.55294	0.07969
3772.62419	0.07938
3770.69545	0.07914
3768.76670	0.07914
3766.83796	0.07943
3764.90922	0.07977
3762.98047	0.07997
3761.05173	0.08002
3759.12298	0.07985
3757.19424	0.07972
3755.26549	0.07979
3753.33675	0.07975
3751.40800	0.07937
3749.47926	0.07893
3747.55052	0.07875
3745.62177	0.07878
3743.69303	0.07885
3741.76428	0.07891
3739.83554	0.07912
3737.90679	0.07934
3735.97805	0.07947
3734.04930	0.07955
3732.12056	0.07937
3730.19182	0.07910
3728.26307	0.07900
3726.33433	0.07898
3724.40558	0.07896
3722.47684	0.07901
3720.54809	0.07910
3718.61935	0.07899
3716.69060	0.07865
3714.76186	0.07840
3712.83311	0.07842
3710.90437	0.07842
3708.97563	0.07819
3707.04688	0.07806
3705.11814	0.07808
3703.18939	0.07806
3701.26065	0.07782
3699.33190	0.07746
3697.40316	0.07723
3695.47441	0.07710
3693.54567	0.07700
3691.61693	0.07708
3689.68818	0.07727
3687.75944	0.07709
3685.83069	0.07674
3683.90195	0.07662
3681.97320	0.07668
3680.04446	0.07675
3678.11571	0.07684
3676.18697	0.07689
3674.25823	0.07664
3672.32948	0.07639
3670.40074	0.07625
3668.47199	0.07622
3666.54325	0.07626
3664.61450	0.07618
3662.68576	0.07594
3660.75701	0.07572
3658.82827	0.07563
3656.89953	0.07556
3654.97078	0.07540
3653.04204	0.07539
3651.11329	0.07554
3649.18455	0.07542
3647.25580	0.07514
3645.32706	0.07513
3643.39831	0.07522
3641.46957	0.07528
3639.54082	0.07532
3637.61208	0.07524
3635.68334	0.07504
3633.75459	0.07492
3631.82585	0.07489
3629.89710	0.07483
3627.96836	0.07471
3626.03961	0.07464
3624.11087	0.07459
3622.18212	0.07441
3620.25338	0.07414
3618.32464	0.07418
3616.39589	0.07456
3614.46715	0.07482
3612.53840	0.07471
3610.60966	0.07448
3608.68091	0.07433
3606.75217	0.07416
3604.82342	0.07393
3602.89468	0.07383
3600.96594	0.07404
3599.03719	0.07428
3597.10845	0.07427
3595.17970	0.07411
3593.25096	0.07387
3591.32221	0.07354
3589.39347	0.07317
3587.46472	0.07290
3585.53598	0.07286
3583.60723	0.07291
3581.67849	0.07286
3579.74975	0.07269
3577.82100	0.07260
3575.89226	0.07266
3573.96351	0.07264
3572.03477	0.07249
3570.10602	0.07234
3568.17728	0.07233
3566.24853	0.07232
3564.31979	0.07201
3562.39105	0.07171
3560.46230	0.07176
3558.53356	0.07199
3556.60481	0.07207
3554.67607	0.07198
3552.74732	0.07184
3550.81858	0.07169
3548.88983	0.07159
3546.96109	0.07158
3545.03235	0.07152
3543.10360	0.07140
3541.17486	0.07140
3539.24611	0.07140
3537.31737	0.07126
3535.38862	0.07116
3533.45988	0.07121
3531.53113	0.07117
3529.60239	0.07103
3527.67365	0.07100
3525.74490	0.07090
3523.81616	0.07057
3521.88741	0.07030
3519.95867	0.07023
3518.02992	0.07012
3516.10118	0.07002
3514.17243	0.07005
3512.24369	0.07004
3510.31494	0.06993
3508.38620	0.06994
3506.45746	0.07016
3504.52871	0.07025
3502.59997	0.06994
3500.67122	0.06953
3498.74248	0.06933
3496.81373	0.06929
3494.88499	0.06927
3492.95624	0.06919
3491.02750	0.06910
3489.09876	0.06909
3487.17001	0.06915
3485.24127	0.06918
3483.31252	0.06906
3481.38378	0.06876
3479.45503	0.06851
3477.52629	0.06847
3475.59754	0.06849
3473.66880	0.06857
3471.74006	0.06870
3469.81131	0.06871
3467.88257	0.06862
3465.95382	0.06848
3464.02508	0.06820
3462.09633	0.06806
3460.16759	0.06824
3458.23884	0.06838
3456.31010	0.06830
3454.38136	0.06822
3452.45261	0.06820
3450.52387	0.06814
3448.59512	0.06800
3446.66638	0.06780
3444.73763	0.06766
3442.80889	0.06762
3440.88014	0.06749
3438.95140	0.06726
3437.02265	0.06714
3435.09391	0.06725
3433.16517	0.06744
3431.23642	0.06740
3429.30768	0.06716
3427.37893	0.06705
3425.45019	0.06706
3423.52144	0.06708
3421.59270	0.06713
3419.66395	0.06716
3417.73521	0.06705
3415.80647	0.06690
3413.87772	0.06678
3411.94898	0.06665
3410.02023	0.06658
3408.09149	0.06652
3406.16274	0.06633
3404.23400	0.06607
3402.30525	0.06581
3400.37651	0.06561
3398.44777	0.06568
3396.51902	0.06584
3394.59028	0.06567
3392.66153	0.06545
3390.73279	0.06559
3388.80404	0.06586
3386.87530	0.06592
3384.94655	0.06578
3383.01781	0.06552
3381.08907	0.06520
3379.16032	0.06502
3377.23158	0.06506
3375.30283	0.06522
3373.37409	0.06533
3371.44534	0.06526
3369.51660	0.06504
3367.58785	0.06491
3365.65911	0.06496
3363.73036	0.06497
3361.80162	0.06489
3359.87288	0.06486
3357.94413	0.06482
3356.01539	0.06476
3354.08664	0.06471
3352.15790	0.06454
3350.22915	0.06436
3348.30041	0.06435
3346.37166	0.06436
3344.44292	0.06428
3342.51418	0.06424
3340.58543	0.06418
3338.65669	0.06401
3336.72794	0.06391
3334.79920	0.06397
3332.87045	0.06412
3330.94171	0.06417
3329.01296	0.06395
3327.08422	0.06374
3325.15548	0.06378
3323.22673	0.06381
3321.29799	0.06370
3319.36924	0.06368
3317.44050	0.06373
3315.51175	0.06358
3313.58301	0.06329
3311.65426	0.06313
3309.72552	0.06316
3307.79678	0.06325
3305.86803	0.06328
3303.93929	0.06313
3302.01054	0.06290
3300.08180	0.06281
3298.15305	0.06282
3296.22431	0.06280
3294.29556	0.06274
3292.36682	0.06263
3290.43807	0.06243
3288.50933	0.06225
3286.58059	0.06228
3284.65184	0.06238
3282.72310	0.06231
3280.79435	0.06221
3278.86561	0.06223
3276.93686	0.06214
3275.00812	0.06183
3273.07937	0.06159
3271.15063	0.06156
3269.22189	0.06163
3267.29314	0.06174
3265.36440	0.06175
3263.43565	0.06165
3261.50691	0.06156
3259.57816	0.06147
3257.64942	0.06142
3255.72067	0.06139
3253.79193	0.06135
3251.86319	0.06131
3249.93444	0.06117
3248.00570	0.06094
3246.07695	0.06076
3244.14821	0.06070
3242.21946	0.06068
3240.29072	0.06074
3238.36197	0.06086
3236.43323	0.06090
3234.50448	0.06086
3232.57574	0.06081
3230.64700	0.06080
3228.71825	0.06072
3226.78951	0.06037
3224.86076	0.05988
3222.93202	0.05971
3221.00327	0.05996
3219.07453	0.06019
3217.14578	0.06013
3215.21704	0.05993
3213.28830	0.05979
3211.35955	0.05975
3209.43081	0.05973
3207.50206	0.05971
3205.57332	0.05960
3203.64457	0.05940
3201.71583	0.05924
3199.78708	0.05922
3197.85834	0.05931
3195.92960	0.05939
3194.00085	0.05941
3192.07211	0.05938
3190.14336	0.05928
3188.21462	0.05912
3186.28587	0.05900
3184.35713	0.05889
3182.42838	0.05875
3180.49964	0.05868
3178.57090	0.05869
3176.64215	0.05865
3174.71341	0.05849
3172.78466	0.05839
3170.85592	0.05848
3168.92717	0.05856
3166.99843	0.05846
3165.06968	0.05830
3163.14094	0.05822
3161.21219	0.05823
3159.28345	0.05822
3157.35471	0.05814
3155.42596	0.05813
3153.49722	0.05822
3151.56847	0.05817
3149.63973	0.05799
3147.71098	0.05790
3145.78224	0.05787
3143.85349	0.05787
3141.92475	0.05798
[truncated: 1,370 more rows]
