# Supplementary material for: Ultrathin 2 nm gold as impedance-matched absorber for infrared light
Source: Nat Commun. 2020 May 1;11:2161. doi: 10.1038/s41467-020-15762-3 (PMC7195431; doi:10.1038/s41467-020-15762-3)
Supplement: Supplementary file 3 — Source Data [file 41467_2020_15762_MOESM3_ESM.zip › SOURCE DATA/Fig.4 -Thinfilm optical measurements and dataprocessing/Readme.txt]

--- *Fig.4* Thinfilm optical measurements and dataprocessing ---

This folder contains the FTIR spectroscopic measurements of the metal-SiN membranes.
The data is stored in the *.dpt files, where first column represents wavenumber and 
second column reflectivity or transmittance, respectively. 

*Code on request*
The script 'Plotter.m' processes the data and outputs the reflectivity, 
transmittance and absorptivity for each thickness in the 'measurements.mat' for use 
in other scripts.
