# Supplementary material for: Ultrathin 2 nm gold as impedance-matched absorber for infrared light
Source: Nat Commun. 2020 May 1;11:2161. doi: 10.1038/s41467-020-15762-3 (PMC7195431; doi:10.1038/s41467-020-15762-3)
Supplement: Supplementary file 3 — Source Data [file 41467_2020_15762_MOESM3_ESM.zip › SOURCE DATA/README.txt]

This is a short description of the data and scripts included in the data source 
for the manuscript "Ultrathin 2 nm gold as ideal impedance-matched 
absorber for infrared light". 

All scripts are written in MATLAB. They have all been tested latest on Feb 2020 in 
MATLAB R2018b Update 2 64-bit on a Microsoft Windows 10 64-bit machine. 
They can all be run as is.

There are several folders comprising each presented figure described in the sections below.

--- *Fig.2* - Resistivity data and dataprocessing ---

This folder contains raw data for 4-point-probe measurements of the metal films. 
The data is placed in the two subfolders for a seeded and unseeded deposition.

*Code on request* 
The script 'Plotter.m' fits the scattering hypothesis model and generate the plots 
used in the manuscript.

In the subfolders contains the script 'SigmaVsThickness.m' which processes the 
data and outputs the results in the 'resistivity.csv' file for use in the other 
scripts. The file contains the contains the estimated resistivities for each 
deposited layer thickness.

--- *Fig.3* SiN optical measurements and dataprocessing ---

This folder contains raw reflectivity and transmittance data from FTIR 
spectroscopy measurements. The data is stored in the *.dpt files.

*Code on request*
The script 'Plotter.m' loads the data and estimates the optical constants at each 
wavelength independently using the matrix formulation for optical layers, as 
described in the manuscript. The fitting is performed using builtin nonlinear solvers.
The script creates the figures used in the manuscript and outputs the 'SiN_data.mat'
data file for use in other scripts containing the estimated optical data of 
the silicon nitride membrane.

--- *Fig.4* Thinfilm optical measurements and dataprocessing ---

This folder contains the FTIR spectroscopic measurements of the metal-SiN membranes.
The data is stored in the *.dpt files.

*Code on request*
The script 'Plotter.m' processes the data and outputs the reflectivity, 
transmittance and absorptivity for each thickness in the 'measurements.mat' for use 
in other scripts.

--- *On request* for *Fig.5* Drude fitting and theory model ---

This collects on the results obtained from the other sections and applies the 
Drude model as described in the manuscript. 

The script 'Estimate_Drude_Parameters.m' estimates the Drude model parameters using
the optical mesurements of the bare SiN membranes and metal-SiN membranes. It
generates a range of figures. Figure one sweeps a range of parameters to find a good 
first guess for a nonlinear fit for each metal thickness. Figure 2 shows the fitted 
Drude model fits against the experimental data. Figure 3 uses the estimated Drude 
parameters to show the complex relative permittivity vs wavelength and metal thickness.
Figure 4 shows the estimated Drude model parameters.

The script 'Au_SiN_TransferMatrixMethod_Permittivity.m' compares the measured and predicted 
absorptivity of the metal-SiN membranes and generates the corresponding figure shown in the 
manuscript.

SUPPLEMENTARY INFORMATION

--- *Fig.1* AFM Analysis ---

This folder contains data of all scans on bare SiN and the 2nm UTMF surface. The data was 
analysed and processed with Gwyddion 2.53. Roughness was evaluated from a diagonal line profile. 

--- *Fig.2* RTA vs Rs ---

This folder contains data and *on request* scripts *for generating reflectivity, absorbitivity and
transmittance plots with respect to measured sheet resistance. The main script is 'RTA_vs_Rs.m'.

--- *Fig.3* Resistivity below percolation ---

This folder contains all labeled raw-data and the excel sheet used for further statistic analysis.   
