# Supplementary material for: Ultrathin 2 nm gold as impedance-matched absorber for infrared light
Source: Nat Commun. 2020 May 1;11:2161. doi: 10.1038/s41467-020-15762-3 (PMC7195431; doi:10.1038/s41467-020-15762-3)
Supplement: Supplementary file 3 — Source Data [file 41467_2020_15762_MOESM3_ESM.zip › SOURCE DATA/Supplement Fig.1 - AFM Analysis/Readme.txt]

SUPPLEMENTARY INFORMATION

--- *Fig.1* AFM Analysis ---

This folder contains data of all scans on bare SiN and the 2nm UTMF surface. The data was 
analysed and processed with Gwyddion 2.53. Roughness was evaluated from a diagonal line profile. 
