# Supplementary material for: Ultrathin 2 nm gold as impedance-matched absorber for infrared light
Source: Nat Commun. 2020 May 1;11:2161. doi: 10.1038/s41467-020-15762-3 (PMC7195431; doi:10.1038/s41467-020-15762-3)
Supplement: Supplementary file 3 — Source Data [file 41467_2020_15762_MOESM3_ESM.zip › SOURCE DATA/Supplement Fig.2 - RTA vs Rs/Readme.txt]

--- *Fig.2* RTA vs Rs ---

This folder contains data and *on request* scripts for generating reflectivity, absorbitivity and
transmittance plots with respect to the measured sheet resistance. The main script is 'RTA_vs_Rs.m'.
