# Supplementary material for: Ultrathin 2 nm gold as impedance-matched absorber for infrared light
Source: Nat Commun. 2020 May 1;11:2161. doi: 10.1038/s41467-020-15762-3 (PMC7195431; doi:10.1038/s41467-020-15762-3)
Supplement: Supplementary file 3 — Source Data [file 41467_2020_15762_MOESM3_ESM.zip › SOURCE DATA/Supplement Fig.3 - Resistivity below percolation/Au-0,35nm-Cu-rem1.csv]

Messung am 02.03.2020 um 15:50
Measurement Nr.;Temperature [�C];Contact Force [N];Current [A];Voltage [V]; Sheet Resistance [Ohms/Square];Resistivity [Ohm m];Standard Deviation [Ohm m]
0;22	0;1	99;1	000000E-10;5	567723E-5;2	498683E+6;1	749078E-3;4	743089E-2
1;22	0;1	99;3	162278E-10;6	348947E-5;9	010217E+5;6	307152E-4;1	978776E-3
2;22	0;1	99;1	000000E-9;1	785808E-4;8	014347E+5;5	610043E-4;8	684405E-4
3;22	0;1	99;3	162278E-9;4	043632E-4;5	738590E+5;4	017013E-4;2	728967E-4
4;22	0;1	99;1	000000E-8;5	068997E-3;2	274865E+6;1	592405E-3;2	563644E-3
5;22	0;1	99;3	162278E-8;2	918719E-3;4	142150E+5;2	899505E-4;2	921720E-4
6;22	0;2	00;1	000000E-7;1	220729E-2;5	478386E+5;3	834870E-4;1	072109E-4
7;22	0;2	00;3	162278E-7;-1	334348E-3;1	893663E+4;1	325564E-5;2	790932E-4
8;22	0;1	99;1	000000E-6;-1	395405E-2;6	262299E+4;4	383609E-5;2	101149E-5
9;22	0;1	99;3	162278E-6;-6	579509E-1;9	337422E+5;6	536196E-4;1	085520E-4
10;22	0;2	00;1	000000E-10;4	601638E-4;2	065123E+7;1	445586E-2;5	586957E-2
11;22	0;2	00;3	162278E-10;7	609992E-5;1	079985E+6;7	559895E-4;2	545857E-3
12;22	0;2	00;1	000000E-9;1	457503E-4;6	540983E+5;4	578688E-4;7	915176E-4
13;22	0;2	01;3	162278E-9;4	869276E-4;6	910316E+5;4	837221E-4;4	095422E-4
14;22	0;2	01;1	000000E-8;1	257094E-3;5	641585E+5;3	949109E-4;1	534870E-4
15;22	0;2	01;3	162278E-8;1	804098E-3;2	560316E+5;1	792221E-4;6	994579E-4
16;22	0;2	01;1	000000E-7;9	584771E-3;4	301454E+5;3	011017E-4;2	774495E-5
17;22	0;2	01;3	162278E-7;-6	530177E-2;9	267412E+5;6	487188E-4;1	428457E-3
18;22	0;2	01;1	000000E-6;-1	004735E-2;4	509048E+4;3	156334E-5;3	984075E-6
19;22	0;2	01;3	162278E-6;-1	362200E-2;1	933189E+4;1	353232E-5;1	800485E-6
