# Supplementary material for: Ultrathin 2 nm gold as impedance-matched absorber for infrared light
Source: Nat Commun. 2020 May 1;11:2161. doi: 10.1038/s41467-020-15762-3 (PMC7195431; doi:10.1038/s41467-020-15762-3)
Supplement: Supplementary file 3 — Source Data [file 41467_2020_15762_MOESM3_ESM.zip › SOURCE DATA/Supplement Fig.3 - Resistivity below percolation/Au-0,35nm-Cu-rem10.csv]

Messung am 02.03.2020 um 16:45
Measurement Nr.;Temperature [�C];Contact Force [N];Current [A];Voltage [V]; Sheet Resistance [Ohms/Square];Resistivity [Ohm m];Standard Deviation [Ohm m]
0;22	0;2	07;1	000000E-10;3	003975E-5;1	348124E+6;4	718434E-4;4	107782E-3
1;22	0;2	08;2	894266E-10;3	233437E-5;5	013712E+5;1	754799E-4;5	278113E-4
2;22	0;2	08;8	376776E-10;7	940382E-5;4	254005E+5;1	488902E-4;1	745012E-4
3;22	0;2	07;2	424462E-9;2	203425E-4;4	078649E+5;1	427527E-4;7	985099E-5
4;22	0;2	07;7	017038E-9;5	944845E-4;3	802071E+5;1	330725E-4;3	154360E-5
5;22	0;2	07;2	030918E-8;1	718347E-3;3	797100E+5;1	328985E-4;1	948369E-5
6;22	0;2	07;5	878016E-8;5	372841E-3;4	102104E+5;1	435737E-4;1	940915E-5
7;22	0;2	07;1	701254E-7;4	992875E-3;1	317089E+5;4	609810E-5;5	600282E-6
8;22	0;2	07;4	923883E-7;-5	015863E-3;4	571634E+4;1	600072E-5;2	480386E-6
9;22	0;2	07;1	425103E-6;-1	084428E-2;3	414979E+4;1	195243E-5;1	980246E-6
10;22	0;2	07;4	124626E-6;-1	360360E-2;1	480140E+4;5	180489E-6;9	762399E-7
11;22	0;2	07;1	193777E-5;-1	590158E-2;5	977928E+3;2	092275E-6;4	828600E-7
12;22	0;2	07;3	455107E-5;-2	052869E-2;2	666449E+3;9	332570E-7;2	738038E-7
