# Supplementary material for: Ultrathin 2 nm gold as impedance-matched absorber for infrared light
Source: Nat Commun. 2020 May 1;11:2161. doi: 10.1038/s41467-020-15762-3 (PMC7195431; doi:10.1038/s41467-020-15762-3)
Supplement: Supplementary file 3 — Source Data [file 41467_2020_15762_MOESM3_ESM.zip › SOURCE DATA/Supplement Fig.3 - Resistivity below percolation/Au-0,35nm-Cu-rem11.csv]

Messung am 02.03.2020 um 16:52
Measurement Nr.;Temperature [�C];Contact Force [N];Current [A];Voltage [V]; Sheet Resistance [Ohms/Square];Resistivity [Ohm m];Standard Deviation [Ohm m]
0;22	0;2	00;1	000000E-10;-7	924104E-5;3	556179E+6;1	244663E-3;9	881376E-3
1;22	0;2	01;2	894266E-10;-4	498663E-5;6	975551E+5;2	441443E-4;3	043517E-3
2;22	0;2	01;8	376776E-10;2	131515E-4;1	141944E+6;3	996805E-4;1	616480E-3
3;22	0;2	01;2	424462E-9;6	454327E-5;1	194728E+5;4	181548E-5;4	753678E-4
4;22	0;2	00;7	017038E-9;8	964925E-4;5	733586E+5;2	006755E-4;1	299960E-4
5;22	0;2	01;2	030918E-8;2	384405E-3;5	268915E+5;1	844120E-4;9	299796E-5
6;22	0;2	01;5	878016E-8;9	037378E-3;6	899938E+5;2	414978E-4;3	959110E-5
7;22	0;2	01;1	701254E-7;-8	361430E-2;2	205692E+6;7	719921E-4;5	622179E-4
8;22	0;2	01;4	923883E-7;-3	542809E-1;3	229041E+6;1	130164E-3;4	792436E-5
9;22	0;2	01;1	425103E-6;-4	619655E-1;1	454778E+6;5	091725E-4;1	075295E-5
10;22	0;2	01;4	124626E-6;-5	169994E-1;5	625213E+5;1	968824E-4;3	489278E-6
11;22	0;2	00;1	193777E-5;-5	296371E-1;1	991081E+5;6	968782E-5;1	041399E-6
12;22	0;2	00;3	455107E-5;-5	404174E-1;7	019421E+4;2	456797E-5;3	517744E-7
