# Supplementary material for: Ultrathin 2 nm gold as impedance-matched absorber for infrared light
Source: Nat Commun. 2020 May 1;11:2161. doi: 10.1038/s41467-020-15762-3 (PMC7195431; doi:10.1038/s41467-020-15762-3)
Supplement: Supplementary file 3 — Source Data [file 41467_2020_15762_MOESM3_ESM.zip › SOURCE DATA/Supplement Fig.3 - Resistivity below percolation/Au-0,35nm-Cu-rem2.csv]

Messung am 02.03.2020 um 16:00
Measurement Nr.;Temperature [�C];Contact Force [N];Current [A];Voltage [V]; Sheet Resistance [Ohms/Square];Resistivity [Ohm m];Standard Deviation [Ohm m]
0;22	0;2	13;1	000000E-10;3	196613E-5;1	434576E+6;5	021015E-4;2	931820E-3
1;22	0;2	13;3	162278E-10;4	589683E-5;6	513527E+5;2	279734E-4;1	160807E-3
2;22	0;2	13;1	000000E-9;1	011677E-4;4	540206E+5;1	589072E-4;3	432149E-4
3;22	0;2	13;3	162278E-9;2	314487E-4;3	284644E+5;1	149625E-4;1	221252E-4
4;22	0;2	12;1	000000E-8;6	922557E-4;3	106705E+5;1	087347E-4;4	313285E-5
5;22	0;2	13;3	162278E-8;2	157111E-3;3	061301E+5;1	071455E-4;1	709652E-5
6;22	0;2	12;1	000000E-7;3	335752E-3;1	497019E+5;5	239565E-5;3	798249E-6
7;22	0;2	13;3	162278E-7;-6	535166E-4;9	274491E+3;3	246072E-6;4	843583E-6
8;22	0;2	12;1	000000E-6;-2	831623E-3;1	270776E+4;4	447716E-6;1	693758E-6
9;22	0;2	13;3	162278E-6;-3	832157E-3;5	438471E+3;1	903465E-6;1	752628E-7
