# Supplementary material for: Ultrathin 2 nm gold as impedance-matched absorber for infrared light
Source: Nat Commun. 2020 May 1;11:2161. doi: 10.1038/s41467-020-15762-3 (PMC7195431; doi:10.1038/s41467-020-15762-3)
Supplement: Supplementary file 3 — Source Data [file 41467_2020_15762_MOESM3_ESM.zip › SOURCE DATA/Supplement Fig.3 - Resistivity below percolation/Au-0,35nm-Cu-rem3.csv]

Messung am 02.03.2020 um 16:05
Measurement Nr.;Temperature [�C];Contact Force [N];Current [A];Voltage [V]; Sheet Resistance [Ohms/Square];Resistivity [Ohm m];Standard Deviation [Ohm m]
0;22	0;2	00;1	000000E-10;-4	559184E-5;2	046071E+6;7	161247E-4;3	790512E-3
1;22	0;2	00;3	162278E-10;-1	228593E-4;1	743578E+6;6	102523E-4;3	831685E-3
2;22	0;1	99;1	000000E-9;2	780660E-5;1	247904E+5;4	367666E-5;7	374168E-4
3;22	0;1	99;3	162278E-9;2	331132E-4;3	308265E+5;1	157893E-4;4	576060E-4
4;22	0;1	99;1	000000E-8;1	235739E-3;5	545749E+5;1	941012E-4;8	592079E-5
5;22	0;1	99;3	162278E-8;7	033759E-2;9	982079E+6;3	493728E-3;8	615503E-4
6;22	0;1	99;1	000000E-7;7	598499E-2;3	410054E+6;1	193519E-3;2	717284E-4
7;22	0;2	00;3	162278E-7;-2	493140E-1;3	538182E+6;1	238364E-3;9	074289E-5
8;22	0;2	00;1	000000E-6;-4	016781E-1;1	802651E+6;6	309278E-4;3	845513E-5
9;22	0;1	99;3	162278E-6;-4	771367E-1;6	771366E+5;2	369978E-4;7	639375E-6
