# Supplementary material for: Ultrathin 2 nm gold as impedance-matched absorber for infrared light
Source: Nat Commun. 2020 May 1;11:2161. doi: 10.1038/s41467-020-15762-3 (PMC7195431; doi:10.1038/s41467-020-15762-3)
Supplement: Supplementary file 3 — Source Data [file 41467_2020_15762_MOESM3_ESM.zip › SOURCE DATA/Supplement Fig.3 - Resistivity below percolation/Au-0,35nm-Cu-rem4.csv]

Messung am 02.03.2020 um 16:10
Measurement Nr.;Temperature [�C];Contact Force [N];Current [A];Voltage [V]; Sheet Resistance [Ohms/Square];Resistivity [Ohm m];Standard Deviation [Ohm m]
0;22	0;1	98;1	000000E-10;2	166983E-5;9	724988E+5;3	403746E-4;3	455272E-3
1;22	0;1	98;2	424462E-10;2	322349E-4;4	298784E+6;1	504575E-3;5	787781E-3
2;22	0;1	98;5	878016E-10;6	029364E-5;4	603353E+5;1	611173E-4;5	908187E-4
3;22	0;1	98;1	425103E-9;1	662028E-4;5	233902E+5;1	831866E-4;2	645238E-4
4;22	0;1	98;3	455107E-9;3	459084E-4;4	492965E+5;1	572538E-4;1	079825E-4
5;22	0;1	98;8	376776E-9;1	040789E-3;5	575952E+5;1	951583E-4;2	667558E-4
6;22	0;1	98;2	030918E-8;1	895633E-3;4	188856E+5;1	466099E-4;2	987242E-5
7;22	0;1	98;4	923883E-8;4	353615E-3;3	968038E+5;1	388813E-4;1	278757E-5
8;22	0;1	98;1	193777E-7;3	728064E-3;1	401502E+5;4	905258E-5;4	236994E-6
9;22	0;1	99;2	894266E-7;2	391353E-5;3	707992E+2;1	297797E-7;4	174697E-6
10;22	0;1	98;7	017038E-7;-2	218739E-3;1	419011E+4;4	966540E-6;3	283642E-6
11;22	0;1	98;1	701254E-6;-2	899204E-3;7	647915E+3;2	676770E-6;9	294439E-7
12;22	0;1	99;4	124626E-6;-4	276001E-3;4	652503E+3;1	628376E-6;2	316611E-7
