# Supplementary material for: Ultrathin 2 nm gold as impedance-matched absorber for infrared light
Source: Nat Commun. 2020 May 1;11:2161. doi: 10.1038/s41467-020-15762-3 (PMC7195431; doi:10.1038/s41467-020-15762-3)
Supplement: Supplementary file 3 — Source Data [file 41467_2020_15762_MOESM3_ESM.zip › SOURCE DATA/Supplement Fig.3 - Resistivity below percolation/Au-0,35nm-Cu-rem5.csv]

Messung am 02.03.2020 um 16:17
Measurement Nr.;Temperature [�C];Contact Force [N];Current [A];Voltage [V]; Sheet Resistance [Ohms/Square];Resistivity [Ohm m];Standard Deviation [Ohm m]
0;22	0;2	08;1	000000E-10;5	078546E-5;2	279150E+6;7	977025E-4;3	605185E-3
1;22	0;2	08;3	162278E-10;5	716798E-6;8	113091E+4;2	839582E-5;1	000856E-3
2;22	0;2	08;1	000000E-9;6	181015E-5;2	773916E+5;9	708706E-5;2	927567E-4
3;22	0;2	09;3	162278E-9;2	082301E-4;2	955133E+5;1	034297E-4;1	055521E-4
4;22	0;2	09;1	000000E-8;6	335758E-4;2	843362E+5;9	951765E-5;3	902140E-5
5;22	0;2	09;3	162278E-8;1	935866E-3;2	747316E+5;9	615608E-5;1	578630E-5
6;22	0;2	08;1	000000E-7;2	891004E-3;1	297425E+5;4	540987E-5;3	134785E-6
7;22	0;2	08;3	162278E-7;-9	084321E-4;1	289217E+4;4	512259E-6;3	554762E-6
8;22	0;2	09;1	000000E-6;-2	893746E-3;1	298655E+4;4	545294E-6;1	388871E-6
9;22	0;2	09;3	162278E-6;-3	955783E-3;5	613916E+3;1	964871E-6;1	363131E-7
