# Supplementary material for: Ultrathin 2 nm gold as impedance-matched absorber for infrared light
Source: Nat Commun. 2020 May 1;11:2161. doi: 10.1038/s41467-020-15762-3 (PMC7195431; doi:10.1038/s41467-020-15762-3)
Supplement: Supplementary file 3 — Source Data [file 41467_2020_15762_MOESM3_ESM.zip › SOURCE DATA/Supplement Fig.3 - Resistivity below percolation/Au-0,35nm-Cu-rem6.csv]

Messung am 02.03.2020 um 16:22
Measurement Nr.;Temperature [�C];Contact Force [N];Current [A];Voltage [V]; Sheet Resistance [Ohms/Square];Resistivity [Ohm m];Standard Deviation [Ohm m]
0;22	0;1	96;1	000000E-10;-6	294887E-5;2	825019E+6;9	887567E-4;1	089272E-2
1;22	0;1	98;3	162278E-10;4	908950E-5;6	966619E+5;2	438317E-4;3	122271E-3
2;22	0;1	99;1	000000E-9;9	899725E-5;4	442799E+5;1	554980E-4;2	938421E-4
3;22	0;1	99;3	162278E-9;7	778754E-5;1	103935E+5;3	863773E-5;2	073518E-4
4;22	0;1	99;1	000000E-8;8	498587E-4;3	813996E+5;1	334898E-4;7	302330E-5
5;22	0;1	99;3	162278E-8;1	817299E-3;2	579051E+5;9	026679E-5;1	544523E-5
6;22	0;1	99;1	000000E-7;2	744236E-3;1	231558E+5;4	310454E-5;3	466938E-6
7;22	0;1	99;3	162278E-7;-9	553436E-4;1	355792E+4;4	745273E-6;3	821914E-6
8;22	0;1	99;1	000000E-6;-2	923288E-3;1	311913E+4;4	591697E-6;1	448661E-6
9;22	0;1	99;3	162278E-6;-4	010685E-3;5	691831E+3;1	992141E-6;1	568261E-7
