# Supplementary material for: Ultrathin 2 nm gold as impedance-matched absorber for infrared light
Source: Nat Commun. 2020 May 1;11:2161. doi: 10.1038/s41467-020-15762-3 (PMC7195431; doi:10.1038/s41467-020-15762-3)
Supplement: Supplementary file 3 — Source Data [file 41467_2020_15762_MOESM3_ESM.zip › SOURCE DATA/Supplement Fig.3 - Resistivity below percolation/Au-0,35nm-Cu-rem7.csv]

Messung am 02.03.2020 um 16:27
Measurement Nr.;Temperature [�C];Contact Force [N];Current [A];Voltage [V]; Sheet Resistance [Ohms/Square];Resistivity [Ohm m];Standard Deviation [Ohm m]
0;22	0;2	15;1	000000E-10;-8	021514E-5;3	599895E+6;1	259963E-3;2	269482E-2
1;22	0;2	13;3	162278E-10;4	373193E-5;6	206291E+5;2	172202E-4;9	646875E-4
2;22	0;2	13;1	000000E-9;1	002387E-4;4	498511E+5;1	574479E-4;3	200270E-4
3;22	0;2	13;3	162278E-9;2	538725E-4;3	602875E+5;1	261006E-4;9	991876E-5
4;22	0;2	13;1	000000E-8;8	967863E-4;4	024597E+5;1	408609E-4;1	027743E-4
5;22	0;2	13;3	162278E-8;2	350340E-3;3	335524E+5;1	167433E-4;2	407555E-5
6;22	0;2	13;1	000000E-7;3	496054E-3;1	568959E+5;5	491357E-5;5	917707E-6
7;22	0;2	13;3	162278E-7;-6	793862E-4;9	641624E+3;3	374568E-6;5	197176E-6
8;22	0;2	13;1	000000E-6;-2	903112E-3;1	302858E+4;4	560005E-6;2	055849E-6
9;22	0;2	14;3	162278E-6;-4	100312E-3;5	819028E+3;2	036660E-6;1	932945E-7
