# Supplementary material for: Ultrathin 2 nm gold as impedance-matched absorber for infrared light
Source: Nat Commun. 2020 May 1;11:2161. doi: 10.1038/s41467-020-15762-3 (PMC7195431; doi:10.1038/s41467-020-15762-3)
Supplement: Supplementary file 3 — Source Data [file 41467_2020_15762_MOESM3_ESM.zip › SOURCE DATA/Supplement Fig.3 - Resistivity below percolation/Au-0,35nm-Cu-rem8.csv]

Messung am 02.03.2020 um 16:33
Measurement Nr.;Temperature [�C];Contact Force [N];Current [A];Voltage [V]; Sheet Resistance [Ohms/Square];Resistivity [Ohm m];Standard Deviation [Ohm m]
0;22	0;2	17;1	000000E-10;-3	606156E-5;1	618371E+6;5	664297E-4;4	952072E-3
1;22	0;2	18;3	162278E-10;3	028376E-5;4	297771E+5;1	504220E-4;1	167202E-3
2;22	0;2	18;1	000000E-9;1	128817E-4;5	065907E+5;1	773067E-4;3	758205E-4
3;22	0;2	18;3	162278E-9;2	699481E-4;3	831014E+5;1	340855E-4;1	274686E-4
4;22	0;2	18;1	000000E-8;8	883219E-4;3	986611E+5;1	395314E-4;4	919763E-5
5;22	0;2	18;3	162278E-8;2	800541E-3;3	974436E+5;1	391053E-4;1	900532E-5
6;22	0;2	18;1	000000E-7;3	889770E-3;1	745651E+5;6	109779E-5;4	746282E-6
7;22	0;2	18;3	162278E-7;-5	051269E-4;7	168594E+3;2	509008E-6;6	218128E-6
8;22	0;2	17;1	000000E-6;-2	934537E-3;1	316961E+4;4	609365E-6;2	309145E-6
9;22	0;2	16;3	162278E-6;-4	125875E-3;5	855305E+3;2	049357E-6;1	850736E-7
10;22	0;2	16;1	000000E-5;-4	282238E-3;1	921783E+3;6	726240E-7;2	459263E-8
11;22	0;2	16;3	162278E-5;-4	421879E-3;6	275385E+2;2	196385E-7;7	505339E-9
12;22	0;2	16;1	000000E-4;-4	413920E-3;1	980879E+2;6	933076E-8;2	029586E-9
