# Supplementary material for: Ultrathin 2 nm gold as impedance-matched absorber for infrared light
Source: Nat Commun. 2020 May 1;11:2161. doi: 10.1038/s41467-020-15762-3 (PMC7195431; doi:10.1038/s41467-020-15762-3)
Supplement: Supplementary file 3 — Source Data [file 41467_2020_15762_MOESM3_ESM.zip › SOURCE DATA/Supplement Fig.3 - Resistivity below percolation/Au-0,35nm-Cu-rem9.csv]

Messung am 02.03.2020 um 16:39
Measurement Nr.;Temperature [�C];Contact Force [N];Current [A];Voltage [V]; Sheet Resistance [Ohms/Square];Resistivity [Ohm m];Standard Deviation [Ohm m]
0;22	0;2	12;1	000000E-10;7	609967E-6;3	415201E+5;1	195320E-4;2	373484E-3
1;22	0;2	12;2	894266E-10;8	747855E-5;1	356428E+6;4	747496E-4;3	375074E-3
2;22	0;2	10;8	376776E-10;2	017519E-5;1	080872E+5;3	783052E-5;2	823547E-4
3;22	0;2	10;2	424462E-9;7	484753E-5;1	385465E+5;4	849128E-5;2	103951E-4
4;22	0;2	10;7	017038E-9;3	126218E-4;1	999396E+5;6	997886E-5;3	712299E-5
5;22	0;2	11;2	030918E-8;8	918809E-4;1	970825E+5;6	897887E-5;1	761064E-5
6;22	0;2	10;5	878016E-8;2	387806E-3;1	823064E+5;6	380723E-5;5	215171E-6
7;22	0;2	11;1	701254E-7;6	056424E-4;1	597646E+4;5	591760E-6;2	463942E-6
8;22	0;2	11;4	923883E-7;-1	871811E-3;1	706034E+4;5	971119E-6;3	148079E-6
9;22	0;2	11;1	425103E-6;-2	808584E-3;8	844530E+3;3	095586E-6;6	246497E-7
10;22	0;2	11;4	124626E-6;-3	864592E-3;4	204869E+3;1	471704E-6;9	348196E-8
11;22	0;2	10;1	193777E-5;-3	989925E-3;1	499945E+3;5	249806E-7;2	330008E-8
12;22	0;2	11;3	455107E-5;-4	053522E-3;5	265074E+2;1	842776E-7;8	594567E-9
