# Supplementary material for: Ultrathin 2 nm gold as impedance-matched absorber for infrared light
Source: Nat Commun. 2020 May 1;11:2161. doi: 10.1038/s41467-020-15762-3 (PMC7195431; doi:10.1038/s41467-020-15762-3)
Supplement: Supplementary file 3 — Source Data [file 41467_2020_15762_MOESM3_ESM.zip › SOURCE DATA/Supplement Fig.3 - Resistivity below percolation/Au-0,7-Cu-rem2.csv]

Messung am 02.03.2020 um 15:43
Measurement Nr.;Temperature [�C];Contact Force [N];Current [A];Voltage [V]; Sheet Resistance [Ohms/Square];Resistivity [Ohm m];Standard Deviation [Ohm m]
0;22	0;2	07;1	000000E-10;2	937010E-4;1	318072E+7;9	226501E-3;6	958429E-2
1;22	0;2	06;3	162278E-10;2	947724E-4;4	183312E+6;2	928319E-3;1	325318E-2
2;22	0;2	06;1	000000E-9;6	444186E-4;2	892022E+6;2	024415E-3;3	777871E-3
3;22	0;2	06;3	162278E-9;1	890288E-3;2	682635E+6;1	877844E-3;1	468197E-3
4;22	0;2	06;1	000000E-8;5	548657E-3;2	490126E+6;1	743088E-3;4	753951E-4
5;22	0;2	06;3	162278E-8;1	746178E-2;2	478118E+6;1	734683E-3;3	176165E-4
6;22	0;2	06;1	000000E-7;5	428079E-2;2	436013E+6;1	705209E-3;2	038598E-4
7;22	0;2	05;3	162278E-7;5	686361E-2;8	069896E+5;5	648927E-4;3	530698E-5
8;22	0;2	06;1	000000E-6;4	384801E-2;1	967811E+5;1	377468E-4;7	837160E-6
9;22	0;2	06;3	162278E-6;3	798480E-2;5	390677E+4;3	773474E-5;2	870585E-6
