# Supplementary material for: Ultrathin 2 nm gold as impedance-matched absorber for infrared light
Source: Nat Commun. 2020 May 1;11:2161. doi: 10.1038/s41467-020-15762-3 (PMC7195431; doi:10.1038/s41467-020-15762-3)
Supplement: Supplementary file 3 — Source Data [file 41467_2020_15762_MOESM3_ESM.zip › SOURCE DATA/Supplement Fig.3 - Resistivity below percolation/Au-0,7-Cu-rem3.csv]

Messung am 02.03.2020 um 16:59
Measurement Nr.;Temperature [�C];Contact Force [N];Current [A];Voltage [V]; Sheet Resistance [Ohms/Square];Resistivity [Ohm m];Standard Deviation [Ohm m]
0;22	0;2	13;1	000000E-10;1	424786E-4;6	394154E+6;4	475908E-3;2	753174E-2
1;22	0;2	13;2	894266E-10;1	591733E-4;2	468113E+6;1	727679E-3;5	884666E-3
2;22	0;2	13;8	376776E-10;4	593923E-4;2	461163E+6;1	722814E-3;2	430941E-3
3;22	0;2	12;2	424462E-9;1	293932E-3;2	395132E+6;1	676592E-3;9	623609E-4
4;22	0;2	12;7	017038E-9;3	680814E-3;2	354092E+6;1	647865E-3;5	212033E-4
5;22	0;2	12;2	030918E-8;1	045896E-2;2	311158E+6;1	617810E-3;2	639995E-4
6;22	0;2	12;5	878016E-8;3	004667E-2;2	294030E+6;1	605821E-3;2	014080E-4
7;22	0;2	12;1	701254E-7;6	185668E-2;1	631740E+6;1	142218E-3;7	714854E-5
8;22	0;2	12;4	923883E-7;5	134346E-2;4	679624E+5;3	275737E-4;1	534158E-5
9;22	0;2	12;1	425103E-6;4	362201E-2;1	373704E+5;9	615925E-5;4	960743E-6
10;22	0;2	11;4	124626E-6;3	917916E-2;4	262889E+4;2	984022E-5;1	768311E-6
11;22	0;2	12;1	193777E-5;3	790587E-2;1	425007E+4;9	975047E-6;5	561049E-7
12;22	0;2	11;3	455107E-5;3	739379E-2;4	857038E+3;3	399926E-6;1	868750E-7
