# Supplementary material for: Ultrathin 2 nm gold as impedance-matched absorber for infrared light
Source: Nat Commun. 2020 May 1;11:2161. doi: 10.1038/s41467-020-15762-3 (PMC7195431; doi:10.1038/s41467-020-15762-3)
Supplement: Supplementary file 3 — Source Data [file 41467_2020_15762_MOESM3_ESM.zip › SOURCE DATA/Supplement Fig.3 - Resistivity below percolation/Au-0,7-Cu-rem4.csv]

Messung am 02.03.2020 um 17:07
Measurement Nr.;Temperature [�C];Contact Force [N];Current [A];Voltage [V]; Sheet Resistance [Ohms/Square];Resistivity [Ohm m];Standard Deviation [Ohm m]
0;22	0;1	96;1	000000E-10;1	109754E-4;4	980352E+6;3	486246E-3;1	946056E-2
1;22	0;1	95;2	894266E-10;2	133244E-4;3	307772E+6;2	315440E-3;3	923851E-3
2;22	0;1	94;8	376776E-10;6	290366E-4;3	370020E+6;2	359014E-3;3	302786E-3
3;22	0;1	93;2	424462E-9;1	605660E-3;2	972157E+6;2	080510E-3;1	324532E-3
4;22	0;1	92;7	017038E-9;4	495223E-3;2	874954E+6;2	012468E-3;4	243471E-4
5;22	0;1	92;2	030918E-8;1	293963E-2;2	859322E+6;2	001525E-3;2	266065E-4
6;22	0;1	92;5	878016E-8;3	729516E-2;2	847444E+6;1	993211E-3;1	779109E-4
7;22	0;1	92;1	701254E-7;7	751836E-2;2	044885E+6;1	431419E-3;8	572576E-5
8;22	0;1	92;4	923883E-7;5	788736E-2;5	276058E+5;3	693240E-4;1	667022E-5
9;22	0;1	91;1	425103E-6;4	583601E-2;1	443425E+5;1	010397E-4;4	041915E-6
10;22	0;1	91;4	124626E-6;3	875571E-2;4	216815E+4;2	951770E-5;1	447516E-6
11;22	0;1	91;1	193777E-5;3	681163E-2;1	383870E+4;9	687093E-6;4	930900E-7
12;22	0;1	91;3	455107E-5;3	606368E-2;4	684271E+3;3	278990E-6;1	705959E-7
