# Supplementary material for: Ultrathin 2 nm gold as impedance-matched absorber for infrared light
Source: Nat Commun. 2020 May 1;11:2161. doi: 10.1038/s41467-020-15762-3 (PMC7195431; doi:10.1038/s41467-020-15762-3)
Supplement: Supplementary file 3 — Source Data [file 41467_2020_15762_MOESM3_ESM.zip › SOURCE DATA/Supplement Fig.3 - Resistivity below percolation/Au-0,7-Cu-rem5.csv]

Messung am 02.03.2020 um 17:14
Measurement Nr.;Temperature [�C];Contact Force [N];Current [A];Voltage [V]; Sheet Resistance [Ohms/Square];Resistivity [Ohm m];Standard Deviation [Ohm m]
0;22	0;2	13;1	000000E-10;7	710451E-5;3	460296E+6;2	422207E-3;1	446969E-2
1;22	0;2	11;2	894266E-10;1	250234E-4;1	938591E+6;1	357014E-3;3	664506E-3
2;22	0;2	11;8	376776E-10;2	935261E-4;1	572546E+6;1	100782E-3;1	654382E-3
3;22	0;2	11;2	424462E-9;7	692555E-4;1	423930E+6;9	967512E-4;6	459350E-4
4;22	0;2	11;7	017038E-9;2	143576E-3;1	370940E+6;9	596580E-4;2	793492E-4
5;22	0;2	10;2	030918E-8;6	082300E-3;1	344030E+6;9	408211E-4;9	705256E-5
6;22	0;2	10;5	878016E-8;1	770343E-2;1	351637E+6;9	461462E-4;7	719856E-5
7;22	0;2	10;1	701254E-7;4	788251E-2;1	263110E+6;8	841771E-4;4	001740E-5
8;22	0;2	10;4	923883E-7;9	058168E-3;8	255933E+4;5	779153E-5;6	684937E-6
9;22	0;2	10;1	425103E-6;-1	032782E-2;3	252341E+4;2	276638E-5;2	076475E-6
10;22	0;2	09;4	124626E-6;-2	090801E-2;2	274896E+4;1	592427E-5;8	021563E-7
11;22	0;2	09;1	193777E-5;-2	347342E-2;8	824433E+3;6	177103E-6;2	682129E-7
12;22	0;2	09;3	455107E-5;-2	422136E-2;3	146085E+3;2	202260E-6;9	205892E-8
