# Supplementary material for: Ultrathin 2 nm gold as impedance-matched absorber for infrared light
Source: Nat Commun. 2020 May 1;11:2161. doi: 10.1038/s41467-020-15762-3 (PMC7195431; doi:10.1038/s41467-020-15762-3)
Supplement: Supplementary file 3 — Source Data [file 41467_2020_15762_MOESM3_ESM.zip › SOURCE DATA/Supplement Fig.3 - Resistivity below percolation/Au-0,7-Cu-rem6.csv]

Messung am 02.03.2020 um 17:20
Measurement Nr.;Temperature [�C];Contact Force [N];Current [A];Voltage [V]; Sheet Resistance [Ohms/Square];Resistivity [Ohm m];Standard Deviation [Ohm m]
0;22	0;1	99;1	000000E-10;1	985492E-4;8	910491E+6;6	237343E-3;3	703688E-2
1;22	0;1	98;2	894266E-10;2	468432E-4;3	827509E+6;2	679256E-3;1	022646E-2
2;22	0;1	98;8	376776E-10;6	013139E-4;3	221498E+6;2	255049E-3;3	509328E-3
3;22	0;1	98;2	424462E-9;1	476604E-3;2	733267E+6;1	913287E-3;1	436532E-3
4;22	0;1	97;7	017038E-9;4	473645E-3;2	861153E+6;2	002807E-3;6	678430E-4
5;22	0;1	97;2	030918E-8;1	275522E-2;2	818573E+6;1	973001E-3;3	336673E-4
6;22	0;1	97;5	878016E-8;3	668764E-2;2	801060E+6;1	960742E-3;2	109997E-4
7;22	0;1	97;1	701254E-7;7	440986E-2;1	962884E+6;1	374019E-3;8	027885E-5
8;22	0;1	97;4	923883E-7;5	607172E-2;5	110574E+5;3	577402E-4;1	715929E-5
9;22	0;1	97;1	425103E-6;4	504462E-2;1	418503E+5;9	929522E-5;5	462673E-6
10;22	0;1	97;4	124626E-6;3	828737E-2;4	165857E+4;2	916100E-5;1	629609E-6
11;22	0;1	97;1	193777E-5;3	661130E-2;1	376340E+4;9	634377E-6;6	490281E-7
12;22	0;1	96;3	455107E-5;3	599624E-2;4	675511E+3;3	272857E-6;2	263594E-7
