# Supplementary material for: Ultrathin 2 nm gold as impedance-matched absorber for infrared light
Source: Nat Commun. 2020 May 1;11:2161. doi: 10.1038/s41467-020-15762-3 (PMC7195431; doi:10.1038/s41467-020-15762-3)
Supplement: Supplementary file 3 — Source Data [file 41467_2020_15762_MOESM3_ESM.zip › SOURCE DATA/Supplement Fig.3 - Resistivity below percolation/Au-0.7-Cu-rem.csv]

Messung am 02.03.2020 um 15:34
Measurement Nr.;Temperature [�C];Contact Force [N];Current [A];Voltage [V]; Sheet Resistance [Ohms/Square];Resistivity [Ohm m];Standard Deviation [Ohm m]
0;22	0;1	98;1	000000E-8;6	481479E-3;2	908758E+6;2	036131E-3;9	061908E-4
1;22	0;1	98;3	162278E-8;1	973539E-2;2	800781E+6;1	960547E-3;4	057291E-4
2;22	0;1	98;1	000000E-7;6	128695E-2;2	750436E+6;1	925305E-3;2	200972E-4
3;22	0;1	97;3	162278E-7;5	965513E-2;8	466059E+5;5	926241E-4;3	597709E-5
4;22	0;1	97;1	000000E-6;4	308407E-2;1	933527E+5;1	353469E-4;9	894631E-6
5;22	0;1	97;3	162278E-6;3	485774E-2;4	946895E+4;3	462826E-5;2	625626E-6
6;22	0;1	97;1	000000E-5;3	248370E-2;1	457803E+4;1	020462E-5;7	997823E-7
7;22	0;1	97;3	162278E-5;3	160620E-2;4	485447E+3;3	139813E-6;2	885959E-7
8;22	0;1	97;1	000000E-4;3	159214E-2;1	417792E+3;9	924545E-7;8	561636E-8
9;22	0;1	97;3	162278E-4;3	145655E-2;4	464210E+2;3	124947E-7;2	658021E-8
10;22	0;1	97;1	000000E-10;-1	247175E-4;5	597072E+6;3	917950E-3;8	020333E-2
11;22	0;1	97;3	162278E-10;4	087337E-4;5	800614E+6;4	060430E-3;1	925246E-2
12;22	0;1	97;1	000000E-9;8	698211E-4;3	903583E+6;2	732508E-3;6	791710E-3
13;22	0;1	97;3	162278E-9;2	305787E-3;3	272297E+6;2	290608E-3;2	577910E-3
14;22	0;1	97;1	000000E-8;6	403890E-3;2	873938E+6;2	011756E-3;8	042963E-4
15;22	0;1	97;3	162278E-8;1	973308E-2;2	800454E+6;1	960318E-3;3	518352E-4
16;22	0;1	98;1	000000E-7;6	119706E-2;2	746402E+6;1	922481E-3;2	253858E-4
17;22	0;1	98;3	162278E-7;5	987024E-2;8	496587E+5;5	947611E-4;3	303544E-5
18;22	0;1	98;1	000000E-6;4	278376E-2;1	920049E+5;1	344035E-4;8	859305E-6
19;22	0;1	98;3	162278E-6;3	480789E-2;4	939821E+4;3	457875E-5;2	691562E-6
