# Supplementary material for: Ultrathin 2 nm gold as impedance-matched absorber for infrared light
Source: Nat Commun. 2020 May 1;11:2161. doi: 10.1038/s41467-020-15762-3 (PMC7195431; doi:10.1038/s41467-020-15762-3)
Supplement: Supplementary file 3 — Source Data [file 41467_2020_15762_MOESM3_ESM.zip › SOURCE DATA/Supplement Fig.3 - Resistivity below percolation/Au-1,0-Cu-rem1.csv]

Messung am 02.03.2020 um 17:27
Measurement Nr.;Temperature [�C];Contact Force [N];Current [A];Voltage [V]; Sheet Resistance [Ohms/Square];Resistivity [Ohm m];Standard Deviation [Ohm m]
0;22	0;2	13;1	000000E-10;7	203302E-6;3	232698E+5;2	262888E-4;1	298270E-2
1;22	0;2	11;2	894266E-10;-1	514266E-4;2	347995E+6;1	643597E-3;4	046517E-3
2;22	0;2	12;8	376776E-10;-5	187723E-4;2	779287E+6;1	945501E-3;1	767929E-3
3;22	0;2	12;2	424462E-9;-1	571579E-3;2	909072E+6;2	036350E-3;6	179829E-4
4;22	0;2	11;7	017038E-9;-4	701063E-3;3	006600E+6;2	104620E-3;1	813910E-4
5;22	0;2	07;2	030918E-8;-1	384053E-2;3	058396E+6;2	140877E-3;1	057169E-5
6;22	0;2	08;5	878016E-8;-4	040394E-2;3	084796E+6;2	159357E-3;1	341258E-5
7;22	0;1	98;1	701254E-7;-1	168047E-1;3	081234E+6;2	156864E-3;2	198878E-5
8;22	0;1	98;4	923883E-7;-3	374081E-1;3	075256E+6;2	152679E-3;2	674004E-5
9;22	0;1	99;1	425103E-6;-8	510499E-1;2	680047E+6;1	876033E-3;2	327595E-5
10;22	0;1	98;4	124626E-6;-9	116485E-1;9	919192E+5;6	943434E-4;6	722997E-6
11;22	0;1	98;1	193777E-5;-9	280070E-1;3	488684E+5;2	442079E-4;2	135448E-6
12;22	0;1	99;3	455107E-5;-9	319929E-1;1	210555E+5;8	473885E-5;7	313774E-7
