# Supplementary material for: Ultrathin 2 nm gold as impedance-matched absorber for infrared light
Source: Nat Commun. 2020 May 1;11:2161. doi: 10.1038/s41467-020-15762-3 (PMC7195431; doi:10.1038/s41467-020-15762-3)
Supplement: Supplementary file 3 — Source Data [file 41467_2020_15762_MOESM3_ESM.zip › SOURCE DATA/Supplement Fig.3 - Resistivity below percolation/Au-1,0-Cu-rem2-overshot.csv]

Messung am 02.03.2020 um 17:33
Measurement Nr.;Temperature [�C];Contact Force [N];Current [A];Voltage [V]; Sheet Resistance [Ohms/Square];Resistivity [Ohm m];Standard Deviation [Ohm m]
0;22	0;2	19;1	000000E-10;8	446193E-6;3	790482E+5;3	790482E-4;2	566698E-2
1;22	0;2	19;3	009524E-10;-3	177953E-5;4	738961E+5;4	738961E-4;8	310363E-3
2;22	0;2	18;9	057237E-10;-7	200516E-4;3	567807E+6;3	567807E-3;2	418576E-3
3;22	0;2	17;2	725797E-9;-2	196732E-3;3	616738E+6;3	616738E-3;8	814584E-4
4;22	0;2	17;8	203354E-9;-6	715570E-3;3	673880E+6;3	673880E-3;2	012658E-4
5;22	0;2	18;2	468819E-8;-2	027678E-2;3	685897E+6;3	685897E-3;2	709446E-5
6;22	0;2	18;7	429971E-8;-6	104088E-2;3	686949E+6;3	686949E-3;4	600114E-5
7;22	0;2	17;2	236068E-7;-1	835798E-1;3	684455E+6;3	684455E-3;6	290525E-5
8;22	0;2	17;6	729501E-7;-5	486043E-1;3	658557E+6;3	658557E-3;6	501857E-5
9;22	0;2	17;2	025260E-6;9	900000E+37;2	193754E+44;2	193754E+35;0	000000E+0
10;22	0;2	17;6	095068E-6;9	900000E+37;7	289372E+43;7	289372E+34;0	000000E+0
11;22	0;2	17;1	834326E-5;9	900000E+37;2	422101E+43;2	422101E+34;0	000000E+0
12;22	0;2	17;5	520448E-5;9	900000E+37;8	048119E+42;8	048119E+33;0	000000E+0
13;22	0;2	17;1	661392E-4;9	900000E+37;2	674216E+42;2	674216E+33;0	000000E+0
14;22	0;2	17;5	000000E-4;9	900000E+37;8	885844E+41;8	885844E+32;0	000000E+0
