# Supplementary material for: Ultrathin 2 nm gold as impedance-matched absorber for infrared light
Source: Nat Commun. 2020 May 1;11:2161. doi: 10.1038/s41467-020-15762-3 (PMC7195431; doi:10.1038/s41467-020-15762-3)
Supplement: Supplementary file 3 — Source Data [file 41467_2020_15762_MOESM3_ESM.zip › SOURCE DATA/Supplement Fig.3 - Resistivity below percolation/Au-1,0-Cu-rem3.csv]

Messung am 02.03.2020 um 17:41
Measurement Nr.;Temperature [�C];Contact Force [N];Current [A];Voltage [V]; Sheet Resistance [Ohms/Square];Resistivity [Ohm m];Standard Deviation [Ohm m]
0;22	0;2	17;1	000000E-10;6	927280E-9;3	108825E+2;3	108825E-7;7	143195E-7
1;22	0;2	15;3	009524E-10;-1	531921E-4;2	284400E+6;2	284400E-3;2	763359E-3
2;22	0;2	15;9	057237E-10;-5	003810E-4;2	479354E+6;2	479354E-3;2	000517E-3
3;22	0;2	16;2	725797E-9;-1	649981E-3;2	716558E+6;2	716558E-3;6	285149E-4
4;22	0;2	15;8	203354E-9;-5	142144E-3;2	813108E+6;2	813108E-3;1	093206E-4
5;22	0;2	15;2	468819E-8;-1	556411E-2;2	829231E+6;2	829231E-3;1	917085E-5
6;22	0;2	15;7	429971E-8;-4	694684E-2;2	835650E+6;2	835650E-3;2	855242E-5
7;22	0;2	16;2	236068E-7;-1	413263E-1;2	836425E+6;2	836425E-3;3	702325E-5
8;22	0;2	15;6	729501E-7;-4	235371E-1;2	824503E+6;2	824503E-3;4	293976E-5
9;22	0;2	15;2	025260E-6;-7	718880E-1;1	710437E+6;1	710437E-3;2	138196E-5
10;22	0;2	15;6	095068E-6;-8	041430E-1;5	920906E+5;5	920906E-4;6	055761E-6
11;22	0;2	15;1	834326E-5;-8	186069E-1;2	002776E+5;2	002776E-4;1	948283E-6
12;22	0;2	15;5	520448E-5;-8	179482E-1;6	649439E+4;6	649439E-5;6	300720E-7
13;22	0;2	15;1	661392E-4;-8	192336E-1;2	212937E+4;2	212937E-5;2	108676E-7
14;22	0;2	15;5	000000E-4;-8	189854E-1;7	350886E+3;7	350886E-6;7	135460E-8
