# Supplementary material for: Ultrathin 2 nm gold as impedance-matched absorber for infrared light
Source: Nat Commun. 2020 May 1;11:2161. doi: 10.1038/s41467-020-15762-3 (PMC7195431; doi:10.1038/s41467-020-15762-3)
Supplement: Supplementary file 3 — Source Data [file 41467_2020_15762_MOESM3_ESM.zip › SOURCE DATA/Supplement Fig.3 - Resistivity below percolation/Au-1,0-Cu-rem4.csv]

Messung am 02.03.2020 um 17:48
Measurement Nr.;Temperature [�C];Contact Force [N];Current [A];Voltage [V]; Sheet Resistance [Ohms/Square];Resistivity [Ohm m];Standard Deviation [Ohm m]
0;22	0;2	10;1	000000E-10;-2	899336E-5;1	301164E+6;1	301164E-3;1	197267E-2
1;22	0;2	11;3	009524E-10;-1	694417E-4;2	526712E+6;2	526712E-3;4	987786E-3
2;22	0;2	11;9	057237E-10;-6	313942E-4;3	128516E+6;3	128516E-3;1	192385E-3
3;22	0;2	11;2	725797E-9;-2	025441E-3;3	334721E+6;3	334721E-3;3	670788E-4
4;22	0;2	11;8	203354E-9;-6	200419E-3;3	392057E+6;3	392057E-3;6	893690E-5
5;22	0;2	11;2	468819E-8;-1	869859E-2;3	399014E+6;3	399014E-3;3	334868E-5
6;22	0;2	11;7	429971E-8;-5	648775E-2;3	411934E+6;3	411934E-3;4	520322E-5
7;22	0;2	11;2	236068E-7;-1	695579E-1;3	403035E+6;3	403035E-3;5	039007E-5
8;22	0;2	10;6	729501E-7;-5	060432E-1;3	374724E+6;3	374724E-3;5	432520E-5
9;22	0;2	10;2	025260E-6;-8	548016E-1;1	894166E+6;1	894166E-3;2	079792E-5
10;22	0;2	10;6	095068E-6;-8	912680E-1;6	562408E+5;6	562408E-4;6	484995E-6
11;22	0;2	10;1	834326E-5;-9	030260E-1;2	209313E+5;2	209313E-4;2	010967E-6
12;22	0;2	11;5	520448E-5;-9	074892E-1;7	377355E+4;7	377355E-5;6	887379E-7
13;22	0;2	10;1	661392E-4;-9	077464E-1;2	452030E+4;2	452030E-5;2	162435E-7
14;22	0;2	10;5	000000E-4;-9	082842E-1;8	152396E+3;8	152396E-6;7	475385E-8
