# Supplementary material for: Ultrathin 2 nm gold as impedance-matched absorber for infrared light
Source: Nat Commun. 2020 May 1;11:2161. doi: 10.1038/s41467-020-15762-3 (PMC7195431; doi:10.1038/s41467-020-15762-3)
Supplement: Supplementary file 3 — Source Data [file 41467_2020_15762_MOESM3_ESM.zip › SOURCE DATA/Supplement Fig.3 - Resistivity below percolation/Au-1,0-Cu-rem5.csv]

Messung am 02.03.2020 um 17:55
Measurement Nr.;Temperature [�C];Contact Force [N];Current [A];Voltage [V]; Sheet Resistance [Ohms/Square];Resistivity [Ohm m];Standard Deviation [Ohm m]
0;22	0;2	08;1	000000E-10;1	005300E-8;4	511587E+2;4	511587E-7;9	809032E-7
1;22	0;2	08;3	009524E-10;-1	659491E-4;2	474632E+6;2	474632E-3;2	767637E-3
2;22	0;2	08;9	057237E-10;-5	488044E-4;2	719289E+6;2	719289E-3;1	333516E-3
3;22	0;2	08;2	725797E-9;-1	748968E-3;2	879531E+6;2	879531E-3;3	410700E-4
4;22	0;2	08;8	203354E-9;-5	336505E-3;2	919436E+6;2	919436E-3;9	532339E-5
5;22	0;2	08;2	468819E-8;-1	617269E-2;2	939858E+6;2	939858E-3;2	489097E-5
6;22	0;2	08;7	429971E-8;-4	866314E-2;2	939317E+6;2	939317E-3;4	232675E-5
7;22	0;2	08;2	236068E-7;-1	461356E-1;2	932949E+6;2	932949E-3;4	451741E-5
8;22	0;2	08;6	729501E-7;-4	386837E-1;2	925514E+6;2	925514E-3;4	739047E-5
9;22	0;2	08;2	025260E-6;-7	372912E-1;1	633773E+6;1	633773E-3;2	107954E-5
10;22	0;2	08;6	095068E-6;-7	702708E-1;5	671506E+5;5	671506E-4;6	058012E-6
11;22	0;2	08;1	834326E-5;-7	787675E-1;1	905307E+5;1	905307E-4;1	959806E-6
12;22	0;2	07;5	520448E-5;-7	837771E-1;6	371648E+4;6	371648E-5;6	435658E-7
13;22	0;2	08;1	661392E-4;-7	842362E-1;2	118401E+4;2	118401E-5;2	126424E-7
14;22	0;2	08;5	000000E-4;-7	878982E-1;7	071859E+3;7	071859E-6;7	200313E-8
