# Supplementary material for: Ultrathin 2 nm gold as impedance-matched absorber for infrared light
Source: Nat Commun. 2020 May 1;11:2161. doi: 10.1038/s41467-020-15762-3 (PMC7195431; doi:10.1038/s41467-020-15762-3)
Supplement: Supplementary file 3 — Source Data [file 41467_2020_15762_MOESM3_ESM.zip › SOURCE DATA/Supplement Fig.3 - Resistivity below percolation/Au-1,5-Cu-rem1.csv]

Messung am 02.03.2020 um 15:18
Measurement Nr.;Temperature [�C];Contact Force [N];Current [A];Voltage [V]; Sheet Resistance [Ohms/Square];Resistivity [Ohm m];Standard Deviation [Ohm m]
0;22	0;2	17;1	000000E-7;-2	805010E-4;1	258832E+4;1	888248E-5;9	355225E-8
1;22	0;2	17;3	981072E-7;-1	114109E-3;1	255917E+4;1	883876E-5;9	915509E-10
2;22	0;2	16;1	584893E-6;-4	435403E-3;1	255933E+4;1	883900E-5;2	435819E-10
3;22	0;2	17;6	309573E-6;-1	765756E-2;1	255926E+4;1	883889E-5;2	408163E-10
4;22	0;2	17;2	511886E-5;-7	028249E-2;1	255685E+4;1	883527E-5;2	561582E-10
5;22	0;2	17;1	000000E-4;-2	797583E-1;1	255499E+4;1	883249E-5;7	152822E-11
6;22	0;2	17;3	981072E-4;-6	554481E-1;7	388764E+3;1	108315E-5;4	466240E-9
7;22	0;2	17;1	584893E-3;-6	583688E-1;1	864244E+3;2	796366E-6;6	644995E-9
8;22	0;2	16;6	309573E-3;-6	571535E-1;4	674125E+2;7	011188E-7;2	516141E-10
9;22	0;2	10;2	511886E-2;-6	551223E-1;1	170458E+2;1	755687E-7;6	384297E-11
