# Supplementary material for: Ultrathin 2 nm gold as impedance-matched absorber for infrared light
Source: Nat Commun. 2020 May 1;11:2161. doi: 10.1038/s41467-020-15762-3 (PMC7195431; doi:10.1038/s41467-020-15762-3)
Supplement: Supplementary file 3 — Source Data [file 41467_2020_15762_MOESM3_ESM.zip › SOURCE DATA/Supplement Fig.3 - Resistivity below percolation/Au-1,5-Cu-rem2.csv]

Messung am 02.03.2020 um 15:28
Measurement Nr.;Temperature [�C];Contact Force [N];Current [A];Voltage [V]; Sheet Resistance [Ohms/Square];Resistivity [Ohm m];Standard Deviation [Ohm m]
0;22	0;0	55;1	000000E-8;-2	793656E-5;1	253737E+4;1	880605E-5;3	191267E-8
1;22	0;0	55;3	162278E-8;-8	840266E-5;1	254581E+4;1	881872E-5;1	606269E-8
2;22	0;0	55;1	000000E-7;-2	796048E-4;1	254811E+4;1	882216E-5;2	810857E-9
3;22	0;0	55;3	162278E-7;-8	841562E-4;1	254765E+4;1	882148E-5;5	336284E-9
4;22	0;0	55;1	000000E-6;-2	796099E-3;1	254833E+4;1	882250E-5;3	084923E-10
5;22	0;0	55;3	162278E-6;-8	842639E-3;1	254918E+4;1	882377E-5;2	400196E-10
6;22	0;0	55;1	000000E-5;-2	796572E-2;1	255045E+4;1	882568E-5;1	195273E-10
7;22	0;0	55;3	162278E-5;-8	843352E-2;1	255019E+4;1	882529E-5;6	725051E-11
8;22	0;0	55;1	000000E-4;-2	796540E-1;1	255031E+4;1	882547E-5;7	483986E-11
9;22	0;0	55;3	162278E-4;-6	542467E-1;9	284853E+3;1	392728E-5;1	058568E-8
