# Supplementary material for: Ultrathin 2 nm gold as impedance-matched absorber for infrared light
Source: Nat Commun. 2020 May 1;11:2161. doi: 10.1038/s41467-020-15762-3 (PMC7195431; doi:10.1038/s41467-020-15762-3)
Supplement: Supplementary file 3 — Source Data [file 41467_2020_15762_MOESM3_ESM.zip › SOURCE DATA/Supplement Fig.3 - Resistivity below percolation/Au-13-Cu-rem.csv]

Messung am 02.03.2020 um 15:09
Measurement Nr.;Temperature [�C];Contact Force [N];Current [A];Voltage [V]; Sheet Resistance [Ohms/Square];Resistivity [Ohm m];Standard Deviation [Ohm m]
0;22	0;2	18;1	000000E-7;-1	834922E-7;8	052005E+0;1	046761E-7;9	514352E-9
1;22	0;2	18;3	981072E-7;-7	109051E-7;7	836066E+0;1	018689E-7;2	148535E-9
2;22	0;2	17;1	584893E-6;-2	855658E-6;7	906652E+0;1	027865E-7;6	249626E-10
3;22	0;2	16;6	309573E-6;-1	142061E-5;7	942839E+0;1	032569E-7;2	112743E-10
4;22	0;2	17;2	511886E-5;-4	543477E-5;7	937336E+0;1	031854E-7;4	095166E-11
5;22	0;2	17;1	000000E-4;-1	808215E-4;7	934810E+0;1	031525E-7;1	229829E-11
6;22	0;2	17;3	981072E-4;-7	198592E-4;7	934763E+0;1	031519E-7;3	279429E-12
7;22	0;2	17;1	584893E-3;-2	866113E-3;7	935599E+0;1	031628E-7;9	714046E-13
8;22	0;2	17;6	309573E-3;-1	141453E-2;7	938612E+0;1	032020E-7;5	603339E-13
9;22	0;2	17;2	511886E-2;-4	544798E-2;7	939644E+0;1	032154E-7;7	448277E-13
