# Supplementary material for: Ultrathin 2 nm gold as impedance-matched absorber for infrared light
Source: Nat Commun. 2020 May 1;11:2161. doi: 10.1038/s41467-020-15762-3 (PMC7195431; doi:10.1038/s41467-020-15762-3)
Supplement: Supplementary file 3 — Source Data [file 41467_2020_15762_MOESM3_ESM.zip › SOURCE DATA/Supplement Fig.3 - Resistivity below percolation/Evaluation.xlsx]

## Sheet: Raw-data
0,35 nm			0,7 nm			1,0 nm			1,5nm
Resistivity (Ohm*m)	Current (A)		Resistivity (Ohm*m)	Current (A)		Resistivity (Ohm*m)	Current (A)		Resistivity (Ohm*m)	Current (A)
6.93308e-08	0.0001		3.12495e-07	0.000316228		3.10883e-07	1e-10		1.75569e-07	0.0251189
1.2978e-07	2.89427e-07		9.92454e-07	0.0001		4.51159e-07	1e-10		7.01119e-07	0.00630957
1.84278e-07	3.45511e-05		2.20226e-06	3.45511e-05		7.07186e-06	0.0005		2.79637e-06	0.00158489
2.19639e-07	3.16228e-05		3.13981e-06	3.16228e-05		7.35089e-06	0.0005		1.10832e-05	0.000398107
5.24981e-07	1.19378e-05		3.27286e-06	3.45511e-05		8.1524e-06	0.0005		1.39273e-05	0.000316228
6.72624e-07	1e-05		3.27899e-06	3.45511e-05		2.1184e-05	0.000166139		1.8806e-05	1e-08
9.33257e-07	3.45511e-05		3.39993e-06	3.45511e-05		2.21294e-05	0.000166139		1.88187e-05	3.16228e-08
1.4717e-06	4.12463e-06		6.1771e-06	1.19378e-05		2.45203e-05	0.000166139		1.88215e-05	3.16228e-07
1.62838e-06	4.12463e-06		9.63438e-06	1.19378e-05		6.37165e-05	5.52045e-05		1.88222e-05	1e-07
1.90346e-06	3.16228e-06		9.68709e-06	1.19378e-05		6.64944e-05	5.52045e-05		1.88225e-05	1e-06
1.96487e-06	3.16228e-06		9.97505e-06	1.19378e-05		7.37735e-05	5.52045e-05		1.88238e-05	3.16228e-06
1.99214e-06	3.16228e-06		1.02046e-05	1e-05		8.47389e-05	3.45511e-05		1.88253e-05	3.16228e-05
2.03666e-06	3.16228e-06		1.59243e-05	4.12463e-06		0.000190531	1.83433e-05		1.88255e-05	0.0001
2.04936e-06	3.16228e-06		2.27664e-05	1.4251e-06		0.000200278	1.83433e-05		1.88257e-05	1e-05
2.09227e-06	1.19378e-05		2.9161e-05	4.12463e-06		0.000220931	1.83433e-05		1.88325e-05	0.0001
2.50901e-06	3.16228e-07		2.95177e-05	4.12463e-06		0.000226289	1e-10		1.88353e-05	2.51189e-05
2.67677e-06	1.70125e-06		2.98402e-05	4.12463e-06		0.000244208	1.19378e-05		1.88388e-05	3.98107e-07
3.09559e-06	1.4251e-06		3.45787e-05	3.16228e-06		0.000379048	1e-10		1.88389e-05	6.30957e-06
3.24607e-06	3.16228e-07		3.46283e-05	3.16228e-06		0.000473896	3.00952e-10		1.8839e-05	1.58489e-06
3.37457e-06	3.16228e-07		3.77347e-05	3.16228e-06		0.000567151	6.09507e-06		1.88825e-05	1e-07
4.44772e-06	1e-06		5.77915e-05	4.92388e-07		0.000592091	6.09507e-06
4.51226e-06	3.16228e-07		9.61593e-05	1.4251e-06		0.000656241	6.09507e-06
4.54529e-06	1e-06		9.92952e-05	1.4251e-06		0.000694343	4.12463e-06
4.56e-06	1e-06		0.00010104	1.4251e-06		0.00130116	1e-10
4.5917e-06	1e-06		0.000134403	1e-06		0.00163377	2.02526e-06
4.60937e-06	1e-06		0.000135347	1e-06		0.0016436	2.89427e-10
4.74527e-06	3.16228e-07		0.000137747	1e-06		0.00171044	2.02526e-06
4.96654e-06	7.01704e-07		0.000327574	4.92388e-07		0.00187603	1.4251e-06
5.18049e-06	4.12463e-06		0.00035774	4.92388e-07		0.00189417	2.02526e-06
5.59176e-06	1.70125e-07		0.000369324	4.92388e-07		0.0019455	8.37678e-10
5.97112e-06	4.92388e-07		0.000564893	3.16228e-07		0.00203635	2.42446e-09
1.19524e-05	1.4251e-06		0.000592624	3.16228e-07		0.00210462	7.01704e-09
1.32556e-05	3.16228e-07		0.000594761	3.16228e-07		0.00214088	2.03092e-08
1.35323e-05	3.16228e-06		0.000884177	1.70125e-07		0.00215268	4.92388e-07
1.60007e-05	4.92388e-07		0.000940821	2.03092e-08		0.00215686	1.70125e-07
2.4568e-05	3.45511e-05		0.000946146	5.87802e-08		0.00215936	5.87802e-08
2.83958e-05	3.16228e-10		0.000959658	7.01704e-09		0.0022844	3.00952e-10
3.15633e-05	1e-06		0.000996751	2.42446e-09		0.00247463	3.00952e-10
3.78305e-05	8.37678e-10		0.00110078	8.37678e-10		0.00247935	9.05724e-10
3.86377e-05	3.16228e-09		0.00114222	1.70125e-07		0.00252671	3.00952e-10
4.18155e-05	2.42446e-09		0.00135701	2.89427e-10		0.00271656	2.7258e-09
4.31045e-05	1e-07		0.00137402	1.70125e-07		0.00271929	9.05724e-10
4.36767e-05	1e-09		0.00143142	1.70125e-07		0.00281311	8.20335e-09
4.38361e-05	1e-06		0.00160582	5.87802e-08		0.0028245	6.7295e-07
4.54099e-05	1e-07		0.00161781	2.03092e-08		0.00282923	2.46882e-08
4.60981e-05	1.70125e-07		0.00164787	7.01704e-09		0.00283565	7.42997e-08
4.84913e-05	2.42446e-09		0.00167659	2.42446e-09		0.00283643	2.23607e-07
4.90526e-05	1.19378e-07		0.00170521	1e-07		0.00287953	2.7258e-09
5.23957e-05	1e-07		0.00172281	8.37678e-10		0.00291944	8.20335e-09
5.49136e-05	1e-07		0.00172768	2.89427e-10		0.00292551	6.7295e-07
6.10978e-05	1e-07		0.00173468	3.16228e-08		0.00293295	2.23607e-07
6.38072e-05	5.87802e-08		0.00174309	1e-08		0.00293932	7.42997e-08
6.89789e-05	2.03092e-08		0.00187784	3.16228e-09		0.00293986	2.46882e-08
6.96878e-05	1.19378e-05		0.00191329	2.42446e-09		0.00312852	9.05724e-10
6.99789e-05	7.01704e-09		0.00192248	1e-07		0.00333472	2.7258e-09
9.02668e-05	3.16228e-08		0.0019253	1e-07		0.00337472	6.7295e-07
9.61561e-05	3.16228e-08		0.00196032	3.16228e-08		0.00339206	8.20335e-09
9.70871e-05	1e-09		0.00196055	3.16228e-08		0.00339901	2.46882e-08
9.95176e-05	1e-08		0.00196074	5.87802e-08		0.00340304	2.23607e-07
0.00010343	3.16228e-09		0.001973	2.03092e-08		0.00341193	7.42997e-08
0.000107145	3.16228e-08		0.00199321	5.87802e-08		0.00356781	9.05724e-10
0.000108735	1e-08		0.00200153	2.03092e-08		0.00361674	2.7258e-09
0.000114962	3.16228e-09		0.00200281	7.01704e-09		0.00365856	6.7295e-07
0.000115789	3.16228e-09		0.00201176	1e-08		0.00367388	8.20335e-09
0.000116743	3.16228e-08		0.00201247	7.01704e-09		0.00368446	2.23607e-07
0.000119532	1e-10		0.00202441	1e-09		0.0036859	2.46882e-08
0.000126101	3.16228e-09		0.00203613	1e-08		0.00368695	7.42997e-08
0.000132899	2.03092e-08		0.00208051	2.42446e-09		8.88584e+32	0.0005
0.000133073	7.01704e-09		0.00225505	8.37678e-10		2.67422e+33	0.000166139
0.00013349	1e-08		0.00229061	3.16228e-09		8.04812e+33	5.52045e-05
0.000134085	3.16228e-09		0.00231544	2.89427e-10		2.4221e+34	1.83433e-05
0.000138881	4.92388e-08		0.00235901	8.37678e-10		7.28937e+34	6.09507e-06
0.000139105	3.16228e-08		0.00242221	1e-10		2.19375e+35	2.02526e-06
0.000139531	1e-08		0.00267926	2.89427e-10
0.000140861	1e-08		0.00273251	1e-09
0.000142753	2.42446e-09		0.00292832	3.16228e-10
0.000143574	5.87802e-08		0.00348625	1e-10
0.00014661	2.03092e-08		0.00391795	1e-10
0.00014889	8.37678e-10		0.00406043	3.16228e-10
0.000150422	3.16228e-10		0.00447591	1e-10
0.000155498	1e-09		0.00623734	1e-10
0.000157254	3.45511e-09		0.0092265	1e-10
0.000157448	1e-09
0.000158907	1e-09
0.000161117	5.87802e-10
0.00017548	2.89427e-10
0.000177307	1e-09
0.000179222	3.16228e-08
0.000183187	1.4251e-09
0.000184412	2.03092e-08
0.000194101	1e-08
0.000195158	8.37678e-09
0.000196882	4.12463e-06
0.000200675	7.01704e-09
0.00021722	3.16228e-10
0.000227973	3.16228e-10
0.000236998	3.16228e-06
0.000241498	5.87802e-08
0.000243832	3.16228e-10
0.000244144	2.89427e-10
0.00028995	3.16228e-08
0.000301102	1e-07
0.000340375	1e-10
0.000383487	1e-07
0.000394911	1e-08
0.00039968	8.37678e-10
0.000401701	3.16228e-09
0.000457869	1e-09
0.000471843	1e-10
0.00047475	2.89427e-10
0.000483722	3.16228e-09
0.000502101	1e-10
0.000509172	1.4251e-06
0.000561004	1e-09
0.00056643	1e-10
0.000610252	3.16228e-10
0.000630715	3.16228e-10
0.000630928	1e-06
0.000648719	3.16228e-07
0.00065362	3.16228e-06
0.000716125	1e-10
0.00075599	3.16228e-10
0.000771992	1.70125e-07
0.000797703	1e-10
0.000988757	1e-10
0.00113016	4.92388e-07
0.00119352	1e-07
0.00123836	3.16228e-07
0.00124466	1e-10
0.00125996	1e-10
0.00150457	2.42446e-10
0.00159241	1e-08
0.00174908	1e-10
0.00349373	3.16228e-08
0.0144559	1e-10

## Sheet: Evaluation
0,35 nm			0,7 nm			1,0 nm			1,5nm				12,0nm
AVG	0.000257025	0.000743634	AVG	0.00149876		AVG	0.00298216		AVG	1.88316e-05			AVG	2.8343e-06
STDEV Manuell	0.000486609	0.000973219	STDEV Manuell	0.000647093		STDEV Manuell	0.00053942		STDEV Manuell	2.70195e-08			STDEV Manuell	1.01379e-09
SE	0.000146718	0.000742634	SE	0.000264174		SE	0.000241236		SE	1.91057e-08			SE	3.83178e-10
N	11		N	6		N	5		N	2			N	7
t_n-1	2.201		t_n-1	2.447		t_n-1	2.571		t_n-1	4.303			t_n-1	1.895
Confi. Intervall	0.000322927			0.000646435			0.000620217			8.22117e-08				7.26122e-10
Current (A)	Resistivity (Ohm*m)	Midd (X-Xm)^2	Current (A)	Resistivity (Ohm*m)	Midd (X-Xm)^2	Current (A)	Resistivity (Ohm*m)	Midd (X-Xm)^2	Current (A)	Resistivity (Ohm*m)	Midd (X-Xm)^2		Current (A)	Resistivity (Ohm*m)	Midd (X-Xm)^2
1e-09	4.36767e-05	4.55176e-08	1e-09	0.00202441	2.76312e-07	2.42446e-09	0.00203635	8.94556e-07	1e-08	1.8806e-05	6.53228e-16		1e-07	2.83532e-06	1.0439e-18
1e-09	9.70871e-05	2.55802e-08	1e-09	0.00273251	1.52213e-06	2.7258e-09	0.00271656	7.05442e-08	3.16228e-08	1.88187e-05	1.66109e-16		4.64159e-07	2.83543e-06	1.26049e-18
1e-09	0.000155498	1.03078e-08	2.42446e-09	0.000996751	2.52014e-07	2.7258e-09	0.00287953	1.05326e-08	1e-07	1.88222e-05	8.9271e-17		2.15443e-06	2.83504e-06	5.38337e-19
1e-09	0.000157448	9.91563e-09	2.42446e-09	0.00167659	3.16238e-08	2.7258e-09	0.00333472	1.243e-07	1e-07	1.88825e-05	2.58793e-15		1e-05	2.83365e-06	4.21572e-19
1e-09	0.000158907	9.62713e-09	2.42446e-09	0.00191329	1.71832e-07	2.7258e-09	0.00361674	4.0269e-07	3.16228e-07	1.88215e-05	1.02583e-16		4.64159e-05	2.83409e-06	4.54908e-20
1e-09	0.000177307	6.35503e-09	2.42446e-09	0.00208051	3.38432e-07	7.01704e-09	0.00210462	7.70076e-07	3.98107e-07	1.88388e-05	5.11463e-17		0.000215444	2.83265e-06	2.72344e-18
1e-09	0.000457869	4.03382e-08	3.16228e-09	0.00187784	1.43704e-07	8.20335e-09	0.00281311	2.85784e-08					0.001	2.83394e-06	1.33434e-19
1e-09	0.000561004	9.24033e-08	3.16228e-09	0.00229061	6.27021e-07	8.20335e-09	0.00291944	3.93425e-09
1.4251e-09	0.000183187	5.45213e-09	7.01704e-09	0.000959658	2.90632e-07	8.20335e-09	0.00339206	1.68016e-07
2.42446e-09	4.18155e-05	4.63152e-08	7.01704e-09	0.00164787	2.22319e-08	8.20335e-09	0.00367388	4.78477e-07
2.42446e-09	4.84913e-05	4.34864e-08	7.01704e-09	0.00200281	2.54062e-07	2.03092e-08	0.00214088	7.07756e-07
2.42446e-09	0.000142753	1.30582e-08	7.01704e-09	0.00201247	2.63895e-07	2.46882e-08	0.00282923	2.33872e-08
3.16228e-09	3.86377e-05	4.76931e-08	1e-08	0.00174309	5.96956e-08	2.46882e-08	0.00293986	1.78943e-09
3.16228e-09	0.00010343	2.35916e-08	1e-08	0.00201176	2.63164e-07	2.46882e-08	0.00339901	1.73768e-07
3.16228e-09	0.000114962	2.01818e-08	1e-08	0.00203613	2.88766e-07	2.46882e-08	0.0036859	4.95246e-07
3.16228e-09	0.000115789	1.99476e-08	2.03092e-08	0.000940821	3.11297e-07	5.87802e-08	0.00215936	6.77004e-07
3.16228e-09	0.000126101	1.71412e-08	2.03092e-08	0.00161781	1.41726e-08	7.42997e-08	0.00283565	2.14651e-08
3.16228e-09	0.000134085	1.51142e-08	2.03092e-08	0.001973	2.24903e-07	7.42997e-08	0.00293932	1.83549e-09
3.16228e-09	0.000401701	2.09312e-08	2.03092e-08	0.00200153	2.52771e-07	7.42997e-08	0.00341193	1.84706e-07
3.16228e-09	0.000483722	5.13915e-08	3.16228e-08	0.00173468	5.56591e-08	7.42997e-08	0.00368695	4.96728e-07
3.45511e-09	0.000157254	9.95432e-09	3.16228e-08	0.00196032	2.13035e-07	1.70125e-07	0.00215686	6.81113e-07
7.01704e-09	6.99789e-05	3.49863e-08	3.16228e-08	0.00196055	2.13246e-07	2.23607e-07	0.00283643	2.12386e-08
7.01704e-09	0.000133073	1.53643e-08	5.87802e-08	0.000946146	3.05383e-07	2.23607e-07	0.00293295	2.42168e-09
7.01704e-09	0.000200675	3.17528e-09	5.87802e-08	0.00160582	1.14618e-08	2.23607e-07	0.00340304	1.77136e-07
8.37678e-09	0.000195158	3.82751e-09	5.87802e-08	0.00196074	2.13426e-07	2.23607e-07	0.00368446	4.93219e-07
1e-08	9.95176e-05	2.48086e-08	5.87802e-08	0.00199321	2.44481e-07	4.92388e-07	0.00215268	6.88038e-07
1e-08	0.000108735	2.19901e-08	1e-07	0.00170521	4.26207e-08	6.7295e-07	0.0028245	2.48556e-08
1e-08	0.00013349	1.5261e-08	1e-07	0.00192248	1.79538e-07	6.7295e-07	0.00292551	3.20872e-09
1e-08	0.000139531	1.38048e-08	1e-07	0.0019253	1.8194e-07	6.7295e-07	0.00337472	1.54107e-07
1e-08	0.000140861	1.34941e-08	1.70125e-07	0.000884177	3.77714e-07	6.7295e-07	0.00365856	4.57513e-07
1e-08	0.000194101	3.95942e-09	1.70125e-07	0.00114222	1.27123e-07
1e-08	0.000394911	1.90125e-08	1.70125e-07	0.00137402	1.55606e-08
1e-08	0.00159241	1.78324e-06	1.70125e-07	0.00143142	4.53498e-09
2.03092e-08	6.89789e-05	3.53614e-08	3.16228e-07	0.000564893	8.7211e-07
2.03092e-08	0.000132899	1.54074e-08	3.16228e-07	0.000592624	8.21084e-07
2.03092e-08	0.00014661	1.21915e-08	3.16228e-07	0.000594761	8.17216e-07
2.03092e-08	0.000184412	5.27267e-09	4.92388e-07	5.77915e-05	2.07639e-06
3.16228e-08	9.02668e-05	2.78083e-08	4.92388e-07	0.000327574	1.37168e-06
3.16228e-08	9.61561e-05	2.58789e-08	4.92388e-07	0.00035774	1.30193e-06
3.16228e-08	0.000107145	2.24639e-08	4.92388e-07	0.000369324	1.27563e-06
3.16228e-08	0.000116743	1.9679e-08
3.16228e-08	0.000139105	1.39051e-08
3.16228e-08	0.000179222	6.05331e-09
3.16228e-08	0.00028995	1.08408e-09
3.16228e-08	0.00349373	1.04762e-05
4.92388e-08	0.000138881	1.3958e-08
5.87802e-08	6.38072e-05	3.73332e-08
5.87802e-08	0.000143574	1.28712e-08
5.87802e-08	0.000241498	2.41098e-10
1e-07	4.31045e-05	4.5762e-08
1e-07	4.54099e-05	4.4781e-08
1e-07	5.23957e-05	4.18732e-08
1e-07	5.49136e-05	4.08491e-08
1e-07	6.10978e-05	3.83875e-08
1e-07	0.000301102	1.94274e-09
1e-07	0.000383487	1.59926e-08
1e-07	0.00119352	8.77021e-07
1.19378e-07	4.90526e-05	4.32526e-08
1.70125e-07	5.59176e-06	6.32187e-08
1.70125e-07	4.60981e-05	4.44902e-08
1.70125e-07	0.000771992	2.65191e-07
2.89427e-07	1.2978e-07	6.59952e-08
3.16228e-07	2.50901e-06	6.47785e-08
3.16228e-07	3.24607e-06	6.44038e-08
3.16228e-07	3.37457e-06	6.43386e-08
3.16228e-07	4.51226e-06	6.37628e-08
3.16228e-07	4.74527e-06	6.36451e-08
3.16228e-07	1.32556e-05	5.94236e-08
3.16228e-07	0.000648719	1.53424e-07
3.16228e-07	0.00123836	9.63026e-07
4.92388e-07	5.97112e-06	6.30281e-08
4.92388e-07	1.60007e-05	5.80928e-08
4.92388e-07	0.00113016	7.62371e-07
7.01704e-07	4.96654e-06	6.35335e-08

## Sheet: Students-Distr
One-sided	0.75	0.8	0.85	0.9	0.95	0.975	0.99	0.995	0.9975	0.999	0.9995
Two-sided	0.5	0.6	0.7	0.8	0.9	0.95	0.98	0.99	0.995	0.998	0.999
1	1	1.376	1.963	3.078	6.314	12.71	31.82	63.66	127.3	318.3	636.6
2	0.816	1.08	1.386	1.886	2.92	4.303	6.965	9.925	14.09	22.33	31.6
3	0.765	0.978	1.25	1.638	2.353	3.182	4.541	5.841	7.453	10.21	12.92
4	0.741	0.941	1.19	1.533	2.132	2.776	3.747	4.604	5.598	7.173	8.61
5	0.727	0.92	1.156	1.476	2.015	2.571	3.365	4.032	4.773	5.893	6.869
6	0.718	0.906	1.134	1.44	1.943	2.447	3.143	3.707	4.317	5.208	5.959
7	0.711	0.896	1.119	1.415	1.895	2.365	2.998	3.499	4.029	4.785	5.408
8	0.706	0.889	1.108	1.397	1.86	2.306	2.896	3.355	3.833	4.501	5.041
9	0.703	0.883	1.1	1.383	1.833	2.262	2.821	3.25	3.69	4.297	4.781
10	0.7	0.879	1.093	1.372	1.812	2.228	2.764	3.169	3.581	4.144	4.587
11	0.697	0.876	1.088	1.363	1.796	2.201	2.718	3.106	3.497	4.025	4.437
12	0.695	0.873	1.083	1.356	1.782	2.179	2.681	3.055	3.428	3.93	4.318
13	0.694	0.87	1.079	1.35	1.771	2.16	2.65	3.012	3.372	3.852	4.221
14	0.692	0.868	1.076	1.345	1.761	2.145	2.624	2.977	3.326	3.787	4.14
15	0.691	0.866	1.074	1.341	1.753	2.131	2.602	2.947	3.286	3.733	4.073
16	0.69	0.865	1.071	1.337	1.746	2.12	2.583	2.921	3.252	3.686	4.015
17	0.689	0.863	1.069	1.333	1.74	2.11	2.567	2.898	3.222	3.646	3.965
18	0.688	0.862	1.067	1.33	1.734	2.101	2.552	2.878	3.197	3.61	3.922
19	0.688	0.861	1.066	1.328	1.729	2.093	2.539	2.861	3.174	3.579	3.883
20	0.687	0.86	1.064	1.325	1.725	2.086	2.528	2.845	3.153	3.552	3.85
21	0.686	0.859	1.063	1.323	1.721	2.08	2.518	2.831	3.135	3.527	3.819
22	0.686	0.858	1.061	1.321	1.717	2.074	2.508	2.819	3.119	3.505	3.792
23	0.685	0.858	1.06	1.319	1.714	2.069	2.5	2.807	3.104	3.485	3.767
24	0.685	0.857	1.059	1.318	1.711	2.064	2.492	2.797	3.091	3.467	3.745
25	0.684	0.856	1.058	1.316	1.708	2.06	2.485	2.787	3.078	3.45	3.725
26	0.684	0.856	1.058	1.315	1.706	2.056	2.479	2.779	3.067	3.435	3.707
27	0.684	0.855	1.057	1.314	1.703	2.052	2.473	2.771	3.057	3.421	3.69
28	0.683	0.855	1.056	1.313	1.701	2.048	2.467	2.763	3.047	3.408	3.674
29	0.683	0.854	1.055	1.311	1.699	2.045	2.462	2.756	3.038	3.396	3.659
30	0.683	0.854	1.055	1.31	1.697	2.042	2.457	2.75	3.03	3.385	3.646
40	0.681	0.851	1.05	1.303	1.684	2.021	2.423	2.704	2.971	3.307	3.551
50	0.679	0.849	1.047	1.299	1.676	2.009	2.403	2.678	2.937	3.261	3.496
60	0.679	0.848	1.045	1.296	1.671	2	2.39	2.66	2.915	3.232	3.46
80	0.678	0.846	1.043	1.292	1.664	1.99	2.374	2.639	2.887	3.195	3.416
100	0.677	0.845	1.042	1.29	1.66	1.984	2.364	2.626	2.871	3.174	3.39
120	0.677	0.845	1.041	1.289	1.658	1.98	2.358	2.617	2.86	3.16	3.373
∞	0.674	0.842	1.036	1.282	1.645	1.96	2.326	2.576	2.807	3.09	3.291

## Sheet: Gustanov-Data
Extracted Raw Data using https://automeris.io/WebPlotDigitizer/				One atomic layer of Au = 0.9ML			Resistivity = d/sig_s
				Atomic layer thickness Au = 0.29nm
Monolayer	Conductance (uS)	Conduc (S)		Atomic layers Au	Au Thk (nm)	Resistivity (Ohm m)
0.00636943	0.724031	7.24031e-07		0.00573248	0.00166242	2.29606e-06
0.203822	0.651179	6.51179e-07		0.183439	0.0531975	8.16941e-05
0.44586	0.651257	6.51257e-07		0.401274	0.116369	0.000178684
0.89172	0.417027	4.17027e-07		0.802548	0.232739	0.00055809
1.32484	0.112481	1.12481e-07		1.19236	0.345783	0.00307415
1.76433	0.156895	1.56895e-07		1.5879	0.46049	0.00293503
2.21656	0.144021	1.44021e-07		1.9949	0.578522	0.00401692
2.64968	0.207964	2.07964e-07		2.38471	0.691567	0.00332541
3.09554	0.445089	4.45089e-07		2.78599	0.807936	0.00181523
3.54777	0.531173	5.31173e-07		3.19299	0.925968	0.00174325
3.98089	0.467512	4.67512e-07		3.5828	1.03901	0.00222243
4.40764	1.07312	1.07312e-06		3.96688	1.15039	0.00107201
Monolayer	Conductance (mS)	Conductance (S)
5.32627	0.00177738	1.77738e-06		4.79364	1.39016	0.000782138
6.23322	0.00425494	4.25494e-06		5.60989	1.62687	0.000382349
7.10718	0.00603232	6.03232e-06		6.39647	1.85498	0.000307506
7.98115	0.00517056	5.17056e-06		7.18304	2.08308	0.000402874
8.8881	0.00867145	8.67145e-06		7.99929	2.3198	0.000267521
9.76207	0.0116338	1.16338e-05		8.78587	2.5479	0.000219009
10.6525	0.0139497	1.39497e-05		9.58728	2.78031	0.000199309
11.5265	0.0233214	2.33214e-05		10.3739	3.00842	0.000128998
12.417	0.0199282	1.99282e-05		11.1753	3.24083	0.000162625
13.3074	0.0278995	2.78995e-05		11.9767	3.47324	0.000124491
